# Supplementary material for: The effectiveness and safety of acupuncture combined with medication in the treatment of perimenopausal insomnia: a systematic review and meta-analysis
Source: Front Neurol. 2025 Mar 13;16:1476719. doi: 10.3389/fneur.2025.1476719 (PMC11966447; doi:10.3389/fneur.2025.1476719)
Supplement: Supplementary file 1 [file Data_Sheet_1.ZIP]

Archive with 52 entries (48 files):
- Basic characteristics of the studies.docx
- Grading the quality of evidence.xlsx
- Original data .xlsx
- Regression analysis/
- Regression analysis/E2-Regression analysis.dta
- Regression analysis/FSH-Regression analysis.dta
- Regression analysis/LH-Regression analysis.dta
- Regression analysis/PSQI-Regression analysis.dta
- Regression analysis/Regression analysis.docx
- Search strategies/
- Search strategies/CBM Search strategy.txt
- Search strategies/CBM Total 198.txt
- Search strategies/CNKI Search strategy.txt
- Search strategies/CNKI Total 206.enw
- Search strategies/Cochrane Library Search strategy.txt
- Search strategies/Cochrane Library Total 8.ris
- Search strategies/EMBASE Search strategy.txt
- Search strategies/EMBASE Total 20.ris
- Search strategies/PubMed Search strategy.txt
- Search strategies/PubMed Total 17.nbib
- Search strategies/VIP Search strategy.txt
- Search strategies/VIP Total 178.txt
- Search strategies/WF Search strategy.txt
- Search strategies/WF Total 280.txt
- Search strategies/WOS Search strategy.txt
- Search strategies/WOS Total 36.ciw
- Sensitivity analysis/
- Sensitivity analysis/E2-Sensitivity analysis.dta
- Sensitivity analysis/E2-Sensitivity analysis.jpg
- Sensitivity analysis/FSH-Sensitivity analysis.dta
- Sensitivity analysis/FSH-Sensitivity analysis.jpg
- Sensitivity analysis/HAMA-Sensitivity analysis.dta
- Sensitivity analysis/HAMA-Sensitivity analysis.jpg
- Sensitivity analysis/KMI-Sensitivity analysis.dta
- Sensitivity analysis/KMI-Sensitivity analysis.jpg
- Sensitivity analysis/LH-Sensitivity analysis.dta
- Sensitivity analysis/LH-Sensitivity analysis.jpg
- Sensitivity analysis/PSQI-Sensitivity analysis.dta
- Sensitivity analysis/PSQI-Sensitivity analysis.jpg
- Sensitivity analysis/TCMS-Sensitivity analysis.dta
- Sensitivity analysis/TCMS-Sensitivity analysis.jpg
- Subgroup analysis/
- Subgroup analysis/Adverse Events-Subgroup analysis.jpg
- Subgroup analysis/E2-Subgroup analysis.jpg
- Subgroup analysis/Efficiency-Subgroup analysis.jpg
- Subgroup analysis/FSH-Subgroup analysis.jpg
- Subgroup analysis/HAMA-Subgroup analysis.jpg
- Subgroup analysis/KMI-Subgroup analysis.jpg
- Subgroup analysis/LH-Subgroup analysis.jpg
- Subgroup analysis/PSQI-Subgroup analysis.jpg
- Subgroup analysis/TCMS-Subgroup analysis.jpg
- The Effectiveness and Safety of Acupuncture Combined with Medication in the Treatment of Perimenopausal Insomnia A Systematic Review and Meta-Analysis.rm5
