# Supplementary material for: The effectiveness and safety of acupuncture combined with medication in the treatment of perimenopausal insomnia: a systematic review and meta-analysis
Source: Front Neurol. 2025 Mar 13;16:1476719. doi: 10.3389/fneur.2025.1476719 (PMC11966447; doi:10.3389/fneur.2025.1476719)
Supplement: Supplementary file 1 [file Data_Sheet_1.ZIP › Grading the quality of evidence.xlsx]

## Sheet: Sheet1
Acupuncture combined with medicine for Perimenopausal insomnia for Perimenopausal insomnia
Patient or population: patients with Perimenopausal insomnia Settings: Intervention: Acupuncture combined with medicine for Perimenopausal insomnia
Outcomes	Illustrative comparative risks* (95% CI)		Relative effect(95% CI)	No of Participants(studies)	Quality of the evidence(GRADE)	Comments
	Assumed risk	Corresponding risk
	Control	Acupuncture combined with medicine for Perimenopausal insomnia
Efficiency	Study population		RR 1.24 (1.17 to 1.31)	1027(12 studies)	⊕⊕⊕⊕ high
	748 per 1000	927 per 1000(875 to 979)
	Moderate
	747 per 1000	926 per 1000(874 to 979)
AE	Study population		RR 0.31 (0.18 to 0.53)	531(6 studies)	⊕⊕⊕⊕ high
	193 per 1000	60 per 1000(35 to 102)
	Moderate
	215 per 1000	67 per 1000(39 to 114)
PSQI		The mean psqi in the intervention groups was2.77 lower(4.11 to 1.43 lower)		1187(14 studies)	⊕⊕⊕⊕ high
LH		The mean lh in the intervention groups was4.17 lower(7.42 to 0.93 lower)		818(9 studies)	⊕⊕⊕⊕ high
FSH		The mean fsh in the intervention groups was10.5 lower(14.8 to 6.2 lower)		976(11 studies)	⊕⊕⊕⊕ high
E2		The mean e2 in the intervention groups was12.15 higher(6.79 to 17.51 higher)		976(11 studies)	⊕⊕⊕⊝ moderate3
HAMA		The mean hama in the intervention groups was3.11 lower(3.82 to 2.4 lower)		363(4 studies)	⊕⊕⊕⊕ high
Kupperman		The mean kupperman in the intervention groups was2.64 lower(5.24 to 0.03 lower)		333(4 studies)	⊕⊕⊕⊝ moderate2
TCMS		The mean tcms in the intervention groups was10.11 lower(25.4 lower to 5.17 higher)		320(4 studies)	⊕⊕⊝⊝ low1
*The basis for the assumed risk (e.g. the median control group risk across studies) is provided in footnotes. The corresponding risk (and its 95% confidence interval) is based on the assumed risk in the comparison group and the relative effect of the intervention (and its 95% CI). CI: Confidence interval; RR: Risk ratio;
GRADE Working Group grades of evidence High quality: Further research is very unlikely to change our confidence in the estimate of effect. Moderate quality: Further research is likely to have an important impact on our confidence in the estimate of effect and may change the estimate. Low quality: Further research is very likely to have an important impact on our confidence in the estimate of effe…
Footnotes 1 Very wide confidence interval indicating significant uncertainty 2 Confidence interval is wide and crosses the line of no effect, indicating uncertainty 3 Wide confidence interval indicates some uncertainty in the effect size
