# Supplementary material for: The effectiveness and safety of acupuncture combined with medication in the treatment of perimenopausal insomnia: a systematic review and meta-analysis
Source: Front Neurol. 2025 Mar 13;16:1476719. doi: 10.3389/fneur.2025.1476719 (PMC11966447; doi:10.3389/fneur.2025.1476719)
Supplement: Supplementary file 1 [file Data_Sheet_1.ZIP › Original data .xlsx]

## Sheet: Sheet1
ID	Group	Efficiency				Effective/total	PSQI	Estrogen			HAMA	KMI	AE	TCMS
		Cured	Significant Effect	Effective	Ineffective			LH	FSH	E2
KangZX2021	Experimental	0	35	6	2	41/43	0.63±0.18	36.20±8.96	32.56±8.22	53.66±9.97	8.32±2.40
	Control	0	20	11	12	31/43	1.15±0.28	44.60±11.21	63.90±15.58	40.22±9.25	10.24±2.54
LuY2022	Experimental	10	19	12	5	41/46	6.74±2.21		42.31±5.42	106.88±10.27
	Control	0	12	16	17	28/45	10.83±3.52		64.37±6.92	70.49±8.26
QuanCM2022	Experimental	28	0	15	4	43/47	5.62±1.75	15.64±6.37	25.62±5.74	39.71±6.68
	Control	19	0	16	13	35/48	9.47±2.14	21.67±6.61	32.64±4.78	24.15±5.53
SunXJ2023	Experimental	12	21	18	2	51/53	9.07±0.76	18.12±4.28	40.82±3.37	57.02±8.06
	Control	10	17	15	11	42/53	12.55±1.03	31.11±6.44	42.71±4.51	42.53±6.10
XuJ2022	Experimental	6	18	8	6	32/38	5.86±2.01					14.94±2.45		13.15±2.53
	Control	3	9	17	10	29/39	6.76±1.71					16.02±2.69		15.51±2.55
XuLY2022	Experimental	0	28	23	2	51/53	5.71±2.38	31.22±3.25	39.49±4.96	52.09±6.13		12.37±3.48	3
	Control	0	24	20	9	44/53	7.41±2.57	33.20±3.59	42.61±5.02	48.33±5.91		14.55±4.26	4
XuKJ2023	Experimental	0	16	14	1	30/31	5.35±0.66	33.51±5.02	32.01±4.78	41.32±6.11			2
	Control	0	11	12	8	23/31	9.64±1.34	30.33±4.62	39.64±5.89	36.77±5.17			11
YanXL2019	Experimental	11	24	19	5	54/59	6.49±1.83	36.16±10.26	32.79±15.42	53.28±10.58	6.13±2.17		1	10.27±2.08
	Control	1	9	33	14	43/57	9.71±2.62	44.92±12.13	64.51±19.03	41.68±8.16	9.72±3.53		8	41.65±5.14
ZhangH2021	Experimental	0	26	9	4	35/39	9.22±2.63	15.73±6.22	25.72±5.76	39.63±6.71	6.04±2.74		3
	Control	0	15	12	12	27/39	10.73±3.14	20.67±6.59	31.64±4.82	24.11±5.42	9.43±2.16		10
RanGS2022	Experimental					43	5.75 ± 0.86	33.43 ± 5.01	32.03 ± 4.80	41.17 ± 6.17			2
	Control					43	9.42 ± 1.41	30.92 ± 4.63	39.44 ± 5.91	36.72 ± 5.50			8
ZengY2022	Experimental	5	17	6	2	28/30	5.50±2.13							10.77±6.13
	Control	3	8	12	7	23/30	7.43±2.96							15.93±6.57
XueYC2023	Experimental	2	22	16	2	40/42	4.26 ± 0.53	12.52 ± 2.20	15.22 ± 2.40	214.11 ± 31.55	7.40 ± 1.25	7.65 ± 1.60	5
	Control	0	16	17	8	33/41	9.87 ± 0.81	13.91 ± 3.34	17.95 ± 3.54	196.21 ± 32.39	10.83 ± 1.62	13.42 ± 2.07	10
ZhouY2022	Experimental	3	16	12	4	31/35	9.11±2.65		52.33±16.12	23.52±7.49		9.77±3.14		8.54±3.17
	Control	0	2	22	8	24/32	12.00±2.68		49.53±17.90	25.15±9.57		11.16±2.78		10.06±2.87
ZhuSP2016	Experimental					37	5.81 ± 3.53
	Control					37	6.76 ± 2.73
