# Supplementary material for: The effectiveness and safety of acupuncture combined with medication in the treatment of perimenopausal insomnia: a systematic review and meta-analysis
Source: Front Neurol. 2025 Mar 13;16:1476719. doi: 10.3389/fneur.2025.1476719 (PMC11966447; doi:10.3389/fneur.2025.1476719)
Supplement: Supplementary file 1 [file Data_Sheet_1.ZIP › Search strategies/CBM Total 198.txt]

%0 Journal Article
%@ 1006-6810
%T 调督安神针法治疗心肾不交型围绝经期综合征失眠的效果及对睡眠质量及性激素水平的影响
%D 2023
%7 20240507
%K 调督安神针法;心肾不交型;围绝经期综合征失眠;睡眠质量;性激素水平
%V 29
%] 2024244250
%N 11
%J 中国民族医药杂志
%X 目的:探究心肾不交型围绝经期综合征失眠应用调督安神针法治疗的效果及其对睡眠质量及性激素水平的影响。方法:选取我院2020年4月-2022年10月收治的89例心肾不交型围绝经期综合征失眠患者作为研究对象,以随机数表法分组。对照组44例给予艾司唑仑、谷维素治疗,试验组45例增加调督安神针法治疗。对比两组临床疗效、睡眠质量、性激素水平、不良反应。结果:试验组总有效率(91.11%,41/45)高于对照组(75.00%,33/44)(P<0.05);治疗后,试验组睡眠时间、入睡时间、日间功能、睡眠质量、睡眠效率、睡眠障碍分值均低于对照组(P<0.05);治疗后,试验组卵泡刺激素(FSH)、黄体生成激素(LH)水平均低于对照组,雌二酮(E_(2))水平高于对照组(P<0.05);两组不良反应发生率比较差异无统计学意义(P>0.05)。结论:调督安神针法联合常规治疗能够有效改善心肾不交型围绝经期综合征失眠患者睡眠质量,提高治疗效果,调节性激素水平,且安全性高。
%A 郑丽娜;李真
%+ 许昌中医院针灸科,河南许昌 461000
%& 35-37

%0 Journal Article
%@ 1003-8914
%T 眼针结合靳三针治疗围绝经期失眠临床观察
%D 2024
%7 20240507
%K 绝经前后诸证;围绝经期失眠;眼针疗法;靳三针针法
%V 39
%] 2024241628
%N 6
%J 光明中医
%Q Eye Acupuncture Combined with Jin's Three-needle Therapy in the Treatment of Perimenopausal Insomnia
%X 目的:观察眼针结合靳三针治疗围绝经期失眠的临床疗效。方法: 60例围绝经期失眠患者随机分为治疗组和对照组,各30例。对照组采用常规针刺,治疗组采用眼针结合靳三针治疗,10次为1个疗程。观察2组匹兹堡睡眠质量指数量表(PSQI)评分的变化情况,并评价临床疗效。结果:治疗组总有效率优于对照组(P<0.05)。治疗后,2组PSQI评分均较治疗前降低,且治疗组睡眠质量、入睡时间、睡眠时间降低效果优于对照组(P<0.05);随访时,治疗组各项评分降低效果均优于对照组(P<0.05)。结论:眼针结合靳三针能有效改善围绝经期失眠患者的睡眠情况,具有更优的近、中期疗效。
%A 张春运;孟琳;朱炜楷;王承明
%+ 大连医科大学附属第一医院中医科,辽宁大连 116000
%& 1163-1166

%0 Journal Article
%@ 1004-2814
%T 醒神启闭针刺法配合氟哌噻吨美利曲辛片治疗围绝经期失眠临床观察
%D 2024
%7 20240507
%K 围绝经期失眠;醒神启闭针刺法;氟哌噻吨美利曲辛片
%V 40
%] 2024238745
%N 2
%J 实用中医药杂志
%X 目的:观察醒神启闭针刺法配合氟哌噻吨美利曲辛片治疗围绝经期失眠的效果。方法:70例随机分为试验组和对照组各35例,两组均用氟哌噻吨美利曲辛片治疗,试验组加用醒神启闭针刺法治疗。结果:试验组总有效率较对照组高(P<0.05)。治疗后试验组PSQI量表评分较对照组低(P<0.05)。治疗后试验组HAMA量表评分较对照组低(P<0.05)。治疗后试验组生理领域、心理领域、社会关系领域、环境领域评分高于对照组(P<0.05)。结论:醒神启闭针刺法配合氟哌噻吨美利曲辛片治疗围绝经期失眠可提高疗效。
%A 张晓晶;张则甫
%+ 河南省濮阳市油田总医院中西医结合科,河南濮阳 457001
%& 269-271

%0 Journal Article
%@ 1674-4756
%T 针刺联合耳针治疗围绝经期失眠症的临床观察
%D 2023
%7 20240507
%K 围绝经期;失眠症;针刺;耳针
%V 50
%] 2024217461
%N 23
%J 中国实用医刊
%Q Observation of therapeutic effect of acupuncture combined with auriculotherapy on menopausal insomnia
%X 目的:探讨针刺联合耳针治疗围绝经期失眠症的临床效果。方法:抽取濮阳市油田总医院2021年4月至2022年3月收治的围绝经期失眠症患者98例,按随机数字表法分为对照组(49例)和观察组(49例)。对照组采用针刺治疗,观察组在对照组基础上联合耳针治疗。比较两组疗效,比较两组治疗前后中医证候积分、匹兹堡睡眠质量指数(PSQI)评分、女性围绝经期Kupperman评分,比较两组不良反应发生率。结果:观察组总有效率(95.92%,47/49)高于对照组(79.59%,39/49),P<0.05。治疗后,与对照组比较,观察组入睡困难、头晕耳鸣、腰膝酸软、五心烦热评分较低,PSQI量表各项评分较低(P<0.05),Kupperman评分较低(P<0.05)。观察组不良反应发生率(12.24%,6/49)与对照组(8.16%,4/49)比较差异未见统计学意义(P>0.05)。结论:针刺联合耳针治疗围绝经期失眠症效果较好,能改善患者睡眠质量和围绝经期症状,且不良反应少。
%A 鲁娜;李欣欣;程锦思
%+ 濮阳市油田总医院中西医结合科,濮阳 457001
%& 109-112

%0 Journal Article
%@ 1004-2814
%T 针刺配合耳穴贴压辅治围绝经期非器质性失眠阴虚火旺型临床观察
%D 2023
%7 20240507
%K 非器质性失眠;围绝经期;阴虚火旺型;针刺;耳穴贴压
%V 39
%] 2024190149
%N 10
%J 实用中医药杂志
%X 目的:观察针刺配合耳穴贴压辅治围绝经期非器质性失眠阴虚火旺型的疗效。方法:80例随机分为对照组和观察组各40例。两组均用西药治疗,观察组加用针刺配合耳穴贴压治疗。结果:总有效率观察组高于对照组(P<0.05),两组主症、次症积分均降低且降低程度观察组低于对照组,两组睡眠质量单项评分及总分均降低且观察组低于对照组,两组LH及FSH水平均降低而E2水平均显著升高且观察组改善优于对照组,两组比较差异均具有统计学意义(P<0.05)。结论:针刺配合耳穴贴压辅治围绝经期非器质性失眠阴虚火旺型可提高疗效。
%A 冀振华;徐丹丹;张展
%+ 河南中医药大学第五临床医学院(郑州人民医院)中医科,河南郑州 450009
%& 1976-1978

%0 Journal Article
%@ 1003-5699
%T 基于5-HT、DA、NE、5-HIAA及睡眠质量评估腹针联合调神解郁针法治疗围绝经期失眠患者的疗效
%D 2023
%7 20240507
%K 围绝经期失眠;腹针;调神解郁针法;神经递质;睡眠质量
%V 43
%] 2023408957
%N 6
%J 吉林中医药
%Q Evaluation of the therapeutic eff ect of abdominal acupuncture combined with Tiaoshen Jieyu acupuncture in the treatment of patients with perimenopausal insomnia based on 5-HT,DA,NE,5-HIAA and sleep quality
%X 目的:分析腹针联合调神解郁针法对围绝经期失眠患者血清5-羟色胺(5-HT)、多巴胺(DA)、去甲肾上腺素(NE)、5-羟吲哚乙酸(5-HIAA)水平及睡眠质量的改善效果。方法:选取2021年3月-2022年3月广西钦州市中医医院收治的围绝经期失眠患者76例随机分为西药治疗组和联合针刺治疗组,各38例。西药治疗组采用艾司唑仑片、谷维素片进行治疗,联合针刺治疗组采用腹针联合调神解郁针法进行治疗,2组均治疗8周。统计2组治疗8周后的临床疗效,比较2组治疗前和治疗8周后中医证候积分、血清神经递质水平、多导睡眠图检测指标及症状情况、睡眠质量、心理状况。结果:治疗8周后,联合针刺治疗组总有效率为92.11%,高于西药治疗组(73.68%,P<0.05)。治疗8周后,2组头晕目眩、神疲乏力、睡眠不安、腰膝酸软、急躁易怒、心烦心悸、潮热盗汗评分、血清DA、NE、5-HIAA水平、觉醒次数(AT)及Kupperman指数(MI)、匹兹堡睡眠质量指数(PSQI)、汉密尔顿焦虑量表(HAMA)、汉密尔顿抑郁量表(HAMD)评分较治疗前降低,联合针刺治疗组低于西药治疗组(P<0.05)。治疗8周后,2组血清5-HT水平及快波睡眠(REM)、睡眠维持率(SE)较治疗前升高,联合针刺治疗组高于西药治疗组(P<0.05);2组睡眠潜伏期(SL)缩短,联合针刺治疗组短于西药治疗组(P<0.05);2组睡眠总时间(TST)延长,联合针刺治疗组长于西药治疗组(P<0.05)。结论:腹针联合调神解郁针法对围绝经期失眠患者进行治疗,可有效改善患者中医证候、心理状况,调节神经递质水平,提高患者睡眠质量、生活质量,具有较好的治疗效果。
%A 韩宇樱;吴小玲;李杏昌;冯吉源;周超敏
%+ 广西钦州市中医医院针灸科,广西钦州 535009
%& 728-732

%0 Journal Article
%@ 2096-1413
%T 子午流注择时耳穴贴压结合中医情志干预对围绝经期失眠患者睡眠质量、情绪状态及神经递质水平的影响
%D 2023
%7 20240507
%K 子午流注;择时耳穴贴压;中医情志;围绝经期失眠
%V 8
%] 2023408271
%N 20
%J 临床医学研究与实践
%Q Effects of midnight-noon ebb-flow timing auricular point sticking combined with traditional Chinese medicine emotional intervention on sleep quality,emotional state and neurotransmitter level of patients with perimenopausal insomnia
%X 目的:探讨子午流注择时耳穴贴压结合中医情志干预在围绝经期失眠中的应用效果。方法:按照随机数字表法将我院收治的90例围绝经期失眠患者分为对照组与观察组,各45例。对照组实施常规护理干预,观察组在对照组基础上实施子午流注择时耳穴贴压结合中医情志干预。比较两组的干预效果。结果:干预后,观察组的匹兹堡睡眠质量指数(PSQI)、汉密尔顿焦虑量表(HAMA)及汉密尔顿抑郁量表(HAMD)评分低于对照组,简式睡眠信念和态度量表(DBAS-16)评分高于对照组(P<0.05)。干预后,观察组的5-羟色胺(5-HT)、神经肽Y(NPY)及P物质(SP)水平高于对照组(P<0.05)。结论:子午流注择时耳穴贴压结合中医情志干预在围绝经期失眠中的应用效果较好,可改善患者的睡眠质量与情绪状态,调节5-HT、NPY及SP水平。
%A 卢亚玲;邢晓燕;董朝妮;王松;魏钟;刘静
%+ (1)陕西省中医医院,陕西西安 710003; (2)延安大学咸阳医院,陕西咸阳 712000
%& 138-141

%0 Journal Article
%@ 2095-7130
%T 针灸治疗围绝经期失眠患者的现状研究
%D 2023
%7 20240507
%K 针灸;围绝经期失眠;临床疗效
%V 10
%] 2023394221
%N 5
%J 世界睡眠医学杂志
%Q Current Status of Acupuncture Treatment for Insomnia Patients in Perimenopausal Period
%X 失眠是睡眠障碍的常见类型,主要表现为入睡困难、睡眠质量下降、睡眠时间短等,从而影响患者的正常生活。围绝经期失眠是指出现在绝经前后,由于性激素波动引起的失眠。该病的发生对于女性患者的身心健康均造成较大影响,因此需要尽早采取有效的干预措施。目前临床对于该病主要是采用激素替代治疗以及催眠药物治疗,虽然有一定的效果,但是药物不良反应多,且停药后复发率高。因此需要寻找更加高效安全的治疗方法。针灸是目前临床治疗该病的常用方法,具有较高的疗效与安全性,目前在临床获得推广应用。文章主要针对针灸治疗围绝经期失眠的临床研究展开探讨。
%A 刘桓均;朱美琴
%+ (1)桂林市中西医结合医院,桂林 541004; (2)桂林宝石花医院,桂林 541004
%& 1196-1198

%0 Journal Article
%@ 1007-3213
%T 针刺联合精灸治疗心肾不交型围绝经期失眠的临床观察
%D 2023
%7 20240507
%K 针刺;精灸;心肾不交;围绝经期失眠;匹兹堡睡眠质量指数;临床观察
%V 40
%] 2023370490
%N 8
%J 广州中医药大学学报
%Q Clinical Observation on the Acupuncture Combined with Refined Moxibustion in the Treatment of Perimenopausal Insomnia of Incoordination Between Heart and Kidney Type
%X 目的:观察针刺联合精灸治疗心肾不交型围绝经期失眠的临床疗效。方法:将60例心肾不交型围绝经期失眠患者随机分为观察组和对照组,每组各30例,对照组给予常规针刺治疗,观察组在对照组针刺治疗的基础上,联合精灸疗法治疗。每周治疗3次,共治疗4周。治疗4周后,观察2组患者治疗前后及随访时匹兹堡睡眠质量指数(PSQI)各项评分及总评分的变化情况。比较2组患者治疗前后心肾不交型中医证候量表评分的变化情况。结果:(1)治疗后,2组患者的PSQI评分明显改善(P<0.05),且观察组在改善PSQI评分方面明显优于对照组,差异有统计学意义(P<0.05)。随访时,2组患者的PSQI评分较治疗前均明显改善(P<0.05),且观察组在改善PSQI评分方面明显优于对照组,差异有统计学意义(P<0.05)。(2)治疗后,2组患者的PSQI各项因子评分均明显改善(P<0.05),且观察组在改善患者主观睡眠质量、睡眠持续性、睡眠效率、睡眠障碍、日间功能障碍评分方面均明显优于对照组(P<0.05或P<0.01)。治疗后,2组患者在入睡时间、使用催眠药评分方面稍有改善,但差异无统计学意义(P>0.05)。(3)治疗后,2组患者的中医证候评分明显改善(P<0.05),且观察组在改善中医证候评分方面明显优于对照组,差异有统计学意义(P<0.05)。(4)观察组总有效率为93.33%(28/30),对照组为73.33%(22/30)。观察组疗效优于对照组,差异有统计学意义(P<0.05)。结论:针刺联合精灸治疗心肾不交型围绝经期失眠,能明显改善患者的睡眠质量及围绝经期症状,从而提高患者生活质量,疗效显著。
%A 邹婧怡;谢星宇;李薇晗;阎路达;黄丹;王博林;符文彬
%+ (1)广州中医药大学第七临床医学院,广东深圳 518120; (2)广州中医药大学第四临床医学院,广东深圳 518033; (3)广州中医药大学针灸康复临床医学院,广东广州 510006; (4)广东省中医院,广东广州 510120; (5)符文彬广东省名中医传承工作室,广东广州 510120
%& 1982-1988

%0 Journal Article
%@ 1003-5052
%T 固本调气针刺法联合耳穴疗法对围绝经期失眠效果
%D 2023
%7 20240507
%K 固本调气针刺法;耳穴疗法;围绝经期失眠;临床疗效
%V 38
%] 2023324307
%N 5
%J 中国城乡企业卫生
%X 目的:探讨固本调气针刺法联合耳穴疗法治疗围绝经期失眠的疗效,为围绝经期失眠的治疗提供参考方案。方法:选取2018年3月-2020年3月天津市蓟州区中医医院收治的围绝经期失眠患者120例,随机分为对照组和治疗组各60例。对照组入院后给予耳穴疗法,取穴:耳穴神门、内分泌、脾、肾、心5个穴位(单侧),治疗组在此基础上给予固本调气针刺法,毫针刺法取穴:足三里(双)、太冲(双)、合谷(双)、印堂、百会、中脘、关元。刺血疗法,取穴:大椎、膈俞(双)、心俞(双)。麦粒灸方法,取穴:大椎、肾俞(双)、心俞(双)、关元、命门。比较两组临床疗效,匹茨堡睡眠质量指数量表(PSQI)评分,绝经期生存质量评分(MENQOL)评分,中医症候积分及雌二醇(E2)、促卵泡激素(FSH)、促黄体生成激素(LH)水平。结果:治疗组治疗总有效率为95.00%,高于对照组的83.33%,差异有统计学意义(χ^(2)=5.005,P<0.05)。治疗后,治疗组PSQI评分、MENQOL评分及时寐时醒、夜烦难寐、多梦易惊中医症候积分明显低于对照组,差异均有统计学意义(P<0.05)。治疗后,治疗组血清FSH、E2、LH水平明显低于对照组,差异均有统计学意义(P<0.05)。结论:围绝经期失眠患者采用固本调气针刺法联合耳穴疗法治疗有较好的疗效,能明显提高睡眠质量及生活质量,改善患者失眠症状,具有较高的临床应用价值。
%A 温学民
%+ 天津市蓟州区中医医院针灸科,天津 301900
%& 131-133

%0 Journal Article
%@ 1673-7717
%T 柴胡加龙骨牡蛎汤加减方配合耳穴方案治疗围绝经期睡眠障碍的疗效
%D 2023
%7 20240507
%K 柴胡加龙骨牡蛎汤加减方;耳穴;围绝经期睡眠障碍;睡眠质量
%V 41
%] 2023321846
%N 5
%J 中华中医药学刊
%Q Effect of Modified Chaihu Jia Longgu Muli Decoction(柴胡加龙骨牡蛎汤加减方) Combined with Auricular Point Scheme on Patients with Perimenopausal Sleep Disorder
%X 目的:分析柴胡加龙骨牡蛎汤加减方配合耳穴方案治疗围绝经期睡眠障碍患者的疗效。方法:根据随机数表法,将2019年10月-2021年10月在医院救治的82例围绝经期睡眠障碍患者分为观察组和对照组,每组41例。对照组采用常规治疗,观察组另采用柴胡加龙骨牡蛎汤加减方配合耳穴方案治疗。比较两组患者睡眠质量、临床疗效以及血清指标。结果:治疗后观察组睡眠质量相比对照组较好(P<0.05);观察组临床疗效相比对照组较高(P<0.05);治疗后观察组5-羟色胺(5-hydroxytryptamine, 5-HT)以及多巴胺(Dopamine, DA)均相比对照组较高(P<0.05)。结论:经中医治疗,效果显著,可有效调节神经功能,减轻睡眠障碍。
%A 刘静;金亚蓓
%+ (1)浙江中医药大学,浙江杭州 310000; (2)杭州市红十字会医院,浙江杭州 310000
%& 239-241

%0 Journal Article
%@ 2096-7950
%T 涌泉穴艾灸配合引气归元针法治疗围绝经期心肾不交型失眠临床观察
%D 2022
%7 20240507
%K 引气归元针法;涌泉穴艾灸;围绝经期;心肾不交;性激素水平
%V 3
%] 2023307160
%N 24
%J 反射疗法与康复医学
%Q Clinical Observation on the Treatment of Perimenopausal Insomnia with Heart-Kidney Insomnia by Yongquan Moxibustion Combined with Yinqi Restoration Acupuncture
%X 目的:探究涌泉穴艾灸配合引气归元针法治疗围绝经期心肾不交型失眠的效果。方法:选取河南省中医院2019年8月-2021年8月收治的93例围绝经期心肾不交型失眠患者为研究对象,根据随机数字表法分为两组。对照组46例采用舒乐安定及谷维素治疗,观察组47例采用涌泉穴艾灸配合引气归元针法治疗。比较两组患者睡眠质量、睡眠进程及血清性激素水平。结果:治疗前,两组爱泼沃斯思睡量表(ESS)、匹兹堡睡眠指数量表(PSQI)及汉密尔顿焦虑量表(HAMA)比较,组间差异无统计学意义(P>0.05);治疗后,观察组ESS、PSQI及HAMA评分均低于对照组,组间差异有统计学意义(P<0.05)。治疗前,两组睡眠总时间、睡眠维持率、觉醒时间、睡眠潜伏期及觉醒次数比较,组间差异无统计学意义(P>0.05);治疗后,观察组睡眠总时间长于对照组,睡眠维持率高于对照组,觉醒时间及睡眠潜伏期短于对照组,觉醒次数少于对照组,组间差异均有统计学意义(P<0.05)。治疗前,两组黄体生成激素、促卵泡生成素、雌二醇水平比较,组间差异无统计学意义(P>0.05);治疗后,观察组促卵泡生成素、黄体生成激素水平均低于对照组,雌二醇水平高于对照组,组间差异有统计学意义(P<0.05)。结论:涌泉穴艾灸配合引气归元针法治疗围绝经期心肾不交型失眠患者可有效改善其睡眠质量、睡眠进程及血清性激素水平。
%A 谢雨辰;赵翅;马苗;宋永达
%+ (1)河南省中医院康复科,河南郑州 450053; (2)河南中医药大学第三临床医学院,河南郑州 450003; (3)河南中医药大学第一临床医学院,河南郑州 450046
%& 5-8

%0 Journal Article
%@ 1674-3245
%T 疏肝调经针灸方案联合耳穴埋豆对围绝经期失眠及焦虑抑郁状态研究
%D 2023
%7 20240507
%K 围绝经期失眠;焦虑抑郁;疏肝调经针灸;耳穴埋豆;性激素
%V 25
%] 2023289304
%N 2
%J 中华保健医学杂志
%X 目的:分析疏肝调经针灸方案联合耳穴埋豆对围绝经期失眠及焦虑抑郁状态的影响。方法:前瞻性选取2020年7月－2022年6月北京老年医院诊治的围绝经期失眠患者106例。按照治疗方法分为两组,对照组给予常规西医治疗,观察组在此基础上实施疏肝调经针灸+耳穴埋豆治疗,观察对比两组治疗效果。结果:治疗后,两组患者PSQI、HAMA、HAMD评分均明显降低,其中观察组患者的评分更低,差异有统计学意义(P<0.01);两组患者E2水平增高、LH和FSH水平降低,其中观察组3项指标优于对照组,差异有统计学意义(P<0.05)。观察组治疗依从性优良率为94.34%,高于对照组的77.36%,差异有统计学意义(P<0.05)。结论:针对围绝经期失眠患者,常规西医基础上实施疏肝调经针灸联合耳穴埋豆治疗,有助于调节性激素水平,显著改善失眠及焦虑抑郁状态。
%A 卓春萍;王慧明;陈雪丽
%+ (1)北京老年医院康复医学科, 100095; (2)北京老年医院骨科, 100095; (3)首都医科大学附属北京世纪坛医院康复医学科
%& 223-225

%0 Journal Article
%@ 1005-0779
%T 电针三阴交对围绝经期失眠大鼠睡眠时相的影响及作用机制研究
%D 2019
%7 20240507
%K 电针;三阴交;围绝经期;失眠;睡眠时相;作用机制
%V 35
%] 2023250892
%N 8
%J 针灸临床杂志
%Q Effects and Mechanism Study of Electro-Needling SP6 on Sleep Phase in Rats with Perimenopausal Insomnia
%X 目的:观察电针三阴交对围绝经期失眠大鼠睡眠时相以及对海马区5-HT、5-HIAA、5-HT1A受体水平及5-HIAA/5-HT比值的影响,探讨其治疗围绝经期失眠可能的作用机制。方法:36只清洁级SD雌性大鼠随机分为假手术组、模型组和电针组,每组12只。通过手术摘除大鼠双侧卵巢,并在脑内植入微型电极,恢复1个月后,配合电刺激,复制围绝经期失眠大鼠模型。电针组采用电针针刺三阴交的方法连续治疗14天,监测各组大鼠8h脑电和肌电,断头取脑,取海马组织,Elisa方法测定其中5-HT、5-HIAA、5-HT1A受体的水平。结果:与假手术组比较,模型组大鼠睡眠时相中SWS1期、SWS2期和REMS期均明显缩短(P<0.05),海马区5-HT、5-HIAA、5-HT1A受体水平均明显降低(P<0.05),5-HIAA/5-HT比值明显升高(P<0.05);与模型组比较,电针组可显著延长电刺激围绝经期大鼠睡眠时相中REMS期、SWS1期的时长(P<0.05),SWS2虽有延长趋势,但差异无统计学意义(P>0.05),海马区5-HT、5-HT1A受体水平显著升高(P<0.05),5-HIAA/5-HT比值显著降低(P<0.05),5-HIAA虽然有升高的趋势,但无统计学差异(P>0.05)。结论:电针三阴交可以在一定程度上影响围绝经期失眠大鼠睡眠时相,其作用机制可能与增加海马区5-HT、5-HIAA和5-HT1A受体含量、降低5-HIAA/5-HT比值有关。
%A 曹华;冯美果;侯帅;滕金艳
%+ (1)咸宁市中心医院,湖北咸宁 437100; (2)湖北省中医院,湖北武汉 430061
%& 80-83

%0 Journal Article
%@ 1000-744X
%T 逍遥汤加减联合镇静安神针法治疗女性围绝经期失眠的疗效及对焦虑抑郁的影响研究
%D 2023
%7 20240210
%K 逍遥汤加减;镇静安神针法;围绝经期失眠;焦虑;抑郁
%V 47
%] 2024156444
%N 12
%J 贵州医药
%X 目的:分析逍遥汤加减联合镇静安神针法对女性围绝经期失眠的疗效和焦虑抑郁的影响。方法:选取本院收治女性围绝经期失眠患者76例,随机分成对照组(西药治疗)、观察组(逍遥汤加减联合镇静安神针法),各38例,比较两组疗效;治疗前后广泛性焦虑障碍量表(GDA-7)、病人健康问卷抑郁自评表(PHQ-9)及匹兹堡睡眠指数表(PSQI)得分;不良反应出现情况。结果:观察组在有效率方面高于对照组(P<0.05)。治疗前,两组GDA-7、PHQ-9及PSQI得分相比无差异(P>0.05);治疗后,观察组HAMA、HAMD及PSQI得分低于对照组(P<0.05)。观察组不良反应出现少于对照组(P<50.05)。结论:逍遥汤加减联合镇静安神针法对女性围绝经期失眠疗效理想,能减轻焦虑抑郁情绪,改善睡眠质量,且不良反应较少,值得采用。
%A 左圣兰;金富锐
%+ 中国福利会国际和平妇幼保健院中医妇科,上海 200030
%& 1935-1936

%0 Journal Article
%@ 1673-7717
%T 针药结合治疗肾虚肝郁型围绝经期女性失眠临床研究
%D 2023
%7 20240210
%K 围绝经期;失眠;肾虚肝郁;滋水清肝饮;调任通督;针刺
%V 41
%] 2024141523
%N 11
%J 中华中医药学刊
%Q Clinical Study on Acupuncture Combined with Medicine for Treatment of Insomnia in Perimenopausal Women with Kidney Deficiency and Liver Stagnation Type
%X 目的:研究针药结合治疗肾虚肝郁型围绝经期女性失眠的临床效果。方法:将60例围绝经期肾虚肝郁型失眠患者随机分为研究组和对照组,每组30例。对照组采用口服滋水清肝饮治疗,研究组在对照组基础上给予调任通督针刺法治疗,两组均治疗28d。观察并比较两组临床疗效,匹兹堡睡眠质量指数(Pittsburgh sleep quality index,PSQI),焦虑自评量表(Self-Rating Anxiety Scale,SAS)评分,雌激素(Estradiol,E_(2))、促卵泡激素(Follicle stimulating hormone,FSH)、促黄体生成素(Luteotropic hormone,LH)水平,更年期女性改良Kupperman评分及更年期生存质量量表(Menopause-specific quality of life questionnaire,MENQOL)评分。结果:研究组总有效率显著高于对照组(P<0.05);治疗后两组PSQI各项评分显著降低,研究组显著低于对照组(P<0.05);治疗后两组SAS评分显著降低,研究组显著低于对照组(P<0.05);治疗后两组E_(2)水平显著升高、FSH及LH水平显著降低,并且研究组E_(2)水平显著高于对照组、FSH及LH水平显著低于对照组(P<0.05);治疗后两组Kupperman、MENQOL评分均显著降低,研究组Kupperman、MENQOL评分显著低于对照组(P<0.05)。结论:采用滋水清肝饮联合调任通督针刺法治疗围绝经期肾虚肝郁型失眠患者可显著提高临床疗效,改善患者失眠、焦虑症状以及性激素水平,减轻围绝经期临床症状,提高患者的围绝经期生存质量,值得推广应用。
%A 崔晨华;曲正;陈玉佳;付曙光
%+ 青岛大学附属青岛市海慈医院(青岛市中医医院),山东青岛 266033
%& 78-81

%0 Journal Article
%@ 2096-6229
%T 针刺联合柴胡桂枝龙骨牡蛎汤治疗围绝经期肝肾阴虚型失眠症的临床效果分析
%D 2023
%7 20240210
%K 围绝经期失眠症;针刺;柴胡桂枝龙骨牡蛎汤
%V 2
%] 2024141517
%N 34
%J 中外医药研究
%Q Analysis on Clinical Effect of Acupuncture Combined with Chaihu Guizhi Longgu Muli Decoction in Treating Perimenopausal Insomnia of Liver and Kidney Yin Deficiency Type
%X 目的:观察针刺联合柴胡桂枝龙骨牡蛎汤在围绝经期肝肾阴虚型失眠症患者治疗中的应用效果。方法:选取2022年1月-2023年1月湖南省康复医院收治的围绝经期肝肾阴虚型失眠症患者90例作为研究对象,采用随机数字表法分中药组、针刺组及针刺联合中药组,各30例。中药组患者给予柴胡桂枝龙骨牡蛎汤口服治疗,针刺组给予针刺治疗,针刺联合中药组患者在服用中药处方的基础上,同步执行针刺疗法。比较三组患者临床治疗效果、治疗前后的绝经综合征症状评定量表(Kupperman)评分、匹兹堡睡眠指数(PSQI)评分与失眠严重程度指数量表(ISI)评分。结果:针刺联合中药组临床治疗总有效率高于中药组、针刺组,差异有统计学意义(P<0.05);治疗后,三组患者Kupperman评分均低于治疗前,针刺联合中药组低于针刺组、中药组,差异有统计学意义(P<0.05);治疗后,三组PSQI、ISI评分均低于治疗前,针刺联合中药组低于针刺组、中药组,差异有统计学意义(P<0.05)。结论:针刺联合柴胡桂枝龙骨牡蛎汤在围绝经期肝肾阴虚型失眠症临床治疗中的效果显著,能够有效改善患者的更年期症状,提升患者的睡眠质量。
%A 李双艳;冯果;张件云
%+ (1)湖南省康复医院康复诊疗中心,湖南长沙410006; (2)湖南中医药大学附属第一医院针灸科,湖南长沙 410000
%& 105-107

%0 Journal Article
%@ 2095-9559
%T 滋肾疏肝安神方联合穴位埋线治疗失眠症伴抑郁焦虑的临床研究
%D 2023
%7 20240210
%K 滋肾疏肝安神方;穴位埋线;围绝经期;抑郁;焦虑
%V 36
%] 2024121368
%N 6
%J 当代临床医刊
%X 目的:探讨滋肾疏肝安神方联合穴位埋线治疗围绝经期失眠症伴抑郁焦虑的临床效果。方法:选择我院收治的围绝经期失眠症伴抑郁焦虑患者70例,分为对照组与观察组各35例。对照组给予常规药物治疗,观察组在对照组基础上联用滋肾疏肝安神方联合穴位埋线治疗。对比两组治疗前后的睡眠质量、抑郁和焦虑情绪变化。结果:观察组睡眠质量评分、抑郁评分和焦虑评分均显著低于对照组,两组对比差异有统计学意义(P<0.05)。结论:滋肾疏肝安神方联合穴位埋线治疗围绝经期失眠症伴抑郁焦虑的临床效果显著,可有效改善患者的睡眠质量、抑郁和焦虑情绪。
%A 孙桂芳
%+ 上海市闵行区马桥社区卫生服务中心,上海 201111
%& 106-107

%0 Journal Article
%@ 1003-0719
%T 针灸联合清热安神汤治疗围绝经期失眠症临床观察
%D 2023
%7 20240210
%K 围绝经期;失眠症;针灸疗法;清热安神汤;睡眠质量
%V 46
%] 2024112283
%N 5
%J 广西中医药
%X 目的:观察应用针灸联合清热安神汤治疗围绝经期失眠症患者的疗效。方法:选择106例围绝经期失眠症患者,按随机数字表法将其分为两组,对照组53例采用常规西药治疗,予艾司唑仑片口服,观察组53例采用针灸联合清热安神汤治疗。两组均连续治疗2个月。比较两组临床总有效率,治疗前后匹兹堡睡眠质量指数评分表(PSQI)评分和性激素(FSH、LH、E2)水平。结果:治疗后观察组的临床总有效率(96.23%)高于对照组(79.25%),差异有统计学意义(P<0.05);两组治疗1个月后、治疗2个月后的PSQI评分均较前一时间点降低,且同一时间点观察组评分更低(P<0.05);两组治疗2个月后的血清FSH、LH水平均较治疗前降低,血清E2水平较治疗前升高,且观察组FSH、LH、E2水平与对照组比较差异有统计学意义(P<0.05)。结论:针灸联合清热安神汤治疗围绝经期失眠症可有效改善患者睡眠质量,调节性激素水平,提高治疗效果。
%A 孙学技;赵康宁;刘冰贤;陈玲
%+ 平顶山市第一人民医院,河南平顶山 467000
%& 27-29

%0 Journal Article
%@ 1006-0979
%T 围绝经期失眠采用针灸结合八段锦疗法对患者睡眠质量及生活质量的影响
%D 2023
%7 20240210
%K 针灸;八段锦;围绝经期失眠;睡眠质量;生活质量
%V 42
%] 2024109756
%N 8
%J 内蒙古中医药
%X 目的:探讨针灸疗法结合八段锦对围绝经期失眠患者睡眠质量及生活质量的影响。方法:选取2020年9月-2022年10月收治的82例围绝经期失眠患者作为研究对象,随机分为两组,各41例。对照组采取右佐匹克隆治疗,观察组加针灸疗法联合八段锦,对两组睡眠质量及生活质量进行比较。结果:两组治疗前的匹兹堡睡眠质量指数(PSQI)评分无明显差异(P>0.05),观察组治疗后PSQI评分较对照组低(P<0.05);两组治疗前的健康简表(SF-36)评分无明显差异(P>0.05),观察组治疗后SF-36评分较对照组高(P<0.05)。结论:针灸疗法联合八段锦可改善围绝经期失眠患者睡眠质量及生活质量,值得推广。
%A 窦富洪
%+ 天津市和平区中医医院治未病科,天津 300000
%& 111-112

%0 Journal Article
%@ 2096-7403
%T 基于引气归元理论温针灸治疗围绝经期心脾两虚型失眠的临床研究
%D 2023
%7 20240210
%K 围绝经期失眠;心脾两虚型;引气归元理论;温针灸
%V 24
%] 2024109100
%N 8
%J 山西中医药大学学报
%Q Clinical study on the treatment of peri-menopausal insomnia caused by deficiency of both heart and spleen with warm acupuncture based on the theory of inducing Qi to return to the source
%X 目的:分析基于引气归元理论进行温针灸治疗围绝经期心脾两虚型失眠的临床效果。方法:选择2022年1月-2023年6月就诊于广东医科大学顺德妇女儿童医院更年期专科门诊的80例心脾两虚型围绝经期失眠(PMI)患者作为研究对象,按随机数字表法分为两组,各40例。对照组给予药物治疗(口服归脾丸),治疗组在对照组治疗基础上联合引气归元穴温针灸治疗。比较两组患者治疗前后匹兹堡睡眠质量指数(PSQI)、更年期症状量表(改良Kupperman量表)评分及临床疗效。结果:治疗后,治疗组总有效率(95.00%)高于对照组(77.50%),差异有统计学意义(P<0.05)。治疗后,两组患者PSQI总分及各维度评分低于治疗前,治疗组PSQI总分及各维度评分低于对照组,差异有统计学意义(P<0.05);两组患者改良Kupperman量表评分低于治疗前,治疗组改良Kupperman量表评分低于对照组[(11.36±2.14)分vs(.14.93±2.32)分],差异有统计学意义(P<0.05)。结论:基于引气归元理论进行温针灸能够有效缓解围绝经期心脾两虚型失眠症患者症状,改善睡眠质量,提高临床疗效。
%A 张娜
%+ 广东医科大学顺德妇女儿童医院中医科,广东佛山 528300
%& 901-904

%0 Journal Article
%@ 1008-8849
%T 耳针联合芬吗通治疗肾虚肝郁型围绝经期失眠临床观察
%D 2023
%7 20240210
%K 围绝经期失眠;肾虚肝郁型;耳针;抑郁
%V 32
%] 2023466380
%N 17
%J 现代中西医结合杂志
%X 目的:观察耳针联合芬吗通治疗肾虚肝郁型围绝经期失眠的临床疗效。方法:选取2021年11月-2022年11月在中国中医科学院眼科医院妇科门诊就诊的肾虚肝郁型围绝经期失眠患者79例,随机分为2组:耳针联合芬吗通组39例采用耳针和芬吗通治疗,芬吗通组40例单纯使用芬吗通治疗,2组均连续治疗12周。观察比较2组患者治疗前和治疗12周后匹兹堡睡眠质量指数(PSQI)评分、汉密尔顿焦虑量表(HAMA)评分、汉密尔顿抑郁量表(HAMD)评分、Kupperman绝经指数(KMI)评分、中医证候积分及睡眠疗效、抑郁疗效。结果:治疗后2组PSQI评分、HAMA评分、HAMD评分、KMI评分、中医证候积分均较治疗前明显降低(P均<0.05),且耳针联合芬吗通组各项评分均明显低于芬吗通组(P均<0.05)。耳针联合芬吗通组睡眠疗效总有效率为94.87%(37/39),抑郁总有效率为97.44%(38/39),芬吗通组分别为35.00%(14/40)和75.00%(30/40),2组比较差异均有统计学意义(P均<0.05)。结论:耳针联合芬吗通治疗相较于单纯使用芬吗通治疗,能有效地改善肾虚肝郁型围绝经期失眠患者的失眠、焦虑抑郁以及更年期症状。
%A 刘娟;马丽爽;王东红;王莹
%+ (1)北京市门头沟区中医医院,北京102300; (2)中国中医科学院眼科医院,北京 100040
%& 2444-2447

%0 Journal Article
%@ 2096-0417
%T 情志护理联合耳穴压豆对围绝经期失眠患者的影响
%D 2023
%7 20240210
%K 情志护理;耳穴压豆;围绝经期失眠
%] 2023449115
%N 19
%J 中外女性健康研究
%X 目的:探究对围绝经期失眠病患联合实施情志护理与耳穴压豆的效果。方法:选取本院2019年7月至2022年7月围绝经期失眠病患86例,随机分成两组。对照组接受常规护理,观察组接受情志护理与耳穴压豆干预。结果:护理前,两组的多梦易醒、不易入睡、头晕目眩、心悸健忘、四肢倦怠、神疲食少、面色少华和腹胀便溏评分无显著差异(P>0.05),护理后,两组上述评分均显著降低(P<0.05),且观察组的评分显著低于对照组(P<0.05);护理前,两组的入睡时间、夜间苏醒、总睡眠质量、早醒、白天思睡、白天情绪、白天身体功能和总睡眠时间评分无显著差异(P>0.05),护理后,两组的以上评分均显著降低(P<0.05),且观察组的评分显著低于对照组(P<0.05)。结论:对围绝经期失眠病患联合实施情志护理与耳穴压豆的护理效果理想。
%A 张晓香;李素霞
%+ (1)广饶县大王镇卫生院,山东东营257300; (2)广饶县丁庄中心卫生院,山东东营 257345
%& 138-139,144

%0 Journal Article
%@ 1002-2619
%T 解郁健脾针刺联合艾司唑仑片治疗围绝经期失眠肝郁脾虚证临床观察
%D 2023
%7 20240210
%K 围绝经期;失眠症;中药疗法;针刺疗法
%V 45
%] 2023446974
%N 10
%J 河北中医
%Q Clinical effect of Jieyu Jianpi acupuncture combined with estazolam tablets on perimenopausal insomnia of liver spleen deficiency
%X 目的:观察解郁健脾针刺联合艾司唑仑片治疗围绝经期失眠肝郁脾虚证临床疗效。方法:将90例围绝经期失眠肝郁脾虚证患者按照随机数字表法分为2组,对照组45例予艾司唑仑片,治疗组45例在对照组治疗基础上加解郁健脾针刺治疗,2组均治疗4周。比较2组疗效;比较2组治疗前后性激素黄体生成激素(LH)、雌二醇(E_(2))、卵泡刺激素(FSH)水平变化;比较2组治疗前后匹兹堡睡眠质量指数(PSQI)评分、Kupperman评分、汉密尔顿焦虑量表(HAMA)评分变化;比较2组治疗前后血清睡眠相关单胺类神经递质γ-氨基丁酸(GABA)、5-羟色胺(5-HT)变化;记录2组不良反应发生率。结果:治疗组45例,脱落3例;对照组45例,脱落4例。治疗组总有效率95.24%(40/42),对照组总有效率80.49%(33/41),治疗组疗效优于对照组(P<0.05)。2组治疗后LH、FSH水平均较本组治疗前降低(P<0.05),E_(2)水平较本组治疗前升高(P<0.05);治疗后治疗组LH、FSH水平均低于对照组(P<0.05),E_(2)水平高于对照组(P<0.05)。2组治疗2、4周PSQI评分均较本组治疗前降低(P<0.05);治疗组治疗2、4周PSQI评分均低于对照组同期(P<0.05)。2组治疗后Kupperman评分、HAMA评分均较本组治疗前降低(P<0.05),且治疗组降低更明显(P<0.05)。2组治疗后血清GABA、5-HT水平均较本组治疗前升高(P<0.05),且治疗组升高更明显(P<0.05)。治疗组不良反应发生率11.90%(5/42),对照组不良反应发生率24.39%(10/41),2组不良反应发生率比较差异无统计学意义(P>0.05)。结论:解郁健脾针刺联合艾司唑仑片治疗围绝经期失眠肝郁脾虚证,能提高患者睡眠质量,改善临床症状,缓解焦虑,调节性激素、脑神经递质分泌,安全性高。
%A 薛迎春;陈立;华彩凤
%+ 南京中医药大学江阴附属医院妇科,江苏江阴 214400
%& 1712-1716,1720

%0 Journal Article
%@ 1003-8450
%T 耳穴揿针联合穴位贴敷治疗围绝经期失眠心肾不交证52例临床观察
%D 2023
%7 20240210
%K 围绝经期失眠;心肾不交证;耳穴揿针;穴位贴敷;临床疗效
%V 40
%] 2023431614
%N 4
%J 甘肃中医药大学学报
%Q Clinical observation on the treatment of 52 cases of perimenopausal insomnia with heart-kidney imbalance syndrome by auricular acupoints needle-embedding combined with acupoint application
%X 目的:观察耳穴揿针联合穴位贴敷治疗围绝经期失眠心肾不交证的临床疗效。方法:将104例围绝经期失眠心肾不交证患者采用随机数字表法分为对照组和治疗组,各52例。对照组选取涌泉、神阙、足三里穴进行穴位贴敷,每次贴敷3－5h;治疗组在对照组治疗方法的基础上给予耳穴揿针,以心、神门穴为主穴,三焦、交感为配穴。2组均隔日治疗1次,7次为1个疗程,共治疗3个疗程。治疗3个疗程后比较2组的临床疗效,以及治疗前后匹兹堡睡眠质量指数量表(PSQI)评分、Kupperman index(KI)量表评分、焦虑自评量表(SAS)评分和抑郁自评量表(SDS)评分。结果:治疗组总有效率为98.08%(51/52),对照组为86.54%(45/52),2组比较差异有统计学意义(P<0.05);治疗后2组PSQI、KI、SAS及SDS评分均明显降低,与同组治疗前比较差异有统计学意义(P<0.05或P<0.01),且治疗组降低更明显,与对照组治疗后比较差异均有统计学意义(P<0.05)。结论:耳穴揿针联合穴位贴敷可以改善围绝经期失眠心肾不交证患者的临床症状,提高睡眠质量,缓解焦虑与抑郁。
%A 王晓宇
%+ 南阳市中心医院针灸科,河南南阳 473000
%& 60-63

%0 Journal Article
%@ 1672-3422
%T 基于“冲任”探析针药并用对卵巢早衰性激素水平及证候形态学评分的影响
%D 2023
%7 20240210
%K 冲任学说;针刺;中药;脾肾阳虚;卵巢早衰
%V 44
%] 2023429888
%N 14
%J 医药论坛杂志
%Q Based on the“Chong Ren”theory probe the effect of acupuncture and traditional Chinese medicine on the level of ovarian premature failure hormone and the morphological score of the syndrome
%X 目的:基于中医冲任学说理论分析针刺联合中药对脾肾阳虚型卵巢早衰性激素水平及证候形态学评分的影响。方法:将选取2020年5月-2021年3月于河南中医药大学第三附属医院生殖中心就诊的卵巢早衰(脾肾阳虚型)40例患者为研究对象,采取随机数字表法,将研究对象分为治疗组和对照组各20例,对照组给予纯中药治疗,治疗组在此基础上联合针刺治疗。干预疗程为3个月。比较治疗结束后60天激素水平的变化及对证候形态学评分的影响。结果:与对照组相比,治疗组性激素FSH、LH水平均有明显降低而E2水平明显升高,中医证候形态学评分均降低(P<0.05),具有统计学意义。结论:针刺联合中药可有效调控患者的内分泌水平,在一定程度上改善了女性围绝经期症状(神疲乏力、阴道干涩、失眠多梦,骨蒸盗汗,腰膝酸软等),达到了良好的治疗效果,值得临床大力推广。
%A 柴淑娟
%+ 河南中医药大学第三附属医院,郑州 450008
%& 105-108

%0 Journal Article
%@ 1003-8914
%T 耳穴揿针联合穴位贴敷在围绝经期失眠患者中的应用
%D 2023
%7 20231127
%K 不寐;围绝经期失眠;耳穴揿针;穴位贴敷疗法;睡眠质量
%V 38
%] 2023346655
%N 14
%J 光明中医
%Q Application of Auricular Point Thumbtack Needle Embedding Combined with Acupoint Application in Nursing of Patients with Perimenopausal Insomnia
%X 目的:探究耳穴揿针联合穴位贴敷在围绝经期失眠患者中的护理应用。方法:从乐安县中医院2019年10月-2021年10月收治的围绝经期失眠患者中选取符合纳入标准的77例,以抛硬币法分成对照组38例和试验组39例,其中对照组实施常规护理和穴位贴敷,试验组予以常规护理和耳穴揿针及穴位贴敷,比较2组护理效果。结果:试验组护理后睡眠潜伏期、觉醒次数、觉醒时间低于对照组,睡眠效率高于对照组(P<0.05);试验组慢波睡眠S1期、S2期低于对照组S3+S4期和快波睡眠均优于对照组(P<0.05),PSQI低于对照组(P<0.05),中医症状积分低于对照组(P<0.05)。结论:耳穴揿针联合穴位贴敷有利于优化围绝经期失眠患者睡眠进程和睡眠结构,缓解失眠症状,提高睡眠质量。
%A 郝美美
%+ 乐安县中医院护理部,江西乐安 344300
%& 2781-2784

%0 Journal Article
%@ 0255-2930
%T “补肾安神”法针刺治疗肾阴虚型围绝经期失眠:随机对照试验
%D 2023
%7 20231127
%K 围绝经期失眠;针刺;补肾安神;匹兹堡睡眠质量指数(PSQI);多导睡眠图
%V 43
%] 2023329695
%N 6
%J 中国针灸
%Q Bushen Anshen acupuncture for perimenopausal insomnia of kidney-yin deficiency:a randomized controlled trial
%X 目的:观察“补肾安神”法针刺治疗肾阴虚型围绝经期失眠(PMI)的临床疗效。方法:将72例肾阴虚型PMI患者随机分为观察组(36例,脱落1例)和对照组(36例,脱落1例)。观察组予针刺百会及双侧肾俞、太溪、安眠;对照组予非穴浅刺假针刺。两组均隔日1次,每周3次,共治疗10次。治疗前后采用匹兹堡睡眠质量指数(PSQI)评价患者主观睡眠质量,采用多导睡眠图(PSG)监测患者客观睡眠质量。结果:与治疗前比较,治疗后观察组患者PSQI睡眠质量、入睡时间、睡眠时间、睡眠效率、催眠药物、日间功能评分及总分降低(P<0.01),对照组患者PSQI睡眠时间、睡眠效率评分及总分降低(P<0.05)。治疗后,观察组患者PSQI睡眠质量、入睡时间、睡眠效率、催眠药物评分及总分均低于对照组(P<0.05)。与治疗前比较,治疗后观察组患者PSG睡眠时间延长、睡眠效率提高、入睡潜伏期及入睡后清醒时间缩短、微觉醒指数降低(P<0.01),非快速眼动(NREM)睡眠第1期百分比(N1%)降低、NREM睡眠第3期百分比(N3%)增加(P<0.05);对照组PSG各项指标与治疗前比较差异无统计学意义(P>0.05)。治疗后,观察组PSG睡眠时间长于对照组、睡眠效率高于对照组、入睡潜伏期及入睡后清醒时间短于对照组、微觉醒指数及N1%低于对照组(P<0.01)。结论:“补肾安神”法针刺可有效改善肾阴虚型PMI患者主观和客观睡眠质量。
%A 杨文佳;赵娜;于心同;谢晨;李金金;张春雁;陈云飞
%+ (1)上海中医药大学附属岳阳中西医结合医院,上海 200437; (2)上海市针灸经络研究所
%& 634-638

%0 Journal Article
%@ 1005-0779
%T 基于现代文献数据挖掘探析针刺治疗围绝经期失眠的选穴规律
%D 2023
%7 20230725
%K 围绝经期失眠;针刺;选穴规律;数据挖掘;文献研究
%V 39
%] 2023206162
%N 2
%J 针灸临床杂志
%Q Rules of Acupoints Selection in Treatment of Perimenopausal Insomnia by Using Modern Literature Research and Data Mining
%X 目的:基于现代文献数据挖掘探析针刺治疗围绝经期失眠的腧穴应用特点及规律。方法:检索中国期刊全文数据库(CNKI)、万方数据知识服务平台(Wanfang)、维普中文期刊服务平台(VIP)、中国生物医学文献数据库(SinoMed)、PubMed数据库与Web of Science数据库建库至2021年10月18日所收录的针刺治疗围绝经期失眠的现代临床研究文献,依照纳入、排除标准进行文献筛选后,提取针刺处方等相关信息建立针刺治疗围绝经失眠的选穴数据库,采用数据统计、聚类分析、Apriori关联规则分析等方法分析选穴频次、归经、分布、配伍规律及核心选穴处方。结果:(1)纳入的139篇文献中有效针刺处方199条,涉及腧穴78个,共计使用频次1567次;(2)归经以膀胱经、督脉及经外奇穴为主,常用腧穴主要分布在下肢、头面颈项部;(3)选用腧穴中有58个特定穴,主要包括交会穴、原穴与五输穴;(4)共得出6个有效聚类群及16个关联群,其中神门→百会+三阴交的支持度最高;(5)针刺治疗围绝经期失眠的核心选穴为神门、百会、三阴交、四神聪、太冲、内关、安眠与关元。结论:针刺治疗围绝经期失眠的选穴体现了局部取穴配合远道取穴的思想,重用特定穴,发现选穴体现的宁心安神、通调跷脉与调任通督等治则与本病心神不养、阴阳失衡与脏腑失调等病机相对应,初步得出其选穴规律、特点及核心选穴处方,以期为针刺治疗围绝经失眠的临床应用提供针对性更强的穴位处方。
%A 尚辉;黎彦红;冉立成;宋亚文;王亚军
%+ (1)甘肃中医药大学,甘肃兰州 730000; (2)甘肃中医药大学附属医院,甘肃兰州 730000
%& 60-67

%0 Journal Article
%@ 2095-7130
%T 观察针刺联合固元宁神汤对心肾不交型围绝经期失眠症患者睡眠质量的影响
%D 2022
%7 20230725
%K 围绝经期失眠症;心肾不交型;固元宁神汤;不良反应;针刺
%V 9
%] 2023181822
%N 11
%J 世界睡眠医学杂志
%Q To Observe the Effect of Acupuncture Combined with Guyuan Ningshen Decoction on Sleep Quality of Perimenopausal Insomnia Patients with Heart-kidney Disjunction Type
%X 目的:观察针刺联合固元宁神汤对心肾不交型围绝经期失眠症(PMI)患者睡眠质量的影响。方法:选取2020年6月至2022年6月厦门市翔安区妇幼保健院收治的心肾不交型PMI患者84例作为研究对象,按照随机数字表法分为观察组和对照组,每组42例。对照组给予固元宁神汤治疗,观察组在对照组基础上给予针刺治疗,连续治疗4周。比较2组患者的临床疗效,中医证候积分,采用匹兹堡睡眠指数量表(PSQI)比较2组患者治疗前后的睡眠质量,同时比较2组患者不良反应发生率。结果:干预后,观察组治疗总有效率显著高于对照组,观察组中医证候评分、PSQI评分显著低于对照组,2组比较差异有统计学意义(P<0.05);2组治疗期间均未发生不良反应。结论:针刺联合固元宁神汤治疗心肾不交型PMI患者效果显著,可有效减轻其中医证候,改善睡眠质量,且无严重不良反应,临床应用价值较高,可进行大力推广。
%A 吴志彪
%+ 厦门市翔安区妇幼保健院,厦门 361000
%& 2047-2050

%0 Journal Article
%@ 1672-951X
%T 基于CiteSpace的中医适宜技术治疗围绝经期失眠的可视化分析
%D 2023
%7 20230725
%K 围绝经期;失眠;中医适宜技术;CiteSpace;可视化分析
%V 29
%] 2023159073
%N 1
%J 中医药导报
%Q Visual Analysis of the Treatment of Perimenopausal Insomnia with Appropriate Techniques of Traditional Chinese Medicine based on Citespace
%X 目的:对中医适宜技术治疗围绝经期失眠的研究进行可视化分析,以了解目前的研究热点、趋势,为临床研究提供参考。方法:检索中国知网、万方、维普、中国生物医学文献数据库2000年1月1日至2021年12月31日发表的相关文献,应用CiteSpace 5.8软件对文献作者、机构、关键词进行可视化分析并绘制网络图谱。结果:共纳入530篇文献,近二十余年应用中医适宜技术治疗围绝经期失眠的研究形成了以孟方、于心同、任秀亚、吕梦亮等为核心的多个合作团体,以及以成都中医药大学、黑龙江中医药大学、南京中医药大学等科研院校为核心机构。该领域的研究热点为针灸、耳穴压豆、艾灸等方法治疗围绝经期失眠的临床观察,注重从肝论治进行辨证施护、改善睡眠质量。结论:治疗围绝经期失眠的中医适宜技术干预方式多样,研究方式以临床观察为主;基础研究、临床创新能力、学科间交流与合作有待提高,以促进中西医多学科融合发展。
%A 韩倩楠;陈必慧;朱海利
%+ (1)湖南中医药大学护理学院,湖南长沙 410208; (2)湖南省中医药研究院附属医院,湖南长沙 410006; (3)湖南中医药大学中西医结合学院,湖南长沙 410028
%& 149-154

%0 Journal Article
%@ 1000-338X
%T 艾灸神阙穴联合健康教育指导治疗阳虚质围绝经期失眠女性32例
%D 2022
%7 20230725
%K 围绝经期;失眠;阳虚质;艾灸;神阙穴
%V 53
%] 2023158255
%N 12
%J 福建中医药
%X 目的:观察艾灸神阙穴联合健康教育指导治疗阳虚质围绝经期失眠女性的疗效。方法:选取2020年9月-2021年8月在福建中医药大学附属第二人民医院健康管理中心就诊的阳虚质围绝经期失眠女性64例,采用随机数字表法分为对照组和观察组各32例。对照组予饮食、运动、情志相关健康教育指导,观察组在对照组健康教育指导基础上配合艾灸神阙穴,2组干预时间均为2周。干预前后比较2组匹兹堡睡眠质量指数量表(PSQI)评分、血清多巴胺(DA)、5-羟色胺(5-HT)水平变化情况,并比较2组疗效。结果:与干预前比较,干预后2组PSQI评分、DA水平均降低,5-HT水平均升高(P均<0.05);干预后2组比较,观察组PSQI评分、DA水平降低及5-HT水平升高均更明显(P均<0.05);观察组有效率为93.75%,优于对照组的59.38%(P<0.05)。结论:艾灸神阙穴联合健康教育指导可以有效改善阳虚质围绝经期失眠女性的睡眠质量,疗效明显。
%A 黄慧雯;吴玲;吴晶晶
%+ 福建中医药大学附属第二人民医院,福建福州 350003
%& 66-67,70

%0 Journal Article
%@ 2095-7130
%T 腕踝针治疗心肾不交型围绝经期失眠症的临床研究
%D 2022
%7 20230725
%K 腕踝针;围绝经期;失眠;睡眠
%V 9
%] 2023154510
%N 10
%J 世界睡眠医学杂志
%Q Clinical Study on Wrist Ankle Acupuncture in Treating Perimenopausal Insomnia of Heart Kidney Disjunction Type
%X 目的:观察腕踝针治疗心肾不交型围绝经期失眠症的临床疗效。方法:选取2020年8月至2021年8月福建中医药大学附属康复医院收治的心肾不交型围绝经期失眠症患者60例作为研究对象,按照随机数字表法分为观察组和对照组,每组30例。对照组给予常规针灸治疗,观察组给予腕踝针治疗,10d为1个疗程,均治疗2个疗程。采用匹兹堡睡眠指数(PSQI)比较2组患者干预前后睡眠质量的改善情况,采用Kupperman指数评定法对患者症状进行评价,采用中医证候评分法对围绝经期综合征的中医证候进行评估,同时比较2组患者的治疗效果。结果:治疗后,观察组PSQI评分、kupperman评分以及中医证候评分均显著低于对照组,观察组治疗有效率显著高于对照组,2组比较差异均有统计学意义(均P<0.05)。结论:腕踝针能够有效地治疗心肾不交型围绝经期失眠症,可有效缓解患者围绝经期的各种症状,值得临床推广应用。
%A 蒋雁华;赖靖慧;余运影;卢敏敏
%+ (1)福建中医药大学附属康复医院,福州 350003; (2)福建省康复技术重点实验室,福州 350003
%& 1807-1809,1812

%0 Journal Article
%@ 1005-2216
%T 耳穴贴压联合性激素替代治疗围绝经期失眠的作用研究
%D 2022
%7 20230725
%K 围绝经期失眠症;性激素替代治疗;耳穴贴压
%V 38
%] 2023142397
%N 11
%J 中国实用妇科与产科杂志
%X 目的:探讨耳穴贴压与性激素替代治疗围绝经期失眠患者的效果。方法:收集浙江中医药大学附属江南医院2020年1月至2021年3月收治的120例围绝经期失眠患者。分为对照组60例,性激素替代治疗,口服黄体酮胶囊及戊酸雌二醇,治疗8周;观察组60例,在性激素替代治疗基础上加用耳穴贴压,用探测棒寻找阳性点,消毒耳廓后用王不留行籽耳穴贴对准耳穴贴紧。嘱患者自行按压,每次30s,每日按压3次。两耳每周交替,治疗8周。观察临床疗效、睡眠质量情况、失眠情况、性激素指标、褪黑素水平、抑郁及焦虑程度。结果:观察组临床总有效率为95.00%(57/60),高于对照组73.33%(44/60,P<0.05);观察组治疗后匹兹堡睡眠质量指数(PSQI)评分、阿森斯失眠量表(AIS)评分[(8.86±1.55)分、(5.71±0.92)分]均低于对照组[(10.45±1.04)分、(8.45±1.13)分,P<0.01],观察组治疗后雌二醇(E_(2))、卵泡刺激素(FSH)及血清褪黑素水平[(135.79±26.52)pmol/L、(41.41±16.53)U/L、(23.71±1.85)pmol/L]均优于对照组[(108.65±27.35)pmol/L、(53.36±20.54)U/L、(18.15±1.78)pmol/L,P<0.01],治疗后PHQ-9、GAD-7评分均降低且观察组[(10.58±1.97)分、(8.79±1.34)分]均优于对照组[(13.79±1.33)分、(10.51±1.31)分,P<0.01]。结论:耳穴贴压与性激素替代治疗对围绝经期失眠患者可改善其激素水平,提高睡眠质量,缓解不良情绪。
%A 项彩芬;吴晓萍
%+ 浙江中医药大学附属江南医院/浙江省杭州市萧山区中医院,浙江萧山 311200
%& 1142-1145

%0 Journal Article
%@ 1003-8914
%T 解郁安神方联合针刺治疗肾虚肝郁型围绝经期综合征失眠临床观察
%D 2022
%7 20230725
%K 绝经前后诸证;解郁安神方;针刺疗法;肾虚肝郁证;失眠
%V 37
%] 2023125576
%N 21
%J 光明中医
%Q The Curative Effect of Resolving Stagnation for Tranquilization Prescription Combined with Acupuncture on Insomnia of Perimenopausal Syndrome of Kidney Deficiency and Liver Depression Type
%X 目的:分析解郁安神方联合针刺对肾虚肝郁型围绝经期综合征失眠患者的疗效。方法:选择南阳张仲景医院2019年1月-2021年1月收治的肾虚肝郁型围绝经期综合征失眠患者82例。采用随机数字表法将患者分成对照组(39例)和联合组(43例)。对照组患者接受解郁安神方治疗,联合组患者接受解郁安神方联合针刺治疗。对2组患者临床疗效、睡眠质量、雌激素水平和不良反应进行比较。结果:联合组患者临床总有效率高于对照组(P<0.05)。治疗后,2组患者PSQI评分较治疗前下降。联合组患者在治疗后PSQI评分低于对照组(P<0.05)。治疗后2组患者LH水平较治疗前下降。联合组患者治疗后LH水平低于对照组(P<0.05)。治疗后,2组患者E水平较治疗前升高。联合组患者在治疗后E水平高于对照组(P<0.05)。联合组不良反应率高于对照组,比较差异无统计学意义(P>0.05)。结论:解郁安神方联合针刺能显著改善肾虚肝郁型围绝经期综合征失眠患者睡眠情况,提升临床疗效,改善雌激素水平,推荐使用。
%A 霍松;王贵双
%+ 南阳张仲景医院针灸科,河南南阳 473000
%& 3923-3925

%0 Journal Article
%@ 1001-7585
%T 电针辅助补佳乐、黄体酮治疗围绝经期综合征对患者血清性激素及KI、MRS评分的影响
%D 2022
%7 20230725
%K 电针;补佳乐;黄体酮;围绝经期综合征;性激素;KI评分;MRS评分
%V 35
%] 2023120509
%N 23
%J 医学理论与实践
%X 目的:探讨电针辅助补佳乐、黄体酮治疗围绝经期综合征(PMS)对患者血清性激素及绝经评定量表(MRS)、围绝经期改良Kupperman Index(KI)评分的影响。方法:选取2018年11月-2019年5月于我院就诊的PMS患者112例,依据治疗方案不同分为研究组与对照组,各56例。对照组予以补佳乐、黄体酮,研究组于对照组基础上采取电针疗法。统计两组血清性激素指标、中医证候积分、MRS评分及围绝经期生存质量量表(MENQOL)分值、治疗前后KI分值。结果:治疗后研究组FSH、LH水平较对照组低,E_(2)水平较对照组高(P<0.05);治疗后研究组阴部干涩、少寐多梦、烘热汗出、腰膝酸软分值较对照组低(P<0.05);治疗后研究组MRS及MENQOL评分较对照组低(P<0.05);治疗后研究组蚁行感、心悸、肌肉关节痛、抑郁、神经过敏及焦虑、失眠、潮热汗出评分低于对照组(P<0.05)。结论:联合采取电针及补佳乐、黄体酮治疗PMS,可有效改善临床症状,调节性激素水平,提高患者生活质量。
%A 李桂琴
%+ 湖北省十堰市车城街办艳湖社区卫生服务中心综合科, 442000
%& 4050-4052

%0 Journal Article
%@ 1672-9455
%T 针刺配合五音疗法治疗肾虚肝郁型围绝经期失眠的临床研究
%D 2022
%7 20230518
%K 针灸;五音疗法;围绝经期失眠;脑源性神经营养因子;β-内啡肽
%V 19
%] 2022474441
%N 20
%J 检验医学与临床
%Q Clinical study on acupuncture combined with Wuyin therapy in the treatment of perimenopausal insomnia of kidney deficiency and liver depression
%X 目的:探讨针刺配合五音疗法治疗肾虚肝郁型围绝经期失眠的疗效及其对血清脑源性神经营养因子(BDNF)、β-内啡肽(EP)和神经肽Y(NPY)水平的变化。方法:选择2019年1月至2020年12月在该院就诊诊断为围绝经期失眠的患者90例患者,按照随机数字的方法将患者分为观察组和对照组,每组各45例。对照组予以艾司唑仑治疗,观察组予以针刺配合五音疗法。观察两组治疗后的疗效和不良反应发生率,两组治疗前后症状评分、严重失眠指数(ISI)、匹兹堡睡眠质量指数(PSQI)、改良Kupperman量表(KI)评分、血清雌二醇(E_(2))、卵泡生成激素(FSH)、黄体生成激素(LH)、BDNF、β-EP和NPY水平变化。结果:观察组的总有效率为93.33%,明显高于对照组的73.33%(χ^(2)=5.120,P<0.05)。两组不良反应发生率比较差异无统计学意义(χ^(2)=0.096,P>0.05)。两组治疗前症状,ISI、PSQI、KI评分,血清E_(2)、FSH、LH、BDNF、β-EP和NPY水平比较差异无统计学意义(P>0.05)。治疗后,两组血清E_(2)、BDNF、β-EP和NPY水平均较治疗前明显升高(P<0.01),两组面色苍白、头晕目眩、失眠多梦、视力减退、ISI、PSQI、KI评分、FSH和LH水平均较治疗前明显降低(P<0.01),观察组与对照组比较,升高或者降低更为明显(P<0.01)。结论:针刺配合五音疗法治疗肾虚肝郁型围绝经期失眠的疗效显著,能够明显缓解症状,改善激素紊乱,可能与血清BDNF、β-EP和NPY水平升高有关。
%A 顾金花;闻迎春;吴春欢;张华梅
%+ (1)上海市奉贤区中医医院针灸科,上海 201499; (2)上海市奉贤区中医医院康复科,上海 201499
%& 2773-2777

%0 Journal Article
%@ 1008-1879
%T 针刺背俞穴配合重复经颅磁刺激(rTMS)对围绝经期失眠患者睡眠质量的影响
%D 2022
%7 20230518
%K 围绝经期;失眠;针刺;背俞穴;重复经颅磁刺激;睡眠质量
%V 13
%] 2022467633
%N 22
%J 按摩与康复医学
%X 目的:探讨针刺背俞穴配合重复经颅磁刺激治疗围绝经期失眠患者睡眠质量的影响。方法:选取2021年1月1日至2021年9月30日招募浏阳市中医医院针灸推拿康复科睡眠门诊及社会上符合围绝经期失眠诊断标准的患者共44例,随机分为对照组和观察组各22例。对照组口服艾司唑仑片,观察组采用针刺背俞穴配合重复经颅磁刺激,观察比较两组治疗前后匹兹堡睡眠质量指数(PSQI7因子成分指数)、中医症候积分。结果:治疗后,两组患者的睡眠质量、入睡时间、睡眠时间、睡眠效率、睡眠障碍、催眠药物、日间功能障碍7个维度评分及总分均较治疗前降低(P<0.05),且观察组治疗后的PSQI评分各项评分均低于对照组(P<0.05)。治疗后,两组患者的睡眠不安、心烦易怒、心悸不安、腰膝酸软、耳鸣各评分均较治疗前降低(P<0.05),且观察组治疗后的中医症候各积分均低于对照组(P<0.05)。结论:针刺背俞穴配合重复经颅磁刺激相比口服艾司唑仑片更能有效改善围绝经期失眠患者睡眠质量,值得临床推广。
%A 寻晓;李丹;刘艳红
%+ 浏阳市中医医院,湖南长沙 410003
%& 5-7,12

%0 Journal Article
%@ 1002-2619
%T 电针联合草酸艾司西酞普兰治疗围绝经期抑郁症临床研究
%D 2022
%7 20230518
%K 抑郁症;更年期;电针;西酞普兰
%V 44
%] 2022467075
%N 7
%J 河北中医
%Q Clinical effect of electroacupuncture combined with escitalopram oxalate for perimenopausal depression
%X 目的:观察电针联合草酸艾司西酞普兰治疗围绝经期抑郁症的临床效果。方法:选取80例围绝经期抑郁症患者,按照随机数字表法分为2组。对照组40例(最终完成35例)予草酸艾司西酞普兰口服治疗,研究组40例(最终完成38例)在对照组治疗基础上加电针治疗。比较2组治疗前及治疗2、4周17项汉密尔顿抑郁量表(HAMD-17)、汉密尔顿焦虑量表(HAMA)、围绝经期健康状态评估量表改良Kupperman量表评分,比较2组治疗前及治疗4周匹兹堡睡眠质量指数(PSQI)评分。观察并记录2组治疗过程中出现的不良反应。结果:治疗2、4周,2组HAMD-17、HAMA、Kupperman量表评分均较本组治疗前降低(P<0.05),且研究组HAMA、改良Kupperman量表评分均低于对照组同期(P<0.05)。治疗4周,2组PSQI评分均较本组治疗前降低(P<0.05),且研究组低于对照组(P<0.05)。研究组不良反应发生率为10%(4/40),对照组为12.5%(5/40),2组比较差异无统计学意义(P>0.05)。结论:电针联合草酸艾司西酞普兰治疗可明显改善围绝经期抑郁症患者的抑郁、焦虑、躯体障碍及睡眠障碍,疗效优于单用草酸艾司西酞普兰。
%A 戴炜;廖梦;戴立磊
%+ (1)湖北省荆门市口腔医院心理科一科,湖北荆门 448000; (2)湖北省荆门市口腔医院心理科二科,湖北荆门 448000; (3)湖北省荆门市第二人民医院东院心理科,湖北荆门 448000
%& 1177-1180

%0 Journal Article
%@ 1003-5028
%T 酸枣仁汤加味结合针灸治疗围绝经期失眠临床研究
%D 2022
%7 20230518
%K 围绝经期失眠;酸枣仁汤加味;针灸疗法;《金匮要略》;张仲景
%V 42
%] 2022467001
%N 11
%J 河南中医
%Q Clinical Study on Supplemented Sour Jujube Decoction Combined with Acupuncture and Moxibustion in Treating Perimenopausal Insomnia
%X 目的:观察酸枣仁汤加味结合针灸治疗围绝经期失眠的临床疗效。方法:将86例围绝经期失眠患者按照随机数字表法分为对照组和观察组,每组各43例。对照组给予常规西药治疗,观察组给予酸枣仁汤加味结合针灸疗法治疗。比较两组患者不良反应发生率及治疗前后中医证候积分、匹兹堡睡眠质量指数量表(pittsburgh sleep quality index,PSQI)、失眠严重程度指数(insomnia severity index,ISI)、激素水平[黄体生成素(luteinizing hormone,LH)、促卵泡激素(follicle-stimulating hormone,FSH)、雌二醇(estradiol,E_(2))]变化情况。结果:两组患者治疗后中医证候积分低于本组治疗前,且治疗后观察组低于对照组,差异具有统计学意义(P<0.05)。两组患者治疗后PSQI和ISI评分低于本组治疗前,且治疗后观察组低于对照组,差异具有统计学意义(P<0.05)。两组患者治疗后FSH、LH水平低于本组治疗前,E_(2)高于本组治疗前,且治疗后观察组FSH、LH水平低于对照组,E_(2)高于对照组,差异具有统计学意义(P<0.05)。对照组不良反应发生率为18.60%,观察组不良反应发生率为4.65%,两组患者不良反应发生率比较,差异具有统计学意义(P<0.05)。结论:酸枣仁汤加味结合针灸疗法治疗围绝经期失眠,可缓解患者失眠症状,提高睡眠质量,且能有效调节激素水平。
%A 冉固生;王毅
%+ 嵩县中医院,河南嵩县 471400
%& 1644-1647

%0 Journal Article
%@ 1003-8914
%T 针刺配合耳穴埋豆治疗乳腺癌内分泌治疗后类围绝经期综合征30例
%D 2022
%7 20230518
%K 针刺疗法;耳穴;乳腺癌;类围绝经期综合征
%V 37
%] 2022462759
%N 17
%J 光明中医
%X 目的:观察针刺配合耳穴埋豆对乳腺癌内分泌治疗后类围绝经期综合征的临床疗效。方法:将60例接受乳腺癌内分泌治疗后出现类围绝经期综合征患者随机分为对照组和治疗组,对照组予内分泌治疗及口服谷维素治疗;治疗组在对照组治疗的基础上加针刺配合耳穴埋豆治疗。观察比较2组患者治疗前后改良库珀曼(Kupperman)评分、血清性激素水平及血管舒张因子一氧化氮(NO)水平情况。结果:2组患者治疗前后改良Kupperman评分均有所下降(P<0.05),而治疗组较对照组改善更明显(P<0.05),且在潮热汗出、失眠、心悸主要症状积分改善方面均优于对照组(P<0.05)。在性激素检测方面,治疗后2组雌二醇(E_(2))、促卵泡生成素(FSH)及促黄体生成素(LH)水平较治疗前均无明显变化(P>0.05)。治疗后治疗组NO水平较治疗前显著上升(P<0.05),且明显高于对照组(P<0.05)。结论:针刺配合耳穴埋豆可以显著改善乳腺癌内分泌治疗后类围绝经期综合征患者的临床症状,且对性激素水平无明显影响,安全性良好。
%A 季秀海;陈艳琴;张海峰
%+ (1)太仓市中医医院肿瘤科,江苏太仓 215400; (2)太仓市中医医院针灸科,江苏太仓 215400
%& 3167-3169

%0 Journal Article
%@ 1003-8914
%T 二仙汤联合耳穴压豆治疗围绝经期失眠临床观察
%D 2022
%7 20230518
%K 不寐;二仙汤;耳穴压豆疗法;围绝经期;中医药疗法
%V 37
%] 2022462700
%N 18
%J 光明中医
%Q Observation on the Therapeutic Effect of Erxian Decoction Combined with Auricular Point Pressing in the Treatment of Insomnia
%X 目的:探讨二仙汤联合耳穴压豆治疗围绝经期失眠的临床疗效。方法:选取菏泽市中医医院2020年1月-2021年10月收治的80例失眠患者,随机分为2组,各40例。对照组患者应用常规阿普唑仑口服治疗,观察组患者应用二仙汤联合耳穴压豆进行治疗,对比其临床疗效,治疗前后匹兹堡睡眠指数量表(PSQI)评分与中医证候评分,记忆力减退、困倦、眩晕、头痛等不良反应发生情况。结果:观察组治疗总有效率高于对照组(P <0.05);治疗后,2组患者中医证候评分、PSQI评分均降低,且观察组低于对照组(P <0.05);观察组不良反应低于对照组(P <0.05)。结论:对围绝经期失眠患者应用二仙汤联合耳穴压豆治疗能够提升患者治疗效果,提高患者睡眠质量,减轻临床症状,且安全性较高,值得临床应用推广。
%A 吴传超
%+ 菏泽市中医医院急诊科,山东菏泽 274000
%& 3358-3361

%0 Journal Article
%@ 1000-7369
%T 电针对围绝经期失眠大鼠睡眠觉醒脑电图及血清性激素水平的影响
%D 2022
%7 20230518
%K 围绝经期失眠;电针;脑电图;睡眠觉醒量;睡眠结构;血清性激素
%V 43
%] 2022460404
%N 10
%J 陕西中医
%Q Effect of electroacupuncture on sleep arousal electroencephalogram and serum sex hormone levels in perimenopausal insomnia rats
%X 目的:观察电针对围绝经期失眠大鼠睡眠觉醒脑电图及血清性激素水平的影响。方法:取40只SD雌性大鼠,按照随机数字表法分为对照组、模型组、电针组和假电针组,每组10只。采用双侧卵巢切除术复制模型,四组大鼠均行脑电图记录电极埋置术,术后恢复10d,按分组接受不同的干预处理。通过阴道涂片观察大鼠动情周期,利用睡眠生物解析系统客观监测大鼠24h睡眠觉醒脑电图,ELISA法测定血清促卵泡素(FSH)、黄体生成素(LH)、雌二醇(E_(2))水平。结果:与对照组比较,模型组、电针组和假电针组大鼠动情周期紊乱率显著增高(P<0.05,P<0.01),模型组和假电针组大鼠血清FSH、LH水平升高(P<0.01)、E_(2)水平降低(P<0.01),电针组大鼠血清FSH升高(P<0.05)、E_(2)水平降低(P<0.01);模型组和假电针组大鼠24h睡眠觉醒昼夜节律减弱,睡眠觉醒累积量在白天和全天觉醒增多、非快速动眼睡眠(NREMs)减少(均P<0.01),NREMs在白天和夜间睡眠片段化明显,短时程次数增多(P<0.05)、长时程次数减少(P<0.05,P<0.01),白天慢波睡眠到觉醒(S-W)之间的转换增多(P<0.05,P<0.01);与模型组比较,电针组大鼠动情周期紊乱率显著降低(P<0.05),大鼠血清FSH、LH水平降低、E_(2)水平升高(均P<0.05),电针组大鼠24h睡眠觉醒昼夜节律趋势接近对照组,在白天和全天觉醒减少、NREMs增多(P<0.05,P<0.01),白天和夜间短时程睡眠减少、长时程睡眠增多(P<0.05,P<0.01),白天S-W之间的转换减少(P<0.05),睡眠维持稳定。结论:电针可改善围绝经期失眠大鼠的睡眠觉醒,通过减少觉醒时间,增加睡眠时间,并改善其睡眠结构,其机制可能与调节血清性激素水平有关。
%A 于心同;杨文佳;赵娜;陈云飞
%+ 上海中医药大学附属岳阳中西医结合医院,上海 200437
%& 1326-1331,1358

%0 Journal Article
%@ 1674-8999
%T 电针治疗围绝经期情绪障碍研究进展
%D 2022
%7 20230518
%K 围绝经期;情绪障碍;电针;失眠;抑郁;研究进展
%V 37
%] 2022452873
%N 11
%J 中医学报
%Q Research Progress of Electro-acupuncture in Treating Perimenopausal Mood Disorders
%X 近年来,有关电针治疗围绝经期失眠、抑郁的临床及机制研究逐渐增多。电针能够有效改善围绝经期患者的相关情绪障碍,如延长睡眠时间、减少觉醒次数、减轻抑郁情绪等,提高患者的生活质量,其机制可能是调节相关神经递质、神经内分泌系统、相关炎症因子、影响Wnt/β-catenin、Notch等信号通路或调节肠道菌群。但现有研究在临床试验及实验机制方面仍存在不足之处,如电针疗法尚未形成完善的规范化模式,缺乏统一标准,多数研究建立于疗效验证的基础上,并未对电针的作用机制进行深入研究。今后需进一步规范电针的临床规范化操作及疗效评定标准,重视开展多中心、大样本的临床试验研究,同时对电针不同机制的作用靶点进行多层面研究,结合代谢组学、基因组学等技术加强对电针治疗围绝经期情绪障碍机制的探讨。
%A 靳琦;郑慧敏;尹平
%+ 上海中医药大学附属市中医医院,上海 200071
%& 2350-2356

%0 Journal Article
%@ 1001-4411
%T 穴位敷贴辅助揿针治疗围绝经期失眠的临床效果
%D 2022
%7 20230518
%K 穴位敷贴;揿针;围绝经期;失眠;性激素
%V 37
%] 2022431007
%N 15
%J 中国妇幼保健
%X 目的:探究穴位敷贴辅助揿针治疗围绝经期失眠的临床效果,为临床上围绝经期失眠的治疗提供参考。方法:选取2018年12月-2019年12月宁波市中医院收治的围绝经期失眠患者94例为研究对象,按照完全随机法分为对照组和联合组,每组各47例患者。两组患者均行常规基础治疗,对照组患者采用揿针治疗,联合组患者采用穴位敷贴辅助揿针治疗。对比两组患者性激素水平、睡眠质量、中医症候评分及治疗效果。采用化学发光法检测黄体生成素(LH)、血清雌二醇(E_(2))水平;采用实验法检测睡眠剥夺(SD)、慢波睡眠(SWS);采用酶联免疫吸附试验法检测血清中神经元特异性烯醇化酶(NE)、蛋白激酶C(PKC)及脑源性神经营养因子(BDNF)水平;采用睡眠量表评分(RCSQ评分)、睡眠质量评分(PSQI评分)检测患者睡眠质量;并评价两组患者中医症候积分和临床疗效。结果:治疗前,两组患者LH、E水平比较,差异均无统计学意义(均P>0.05);治疗后,联合组患者LH水平[(16.34±5.81)U/L]显著低于对照组患者[(20.14±10.32)U/L],E水平[(24.65±9.09)U/L]显著高于对照组患者[(20.12±7.52)U/L],差异均有统计学意义(t=2.200、2.632,均P<0.05)。治疗前,两组患者各中医症候评分比较,差异均无统计学意义(均P>0.05);治疗后,联合组患者各中医症候评分均显著低于对照组患者,差异均有统计学意义(均P<0.05)。治疗前,两组患者SD和SWS水平比较,差异均无统计学意义(均P>0.05);治疗后,联合组患者SD和SWS水平[(13.52±3.66)、(12.27±6.58)]均显著低于对照组患者[(18.35±5.43)、(15.96±10.21)],差异均有统计学意义(t=5.057、2.083,均P<0.05)。治疗前,两组患者NE、PKC及BDNF水平比较,差异均无统计学意义(均P>0.05);治疗后,联合组患者BDNF水平显著高于对照组患者,NE、PKC水平均显著低于对照组患者,差异均有统计学意义(均P<0.05)。治疗前,两组患者RCSQ和PSQI评分比较,差异均无统计学意义(均P>0.05);治疗后,联合组患者RCSQ和PSQI评分[(1.21±0.25)分、(1.03±0.16)分]均显著低于对照组[(2.45±1.38)分、(2.82±1.05)分],差异均有统计学意义(t=6.061、11.550,均P<0.05)。联合组患者治疗总有效率(97.87%)显著高于对照组(80.85%),差异有统计学意义(χ^(2)=7.161,P<0.05)。结论:穴位敷贴辅助揿针治疗可显著改善围绝经期失眠患者的失眠症状,提高患者睡眠质量,效果较为理想。
%A 陈旦
%+ 宁波市中医院,浙江宁波 315016
%& 2887-2890

%0 Journal Article
%@ 1006-978X
%T 引气归元针联合涌泉艾灸法治疗围绝经期失眠的疗效观察
%D 2022
%7 20230518
%K 围绝经期;失眠;引气归元针;涌泉艾灸法;性激素
%V 31
%] 2022425891
%N 3
%J 中医外治杂志
%X 目的:观察引气归元针联合涌泉艾灸法对围绝经期失眠的临床疗效。方法:回顾性分析2020年3月－2021年3月围绝经期失眠症患者100例,根据随机数字表法分为观察组(52例)和对照组(48例)。对照组应用西医对照治疗,观察组在对照组基础上应用引气归元针联合涌泉艾灸法治疗,治疗2个疗程。随访2个月,分析两组中医证候积分、临床疗效及睡眠质量。结果:观察组治疗后中医证候积分和匹兹堡睡眠质量指数较对照组低,临床疗效较对照组高(98.05%VS83.33%)(P<0.05)。结论:引气归元针联合涌泉艾灸法治疗围绝经期失眠患者可明显提高临床疗效,有效减轻中医临床症状,改善睡眠质量。
%A 陈銮君;张易钊;罗锦婷
%+ (1)广东省中山市中医院门诊部,广东中山 528400; (2)广东省中山市中医院,广东中山 528400
%& 96-97

%0 Journal Article
%@ 1000-3649
%T 自拟安神饮联合浅刺头针治疗围绝经期综合征患者的疗效及对睡眠质量的影响
%D 2022
%7 20230518
%K 自拟安神饮;浅刺头针;围绝经期综合征;睡眠质量;性激素
%V 40
%] 2022413635
%N 3
%J 四川中医
%X 目的:探讨自拟安神饮联合浅刺头针改善围绝经期综合征(PMS)患者睡眠质量的疗效观察。方法:选取2019年1月－2021年1月在我院收治的肝肾阴虚型PMS患者66例,按随机数表法分组为对照组(n=33)和观察组(n=33),对照组予以口服自拟安神饮,观察组在对照组基础上联合浅刺头针治疗,持续治疗3周。治疗后,比较两组临床疗效、中医症候评分和治疗期间不良反应;采用放射免疫法检测黄体生成素(LH)、雌二醇(E_(2))和垂体分泌卵泡雌激素(FSH)水平,采用绝经综合征症状评定量表(Kupperman)和匹茨堡睡眠质量指数量表(PSQI)评价绝经综合征症状和睡眠状况。结果:治疗3周后,两组患者临床疗效和不良反应无显著差异(P>0.05);两组患者烘热汗出、腰膝酸软和少眠多梦中医证候评分均显著降低,且观察组各症状评分显著低于对照组(P<0.05),两组患者血清LH和FSH水平均低于治疗前,且观察组低于对照组(P<0.05),两组患者E高于治疗前,且观察组高于对照组(P<0.05);Kupperman评分和PSQI评分低于对照组(P<0.05)。结论:对PMS患者采用自拟安神饮联合浅刺头治疗可显著改善患者失眠难寐、腰膝酸软和烘热汗出中医症候,改善患者性激素水平和睡眠质量,有利于健康恢复。
%A 陈莹
%+ 海口市中医医院,海南海口 570000
%& 185-188

%0 Journal Article
%@ 1000-3649
%T 针灸联合清热安神汤对痰热内扰型围绝经期失眠症患者睡眠质量的影响分析
%D 2022
%7 20230518
%K 针灸;清热安神汤;痰热内扰型;围绝经期;失眠症;睡眠质量
%V 40
%] 2022413443
%N 6
%J 四川中医
%X 目的:对针灸联合清热安神汤对痰热内扰型围绝经期失眠症患者睡眠质量的影响进行分析。方法:选取104例痰热内扰型围绝经期失眠症患者为研究对象,按照随机数表法分为观察组与对照组各52例。对照组予以常规西医治疗,观察组采用针灸联合清热安神汤治疗。分析治疗前及治疗2个月后,两组中医症候(睡眠不安、心烦易怒、胸闷脘痞、头晕目眩)积分变化;记录两组患者在治疗前及治疗2个月时,其睡眠质量[匹兹堡睡眠质量指数(PSQI)]、围绝经期症状[Kupperman指数(MI)]及生活质量[围绝经期综合征生活质量评定量表(MENQOL)]评分变化。结果:治疗2个月后,两组患者睡眠不安、心烦易怒、胸闷脘痞、头晕目眩积分低于治疗前(P<0.05),且观察组低于对照组(P<0.05);治疗2个月后,两组患者PSQI、MI及MENQOL评分较治疗前比较显著降低(P<0.05),且观察组低于对照组(P<0.05)。结论:针灸联合清热安神汤有助于改善痰热内扰型围绝经期失眠症患者睡眠质量、围绝经期症状及生活质量。
%A 林文馨;周建华;韩盈盈
%+ 上海市第八人民医院,上海 200235
%& 164-167

%0 Journal Article
%@ 2095-7130
%T 穴位按摩联合呼吸训练对围绝经期睡眠障碍患者睡眠质量的影响
%D 2022
%7 20230518
%K 围绝经期;睡眠障碍;穴位按摩;呼吸训练
%V 9
%] 2022404350
%N 6
%J 世界睡眠医学杂志
%Q Effect of Acupoint Massage and Breathing Training on Sleep Quality of Patients with Perimenopausal Sleep Disorder
%X 目的:探讨对围绝经期睡眠障碍患者采用穴位按摩联合呼吸训练干预对提高患者睡眠质量的作用。方法:选取2020年1月至2020年12月平原县第一人民医院收治的围绝经期睡眠障碍患者80例作为研究对象,按照随机数字表法分为对照组和观察组,每组40例。对照组采用常规护理,观察组采用穴位按摩联合呼吸训练干预,比较护理后2组匹兹堡睡眠质量指数(PSQI)评分以及护理满意度。结果:观察组PSQI指数各维度评分均低于对照组,护理满意度高于对照组,差异均有统计学意义(均P<0.05)。结论:对围绝经期睡眠障碍患者采用穴位按摩联合呼吸训练干预能够有效提高患者睡眠质量以及护理满意度,值得推广。
%A 付晓玲
%+ 平原县第一人民医院妇产科门诊,平原 253100
%& 1014-1015

%0 Journal Article
%@ 1003-7705
%T 耳穴贴压联合中药足浴干预围绝经期失眠症的效果观察
%D 2022
%7 20230518
%K 围绝经期综合征;失眠;耳穴贴压;中药足浴;护理
%V 38
%] 2022397865
%N 5
%J 湖南中医杂志
%X 目的:探讨耳穴贴压联合中药足浴在改善围绝经期失眠症患者睡眠质量、生活质量、护理满意度等方面的效果。方法:将70例围绝经期失眠症患者随机分为观察组和对照组,每组各35例。对照组予以常规护理,观察组在对照组基础上予以耳穴贴压联合中药足浴,观察干预前后匹兹堡睡眠质量指数(PSQI)积分、围绝经期综合征改良库柏曼法(Kupperman)积分及干预后纽卡斯尔护理服务满意度量表(NSNS)积分。结果:对照组脱落2例,观察组脱落1例。2组干预后PSQI及Kupperman积分与干预前比较,均显著降低,且观察组降低幅度更大,差异均有统计学意义(P<0.01);干预后NSNS积分观察组高于对照组,组间比较,差异有统计学意义(P<0.01)。结论:耳穴贴压联合中药足浴可以有效提高围绝经期失眠症患者的睡眠质量,改善生活质量,提高患者护理满意度,值得临床推广应用。
%A 罗玲;谭文娟
%+ 湖南省中医药研究院,湖南长沙 410006
%& 88-91

%0 Journal Article
%@ 1005-0957
%T 针刺联合刮痧疗法治疗围绝经期失眠症的疗效观察
%D 2022
%7 20230518
%K 针刺疗法;刮痧疗法;失眠症;围绝经期;性激素;匹兹堡睡眠质量指数
%V 41
%] 2022395256
%N 7
%J 上海针灸杂志
%Q Efficacy Observation of Acupuncture Combined with Scraping Therapy for Perimenopausal Insomnia
%X 目的:观察针刺联合刮痧疗法治疗围绝经期失眠症(PMI)的临床疗效。方法:将61例PMI患者随机分为联合组31例和对照组30例。对照组采用刮痧疗法进行治疗,联合组在对照组基础上联合针刺治疗。比较两组临床疗效及治疗前后的中医证候积分、匹兹堡睡眠质量指数(PSQI)评分、血清性激素[雌二醇(E2)、促黄体生成素(LH)、卵泡刺激素(FSH)]水平及血清单胺类神经递质[5-羟色胺(5-HT)、去甲肾上腺素(NE)]水平。结果:治疗后,联合组总有效率为93.6%,对照组为73.3%,两组比较差异有统计学意义(P<0.05);两组中医证候各方面积分及总分均较治疗前降低(P<0.05),且联合组低于对照组(P<0.05);两组PSQI各因子评分及总分均较治疗前降低(P<0.05),且联合组低于对照组(P<0.05);两组血清E2水平较治疗前升高(P<0.05),LH和FSH水平均较治疗前降低(P<0.05),且联合组优于对照组(P<0.05);两组血清5-HT水平和5-HT/NE比值均较治疗前降低(P<0.05),NE水平较治疗前升高(P<0.05),且联合组优于对照组(P<0.05)。结论:针刺联合刮痧疗法可显著改善PMI患者中医证候积分,调节患者内分泌和神经递质的代谢,进而改善睡眠质量,疗效显著。
%A 罗霄;唐潇;刘婷婷
%+ (1)恩施州中心医院,恩施 445000; (2)湖北省妇幼保健院,武汉 430070
%& 661-666

%0 Journal Article
%@ 1002-2406
%T 针灸治疗围绝经期睡眠障碍之特色述评
%D 2022
%7 20230120
%K 围绝经期综合征;睡眠障碍;针灸疗法
%V 39
%] 2022369917
%N 7
%J 中医药信息
%Q Characteristic of Acupuncture and Moxibustion in Treatment of Perimenopausal Sleep Disorder
%X 随着生活与工作压力的增大,围绝经期睡眠障碍的发病率呈逐年上升趋势。针灸治疗围绝经期睡眠障碍疗效颇佳且不良反应小。笔者通过查阅近年来在治法、选穴、刺法等方面的文献,并从脏腑辨治、奇经辨治、特殊针法三个方面给予归纳与分析,从而体现针灸辨证施治、整体调理达机体阴阳平衡的治疗特色。同时也指出,参考与借助真实世界的临床研究方法和实验数据,通过更规范、完整的诊断标准、证候量化、纳入标准及评价指标,既可提高针灸疗效对比研究的可靠性和认可度,也有助于减少个性化辨证论治与标准化诊治之间的冲突。开展更多大数据病例研究,规范实验治疗的频率和周期,增加对远期疗效的评价;完善更客观、更统一的临床评价标准,如性激素检测、睡眠检测分析等,不仅能提高同类型文献的对比性,优化针灸临床治疗方案,更能为深入开展针灸治疗围绝经期睡眠障碍的效应机制研究提供精确的切入点和新思路。
%A 杜霖玲;李蔚娴;杜艳军
%+ 湖北中医药大学,湖北武汉 430061
%& 73-76,85

%0 Journal Article
%@ 1673-7202
%T 针灸治疗失眠的临床研究进展
%D 2022
%7 20230120
%K 原发性失眠;顽固性失眠;围绝经期失眠;脑卒中后失眠;老年性失眠;继发性失眠;随机对照试验;综述
%V 17
%] 2022334725
%N 10
%J 世界中医药
%Q Acupuncture and Moxibustion in the Treatment of Insomnia:A Review
%X 失眠是临床中常见的神经系统疾病,严重影响人们的正常生活和工作质量。属于中医药学“不寐”“卧不安”等范畴。其常见病机主要包括阴阳失调、营卫不和、五志过极以及脏腑失调等。针灸作为非药物疗法,具有多层次、多靶点、多系统的调节作用,能够起到激发经气、疏通经络、运行气血和调和阴阳等作用。本研究检索近5年针灸治疗失眠的国内外临床研究文献,涵盖针刺、电针、艾灸、针药联合等多种疗法,也包含了针灸治疗原发性失眠、顽固性失眠、围绝经期失眠、脑卒中后失眠、老年性失眠以及其他疾病引起的继发性失眠等。临床研究结果表明针灸疗法可明显改善失眠患者的临床症状,提高生命质量,具有广阔的应用前景。但同时也存在局限性,通过展望今后的研究方向,以期为针灸治疗失眠的科研及临床工作提供一定借鉴意义。
%A 孙继飞;王智;陈丽梅;郭春蕾;何家恺;高德强;方继良
%+ (1)中国中医科学院广安门医院,北京 100053; (2)中国中医科学院针灸研究所,北京 100700
%& 1475-1480

%0 Journal Article
%@ 1672-3686
%T 温安神养血汤联合靳三针治疗围绝经期失眠患者的疗效观察
%D 2022
%7 20230120
%K 围绝经期;失眠;温安神养血汤;靳三针;性激素;睡眠质量
%V 20
%] 2022326125
%N 5
%J 全科医学临床与教育
%Q Therapeutic observation of Wen'an Shenyangxue decoction combined with Jinsan needle in the treatment of perimenopausal insomnia patients
%X 目的:观察温安神养血汤联合靳三针治疗围绝经期失眠患者的疗效。方法:选取106例围绝经期失眠患者为研究对象,并采用随机数字表法将其分为常规组、研究组,各53例。常规组采用常规西药治疗,而研究组采用温安神养血汤联合靳三针治疗,比较两组的疗效、治疗前和治疗3个月的血清性激素水平、5-羟色胺(5-HT)水平、睡眠质量、围绝经期症状及不良反应发生率。结果:研究组的总有效率为96.23%,明显高于常规组(83.02%)(χ^(2)=4.97,P<0.05);治疗3个月,研究组的血清雌二醇(E2)、5-HT水平均高于常规组,其黄体生成素(LH)、卵泡激素(FSH)水平均低于常规组(t分别=3.21、2.98、-3.22、-3.19,P均<0.05);研究组的匹兹堡睡眠质量指数(PSQI)、改良围绝经期症状评定量表(KMI)评分均低于常规组(t分别=3.53、2.88,P均<0.05);而研究组与常规组的不良反应发生率比较,差异无统计学意义(χ^(2)=0.15,P>0.05)。结论:在围绝经期失眠患者中采用温安神养血汤联合靳三针治疗,能有效改善其血清性激素水平,减轻围绝经期症状,改善睡眠质量,疗效显著,且不会增加不良反应。
%A 徐璐艳;赵怡然
%+ 衢州市第三医院老年科,浙江衢州 324000
%& 425-428

%0 Journal Article
%@ 1008-8849
%T 针刺十三鬼穴治疗围绝经期失眠疗效观察
%D 2022
%7 20230120
%K 鬼穴;围绝经期失眠;围绝经期综合征;失眠
%V 31
%] 2022323942
%N 10
%J 现代中西医结合杂志
%Q Clinical observation on acupuncture at thirteen ghost points in the treatment of perimenopausal insomnia
%X 目的:观察针刺十三鬼穴治疗围绝经期失眠的临床疗效。方法:选取2020年10月-2021年7月就诊于黑龙江中医药大学附属第一医院针灸科门诊的60例围绝经期失眠患者,按照随机数字表法分为2组,每组30例。观察组予以十三鬼穴针刺治疗,对照组予以常规针刺治疗,2组均每周治疗6次,连续治疗3周。观察比较2组患者治疗前后匹兹堡睡眠质量指数(PSQI)总分和睡眠各个维度评分、围绝经期综合征中医症状总评分及治疗后的临床疗效。结果:2组治疗后PSQI总分及各维度评分、中医症状总评分均较同组治疗前明显降低(P均<0.05),且观察组各项评分均明显低于对照组(P均<0.05)。观察组总有效率为93.3%(28/30),明显高于对照组的83.3%(25/30),差异有统计学意义(P<0.05)。结论:针刺十三鬼穴补泻疏调有度,共同维系气血阴阳平衡,可明显改善围绝经期失眠患者的睡眠情况和围绝经期症状。
%A 刘丹;张亭玉;张艺馨;李嘉亮;姚莉;肖海涛
%+ (1)黑龙江中医药大学附属第一医院,黑龙江哈尔滨 150036; (2)黑龙江中医药大学,黑龙江哈尔滨 150036; (3)绥化市中医医院,黑龙江绥化 152000
%& 1332-1336

%0 Journal Article
%@ 0256-7415
%T 针刺联合天王补心丹治疗心肾不交型围绝经期失眠临床研究
%D 2022
%7 20230120
%K 围绝经期失眠;心肾不交型;针刺;天王补心丹;性激素;匹兹堡睡眠质量指数;中医证候积分
%V 54
%] 2022323705
%N 9
%J 新中医
%Q Clinical Study on Acupuncture Combined with Tianwang Buxin Pellet for Perimenopausal Insomnia of Non-Interaction Between Heart and Kidney Type
%X 目的:观察针刺联合天王补心丹治疗心肾不交型围绝经期失眠的临床疗效。方法:选择心肾不交型围绝经期失眠患者104例,按随机数字表法分为对照组和观察组各52例。对照组给予天王补心丹口服,观察组在对照组基础上给予针刺治疗。比较2组治疗前后匹兹堡睡眠质量指数(PSQI)评分及中医证候积分,检测治疗前后性激素[黄体生成激素(LH)、雌二醇(E_(2))、及卵泡刺激素(FSH)]水平,并评价临床疗效。结果:观察组总有效率为92.31%,高于对照组76.92%,差异有统计学意义(P<0.05)。治疗前,2组PSQI评分、中医证候积分比较,差异无统计学意义(P>0.05)。治疗后,2组PSQI评分、中医证候积分较治疗前降低,且观察组PSQI评分、中医证候积分均低于对照组,差异均有统计学意义(P<0.05)。治疗前,2组LH、E_(2)、FSH水平比较,差异无统计学意义(P>0.05)。与治疗前比较,治疗后2组E_(2)升高,LH、FSH降低(P<0.05);且治疗后观察组E_(2)高于对照组,LH、FSH低于对照组(P<0.05)。结论:针刺联合天王补心丹治疗心肾不交型围绝经期失眠疗效较好,可有效改善患者失眠症状,调节雌激素分泌水平。
%A 于小普;赵海芹;张婕妤;邵素菊
%+ (1)南阳市中医院针灸推拿科,河南南阳 473000; (2)河南中医药大学第三附属医院针灸科,河南郑州 450000
%& 172-175

%0 Journal Article
%@ 1674-3849
%T 针刺治疗失眠症的文献计量学分析
%D 2021
%7 20230120
%K 失眠;针刺疗法;临床研究;文献计量学研究
%V 23
%] 2022281298
%N 12
%J 世界科学技术·中医药现代化
%Q Bibliometric Analysis on Clinical Trials of Acupuncture Treatment of Insomnia
%X 目的:系统分析针刺干预失眠症国内外相关文献的基本特征、研究内容及方向。方法:以中国知识资源总库、万方数据库、维普数据库、Web of Science数据库为文献资料来源,采用文献计量学方法对符合标准的文献进行归纳和总结。结果:共检索到相关文献2327篇,其中符合标准的中文文献有147篇和英文文献有53篇,分别发表在30种和36种期刊上,其中《中国针灸》和《Trails》刊载量最多,发文量总体呈波浪式上升趋势。失眠类型主要包括:慢性失眠症,围绝经期失眠,肿瘤相关失眠等。干预措施包括:针刺,针刺联合中药,针刺联合西药,针刺联合认知行为疗法(Cognitive behavioral therapy for insomnia,CBT-I),针刺联合其他中医疗法。治疗疗程以3次/周,4周,共12次最常见,仅68篇(34%)提及随访情况,最长为6个月,最短为2周。常用穴位包括:神门,三阴交,百会,四神聪等。评估睡眠、情绪、日间功能及症状最常用的主观量表分别是匹兹堡睡眠质量指数,焦虑自评量表和抑郁自评量表,多维疲劳量表,中医证候量表评分。有17篇使用多导睡眠图观察睡眠情况。通过功能磁共振成像和血液指标探讨其可能机制分别有6和14篇。结论:针刺治疗失眠症研究前景巨大,未来应注重失眠表型、针刺即时和持续效应及相关机制的探索,以更好指导临床。
%A 罗淑婷;刘成勇;姜媛媛;王晓秋;奚晗清;吴文忠;秦珊
%+ (1)南京中医药大学附属医院针灸康复科,南京 210029; (2)江苏省中医药研究院,南京 210029
%& 4799-4808

%0 Journal Article
%@ 1672-2779
%T 耳穴压豆联合情志护理对围绝经期失眠患者的影响
%D 2022
%7 20230120
%K 不寐;失眠;围绝经期;耳穴压豆;情志护理
%V 20
%] 2022250483
%N 7
%J 中国中医药现代远程教育
%Q Effect of Auricular Acupoint Pressing Combined with Emotion Nursing on Perimenopausal Insomnia Patients
%X 目的:观察耳穴压豆联合情志护理对围绝经期失眠患者的影响。方法:采用随机数字表法将60例围绝经期失眠患者随机分为2组。对照组30例实施常规护理,治疗组30例在常规护理的基础上采用耳穴压豆联合情志护理。依据2组患者所采用的护理方法不同,对护理效果进行对比。结果:治疗组总有效率高于对照组,差异有统计学意义(P<0.05)。2组治疗前PSQI总积分比较,差异无统计学意义(P>0.05);治疗后,2组PSQI总积分均低于治疗前,且治疗组低于对照组(P<0.05)。结论:耳穴压豆联合情志护理可改善患者的睡眠质量,缩短入睡时间,延长睡眠时间,提高睡眠效率,值得临床推广应用。
%A 刘爱华
%+ 江西省抚州市中医院妇产科,江西抚州 344000
%& 139-141

%0 Journal Article
%@ 1002-2406
%T 电针对肝肾阴虚型围绝经期失眠患者睡眠和生活质量的影响
%D 2022
%7 20220921
%K 电针;围绝经期失眠;肝肾阴虚;匹兹堡睡眠质量指数
%V 39
%] 2022222051
%N 3
%J 中医药信息
%Q Effect of Electro-Acupuncture on Sleep and Life Quality of Perimenopausal Insomnia Patients with Yin Deficiency of Liver and Kidney
%X 目的:观察电针治疗肝肾阴虚型围绝经期失眠的临床疗效。方法:将符合纳入标准的肝肾阴虚型围绝经期失眠患者60例随机分为电针组和假电针组,每组30例。电针组取百会、印堂、天枢、关元、肝俞、肾俞、太溪和太冲,其中百会和印堂接电针,波形选连续波,2.5 Hz,4－5mA;假电针组取电针组穴位旁非穴点,针刺深度2－3mm,连接电针但不通电流。两组患者疗程均为4周,每周治疗3次,隔日1次,每次30min。比较治疗前后两组患者匹兹堡睡眠质量指数量表(PSQI)评分、改良Kupperman评分、平均24h烘热积分,并记录不良事件。结果:与治疗前相比,两组患者治疗后PSQI总分均显著降低(P<0.01);治疗后电针组PSQI总分为(8.80±1.85)分,假电针组为(12.73±1.44)分,电针组PSQI总分较假电针组明显降低(P<0.01);分项评分中睡眠质量、入睡时间、睡眠效率、伴随症状及日间功能评分电针组较假电针组明显降低(P<0.01)。在改良Kupperman评分以及24h烘热积分方面,治疗后电针组较假电针组显著降低(P<0.01)。电针组总有效率为93.3%(28/30),假电针组总有效率为66.7%(20/30),电针组优于假电针组(P<0.05);治疗过程中,两组均未出现明显不良反应,安全性较好。结论:电针能够改善肝肾阴虚型围绝经期失眠患者的睡眠质量和生活质量,安全性较好,值得临床推广应用。
%A 于心同;牟艳艳;孙栩秋;杨文佳
%+ (1)上海中医药大学附属岳阳中西医结合医院,上海 200437; (2)上海市杨浦区殷行社区卫生服务中心,上海 200438
%& 69-73

%0 Journal Article
%@ 1000-0704
%T 开阖六气针法联合黄连温胆汤加减治疗痰热内扰型围绝经期失眠症的临床研究
%D 2022
%7 20220921
%K 开阖六气针法;黄连温胆汤;痰热内扰;围绝经期失眠症;围绝经期;匹兹堡睡眠质量指数
%V 44
%] 2022220748
%N 2
%J 湖北中医杂志
%X 围绝经期是女性必经的一段特殊的生理阶段,在这一时期,女性由于体内性激素水平下降或波动,可产生一系列的躯体和心理症状,常表现为失眠、潮热、盗汗、疲乏、关节和肌肉疼痛、抑郁及烦躁易怒等症状[1]。其中国绝经期失眠症(PMI)是使她们最苦恼的,也是最常见的,由此引起的日间功能障碍、情绪障碍等不良后果,严重影响其生活质量及身心健康。随着生活节奏的加快,女性的生活压力急剧增加,本病发病率呈上升趋势。国内外有研究[2-3]表明,PMI的患病率高达64.82%,睡眠的时间、质量均呈现下降趋势。目前西医主要采用激素补充疗法或镇静药物治疗本病,有局限性,长期服用易诱发妇科肿瘤,或易形成依赖性,故治疗依从性较低。中医方法治疗本病具有独特优势[4-5],简便易行,毒副作用少。故本研究采用清热化痰,宁心安神的黄连温胆汤加减结合开阖六气针法治疗本病,疗效显著,现报道如下。
%A 杨德玲;刘文琼
%+ (1)山东中医药大学,山东济南 250014; (2)山东中医药大学附属医院,山东济南 250014
%& 52-56

%0 Journal Article
%@ 1007-0893
%T 疏木养癸汤联合耳穴埋豆治疗肝郁肾虚型围绝经期失眠症
%D 2021
%7 20220921
%K 围绝经期失眠症;肝郁肾虚型;疏木养癸汤;耳穴埋豆
%V 31
%] 2022210909
%N 24
%J 深圳中西医结合杂志
%Q Treatment of Perimenopausal Insomnia with Liver Stagnation and Kidney Deficiency by Shumuyanggui Decoction Combined with Ear Point Burying Beans
%X 目的:探讨肝郁肾虚型围绝经期失眠症患者应用疏木养癸汤联合耳穴埋豆治疗的临床价值。方法:选择福建中医药大学附属漳州市中医院2018年4月至2020年1月期间收治的68例肝郁肾虚型围绝经期失眠症患者,随机分为观察组与对照组,各34例。观察组予疏木养癸汤联合耳穴埋豆治疗,对照组予疏木养癸汤治疗。观察两组患者在中医证候积分、临床疗效,匹兹堡睡眠质量指数(PSQI)评分等方面的差异。结果:治疗后观察组患者的中医证候积分(8.85±1.27)分低于对照组的(14.74±1.48)分,差异具有统计学意义(P<0.05);治疗后观察组患者的PSQI评分(8.47±1.69)分低于对照组的(12.06±2.63)分,差异具有统计学意义(P<0.05);观察组患者治疗总有效率为88.24%,高于对照组的73.53%,差异具有统计学意义(P<0.05)。结论:疏木养癸汤能降低围绝经期失眠患者的中医证候积分,改善PSQI评分,有效治疗肝郁肾虚型围绝经期失眠症,联合耳穴埋豆能进一步提高疏木养癸汤的临床疗效。
%A 邱峰;邱斐
%+ (1)福建中医药大学附属漳州市中医院,福建漳州 363000; (2)福建医科大学附属漳州市医院,福建漳州 363000
%& 65-67

%0 Journal Article
%@ 1671-7813
%T 柏子养心汤加减联合针灸治疗围绝经期失眠的临床观察
%D 2022
%7 20220921
%K 围绝经期;失眠;柏子养心汤;针灸;临床疗效
%V 36
%] 2022203369
%N 1
%J 实用中医内科杂志
%Q Clinical Observation on Treatment of Peri-menopausal Insomnia with Baizi Yangxin Decoction(柏子养心汤) and Acupuncture
%X 目的:探讨柏子养心汤加减联合针灸治疗围绝经期失眠患者临床疗效。方法:将2018年3月-2020年8月收治入院的围绝经期失眠患者92例,随机分为对照组和治疗组,观察两组患者临床治疗效果、PSQI积分、生活质量及血清性激素FSH、E_(2)的测定。结果:治疗后,治疗组和对照组的临床总有效率分别为89.13%(41/46)、60.87%(28/46),不良反应发生率分别为0%和21.73%(10/46);治疗前后,治疗组的睡眠质量和生活质量均有明显改善,且优于对照组(P<0.05);治疗组和对照组的匹兹堡睡眠质量指数(PSQI)积分分别为(6.74±2.21)和(10.83±3.52),治疗组较优,具有统计学意义(P<0.05);治疗后,治疗组患者血清中血清卵泡刺激素(FSH)水平明显增加、雌激素(E_(2))水平明显减少(P<0.05);对照组无明显改善(P>0.05)。结论:柏子养心汤加减联合针灸治疗能提高围绝经期失眠患者的临床疗效,且无不良反应发生,值得临床推广。
%A 鲁一;李春成;高滔;郭玉岩
%+ (1)开封市中心医院,河南开封 475000; (2)黑龙江中医药大学,黑龙江哈尔滨 150040
%& 8-10

%0 Journal Article
%@ 1008-1879
%T 基于文献计量学和Cite Space可视化工具分析推拿在失眠中的应用
%D 2022
%7 20220921
%K Cite Space;推拿;失眠;文献计量;可视化分析
%V 13
%] 2022198055
%N 7
%J 按摩与康复医学
%Q Visualized Analysis of Tuina in the Treatment of Insomnia Based on Bibliometrics and Cite Space
%X 目的:通过对国内近二十年推拿在失眠中的相关研究进行文献计量及可视化分析,探索研究现状、热点和前沿趋势。方法:以CNKI数据库为文献来源,检索2001年－2020年推拿治疗失眠的相关研究,运用Cite Space和文献计量进行关键词共现和聚类、时间线视图和突现探测,并绘制相应的可视化图谱。结果:最终纳入1278篇文献,知识图谱分析,推拿治疗失眠的研究热度不断上升,主要以临床研究为主,研究热点与前沿集中在推拿联合针灸、中药的综合方案,心脾两虚型、宁心安神、系统评价、颈源性失眠、原发性失眠、围绝经期失眠、脑卒中/高血压/焦虑等情志障碍型和等方面。结论:可视化分析较直观的展现推拿在失眠中的应用,初步揭示了研究现状、热点及前沿趋势,多角度、多层次探索推拿的临床和基础研究,为推拿在失眠中的进一步研究发展提供参考。
%A 马亮亮;杨涛;姚静静;梁爽;周运峰
%+ (1)河南中医药大学,郑州 450003; (2)河南中医药大学第三附属医院,郑州 450003
%& 65-70

%0 Journal Article
%@ 1001-4411
%T 井穴麦粒灸联合穴位贴敷对围绝经期失眠患者PSQI评分血清FSH水平及心理状况的影响
%D 2021
%7 20220921
%K 井穴麦粒灸;穴位贴敷;围绝经期;失眠;睡眠质量;雌激素;心理状况
%V 36
%] 2022113781
%N 24
%J 中国妇幼保健
%X 目的:探究井穴麦粒灸联合穴位贴敷对围绝经期失眠患者匹斯堡睡眠质量(PSQI)评分、血清卵泡刺激素(FSH)水平及心理状况的影响。方法:选取2017年6月-2019年6月该院收治的围绝经期失眠患者87例,采用随机数字表法分为观察组与对照组。对照组采用艾司唑仑片治疗,观察组在对照组基础上给予井穴麦粒灸联合穴位贴敷治疗,对比两组临床疗效、PSQI评分、血清FSH及雌二醇(E_2)水平、心理状况。结果:观察组总有效率(93.33%)高于对照组(76.19%),差异有统计学意义(P<0.05);治疗后,两组患者PSQI评分均较治疗前有所降低,观察组(4.17±1.33)分低于对照组(8.85±2.50)分,差异有统计学意义(P<0.05);治疗后,两组血清FSH水平明显降低,观察组低于对照组,差异有统计学意义(P<0.05),血清E_2水平明显升高,观察组高于对照组,差异有统计学意义(P<0.05);治疗后,两组患者心理领域量表评分均升高,观察组(17.78±1.59)分高于对照组(15.43±2.16)分,差异有统计学意义(P<0.05)。结论:井穴麦粒灸联合穴位贴敷可有效改善围绝经期失眠患者睡眠质量,调节激素水平,并可在一定程度上改善心理状况。
%A 浦建能;王彩红;高凡
%+ (1)浙江中医药大学,浙江杭州 310053; (2)张家港市中医医院康复科,江苏苏州 215600; (3)张家港市中医医院中医妇科,江苏苏州 215600
%& 5815-5818

%0 Journal Article
%@ 0255-2930
%T 阴阳调理灸联合耳穴揿针治疗围绝经期失眠47例
%D 2021
%7 20220921
%K 失眠;围绝经期;灸法;耳穴揿针;阴阳调理
%V 41
%] 2022111653
%N 12
%J 中国针灸
%Q Yin-yang regulating moxibustion combined with intradermal needling atauricular points for 47 cases of perimenopausal insomnia
%X 笔者采用阴阳调理灸联合耳穴揿针治疗围绝经期失眠患者47例,现报道如下。1临床资料47例均为2019年1月至2020年8月于湖北省中医院(光谷院区)针灸科阴阳调理灸专科门诊就诊的围绝经期失眠患者,年龄43－58岁,平均(52±6)岁;病程2个月－6年,平均(13.5±8.2)个月。符合《妇产科学》[1]中国绝经期及《精神疾病诊断与统计手册》第5版[2]中失眠的诊断标准;中医诊断及辨证分型参照《中医内科学》[3]及《中药新药临床研究指导原则》[4],纳入肝郁气滞型7例,心脾两虚型11例,心肾不交型16例,肝肾阴虚型13例。[第一段]
%A 肖贝;周仲瑜;董莉;熊瑛;丁德光
%+ (1)湖北中医药大学针灸骨伤学院,武汉 430061; (2)湖北省中医院针灸科,武汉 430061
%& 1347-1348

%0 Journal Article
%@ 1673-7202
%T 针灸治疗失眠症研究知识图谱分析
%D 2021
%7 20220921
%K 针灸;失眠症;Citespace软件;知识图谱;关键词聚类;神门;围绝经期失眠;前沿
%V 16
%] 2022106266
%N 22
%J 世界中医药
%Q Knowledge Atlas Analysis of Acupuncture and Moxibustion in the Treatment of Insomnia
%X 目的:以知识图谱的形式分析针灸治疗失眠症的研究概况及趋势。方法:以“失眠”或“不寐”并含有“针灸”为主题词,对国家知识基础设施数据库(CNKI)中收录的最早相关的研究至2018年12月31日中公开发表的文献进行检索,借助Citespace软件对针灸治疗失眠症的所有研究进行作者、研究机构及关键词分析,主要包括频次、中介中心性及知识图谱等统计。结果:共检索得到符合要求的文献902篇,发现了以胡幼平为代表的成都中医药大学针灸推拿学院团队是领域内重要的学者与活跃的研究机构,关键词聚类结果共计11类,神门穴是针灸治疗失眠症的关键穴位。结论:针灸治疗失眠症的知识图谱研究规律发现其中涉及了针刺取穴、失眠症类型、行针手法等多个方面,其中的围绝经期失眠是当下研究的前沿,这对于临床研究者精准把握该领域的研究趋势具有重要的导向作用。
%A 黄丽;王东毅;赵艳青
%+ (1)上海中医药大学附属普陀医院,上海 200062; (2)上海中医药大学附属市中医医院,上海 200071
%& 3404-3408

%0 Journal Article
%@ 1008-8849
%T 针刺联合固元宁神汤治疗心肾不交型围绝经期失眠症疗效观察
%D 2021
%7 20220523
%K 围绝经期失眠症;针刺疗法;心肾不交型;固元宁神汤
%V 30
%] 2021585077
%N 35
%J 现代中西医结合杂志
%X 目的:探究针刺联合固元宁神汤治疗心肾不交型围绝经期失眠症的临床疗效。方法:选取2016年3月-2018年3月在邯郸市中心医院治疗的心肾不交型围绝经期失眠症患者120例,随机分为观察组、对照组各60例。对照组给予固元宁神汤治疗,观察组在对照组治疗基础上给予针刺治疗,2组均治疗2周。观察2组临床疗效及治疗前后中医症状积分、匹兹堡睡眠质量指数(PSQI)评分、爱泼沃斯思睡量表(ESS)评分、改良kupperman量表评分、性激素水平变化,评估安全性。结果:观察组总有效率为90.00%(54/60),高于对照组的73.33%(44/60),差异有统计学意义(P<0.05)。治疗后,2组中医症状积分、PSQI量表评分、ESS评分、改良kupperman量表评分及血清FSH、LH水平均明显降低(P均<0.05),且观察组均明显低于对照组(P均<0.05);2组血清E_(2)水平均明显高于治疗前(P均<0.05),且观察组明显高于对照组(P<0.05)。2组患者均未发生明显不良反应。结论:针刺联合固元宁神汤治疗心肾不交型围绝经期失眠疗效优于单纯固元宁神汤治疗,可明显改善患者中医症状、睡眠质量,安全性良好。
%A 韩剑童;聂晓欢;康凯宁
%+ 邯郸市中心医院,河北邯郸 056000
%& 3947-3950

%0 Journal Article
%@ 1009-8011
%T 腹针疗法联合针灸治疗围绝经期失眠的临床疗效观察
%D 2021
%7 20220523
%K 针灸;腹针疗法;围绝经期失眠;临床疗效
%V 39
%] 2021578536
%N 16
%J 中华养生保健·学术版
%X 目的:探讨腹针疗法联合针灸治疗围绝经期失眠的临床疗效。方法:选择2019年1月－2020年1月新疆昌吉州人民医院收治的120例围绝经期失眠患者为研究对象,按照随机数表法分为对照组和观察组,每组60例。对照组采用针灸治疗,观察组则采用腹针疗法联合针灸方案,连续治疗1周,对两组患者入睡时间、睡眠总时间、匹兹堡睡眠质量指数(PSQI)量表评分、临床疗效和复发率等进行比较。结果:治疗后,观察组患者入睡时间、PSQI评分均低于对照组,差异具有统计学意义(P<0.05);观察组患者睡眠总时间长于对照组,差异具有统计学意义(P<0.05);观察组复发率低于对照组,差异具有统计学意义(P<0.05)。结论:以腹针疗法联合针灸方案展开围绝经期失眠的治疗,能够提高患者的睡眠质量,改善患者的睡眠障碍,稳定情绪,防止并发症的出现,能获得良好的治疗预后,值得临床应用。
%A 朱巧玲
%+ 新疆昌吉州人民医院,新疆昌吉 831100
%& 127-128

%0 Journal Article
%@ 1672-1519
%T 腹针联合头针治疗围绝经期失眠疗效及其机制探讨
%D 2021
%7 20220523
%K 围绝经期失眠;腹针;头针;多导睡眠图;雌激素;单胺类神经递质
%V 38
%] 2021559310
%N 10
%J 天津中医药
%Q Investigate of effect in abdominal acupuncture combined with scalp acupuncture on perimenopausal insomnia and its mechanism
%X 目的:探讨腹针联合头针治疗围绝经期失眠(PMI)疗效。方法:将90例PMI患者按照随机数字表法随机分为两组,每组45例,对照组应用艾司唑仑片、谷维素片口服治疗;治疗组应用腹针联合头针治疗,疗程均为8周。比较两组治疗前后匹兹堡睡眠质量指数(PSQI)评分、爱泼沃斯嗜睡量表(ESS)评分和改良Kupperman(KMI)评分;并比较两组多导睡眠图(PSG)检测指标和血清雌二醇(E2)、促卵泡激素(FSH)、黄体生成素(LH);化学发光法测定血清5-羟色胺(5-HT)、去甲肾上腺素(NE)水平。结果:治疗后治疗组PSQI、ESS、KMI评分均低于对照组(P<0.01),睡眠总时间(TST)、睡眠维持率(SE)多于对照组(P<0.01);觉醒时间(AWT)、觉醒次数(AT)、睡眠潜伏期(SL)均少于对照组(P<0.01);慢波睡眠(NREM)的S1、S2低于对照组(P<0.05或P<0.01),S3+4、快波睡眠(REM)高于对照组(P<0.05或P<0.01);血清E2、5-HT水平高于对照组(P<0.01);FSH、LH、NE水平均低于对照组(P<0.01),差异均有统计学意义。结论:腹针联合头针治疗可改善PMI患者的睡眠进程,提高睡眠质量,其机制可能与调节雌激素的分泌,增加5-HT的合成和分泌,抑制了NE释放有关。
%A 黄文雄;余秀梅;曾小红
%+ 深圳市宝安区中心医院中医康复科,深圳 518101
%& 1294-1298

%0 Journal Article
%@ 1672-2779
%T 针刺联合低频重复经颅磁刺激治疗围绝经期肝郁化火型睡眠障碍临床观察
%D 2021
%7 20220523
%K 睡眠障碍;围绝经期;肝郁化火证;针刺疗法;重复经颅磁刺激
%V 19
%] 2021553486
%N 19
%J 中国中医药现代远程教育
%Q Clinical Observation on Acupuncture Combined with Low Frequency Repetitive Transcranial Magnetic Stimulation in the Treatment of Perimenopausal Sleep Disorder with Depression of the Liver Generating Pathogenic Fire Type
%X 目的:观察针刺联合低频重复经颅磁刺激(Repetitive transcranial magnetic stimulation,rTMS)治疗围绝经期肝郁化火型睡眠障碍的临床疗效。方法:选取2019年6月-2020年6月就诊于韶关市第一人民医院康复医学科的围绝经期肝郁化火型睡眠障碍患者80例,随机分为试验组和对照组,各40例。试验组给予针刺联合低频rTMS治疗,对照组予口服艾司唑仑片治疗,采用匹茨堡睡眠质量指数量表(Pittsburgh sleep quality index,PSQI)及改良Kupperman量表在治疗前及治疗4周后进行评分及疗效评价。结果:治疗后2组PSQI总分、改良Kupperman评分均较治疗前下降,且以试验组下降明显(P<0.01);治疗后,2组睡眠效率评分对比,差异有统计学意义(P<0.05),试验组睡眠质量、睡眠时间、睡眠障碍和日间功能障碍评分对比对照组改善明显(P<0.01),2组入睡时间评分对比,差异无统计学意义(P>0.05);试验组总有效率90.0%(36/40)明显高于对照组总有效率67.5%(27/40),差异具有统计学意义(P<0.05)。结论:针刺联合低频rTMS治疗围绝经期肝郁化火型睡眠障碍临床疗效肯定、治疗方式接受度高。
%A 李文英
%+ 韶关市第一人民医院康复医学科,广东韶关 512000
%& 132-135

%0 Journal Article
%@ 2096-8213
%T 补肾解郁清心方联合补肾调肝健脾宁心针法对围绝经期抑郁症患者的临床疗效观察
%D 2021
%7 20220523
%K 围绝经期;抑郁症;补肾解郁清心方;补肾调肝健脾宁心针法
%V 28
%] 2021529087
%N 18
%J 首都食品与医药
%Q Clinical observation of Bushen Jieyu Qingxin decoction combined with Bushen tiaogan Jianpi Ningxin acupuncture on patients with perimenopausal depression
%X 目的:探究补肾解郁清心方联合补肾调肝健脾宁心针法对围绝经期抑郁症患者的治疗效果。方法:选取我院围绝经期抑郁症患者82例,根据治疗方案不同分为两组(n=41),西药组给予常规西药治疗,中西结合组另给予补肾解郁清心方联合补肾调肝健脾宁心针法,比较两组治疗前后抑郁程度(HAMD)、血清性激素水平、睡眠质量状况。结果:治疗后两组HAMD评分均有所降低,且中西结合组低于西药组(P<0.05);中西结合组FSH、LH低于西药组,E2水平高于西药组;治疗后两组早睡、睡眠浅表、入睡困难及睡眠障碍总分均明显减少,且中西结合组低于西药组(P<0.05)。结论:补肾解郁清心方联合补肾调肝健脾宁心针法具有调补肝肾、养心安神作用,可有效改善围绝经期抑郁症患者症状,调节血清性激素水平,改善睡眠质量状况。
%A 张德群
%+ 河南固始安定精神病医院,河南信阳 465200
%& 159-160

%0 Journal Article
%@ 2096-9600
%T 针灸治疗更年期失眠RCT国内文献质量评价
%D 2021
%7 20220523
%K 更年期;失眠;针灸;随机对照试验;质量评价
%V 34
%] 2021528708
%N 10
%J 西部中医药
%Q Evaluation of Domestic Literature on RCT of Acupuncture in the Treatment of Menopausal Insomnia
%X 目的:客观评价针灸治疗更年期失眠的RCT随机对照试验(randomized controlled trial RCT)的国内报告质量。方法:在中国知网、维普数据库、万方数据知识服务平台等数据库以“更年期”“围绝经期”“绝经前后诸证”“经断前后诸证”“绝经综合征”并且“针灸”“针刺”“针”为主题词进行检索,检索日期为2000年1月至2019年1月,参考Consort声明、Jadad量表等制定质量评价表,提取纳入文献的信息,并进行评价。结果:共纳入62篇文献,正确使用随机分组方法者有28篇,实施盲法者有2篇,进行组间均衡性比较者有56篇,有明确诊断标准者有40篇,同时具有纳入、排除标准者有35篇,提及不良反应者有10篇,进行随访者有6篇。结论:虽然关于针灸治疗更年期失眠的RCT文献数量呈逐年上升的趋势,但是文献质量还有待提高。
%A 周卫星
%+ 南通市通州区二甲人民医院,江苏南通 226321
%& 84-88

%0 Journal Article
%@ 0256-7415
%T 调督安神针法结合中药方剂治疗围绝经期失眠患者临床研究
%D 2021
%7 20220523
%K 围绝经期;失眠;调督安神针法;中药方剂;滋肾解郁安神方
%V 53
%] 2021456081
%N 14
%J 新中医
%Q Clinical Study on Tiaodu Anshen Needling Method Combined with Chinese Medicine Prescription for Insomnia During Perimenopausal Period
%X 目的:观察调督安神针法结合中药方剂治疗围绝经期失眠患者的临床疗效。方法:选择96例围绝经期失眠患者,按照随机数字表法分为对照组与观察组,各48例。对照组采用滋肾解郁安神方治疗,观察组采用滋肾解郁安神方联合调督安神针法治疗。比较2组治疗前后睡眠质量、临床症状、生活质量评分及性激素水平,并对2组失眠复发率进行比较。结果:与同组治疗前比较,治疗后2组匹兹堡睡眠质量指数评分量表(PSQI)、Kupperman、围绝经期生活质量评定量表(MENQOL)评分及卵泡刺激素(FSH)、黄体生成素(LH)水平均降低(P<0.05),雌二醇(E_(2))水平均升高(P<0.05);与对照组治疗后比较,观察组治疗后PSQI、Kupperman、MENQOL评分及FSH、LH水平均较低(P<0.05),E_(2)水平较高(P<0.05)。观察组复发率为12.50%,对照组复发率为31.25%,2组比较,差异有统计学意义(P<0.05)。结论:调督安神针法结合中药方剂治疗围绝经期失眠患者,有利于改善其睡眠质量、围绝经期综合征症状、机体性激素水平,提高生活质量,并降低失眠复发率。
%A 刘铭芳;张雯舒
%+ 杭州市丁桥医院/杭州市中医院丁桥院区,浙江杭州 310000
%& 142-146

%0 Journal Article
%@ 1003-5028
%T 近十年中医治疗围绝经期失眠综述
%D 2021
%7 20220221
%K 围绝经期失眠;中医疗法;针刺疗法;病因病机
%V 41
%] 2021428138
%N 7
%J 河南中医
%Q Summary of TCM Treatment of Perimenopausal Insomnia in Recent Ten Years
%X 中医治疗围绝经期失眠的疗法主要有中药内服治疗、普通针刺疗法、特殊针刺疗法、综合疗法等。目前,存在的问题有:①部分临床研究缺乏大样本量、严谨科学的对照实验设计和循证医学依据。②临床研究中缺少描述不良反应、注意事项及处理方法等内容。③较少临床研究的针灸方案按照STRICT报告条目进行针刺细节的描述,针刺疗法的可操作性、透明性、可重复性不显著。④基础研究方面,中医治疗该病的临床作用机制和实验研究较少。今后,应扩大样本量,增加循证医学证据,按照STRCIT报告条目进行针刺细节的描述,开展对该病作用机制的相关研究等。
%A 孙杰;陆瑾;李静;魏心昶;张小玉;丁婀慧;蒋秋雯
%+ (1)南京中医药大学,江苏南京 210000; (2)南京中医药大学附属南京中医院,江苏南京 210001
%& 1130-1134

%0 Journal Article
%@ 1673-4904
%T 解郁安神方联合耳穴治疗围绝经期睡眠障碍的临床研究
%D 2021
%7 20220221
%K 围绝经期;入睡和睡眠障碍;中草药;耳穴贴压
%V 44
%] 2021422322
%N 6
%J 中国医师进修杂志
%Q Clinical randomized controlled study of Jieyu Anshen Decoction combined with otopoint therapy on insomnia of postmenopausal femalewith kidney deficiency and liver depression type
%X 目的:观察解郁安神方联合耳穴和口服替勃龙治疗围绝经期睡眠障碍患者的临床疗效差异,为临床上有激素补充治疗禁忌证患者提供有效治疗途径。方法:采用随机对照试验,将符合纳入标准的102例肾虚肝郁型围绝经期失眠患者随机分为治疗组和对照组各51例,治疗组服用解郁安神方同时单侧耳穴贴压治疗,5d换对侧耳,对照组给予替勃龙治疗,治疗周期为3个月。分别观察治疗1和3个月两组各量表评分变化,采用匹兹堡睡眠质量评分(PSQI)、改良Kupperman评分(KMI)、广泛性焦虑障碍量表(GAD-7)及PHQ-9抑郁症筛查量表(PHQ-9)。通过上述量表综合对其有效性、差异性进行评价和分析。结果:对照组和治疗组治疗1和3个月后的PSQI、KMI、GAD-7、PHQ-9评分与治疗前比较均显著下降[PSQI:(8.58±1.94)和(5.81±1.93)分比(13.10±2.53)分、(9.15±2.59)和(6.33±1.98)分比(13.52±2.27)分;KMI:(19.92±2.16)和(14.67±4.11)分比(28.54±7.65)分、(19.02±5.92)和(14.10±4.37)分比(27.42±7.34)分;GAD-7:(4.54±2.03)和(3.81±1.63)分比(5.69±2.95)分、(3.71±2.48)和(3.32±1.73)比(4.90±3.17)分,PHQ-9;(6.90±2.52)和(4.98±1.96)分比(9.83±3.71)分、(6.15±2.62)和(4.44±1.81)分比(9.02±3.73)分],差异有统计学意义(P<0.01);两组间PSQI、KMI、PHQ-9、GAD-7评分均下降,但比较差异无统计学意义(P>0.05)。治疗1和3个月后,运用PSQI、KMI评分,对照组患者总有效率略高于治疗组,差异无统计学意义(P>0.05);治疗1和3个月后,运用PHQ-9评分、GAD-7评分,治疗组患者总有效率略高于对照组,差异无统计学意义(P>0.05)。结论:中药结合耳穴贴压治疗肾虚肝郁型围绝经期失眠疗效与替勃龙疗效相近,能显著改善患者的睡眠质量和生命质量,且安全性好,对于不适合使用激素的患者可以选择中医药替代疗法,值得临床推广应用。
%A 黄立师;王晓轶;左圣兰;花琪;杨东见;金富锐
%+ 中国福利会国际和平妇幼保健院中医妇科,上海 200030
%& 528-532

%0 Journal Article
%@ 1674-7860
%T 周婷主任针药结合治疗围绝经期失眠验案
%D 2021
%7 20211116
%K 围绝经期失眠;针刺;中药
%V 13
%] 2021369902
%N 10
%J 中医临床研究
%Q The experience of Director Zhou Ting in treating perimenopausal insomnia by acupuncture with TCM medicine
%X 总结周婷主任医师针刺结合方药治疗围绝经期失眠的诊疗思路及治疗经验。周主任分析围绝经期失眠病位主要在心、肾,并与肝、脾关系密切,病机属心肾不交,阴阳失调。在临床治疗中运用针刺结合中药这一特色疗法,并以补肾宁心调和阴阳为治则治疗围绝经期失眠,旨在为临床治疗围绝经期失眠提供新的思考与借鉴。
%A 韩煜;周婷
%+ (1)安徽中医药大学,安徽合肥 230038; (2)安徽中医药大学第二附属医院,安徽合肥 230061
%& 43-45

%0 Journal Article
%@ 2095-6606
%T 靳三针联合百乐眠胶囊治疗围绝经期失眠肝郁阴虚证的疗效观察
%D 2021
%7 20211116
%K 靳三针;围绝经期失眠;百乐眠胶囊;肝郁阴虚证;临床疗效
%V 28
%] 2021364002
%N 3
%J 现代中医临床
%Q Jin's Three-Needle combined with Bailemian Capsule for perimenopausal insomnia of liver depression and yin deficiency
%X 目的:探讨靳三针联合百乐眠胶囊治疗围绝经期失眠肝郁阴虚证的临床疗效。方法:选取2018年6月-2020年5月北京市垂杨柳医院收治的80例围绝经期失眠肝郁阴虚证患者,随机分成治疗组和对照组各40例。对照组予百乐眠胶囊进行治疗,治疗组在对照组基础上加靳三针治疗,2组均连续治疗6周。评价治疗3周后及治疗6周结束后的临床疗效;观察治疗前、治疗3周后及治疗6周结束后的匹兹堡睡眠质量指数(PSQI)评分,对患者睡眠质量进行评价。结果:治疗组治疗3周后及6周后的总有效率分别为72.50%和92.50%,明显高于对照组的57.50%和82.50%,差异有统计学意义(P<0.05);治疗3周后和6周后,2组患者PSQI各维度得分及总分均低于治疗前,且治疗组患者在治疗3周后与6周后PSQI各维度得分及总分均显著低于对照组,差异均有统计学意义(P<0.05);治疗期间,2组均未见明显不良反应,未见血、尿、大便常规化验异常及肝肾功能异常,安全性良好。结论:采用靳三针联合百乐眠胶囊治疗围绝经期失眠肝郁阴虚证可明显提高临床疗效,缩短疗程,提高患者满意度及依从性,且安全性良好。
%A 胡晓玲;秦谊;庞金榜;张俊华
%+ 北京市垂杨柳医院,北京 100022
%& 6-9,33

%0 Journal Article
%@ 1007-0893
%T 房式十三针治疗围绝经期失眠症的临床疗效
%D 2021
%7 20211116
%K 围绝经期;失眠症;房式十三针
%V 31
%] 2021355921
%N 7
%J 深圳中西医结合杂志
%X 目的:观察房式十三针治疗围绝经期失眠症的临床疗效。方法:选取韶关市中医院妇科门诊在2019年1月至2019年12月期间收治的60例围绝经期失眠症患者,随机分成观察组与对照组,各30例。观察组给予房式十三针配穴针刺法治疗,对照组给予阿普唑仑片治疗,观察两组患者的治疗总有效率以及治疗后4周随访判定远期疗效。结果:观察组患者治疗总有效率为96.67%,高于对照组的76.67%,差异具有统计学意义(P<0.05);治疗前两组患者的匹兹堡睡眠质量指数量表(PSQI)评分比较,差异无统计学意义(P>0.05)。治疗后两组患者的PSQI评分均低于治疗前,且观察组低于对照组,差异具有统计学意义(P<0.05)。结论:房式十三针治疗围绝经期失眠症疗效显著,可有效改善患者的睡眠质量。
%A 杨玉婷
%+ 韶关市中医院,广东韶关 512026
%& 71-72

%0 Journal Article
%@ 1673-6613
%T 百合地黄汤联合镇静安神针法治疗女性围绝经期失眠的疗效及对焦虑抑郁的影响
%D 2021
%7 20211116
%K 围绝经期失眠;焦虑;抑郁;百合地黄汤;针刺
%V 16
%] 2021322616
%N 3
%J 世界中西医结合杂志
%Q Efficacy of Baihe Dihuang Decoction Combined with Zhenjing Anshen Acupuncture in the Treatment of Female Menopausal Insomnia and Influence on Anxiety and Depression
%X 目的:研究百合地黄汤联合镇静安神针法对女性围绝经期失眠患者的疗效,并观察其对焦虑及抑郁情绪的影响。方法:选取2019年1月-2020年1月期间航空总医院中医科收治的女性围绝经期失眠患者78例,根据随机数字表法分为对照组39例和治疗组39例。对照组给予镇静安神类西药治疗,治疗组给予百合地黄汤联合镇静安神针法治疗。两组患者均治疗4周。治疗后,观察比较两组临床疗效,性激素水平,睡眠情况及焦虑抑郁情绪评分。并记录不良反应发生情况。结果:治疗后治疗组总有效率89.74%(35/39)高于对照组69.23%(27/39),差异有统计学意义(P<0.05)。治疗后两组患者血清促卵泡生成素(FSH)、促黄体生成素(LH)水平均低于治疗前(P<0.05),且治疗组治疗后血清FSH、LH水平均低于对照组(P<0.05);治疗后两组患者血清孕酮(E2)、雌二醇(P)水平均高于治疗前(P<0.05),且治疗组治疗后血清E2、P水平均高于对照组(P<0.05)。治疗后两组患者PSQI评分均低于治疗前(P<0.05);且治疗结束后1个月治疗组匹兹堡睡眠质量指数(PSQI)评分低于对照组,差异有统计学意义(P<0.05)。治疗后两组患者HAMA、HAMD评分均低于治疗前(P<0.05),且治疗组治疗后汉密尔顿焦虑量表(HAMA)、汉密尔顿抑郁量表(HAMD)评分均低于对照组(P<0.05)。治疗期间,治疗组不良反应发生率7.69%(3/39)低于对照组25.64%(10/39),差异有统计学意义(P<0.05)。结论:百合地黄汤联合镇静安神针法治疗女性围绝经期失眠疗效显著,可改善患者性激素水平,提高睡眠质量,且不易产生药物依赖及不良反应,安全可靠,值得临床推广应用。
%A 张慧;周青
%+ 航空总医院中医科,北京 100012
%& 405-409

%0 Journal Article
%@ 2095-7130
%T 综合护理干预联合耳穴贴压法治疗围绝经期睡眠障碍患者的临床效果观察
%D 2021
%7 20210910
%K 围绝经期;睡眠障碍;综合护理干预;耳穴贴压法
%V 8
%] 2021311262
%N 2
%J 世界睡眠医学杂志
%Q Clinical Effect of Comprehensive Nursing Intervention Combined with Ear-point Pressing Method for Perimenopausal Sleep Disorders
%X 目的:评定围绝经期睡眠障碍患者接受综合护理干预联合中医耳穴贴压治疗的意义。方法:选取2019年6月至2020年11月广东医科大学附属第三医院收治的围绝经期睡眠障碍患者68例作为研究对象,随机分为观察组和对照组,每组34例。观察组采取综合护理干预联合中医耳穴贴压治疗方式,对照组采取基础护理干预联合常规西药治疗方式,比较分析有关指标。结果:干预30d后,观察组睡眠质量评分、郁调查量表(SDS)较对照组低,差异均有统计学意义(P<0.05)。结论:为围绝经期睡眠障碍患者提供综合护理干预服务联合中医耳穴贴压治疗干预方式,效果显著,临床值得推广应用。
%A 刘沛仪;李玉文;钟玉瑶
%+ 广东医科大学附属第三医院护理部,佛山 528318
%& 243-244

%0 Journal Article
%@ 1007-1237
%T 单纯针灸对比西药治疗更年期失眠随机对照试验的Meta分析
%D 2021
%7 20210910
%K 单纯针灸;更年期失眠;围绝经期失眠;荟萃分析
%V 27
%] 2021306027
%N 8
%J 海南医学院学报
%Q Meta-analysis of randomized controlled trials of acupuncture in the treatment of menopausal insomnia
%X 目的:通过综合荟萃分析调查单纯针灸治疗更年期失眠对比西药的安全性和有效性。方法:文献检索、研究选择、资料提取等独立进行,效应大小估计用风险比(RR)和95%置信区间(CI)表示。结果:27篇文章中涉及2 349名更年期女性的摘要数据纳入meta分析。总体分析显示,在临床痊愈率[RR=1.85,95%CI(1.57,2.18),P<0.001]方面单纯针灸疗法是西药疗法的1.85倍,在显效率方面是西药疗法的1.3倍[RR=1.30,95%CI(1.09,1.54),P=0.003]。在匹兹堡睡眠质量指数(PSQI)量表方面,单纯针灸在睡眠质量、入睡时间、睡眠时间、睡眠效率、日间功能障碍方面都优于西药疗法。在不良反应测评,单纯针灸相关疗法组的不良事件发生率低于西药治疗,安全性较好。结论:本篇荟萃分析结果显示单纯针灸治疗更年期失眠临床疗效优于西药疗法,有更好的疗效和安全性,适合临床推广使用。
%A 何梦阳;朱宇清
%+ (1)北京中医药大学研究生院; (2)中日友好医院,北京 100029
%& 610-618

%0 Journal Article
%@ 1005-7072
%T 更年滋肾汤治疗肾虚肝郁型绝经前后诸证的疗效观察
%D 2021
%7 20210910
%V 28
%] 2021283772
%N 3
%J 中国中医药科技
%X 绝经前后诸证,西医称围绝经期综合征,指的是绝经前期或绝经后期的女性,出现经期经量失调或绝经,伴随潮热汗出、目眩耳鸣、易激易怒、心情烦躁、心悸失眠等症状[1]。年龄范围在40－55岁的妇女中约有80%的人会出现上述不同程度的临床不适感。西药如Femarelle对绝经后女性此类症状有一定的疗效[2]。中医治疗本病常用中药、针灸、推拿、气功锻炼等手段[3]。王轶蓉老师根据多年临床经验,自创更年滋肾汤,用于治疗肾虚肝郁型绝经前后诸证,现将临床疗效观察结果报道如下。[第一段]
%A 李春日;张志星;白增华;杨涵舒;陈欣舒;任路;王轶蓉
%+ (1)辽宁中医药大学附属第三医院,辽宁沈阳 110005; (2)辽宁中医药大学,辽宁沈阳 110847; (3)辽宁中医药大学附属医院,辽宁沈阳 110032
%& 450-453

%0 Journal Article
%@ 1671-4040
%T 针刺结合香附汤加减治疗围绝经期失眠肝郁气滞证的临床研究
%D 2021
%7 20210910
%K 围绝经期失眠肝郁气滞证;针刺;香附汤加减
%V 21
%] 2021260806
%N 1
%J 实用中西医结合临床
%X 目的:探讨针刺结合香附汤加减治疗围绝经期失眠肝郁气滞证的临床效果。方法:将2018年6月－2019年6月收治的围绝经期失眠肝郁气滞证患者采用随机数字表法分为对照组(给予艾司唑仑片进行治疗)与观察组(实施针刺结合香附汤加减进行治疗),各43例。比较两组治疗效果。结果:观察组治疗总有效率高于对照组(P<0.05);治疗后,观察组汉密尔顿焦虑量表评分、匹兹堡睡眠质量指数量表评分明显低于对照组(P<0.05);治疗后,观察组血清促黄体生成素、促卵泡生成素含量明显低于对照组,雌二醇含量高于对照组(P<0.05)。结论:对围绝经期失眠肝郁气滞证患者采用针刺结合香附汤加减治疗,可有效提高临床治疗效果,缓解患者的焦虑情绪,改善其睡眠质量与性激素水平。
%A 康振霞
%+ 河南省荥阳市中医院针灸推拿科,荥阳 450100
%& 35-36

%0 Journal Article
%@ 1004-2814
%T 针刺结合地贞颗粒治疗围绝经期睡眠障碍疗效观察
%D 2021
%7 20210910
%K 围绝经期;睡眠障碍;针刺;地贞颗粒
%V 37
%] 2021260681
%N 3
%J 实用中医药杂志
%X 目的:观察针刺穴位联合地贞颗粒治疗围绝经期睡眠障碍的临床效果。方法:80例随机分为对照组和研究组各40例,对照组给予艾司唑仑片,研究组用针刺穴位联合地贞颗粒治疗。结果:治疗后两组PSQI评分、ISI评分均降低(P<0.05),且研究组低于对照组(P<0.05)。研究组总有效率高于对照组(P<0.05)。结论:针刺穴位联合地贞颗粒治疗围绝经期女性睡眠障碍疗效较好。
%A 王妞妞
%+ 河南省洛阳市妇幼保健院中医妇科,河南洛阳 471000
%& 376-378

%0 Journal Article
%@ 1006-978X
%T 柴胡加龙骨牡蛎汤加减方联合耳穴治疗围绝经期睡眠障碍的临床研究
%D 2020
%7 20210910
%K 围绝经期;睡眠障碍;柴胡加龙骨牡蛎汤;耳穴
%V 29
%] 2021250545
%N 6
%J 中医外治杂志
%X 目的:通过柴胡加龙骨牡蛎汤加减方联合耳穴治疗围绝经期睡眠障碍的临床疗效。方法:将我院门诊收治的96例围绝经期睡眠障碍患者,采用随机数字表法分成观察组和对照组,各48例;观察组采用柴胡加龙骨牡蛎汤加减方联合耳穴治疗,对照组采用阿普唑仑片治疗,共治疗4周。结果:观察组的综合疗效、绝经综合征症状评定量表、PISQ得分均优于对照组(P<0.05)。结论:与西药阿普唑仑片对照,采用柴胡加龙骨牡蛎汤加减方联合耳穴治疗围绝经期睡眠障碍具有好的疗效。
%A 陈瑜
%+ 广东省深圳市中医院妇科,广东深圳 518000
%& 39-41

%0 Journal Article
%@ 1008-8849
%T 循经拍打操联合耳穴埋豆对围绝经期失眠的影响研究
%D 2021
%7 20210629
%K 循经拍打操;耳穴埋豆;围绝经期失眠
%V 30
%] 2021198336
%N 5
%J 现代中西医结合杂志
%X 目的:观察循经拍打操联合耳穴埋豆干预围绝经期失眠的临床疗效。方法:按照纳排标准选取2019年2-12月就诊于贵州中医药大学第一附属医院心身疾病中心围绝经期失眠患者105例作为研究对象,随机分为循经拍打操组、耳穴埋豆组和联合组,3组均给予常规干预(包括用药、生活、饮食、情志)。在此基础上,循经拍打操组采用循经拍打操法干预,以4拍节奏拍打手三阴经、手三阳经,见局部皮肤微红,皮温稍有升高为止,每日1次,每次20min,每周5次,干预4周;耳穴埋豆组采用耳穴埋豆法干预,穴位选取皮质下、内分泌、神门、枕、心、脾、肾,每周2次,每日按压4次(有酸、麻、胀、痛、热即可),干预4周;联合组采用循经拍打操联合耳穴埋豆法干预,依照上述2组同样的方法进行操作,干预4周。比较3组的临床疗效,采用匹兹堡睡眠指数量表(PSQI)、焦虑自测评分量表(SAS)判断3组受试者干预前后睡眠质量及心理情况。结果:循经拍打操组、耳穴埋豆组、联合组总显效率分别为44.1%(15/34)、60.0%(21/35)、87.1%(27/31),联合组总显效率明显高于其他2组(P均<0.05);干预后,3组受试者PSQI评分、SAS评分均低于干预前,且联合组低于循经拍打操组和耳穴埋豆组,差异均有统计学意义(P均<0.05)。结论:循经拍打操联合耳穴埋豆干预围绝经期失眠效果显著,操作简便。
%A 任秀亚;谢薇;冷羽;李萍;袁丹;董画千
%+ (1)贵州中医药大学第一附属医院,贵州贵阳 550000; (2)贵州中医药大学,贵州贵阳 550000
%& 543-546,550

%0 Journal Article
%@ 1008-8849
%T 针灸治疗围绝经期失眠症的临床研究近况
%D 2021
%7 20210629
%K 围绝经期失眠;针灸
%V 30
%] 2021198333
%N 5
%J 现代中西医结合杂志
%X 围绝经期失眠(PMI)是妇女自生育期的规律月经过渡至绝经阶段时出现的与内分泌、生物学和临床特征相关的睡眠障碍,临床上多表现为入睡困难、睡眠时间减少、夜间易觉醒,严重时彻夜不眠,严重影响围绝经期妇女的身心健康和生活质量。临床上西医治疗多以安眠镇静药物为主,虽可取得一定疗效,但长期使用可产生依赖性、耐药性和反跳性失眠等[1]。近年来,中医针灸治疗PMI取得了较好的临床疗效,可显著改善其临床体征,提高其生活质量。兹将近5年来针灸临床治疗PMI的研究进展概述如下。[第一段]
%A 陈鹏典;宁艳;覃晓玲;邱萍萍;崔静;韦敏;唐梦;蔡盎
%+ 南方医科大学附属深圳妇幼保健院,广东深圳 518028
%& 555-558,562

%0 Journal Article
%@ 0411-8421
%T 揿针联合引阳入阴推拿治疗围绝经期失眠30例
%D 2020
%7 20210603
%K 围绝经期失眠;引阳入阴;推拿;揿针;临床观察
%V 55
%] 2020699288
%N 10
%J 浙江中医杂志
%X 笔者采用引阳入阴推拿联合揿针治疗围绝经期失眠患者30例,并与艾司唑仑作对比,以探讨引阳入阴推拿联合揿针对本病的临床疗效。现报道如下。1一般资料纳入本次研究的60例均为围绝经期失眠患者且都于2018年12月－2019年12月就诊于本院针灸推拿科门诊,将所有的患者采用随机数字表法分为对照组及观察组各30例。观察组患者年龄43－57岁,平均46.8±3.7岁;病程最短2个月,最长4年,平均13.0±9.0个月。对照组年龄44－56岁,平均47.0±4.3岁;病程最短3个月,最长2.8年,平均14.1±8.4个月。[第一段]
%A 袁绘;李正祥;李思斌;王海梁;周爱珍
%+ 温岭市中医院,浙江温岭 317500
%& 759

%0 Journal Article
%@ 1674-2907
%T 耳穴贴压改善围绝经期女性失眠的系统综述
%D 2020
%7 20210603
%K 耳穴贴压;围绝经期;失眠;系统综述
%V 26
%] 2020660953
%N 26
%J 中华现代护理杂志
%Q A systematic review on the improvement of insomnia in perimenopausal women with auricular acupoint pressing
%X 目的:系统评价耳穴贴压改善围绝经期女性失眠的效果。方法:计算机检索国内外数据库中耳穴贴压改善围绝经期失眠的随机对照试验,检索时间为各数据库建库至2018年10月25日。由2名研究者独立筛选文献、提取资料并评价纳入文献的偏倚风险,利用RevMan 5.3分析软件进行数据分析。结果:共纳入6篇中文文献。Meta分析结果显示,耳穴贴压与艾司唑仑相比,对降低匹兹堡睡眠质量指数(PSQI)得分差异无统计学意义(WMD=-0.06,95%CI:-0.96－0.84,P=0.90);耳穴贴压在降低PSQI得分方面优于安神补心胶囊(WMD=-5.16,95%CI:-7.37~-2.95,P<0.00001);耳穴贴压能有效改善围绝经期失眠,差异有统计学意义(RR=1.19,95%CI:1.08－1.31,P=0.0004);耳穴贴压联合口服加味黄连阿胶汤在降低阿森斯失眠量表(AIS)得分方面优于仅口服加味黄连阿胶汤(WMD=-2.60,95%CI:-4.42~-0.78,P=0.005);耳穴贴压联合柴胡桂枝龙骨牡蛎汤加减治疗与柴胡桂枝龙骨牡蛎汤加减治疗相比,可有效降低改良Kupperman评分(WMD=-4.07,95%CI:-6.36~-1.78,P=0.0005)。在睡眠状况自评量表得分方面,耳穴贴压与艾司唑仑相比,差异无统计学意义(WMD=-0.16,95%CI:-1.26－0.94,P=0.78)。结论:耳穴贴压在提高总有效率,降低PSQI得分、AIS得分和改良Kupperman评分等方面具有优势。受纳入文献数量和质量的限制,尚需更多远期随访的大样本高质量研究加以验证。
%A 马丽芳;卿雁冰;岳树锦;苏春香
%+ (1)北京中医药大学护理学院, 102488; (2)北京中医药大学护理学院临床教研室, 102488; (3)北京中医药大学护理学院基础教研室, 102488
%& 3620-3625

%0 Journal Article
%@ 1671-315X
%T 井穴麦粒灸联合穴位贴敷对改善围绝经期失眠的效果研究
%D 2020
%7 20210311
%K 围绝经期;失眠;井穴麦粒灸;穴位贴敷
%V 20
%] 2020597845
%N 7
%J 护理管理杂志
%Q Clinical efficacy of Granule moxibustion of Jing acupoint combined with acupoint sticking therapy in perimenopausal women with insomnia
%X 目的:探讨井穴麦粒灸、穴位贴敷疗法及二者联合应用对围绝经期失眠患者的效果。方法:将172例患者随机分成井穴麦粒灸联合穴位贴敷疗法组患者57例采用井穴麦粒灸联合穴位贴敷疗法,穴位贴敷组患者58例采用穴位贴敷疗法,井穴麦粒灸组患者57例采用井穴麦粒灸疗法。观察3组患者在治疗前后匹兹堡睡眠质量指数变化及睡眠改善情况。结果:3组患者治疗后匹兹堡睡眠质量指数评分较治疗前均下降(P﹤0.01),联合疗法组在提高睡眠质量、睡眠时间、睡眠效率和减少匹兹堡睡眠质量指数总分及临床疗效方面优于其他两组(P﹤0.01或P﹤0.05)。结论:井穴麦粒灸和穴位贴敷疗法均可改善围绝经期失眠女性的睡眠质量,但两种方法的联合应用疗效更好。
%A 黄小新;朱炜;姚金兰;周庆;徐玲芬;陈苏红
%+ (1)湖州市中心医院重症医学科, 313000; (2)湖州市中医院院办, 313000; (3)湖州师范学院护理学院, 313000
%& 486-490

%0 Journal Article
%@ 1673-7555
%T 耳穴贴压配合中医药膳治疗围绝经期失眠症的临床效果
%D 2020
%7 20210311
%K 耳穴贴压;中医药膳;围绝经期失眠症;临床效果
%V 15
%] 2020589495
%N 17
%J 中国实用医药
%X 目的:探究耳穴贴压配合中医药膳治疗围绝经期失眠症的临床效果。方法:回顾性分析60例围绝经期失眠症患者临床资料,随机分为对照组和观察组,各30例。对照组采用中医药膳治疗。观察组在对照组的基础之上增加耳穴贴压治疗。比较两组患者治疗效果;焦虑、抑郁情绪评分;生活质量评分以及治疗前后的中医症状评分。结果:观察组治疗总有效率93.3%高于对照组的73.3%,差异具有统计学意义(P<0.05)。观察组患者运动功能、家庭功能、社会功能、心理功能评分分别为(90.23±2.25)、(89.56±2.34)、(88.75±2.56)、(91.25±2.58)分,均高于对照组的(75.58±2.14)、(74.15±2.28)、(73.62±2.11)、(76.96±2.35)分,差异具有统计学意义(P<0.05)。治疗后,观察组患者心悸不安、头晕耳鸣、经少经闭、心烦不寐、腰酸膝软、健忘症状评分均低于对照组,差异均具有统计学意义(P<0.05)。观察组患者焦虑情绪评分(26.12±2.36)分、抑郁情绪评分(22.21±2.73)分均低于对照组的(40.41±3.28)、(36.22±3.21)分,差异均具有统计学意义(P<0.05)。结论:对于患有围绝经期失眠症的患者可以采用耳穴贴压配合中医药膳治疗,其效果较佳,对患者的生活质量有明显的提升,增加患者的满意度。值得临床大力的推广和采纳。
%A 古丽玲;梁玉婷;唐彩
%+ 广东省连州市中医院健康管理治未病科, 513400
%& 155-157

%0 Journal Article
%@ 1673-7210
%T 腹针配合柴胡疏肝散治疗气郁型围绝经期失眠的临床效果
%D 2020
%7 20210311
%K 腹针;柴胡疏肝散;围绝经期;失眠
%V 17
%] 2020574132
%N 20
%J 中国医药导报
%Q Clinical effect of abdominal acupuncture combined with Chaihu Shugan Powder in the treatment of perimenopausal insomnia with qi stagnation type
%X 目的:观察腹针配合柴胡疏肝散治疗气郁型围绝经期失眠患者的临床效果。方法:选取2018年1月－2019年9月北京航天总医院中医更年期门诊确诊为气郁型围绝经期失眠患者92例,按随机数字表法将其分为对照组和观察组,每组各46例。对照组给予柴胡疏肝散治疗,观察组在对照组的基础上加用腹针治疗,两组均治疗4周。比较两组临床疗效、匹兹堡睡眠质量指数(PSQI)量表评分、改良Kupperman index评分。结果:治疗后,两组睡眠质量、入睡时间、睡眠时间、睡眠障碍、睡眠效率、日间功能评分及PSQI总分均较治疗前降低(P<0.05),且观察组低于对照组(P<0.05)。治疗后,两组改良Kupperman index评分均较治疗前降低(P<0.05),且观察组低于对照组(P<0.05)。观察组治疗后总有效率明显高于对照组(P<0.05)。结论:柴胡疏肝散配合腹针治疗能提高气郁型围绝经期失眠的临床效果,更好地改善患者症状,提高睡眠质量,临床值得推广。
%A 于眉;王颖超;李玲;杨敏
%+ 北京航天总医院中医科,北京 100076
%& 160-163

%0 Journal Article
%@ 1009-4393
%T 中药膏方联合高压电位治疗女性围绝经期和绝经后重度睡眠障碍的疗效观察
%D 2020
%7 20210311
%K 围绝经期;重度睡眠障碍;中药膏方;高压电位
%V 26
%] 2020553712
%N 18
%J 当代医学
%Q Therapeutic effect of traditional Chinese medicine cream combined with high voltage potential on severe sleep disorders of women in perimenopause and postmenopause
%X 目的:观察中药膏方联合高压电位治疗女性围绝经期和绝经后重度睡眠障碍的临床疗效。方法:选取2017年6月至2019年6月本科收治的80例围绝经期和绝经后有重度睡眠障碍患者,随机分为两组,各40例。对照组予以常规针灸治疗,治疗组在对照组基础上予以安神膏和高压电位治疗,两组均治疗4周,比较两组疗效及治疗前后睡眠情况(PSQI评分)。结果:治疗4周后,两组PSQI评分均降低,治疗组总有效率为87.5%,对照组总有效率为77.5%,两组比较差异有统计学意义(P<0.05)。结论:中药膏方结合高压电位疗法治疗围绝经期及绝经后妇女的睡眠障碍疗效较好,可改善重度失眠患者的睡眠质量,具有安全性高、不良反应少等优点,值得临床推广。
%A 廖婵;张聪
%+ 江西省萍乡市人民医院,江西萍乡 337000
%& 134-135

%0 Journal Article
%@ 2095-1752
%T 中医药治疗围绝经期失眠临床研究
%D 2020
%7 20210311
%K 围绝经期;失眠;中医药;音乐;针灸;推拿
%V 10
%] 2020525974
%N 11
%J 医药前沿
%X 目的:总结近年来中医药临床治疗围绝经期失眠的发展与进步,帮助围绝经期失眠的女性恢复身心健康,使其正常的工作和生活。方法:查询近年来中医药治疗围绝经期失眠的相关文献,并对其进行总结及归纳。结果:近年来传统中医药治疗治疗围绝经期失眠,在中药治疗、音乐疗法、针灸及推拿治疗等方面取得了良好的疗效。结论:中医药治疗是我国的传统疗法,有副作用小,无依赖性,疗效稳定且不易复发等优点,在治疗围绝经期失眠等方面取得了确切的疗效。
%A 石晓丽;周敏华;居跃君
%+ (1)上海市宝山区高境镇社区卫生服务中心,上海 200435; (2)上海市第一人民医院宝山分院中医科,上海 200940
%& 217-218

%0 Journal Article
%@ 1000-7369
%T 引气归元针法联合涌泉穴艾灸治疗围绝经期失眠症疗效及对患者血清白细胞介素-1β、5-HT、FSH的影响
%D 2020
%7 20210311
%K 引气归元针法;涌泉穴;艾灸;围绝经期;失眠症;白细胞介素-1β;5-羟色胺;促卵泡激素
%V 41
%] 2020517341
%N 6
%J 陕西中医
%Q Clinical effect of acupuncture of Yinqi Guiyuan combined with moxibustion of Yongquan acupoint on patients with perimenopausal insomnia and effect on serum interleukin-1β,5-HT,FSH
%X 目的:探究引气归元针法联合涌泉穴艾灸对围绝经期失眠症(MI)患者的临床疗效及对血清白细胞介素-1β(IL-1β)、5-羟色胺(5-HT)、促卵泡激素(FSH)的影响。方法:收治的MI患者106例作为研究对象,依据随机数字表法分为两组,各53例。对照组给予西医常规治疗,观察组在对照组基础上给予引气归元针法联合涌泉穴艾灸治疗,10d为1个疗程,共治疗两个疗程。比较两组治疗效果、治疗前后睡眠进程[睡眠潜伏期(SL)、觉醒次数(AT)、觉醒时间(AWT)、REW睡眠潜伏期(RL)、睡眠效率(SE)]、睡眠结构[慢波睡眠(NREM)、快波睡眠(REM)]、睡眠质量(PSQI)评分、血清IL-1β、5-HT、FSH及安全性。结果:观察组治疗总有效率94.34%高于对照组75.47%,SL、AT、AWT、RL低于对照组,SE高于对照组(P<0.05)。治疗两个疗程后,观察组NREM S 1、S 2低于对照组,S 3+S 4、REM高于对照组(P<0.05)。治疗两个疗程后,观察组PSQI评分低于对照组(P<0.05)。治疗两个疗程后,观察组血清IL-1β、5-HT高于对照组,FSH低于对照组(P<0.05)。结论:引气归元针法联合涌泉穴艾灸治疗MI,可改善患者睡眠结构和进程,提高睡眠质量,疗效较好,其机制可能与调控IL-1β、5-HT、FSH有关。
%A 林如意;吴林;赵瑾
%+ 海南省中医院针灸康复科,海口 570203
%& 811-814

%0 Journal Article
%@ 1673-7210
%T 耳穴埋针联合针灸治疗围绝经期不寐的临床研究
%D 2020
%7 20210311
%K 耳穴埋针;针灸;围绝经期;不寐
%V 17
%] 2020508669
%N 15
%J 中国医药导报
%Q Clinical study of auricular acupoint embedding combined with acupuncture in the treatment of perimenopausal insomnia
%X 目的:探讨耳穴埋针联合针灸治疗围绝经期不寐的临床效果。方法:选取2017年12月－2019年6月于黑龙江中医药大学附属第一医院针灸科门诊及住院处收治的100例围绝经期不寐患者,采用随机数字表法将其分为观察组(50例)和对照组(50例)。观察组采用揿针耳穴埋针联合针灸治疗,对照组采用艾司唑仑治疗。观察两组治疗前后的血清雌激素(E2)、卵泡刺激素(FSH)、5-羟色胺(5-HT)、去甲肾上腺素(NE)水平及匹兹堡睡眠质量指数(PSQI)睡眠时间评分、总分。结果:两组治疗后PSQI睡眠时间评分及总分均低于治疗前,且观察组低于对照组,差异有统计学意义(P<0.05或P<0.01)。两组治疗后血清E2水平均高于治疗前,且观察组高于对照组;两组治疗后血清FSH水平均低于治疗前,且观察组低于对照组,差异有统计学意义(P<0.05或P<0.01)。两组治疗后血清5-HT水平均高于治疗前,且观察组高于对照组;两组治疗后血清NE水平均低于治疗前,且观察组低于对照组,差异有统计学意义(P<0.05或P<0.01)。结论:耳穴埋针联合针灸治疗可以改善围绝经期患者的睡眠质量,可能与其促进血清E2、5-HT的表达与抑制血清FSH、NE的表达密切相关。
%A 杨月;邹鹏;高惠宁
%+ (1)黑龙江中医药大学附属第一医院心血管二科,黑龙江哈尔滨 150040; (2)黑龙江中医药大学附属第一医院血液科,黑龙江哈尔滨 150040; (3)哈尔滨医科大学附属第三医院腔镜室,黑龙江哈尔滨 150030
%& 143-146

%0 Journal Article
%@ 1002-2392
%T 腹针结合中药治疗心肾不交型围绝经期睡眠障碍的临床观察
%D 2020
%7 20210210
%K 腹针;心肾不交;围绝经期;睡眠障碍
%V 48
%] 2020472584
%N 5
%J 中医药学报
%Q Clinical Observation of Abdominal Acupuncture Combined with Chinese Herbs on Perimenopausal Sleep Disorder of Heart-Kidney Disharmony
%X 目的:观察腹针结合中药治疗心肾不交型围绝经期睡眠障碍的临床疗效。方法:将52例心肾不交型围绝经期睡眠障碍患者随机分为对照组(24例)和治疗组(28例),对照组采用中药自拟方,治疗组在对照组基础上结合腹针治疗,治疗2个疗程。治疗前后观察两组患者匹兹堡睡眠质量指数量表(PSQI)评分、改良Kupperman量表评分及临床疗效分析。结果:治疗2个疗程后,两组患者的PSQI评分、改良Kupperman量表评分均低于治疗前(P<0.05),且治疗组较对照组下降显著(P<0.05);治疗组临床疗效优于对照组,差异有统计学意义(P<0.05)。结论:腹针结合中药能提高心肾不交型围绝经期睡眠障碍的睡眠质量,值得临床应用及推广。
%A 王琳晶;朱路文;常红;祝鹏宇;王春英;孙远征
%+ (1)黑龙江中医药大学附属第二医院,黑龙江哈尔滨 150001; (2)哈尔滨市妇幼保健院,黑龙江哈尔滨 150010
%& 55-58

%0 Journal Article
%@ 1005-0779
%T 电针神门、四神聪对卵巢摘除大鼠睡眠时相及脑脊液中PGD2系统的影响
%D 2020
%7 20210210
%K 卵巢摘除;电针;睡眠结构;脑脊液;PGD2系统
%V 36
%] 2020500538
%N 5
%J 针灸临床杂志
%Q Effects of Electro-Needling HT7 and EX-HN1 on Sleep Phases and PGD2 System of CSF in Ovariectomized Rats
%X 目的:观察电针神门、四神聪对卵巢摘除雌性大鼠睡眠时相的影响,并通过其对脑脊液(CSF)中前列腺素D2(PGD2)系统的影响初步探讨其作用机制。方法:30只清洁级健康Wistar雌性大鼠随机分为3组,即假手术组、模型组与电针组,每组10只。手术摘除雌性大鼠双侧卵巢联合电刺激复制大鼠围绝经期失眠模型。同时采用电针神门、四神聪的方法连续治疗21d后,监测各组大鼠12h肌电图、脑电图,分析睡眠时相。酶联免疫法测定脑脊液中L-PGDS、PGD2、PGE2水平,免疫组化法测定下丘脑腹外侧视前(VLPO)区γ-氨基丁酸(GABA)神经递质水平。结果:与假手术组比较,模型组大鼠浅睡眠(LS)、慢波睡眠(SWS)、快动眼睡眠(REMS)与睡眠总时长(TS)均明显缩短(P<0.05),各睡眠时相所占比例发生改变,CSF中L-PGDS、PGD2水平明显降低,PGE2显著升高,VLPO中GABA神经递质水平显著下降(P<0.05)。与模型组比较,电针组大鼠SWS、REMS显著延长(P<0.05),REMS期睡眠所占比例显著恢复(P<0.05),CSF中L-PGDS、PGD2水平以及VLPO中GABA神经递质水平显著升高(P<0.05),LS、TS以及CSF中PGE2水平变化差异无统计学意义(P>0.05)。结论:电针神门、四神聪可以改善卵巢摘除大鼠的睡眠质量,其作用机制与调节CSF中PGD2系统平衡以及VLPO中GABA神经递质的水平密切相关。
%A 曹华;冯美果;侯帅;魏科祥
%+ (1)咸宁市中心医院,湖北咸宁 437100; (2)西安市第一医院,陕西西安 710002
%& 71-75

%0 Journal Article
%@ 1001-5302
%T 针刺结合香附汤加减治疗围绝经期失眠肝郁气滞证的临床研究
%D 2020
%7 20210210
%K 针刺;香附汤加减;围绝经期失眠;肝郁气滞证
%V 45
%] 2020497866
%N 6
%J 中国中药杂志
%Q Clinical efficacy of acupuncture combined with modified Xiangfu Decoction in treatment of menopausal insomnia cause by liver Qi stagnation
%X 评价针刺联合香附汤加减治疗围绝经期失眠肝郁气滞证的疗效及安全性。将120例患者随机分为对照组和治疗组,各60例,分别给予艾司唑仑片、针刺结合香附汤加减,疗程均为16周。比较2组患者治疗前后爱泼沃斯嗜睡量表(ESS),匹兹堡睡眠质量指数(PSQI),汉密尔顿焦虑量表(HAMA)和中医症状评分;采用多导睡眠监测仪监测睡眠进程和睡眠结构;检测血清黄体生成素(LH)、卵泡激素(FSH)和雌二醇(E2)的含量;观察2组临床疗效和不良反应发生率。研究期间脱落4例。治疗组总有效率91.5%,高于对照组的75.4%(P<0.05)。治疗后,治疗组临床症状(ESS、PSQI、HAMA和中医症状)评分均明显降低(P<0.05),且较对照组降低更为明显(P<0.05);治疗组睡眠总时间(TST)和睡眠维持率(SE)升高(P<0.05);觉醒时间(AWT),睡眠潜伏期(SL),觉醒次数(AT)降低(P<0.05),且较对照组改善更为明显(P<0.05);治疗组S1降低(P<0.05),S2,S3+4和快速眼动睡眠期(REM)升高(P<0.05),且较对照组改善更为明显(P<0.05);治疗组LH和FSH含量明显降低(P<0.05),E2含量明显升高(P<0.05),且较对照组改变更为明显(P<0.05)。对照组总不良反应发生率8.8%,明显高于治疗组的1.7%(P<0.05)。结果表明针刺联合香附汤加减可明显改善围绝经期失眠肝郁气滞证患者的睡眠状况,不良反应发生率低。
%A 闫雪丽;于远东;杨丹丹
%+ 河南省直第三人民医院,河南郑州 450006
%& 1460-1464

%0 Journal Article
%@ 1007-1334
%T 电针结合耳穴贴压对围绝经期失眠患者睡眠及生活质量的影响
%D 2020
%7 20210210
%K 围绝经期失眠;电针;耳穴贴压;艾司唑仑;匹兹堡睡眠质量指数;围绝经期生存质量量表
%V 54
%] 2020435313
%N 3
%J 上海中医药杂志
%Q Effect of electroacupuncture combined with auricular acupressure on sleep quality and life quality of perimenopausal insomnia patients
%X 目的:观察电针结合耳穴贴压对围绝经期失眠患者睡眠及生活质量的影响。方法:将60例围绝经期失眠患者随机分为治疗组和对照组,每组30例。对照组采用口服艾司唑仑治疗,治疗组采用电针结合耳穴贴压治疗。两组疗程均为28d,观察临床疗效,比较匹兹堡睡眠质量指数(PSQI)评分及围绝经期生存质量量表(MENQOL)评分的变化情况,同时进行安全性评价。结果:①治疗组、对照组总有效率分别为93.3%、73.3%;两组临床疗效比较,治疗组明显优于对照组(P<0.05)。②治疗前后组内比较,治疗组PSQI中各维度评分及总分均减少(P<0.05),对照组入睡时间、睡眠时间、睡眠效率评分及总分减少(P<0.05);组间治疗后比较,治疗组睡眠质量、睡眠障碍、日间功能评分及总分少于对照组(P<0.05)。③治疗前后组内比较,两组MENQOL评分减少(P<0.05);组间治疗后比较,治疗组MENQOL评分少于对照组(P<0.05)。④两组均未见明显的不良反应。结论:电针结合耳穴贴压治疗围绝经期失眠疗效满意,能有效改善患者的睡眠质量和生活质量,且安全性好,值得临床推广应用。
%A 杨佐琴;靳素萍;秦尔奇;郑倩华;李瑛
%+ (1)四川省成都市郫都区中医医院针灸科/成都中医药大学第三临床医学院,四川成都 611730; (2)成都中医药大学针灸推拿学院,四川成都 610075
%& 72-75

%0 Journal Article
%@ 1673-5625
%T 中医理疗对围绝经期妇女睡眠质量影响的Meta分析
%D 2020
%7 20210210
%K 中医理疗;围绝经期妇女;睡眠质量;Meta分析
%V 37
%] 2020432166
%N 2
%J 中国社会医学杂志
%Q Effect of Chinese Medicine Physiotherapy on Sleep Quality of Perimenopausal Women:a Meta-analysis
%X 目的:探讨中医理疗对围绝经期妇女睡眠质量的影响。方法:使用计算机检索中国知网、万方数据库、维普数据库、中国生物医学文献数据库、PubMed、Web of Science、Embase、Cochrane图书馆等资源,收集应用中医理疗对围绝经期妇女的睡眠障碍进行干预的随机对照试验,检索时限均为建库至2019年7月。采用RavMan 5.3软件进行统计处理。结果:研究共纳入文献8篇,Meta分析结果显示,针灸、刮痧能改善围绝经期睡眠障碍妇女的总体睡眠质量WMD=-2.45,95%CI(-4.05,-0.84),P<0.05,提高主观睡眠质量WMD=-0.47,95%CI(-0.81,-0.13)、睡眠效率WMD=-0.49,95%CI(-0.91,-0.07),缩短入睡时间WMD=-0.60,95%CI(-0.96,-0.24),减轻睡眠障碍WMD=-0.35,95%CI(-0.58,-0.12)以及日间功能障碍WMD=-0.40,95%CI(-0.70,-0.11)。亚组分析表明,相对于联合其他药物治疗,单纯的理疗能更好地改善围绝经期妇女的睡眠障碍WMD=-2.45,95%CI(-4.05,-0.84),且当干预频次≥3次/周时,睡眠质量结果有统计学意义WMD=-2.66,95%CI(-4.11,-1.22)。结论:中医理疗对改善围绝经期妇女的睡眠情况疗效显著,但对延长睡眠时间、减少催眠药物使用无明显改善。
%A 吴贤琳;蒋小雅;蔡益民;胡仁;杨晓丽;谢文瑶
%+ 湖南师范大学医学院护理系,湖南长沙 410005
%& 197-201

%0 Journal Article
%@ 2095-7629
%T 联用针灸疗法与滋养肝肾疗法对围绝经期失眠患者进行治疗的效果分析
%D 2015
%7 20200908
%K 围绝经期;失眠;滋养肝肾;针灸
%] 2017639452
%N 20
%J 当代医药论丛
%X 目的:探讨联合使用针灸疗法与滋养肝肾疗法对围绝经期发生失眠的患者进行治疗的临床效果。方法:对2013年1月－2015年1月期间我院收治的80例围绝经期发生失眠患者的临床资料进行回顾性研究。我们将这80例患者随机分为观察组和对照组,每组各有40例患者。为对照组患者使用滋养肝肾疗法进行治疗。在此基础上,为观察组患者加用针灸疗法进行治疗。治疗结束后,比较两组患者治疗的效果和不良反应的发生率。结果:观察组患者进行治疗的总有效率明显高于对照组患者,二者相比差异具有显著性(P<0.05)。观察组患者治疗后的不良反应发生率明显低于对照组患者,二者相比差异具有显著性(P<0.05)。结论:联合使用针灸疗法与滋养肝肾疗法对围绝经期发生失眠的患者进行治疗的临床效果确切,安全性高。此疗法值得在临床上推广应用。
%A 姚海鹰;郭景虎
%+ 上海市嘉定区徐行镇社区卫生服务中心中医科,上海嘉定 201809
%& 32-33

%0 Journal Article
%@ 1674-7860
%T 针药并用治疗围绝经期妇女失眠验案
%D 2020
%7 20200804
%K 围绝经期妇女;失眠;针刺;中药
%V 12
%] 2020391869
%N 2
%J 中医临床研究
%Q Experience for treating insomnia in perimenopausal women
%X 目前失眠问题广泛困扰着围绝经期妇女,其高发率已经严重影响了患者的身心健康及正常生活。现代医学治疗失眠常使用镇静催眠、抗抑郁类药物,不良反应大,不易被患者接受。笔者采用中医针刺疗法结合中药治疗围绝经期妇女失眠,疗效显著。
%A 张淑君;原莎莎;李晓雨;高妤
%+ (1)河南中医药大学第三附属医院,河南郑州 450008; (2)河南中医药大学,河南郑州 450008
%& 86-87

%0 Journal Article
%@ 1002-1078
%T 针刺配合重灸涌泉穴治疗围绝经期失眠40例临床观察
%D 2019
%7 20200804
%K 针灸;涌泉穴;围绝经期综合征;失眠;临床观察
%V 34
%] 2020369758
%N 6
%J 国医论坛
%X 目的:观察针刺配合重灸涌泉穴治疗围绝经期失眠的临床疗效。方法:将我院收治的80例围绝经期失眠患者随机分为针刺加灸组和常规针刺组,每组40例。针刺组选用关元、子宫(双侧)、足三里(双侧)、三阴交(双侧)、百会、安眠、涌泉(双侧),采用常规针刺治疗,行平补平泻手法,针刺得气后留针30min,每周3次,连续治疗8周;针刺加灸组在针刺组治疗的基础上加灸疗,灸疗选用涌泉穴(双侧),采用两支药艾条重灸,每次治疗10min,每周2次,连续治疗8周。结果:经治后,常规针刺组总有效率为90.0%(36/40),针刺加灸组总有效率为97.5%(39/40),两组比较,差异具有统计学意义(P<0.05);两组改良kupperman评分、匹兹堡睡眠质量指数(PSQI)量表评分与治疗前比较,差异具有统计学意义(P<0.05),组间治疗后比较,差异具有统计学意义(P<0.05)。结论:针刺及针刺配合重灸涌泉穴均可改善围绝经期失眠患者症状,针刺加灸改善作用更明显。
%A 陈晓琴;李瑛;秦尔奇;黄兵;彭小莉
%+ (1)成都市郫都区中医医院,四川郫都611730; (2)成都中医药大学,四川成都 610075; (3)海南省人民医院,海南海口 570311; (4)彭州市中医医院,四川彭州 611930
%& 37-39

%0 Journal Article
%@ 1673-6613
%T 中药滋心养肾法联合耳穴压豆治疗心肾不交型围绝经期失眠疗效观察
%D 2020
%7 20200804
%K 失眠;围绝经期;心肾不交;耳穴压丸法;滋心养肾法
%V 15
%] 2020327417
%N 2
%J 世界中西医结合杂志
%Q Effect of heart-kidney nourishing treatment combined with ear acupuncture in treating perimenopausal insomnia differentiated by non-interaction between heart and kidney
%X 目的:采用中药滋心养肾法联合耳穴压豆治疗心肾不交型围绝经期失眠患者,观察其临床疗效。方法:选取2015年7月-2018年8月门诊就诊的心肾不交型围绝经期失眠患者60例,随机分两组,每组患者30例。对照组采用口服滋心养肾汤方加减治疗,治疗组采用口服滋心养肾汤方基础上加用耳穴压豆法治疗,观察并分析比较两组临床治疗效果。结果:治疗后对照组患者心烦耳鸣、潮热出汗、月经量少闭经的中医症状评分较治疗前均降低(P<0.05),治疗后治疗组患者腰膝酸软、心烦耳鸣、潮热出汗、月经量少闭经的中医症状评分较治疗前均降低(P<0.05),且治疗组腰膝酸软、心烦耳鸣、月经量少闭经的降低幅度优于对照组,差异有统计学意义(P<0.05)。治疗后两组心肾不交型围绝经期失眠患者SPIEGEL失眠量的症状表评分较治疗前均降低(P<0.05),且治疗组入睡时间、睡眠时间、夜醒次数、睡眠深度降低幅度优于对照组,差异有统计学意义(P<0.05)。治疗后治疗组有效率为90.00%,对照组有效率63.33%,两组比较差异有统计学意义(P<0.05)。结论:中药滋心养肾法联合耳穴压豆法治疗心肾不交围绝经期失眠妇女疗效显著,优于单纯复方中药疗效,值得在临床上推广治疗。
%A 闫妙娥;沈诗彦;汪星孜;李凤仙;白震民;崔海
%+ (1)北京市东城区妇幼保健院中医科,北京 100007; (2)首都医科大学中医药学院,北京 100069; (3)北京体育大学运动医学与康复学院,北京 100084
%& 318-321

%0 Journal Article
%@ 0257-358X
%T 疏肝调神针刺联合逍遥散治疗围绝经期肝气郁结型失眠临床研究
%D 2020
%7 20200804
%V 39
%] 2020276867
%N 2
%J 山东中医杂志
%Q Clinical Study of Shugan Tiaoshen(疏肝调神)Acupuncture Therapy Combined with Xiaoyao Powder(逍遥散)in Treating Perimenopausal Insomnia of Liver Qi Stagnation Type
%X 目的:观察疏肝调神针刺联合逍遥散治疗围绝经期肝气郁结型失眠的临床疗效。方法:将90例围绝经期肝气郁结型失眠患者随机分为西药组、中药组和针药结合组,每组各30例。西药组口服艾司唑仑片治疗,中药组口服逍遥散治疗,针药结合组在中药组基础上给予疏肝调神针刺治疗。三组均治疗21do治疗前后,观察各组患者匹兹堡睡眠质量指数(PSQI)评分,评价各组疗效。治疗结束6个月后,比较各组复发率。结果:治疗后,中药组和针药结合组PSQI各项评分较治疗前均降低(PV0.05),西药组仅入睡时间、睡眠时间、睡眠效率评分较治疗前降低(PV0.05);针药结合组和中药组睡眠质量、睡眠障碍、日间功能障碍评分均低于西药组(PV0.05);针药结合组PSQI各项评分均低于中药组(PV0.05)。西药组总有效率86%,中药组总有效率60%,针药结合组总有效率83%,西药组和针药结合组总有效率均高于中药组(PV0.05),西药组与针药结合组总有效率相当(P>0.05)。治疗结束6个月后,西药组复发率高于中药组与针药结合组,差异有统计学意义(PV0.05),针药结合组与中药组复发率比较,差异无统计学意义(P>0.05)。结论:疏肝调神针刺联合逍遥散治疗围绝经期肝气郁结型失眠临床疗效与艾司唑仑片相当,且疏肝调神针刺联合逍遥散改善睡眠质量、睡眠障碍、日间功能障碍和降低复发率的效果优于艾司唑仑片。
%A 曹朝霞;黄志强;谢宇平
%+ (1)达州市中西医结合医院针灸科,四川达州 635000; (2)达州市中西医结合医院神经内科,四川达州 635000; (3)甘肃省人民医院睡眠医学中心,甘肃兰州 730000
%& 145-148

%0 Journal Article
%@ 1000-7156
%T 皮肤针联合针刺治疗围绝经期睡眠障碍临床观察
%D 2020
%7 20200804
%K 围绝经期综合征;睡眠障碍;针刺疗法;皮肤针
%V 36
%] 2020276594
%N 1
%J 山西中医
%Q Clinical efficiency observation of dermal needling and acupuncture on perimenopausal sleep disorders
%X 目的:观察皮肤针联合针刺治疗围绝经期睡眠障碍的临床疗效。方法:选取围绝经期睡眠障碍患者62例,按随机数字表法将其分为两组各31例,观察组采用皮肤针联合针刺治疗,对照组口服谷维素片治疗,比较两组治疗前后的匹兹堡睡眠质量指数量表(PSQI)评分、汉密尔顿抑郁量表(HAMD)评分及总有效率,并观察两组的不良反应发生情况。结果:两组治疗后PSQI评分和HAMD评分均有下降,且观察组均优于对照组(P<0.05);观察组总有效率均高于对照组总有效率,两组比较差异有统计学意义(P<0.05)。结论:皮肤针联合针刺治疗围绝经期睡眠障碍疗效优于谷维素片,能够明显改善临床症状。
%A 莫仁姣;彭青;龙安国
%+ (1)湖南中医药大学,长沙 410208; (2)湖南中医药大学附属常德医院
%& 27-28,35

%0 Journal Article
%@ 2095-6258
%T 穴位贴敷疗法结合艾灸治疗围绝经期失眠
%D 2019
%7 20200804
%K 围绝经期;失眠;穴位贴敷;艾灸
%V 35
%] 2020268022
%N 6
%J 长春中医药大学学报
%Q Effect of Acupoints Application Combined with Moxibustion Therapy on Women's Menopause with Insomnia
%X 目的:观察穴位贴敷疗法结合艾灸治疗围绝经期妇女失眠的临床疗效。方法:将120例围绝经期失眠患者随机分为对照组与治疗组,各60例。对照组采用穴位贴敷治疗,治疗组采用穴位贴敷疗法结合艾灸治疗。观察2组生存质量MRS评分、匹兹堡睡眠质量量表(PSQI)评分及疗效。结果:实际统计病例117例,治疗组58例,对照组59例。2组治疗后,治疗组和对照组的MRS评分和PSQI评分均显著下降(P<0.05)。MRS评分和PSQI评分方面,治疗组明显优于对照组(P<0.05)。治疗组的总有效率为86.2%,优于对照组的71.2%(P<0.05)。结论:穴位贴敷结合艾灸治疗围绝经期失眠疗效显著,且无明显不良反应。
%A 邢蓉;王轶蓉
%+ (1)辽宁中医药大学附属第二医院治未病科,沈阳 110000; (2)辽宁中医药大学附属医院妇产科,沈阳 110032
%& 1121-1124

%0 Journal Article
%@ 1000-1719
%T 循经点穴疗法对老年围绝经期妇女睡眠障碍患者睡眠质量与心理状态的影响
%D 2016
%7 20200615
%K 循经点穴;经断前后诸症;失眠焦虑;睡眠障碍
%] 2017452428
%N 11
%J 辽宁中医杂志
%Q Effects of Massaging Acupoints Along Meridians on Sleep Quality and Psychological State for Peri-Menopausal Patients with Sleep Disorders
%X 目的:依据中医经络腧穴理论,探讨循经点穴疗法对于围绝经期睡眠障碍患者睡眠质量与心理状态的影响。方法:采用随机数字表法将84例伴有睡眠障碍的围绝经期患者随机分为两组,对照组42例在健康指导的基础上给予药物治疗,试验组42例仅在常规健康指导的基础上实施循经点穴疗法,穴位包括双侧安眠穴、神门穴、三阴交、劳宫穴和涌泉穴,手法涉及揉法、拍法、点法,每日午休、夜晚入睡前各按揉1次,干预4周。采用匹兹堡睡眠质量指数、焦虑以及抑郁量表评价干预前后两组患者的睡眠情况和心理状态改变情况。结果:干预后两组匹兹堡睡眠质量指数总分较干预前均有所降低,但试验组比对照组降低更为明显,差异均具有统计学意义(P<0.05);两组干预前焦虑、抑郁评分无统计学差异(P>0.05),干预后焦虑抑郁评分均较干预前有所降低,且以试验组降低更为明显,均具有统计学差异(P<0.05)。结论:以中医理论为依据,结合围绝经期病证特征施以循经点穴疗法能够提高该类群体睡眠质量,并可缓解其焦虑、抑郁情绪,改善心理状态。
%A 岳波;阚丽君;谭玉惠
%+ (1)齐齐哈尔医学院附属第二医院,黑龙江齐齐哈尔 161006; (2)黑龙江中医药大学附属第一医院,黑龙江哈尔滨 150000; (3)黑龙江中医药大学,黑龙江哈尔滨 150000
%& 2370-2374

%0 Journal Article
%@ 1004-4337
%T 围绝经期失眠症患者耳穴贴压及辩证护理的效果观察
%D 2019
%7 20200430
%K 围绝经期失眠症;耳穴贴压;辩证护理
%] 2020203086
%N 4
%J 数理医药学杂志
%Q Effect of Auricular Pressure and Dialectical Nursing in Patients with Perimenopausal Insomnia
%X 目的:探讨耳穴贴压及辩证护理在围绝经期失眠症中的应用效果。方法:选取某院2015年12月－2017年3月间收治85例围绝经期失眠症患者作为此次研究对象,将其随机划分为对照组(n=42)与试验组(n=43),对照组单纯应用中医常规护理,试验组以耳穴贴压配合中医辩证护理,对比两组干预前后睡眠质量以及生存质量。结果:干预后试验组睡眠质量各项指标评分均明显低于干预前及同期对照组,差异显著,P<0.05;干预后试验组生活质量评分中各项指标均优于干预前及对照组,差异对比有意义,P<0.05。结论:采用耳穴贴压及辩证护理在围绝经期失眠症患者中应用效果显著,有效改善患者的失眠症状,对提高其生活质量具有重要意义。
%A 谢莹
%+ 广州市荔湾区中医医院,广州 510160
%& 622-623

%0 Journal Article
%@ 1674-9308
%T 耳穴贴压法与综合护理对围绝经期睡眠障碍的作用
%D 2019
%7 20200430
%K 综合护理;耳穴贴压;围绝经期;睡眠障碍;负面情绪;生活质量
%V 11
%] 2020193477
%N 27
%J 中国继续医学教育
%Q Effect of Sticking Therapy and Comprehensive Nursing on Perimenopausal Sleep Disorders
%X 目的:探究围绝经期睡眠障碍患者应用综合护理干预配合耳穴贴压法进行治疗的临床效果。方法:将本院接诊的100例围绝经期出现睡眠障碍妇女均分纳入对照组和研究组各50例,观察两组患者睡眠质量和负面情绪。结果:研究组患者的入睡时间、睡眠时间、睡眠紊乱、睡眠质量的PSQI评分、SAS和SDS评分均优于对照组,组间差异具有统计学意义(P<0.05)。结论:综合护理干预配合耳穴贴压疗法可以有效改善围绝经期女性的睡眠障碍情况,改善患者负面情绪促进身心健康。
%A 胡艳;张晋
%+ 湖北省荆门市中医医院老年病科,湖北荆门 448000
%& 154-156

%0 Journal Article
%@ 0256-7415
%T 宁神调心针刺法联合药物治疗围绝经期失眠临床研究
%D 2019
%7 20200315
%K 围绝经期综合征;失眠;心肾不交证;宁神调心针刺法;中西医结合疗法;坤泰胶囊
%V 51
%] 2019608816
%N 9
%J 新中医
%Q Clinical Study on Spirit-tranquilizing and Heart-regulating Acupuncture Method Combined with Drugs for Peri-menopausal Insomnia
%X 目的:观察宁神调心针刺法联合药物治疗围绝经期失眠的临床疗效。方法:将120例围绝经期失眠心肾不交证患者随机分为对照组和观察组各60例。2组均口服替勃龙片、谷维素片、坤泰胶囊,观察组给予宁神调心针刺法,2组均连续治疗4周。治疗前后评价匹兹堡睡眠质量指数(PSQI)、Kupperman评分和心肾不交证评分。比较2组的临床疗效。结果:治疗后,观察组PSQI疗效、中医证候疗效均优于对照组,差异均有统计学意义(P<0.05)。观察组PSQI、Kupperman评分和心肾不交证评分均低于对照组(P<0.01)。结论:宁神调心针刺法联合药物可明显改善围绝经期失眠症状和心肾不交症状,有较好的临床疗效。
%A 李慧鑫
%+ 河南推拿职业学院附属医院,河南洛阳 471003
%& 228-230

%0 Journal Article
%@ 1005-0779
%T 针药结合治疗围绝经期肾阴虚型失眠临床研究
%D 2019
%7 20200125
%K 围绝经期;失眠;肾阴虚型;针药结合
%V 35
%] 2019574105
%N 6
%J 针灸临床杂志
%Q Clinical Observation of Acupuncture-Medication Combination in the Treatment of Menopausal Insomnia of Kidney-Yin Deficiency
%X 目的:观察针药结合治疗围绝经期肾阴虚型失眠的临床疗效。方法:选择符合研究标准的90例围绝经期肾阴虚型失眠患者,在随机的情况下将其平均分为董氏奇穴组、左归丸组、针药组,董氏奇穴组患者仅提供针刺治疗,左归丸组提供中药方剂左归丸治疗,针药组患者则同时进行董氏奇穴和左归丸治疗,持续治疗1周为1个疗程,连续治疗并观察3个疗程。结果:针药组治疗围绝经期肾阴虚型失眠的总有效率(96.7%)优于董氏奇穴组(86.7%)和左归丸组(80.0%),针药组与董氏奇穴组、左归丸组比较有统计学意义(P<0.05),董氏奇穴组与左归丸组比较无统计学意义。治疗后3组患者E2上升,FSH、LH下降,但治疗前后无统计学意义。经治疗后3组匹兹堡睡眠质量指数(PSQI)评分均较治疗前明显下降,差异均有统计学意义(P<0.05),针药组下降更显著,针药组治疗后PSQI与董氏奇穴组、左归丸组比较差异有统计学意义(P<0.05)。结论:针药结合治疗围绝经期肾阴虚型失眠效果优于仅提供董氏奇穴或中药治疗,能更好地提高围绝经期肾阴虚型失眠患者的生活质量。
%A 王勇;严江天
%+ (1)湖北省武汉市蔡甸区人民医院,湖北武汉 430100; (2)湖北中医药大学/针灸治未病湖北省协同创新中心,湖北武汉 430061
%& 4-7

%0 Journal Article
%@ 1674-9308
%T 五音与耳穴埋豆对围绝经期睡眠障碍的疗效
%D 2019
%7 20200125
%K 五音疗法;耳穴埋豆;围绝经期;睡眠障碍;睡眠时间;入睡时间
%V 11
%] 2019573423
%N 17
%J 中国继续医学教育
%Q The Effect of Five Tone Therapy Combined With Ear Point Embedding Therapy on Sleep Disorders in Perimenopausal Period
%X 目的:探讨五音疗法配合耳穴埋豆+治疗围绝经期睡眠障碍的疗效。方法:收集我院围绝经期睡眠障碍的100例妇女作为研究对象,将其随机分为研究组(50例)和对照组(50例),两组纳入研究后均给予耳穴埋豆治疗,研究组加用五音疗法。对比两组入睡时间及夜间睡眠总时间;两组睡眠障碍治疗有效率;两组患者治疗期间不良反应发生情况。结果:研究组和对照组入睡时间及夜间睡眠总时间分别为[(23.34±7.72)min、(5.34±1.35)h]、[(39.64±8.87)min、(4.36±0.87)h],两组比较,差异具有统计学意义(P <0.05);研究组睡眠障碍治疗有效率高于对照组,两组比较,差异具有统计学意义(P <0.05);研究组和对照组患者治疗期间不良反应发生情况分别为2%、4%,两组比较,差异不具有统计学意义(P> 0.05)。结论:五音疗法配合耳穴埋豆治疗围绝经期睡眠障碍疗效肯定,能够延长患者睡眠时间,缩短入睡时间。
%A 张晋;赵莉萍
%+ 湖北省荆门市中医医院妇科,湖北荆门 448000
%& 145-147

%0 Journal Article
%@ 1000-3649
%T 从肝论治针刺治疗围绝经期失眠的临床观察
%D 2017
%7 20191110
%K 失眠;围绝经期;针刺;从肝论治
%] 2019467423
%N 9
%J 四川中医
%Q Clinical Observation of Treating Perimenopausal Insomnia by Acupuncture under the Theory of Liver Treatment
%X 目的:观察从肝论治针刺治疗围绝经期失眠的临床疗效。方法:将符合纳入标准的62例受试者随机分入治疗组和对照组,每组31例。治疗组接受从肝论治针刺治疗,对照组接受口服艾司唑仑片治疗。采用匹兹堡睡眠量质量指数(PSQI)、汉密尔顿焦虑量表(HAMA)、汉密尔顿抑郁量表(HAMD)、改良Kupperman评分量表评估所有受试者治疗前、后的睡眠情况、情绪状况及围绝经期症状。结果:治疗组与对照组总有效率分别为93.55%和86.67%,治疗组优于对照组,差异有统计学意义(P<0.05)。两组组内比较治疗前后的Kupperman量表、HAMA量表、HAMD量表评分,均有显著下降(P<0.01)。组间比较中,治疗组对Kupperman量表和HAMA量表评分改善均优于对照组(P<0.05),对HAMD量表评分改善显著优于对照组(P<0.01)。结论:从肝论治针刺治疗围绝经期失眠疗效显著,对睡眠障碍、围绝经期诸症状以及焦虑、抑郁情绪的改善均优于口服艾司唑仑。
%A 张巍;皮燕;陈婷;王维维;杨万芳;王政研
%+ (1)四川省中西医结合医院,四川成都 610041; (2)成都中医药大学,四川成都 610075
%& 152-155

%0 Journal Article
%@ 1004-6852
%T 头针体针并用治疗围绝经期失眠症81例
%D 2017
%7 20191110
%K 围绝经期;头针;体针;艾司唑仑片;失眠
%V 30
%] 2019465437
%N 2
%J 西部中医药
%Q Scalp and Body Acupuncture in Treating 81 Cases of Perimenopausal Insomnia
%X 目的:观察头针体针并用治疗围绝经期失眠症的临床疗效。方法:将162例患者随机分为观察组、对照组各81例,观察组采用头针体针针刺治疗,对照组采用艾司唑仑片治疗,2组均连续治疗3个月经周期。观察2组临床疗效及治疗前后雌二醇(E2)、促卵泡生成素(FSH)、促黄体生成素(LH)和匹兹堡睡眠质量指数(PSQI)等指标的变化情况。结果:总有效率观察组为91.36%,对照组为76.54%,2组比较差异有统计学意义(P<0.05)。FSH、LH、E2及PSQI等指标治疗前后2组组内比较,差异有统计学意义(P<0.05);治疗后组间比较,差异也有统计学意义(P<0.05)。结论:头针和体针并用治疗围绝经期失眠症临床疗效显著。
%A 杨继若;许会英;白晶梅;汤志刚;卢荣;王朝阳
%+ (1)兰州市第一人民医院针灸科,甘肃兰州 730050; (2)北京中医药大学
%& 4-6

%0 Journal Article
%@ 1674-4152
%T 社区中医综合干预模式对肝肾阴虚型围绝经期患者的疗效分析
%D 2017
%7 20191110
%K 围绝经期综合征;肝肾阴虚;中医;Kupperman评分
%] 2019439898
%N 12
%J 中华全科医学
%Q Effects of TCM comprehensive intervention on liver and kidney Yin deficiency patients with perimenopausal syndrome
%X 目的:通过中医药综合疗法对社区肝肾阴虚型围绝经期综合征患者进行干预,改善患者症状。方法:从上海市嘉定区6个社区各纳入30例肝肾阴虚型围绝经期综合征患者,共计180例,均于2016年2-8月入组。随机分为对照组和干预组,对照组在常规治疗的基础上为患者建立个人档案,心理疏导,每月为患者进行一次健康宣教。干预组在对照组的基础上采用中医综合疗法,包括口服中药、针刺、耳穴及八段锦。3个月疗程结束后对改良后的Kupperman评分进行比较,并评判临床疗效。结果:疗程结束后,干预组及对照组干预后与干预前比较,改良的Kupperman评分差异均有统计学意义(P<0.01),干预后干预组与对照组相比,差异存在统计学意义(P<0.01)。干预组总有效率为85.71%,对照组为0.00%,差异有统计学意义(P<0.01)。干预组在潮热出汗、失眠、易激动、抑郁、疲乏、心悸方面较干预前相比,差异有统计学意义(P<0.01),在眩晕方面与干预前相比,差异有统计学意义(P<0.05);对照组在易激动、抑郁方面与干预前相比,差异有统计学意义(P<0.01)。结论:中医综合干预模式对肝肾阴虚型围绝经期综合征患者有明显疗效,能改善诸多症状,值得在社区卫生服务中心推广。
%A 张喆;林娟;杨金禄;俞建锋;汤伟;陆萍;葛玲玉;陈润;黄美英;蔡以生
%+ (1)上海市嘉定区南翔镇社区卫生服务中心,上海 201802; (2)上海市嘉定区安亭镇社区卫生服务中心,上海 201802; (3)上海市嘉定区真新镇社区卫生服务中心,上海 201802; (4)上海市嘉定区外冈镇社区卫生服务中心,上海 201802; (5)上海市嘉定区嘉定镇社区卫生服务中心,上海 20180
%& 2109-2111,2162

%0 Journal Article
%@ 1674-4616
%T 揿针疗法对围绝经期焦虑和抑郁患者血清神经递质的影响
%D 2018
%7 20191110
%K 揿针疗法;围绝经期;焦虑;抑郁;血清神经递质
%V 10
%] 2019437107
%N 4
%J 中西医结合研究
%Q Effect of Thumbtack Needle Therapy on Serum Neurotransmitters in Patients with Anxiety and Depression in Perimenopausal Period
%X 目的:观察揿针疗法对围绝经期焦虑和抑郁患者的治疗效果。方法:选取本院就诊的围绝经期焦虑和抑郁患者60例,随机分为观察组和对照组,每组30例。对照组采用氟哌噻吨美利曲辛片口服治疗,观察组采用揿针治疗,2组患者均连续治疗12周。比较2组患者治疗前后血清神经递质(NE、5-HT、GABA)水平、SDS、SAS及KI评分的变化情况,根据KI下降率评价临床疗效。结果:治疗后,2组患者血清NE水平均明显升高,5-HT及GABA水平均明显下降,且观察组改善程度显著优于对照组(P<0.05);2组患者SAS、SDS和KI评分均较治疗前明显下降,且观察组改善程度显著优于对照组(P<0.05);观察组总有效率显著高于对照组(P<0.05)。结论:揿针疗法治疗围绝经期焦虑和抑郁患者,可显著提高NE水平,降低5-HT及GABA水平,改善SAS、SDS和KI评分,提高临床疗效。
%A 王青;陈瑶;董浩旭;黄冬梅;胡复艳
%+ (1)武汉科技大学附属武汉市普仁医院中医针灸科,武汉 430080; (2)华中科技大学同济医学院附属同济医院中西医结合研究所,武汉 430030; (3)武汉理工大学理学院统计学系,武汉 430070
%& 169-172

%0 Journal Article
%@ 1672-3597
%T 电针干预围绝经期失眠的疗效与安全性随机对照研究
%D 2019
%7 20191110
%K 针刺疗法;电针;失眠症;围绝经期;更年期;针药结合;随机对照试验
%V 17
%] 2019404864
%N 3
%J 针灸推拿医学·英文版
%Q Efficacy and safety of electroacupuncture for perimenopausal insomnia:a randomized controlled trial
%X 目的:观察电针结合落花安神口服液干预围绝经期失眠症的有效性及安全性.方法:将符合纳入标准的66例受试者按1:1的比例随机分为治疗组和对照组,每组33例.落花安神口服液作为两组的基础治疗.治疗组在此基础上加电针疗法,隔日1次,每周3次.两组均连续治疗4周,治疗结束4周后随访.治疗前、治疗后及随访时,采用匹兹堡睡眠质量指数(PSQI)、Kupperman指数(KI)及中医睡眠证候量表(TCMSSS)评估.同时观察并记录不良反应事件。结果:治疗4周后,对照组与治疗组PSQI、KI及TCMSSS总分均明显下降,治疗前后评分差异具有统计学意义(均P<0.05),且治疗组评分下降比对照组更显著(均P<0.05).随访时,两组PSQI、KI及TCMSSS总分与本组治疗前差异均具有统计学意义(均P<0.05),但与治疗后评分无统计学差异(均P>0.05).治疗组总有效率为93.9%,对照组总有效率为72.7%,两组差异具有统计学意义(P<0.05).研究过程中,除1例患者在初次接受电针治疗时出现轻微晕针外,未发生其他严重不良反应事件.结论:电针结合落花安神口服液治疗围绝经期失眠症有效、安全,近期、远期疗效佳;与单纯使用落花安神口服液相比具有一定优势.
%A 赵非一;燕海霞;赵英侠;陈思翰;许红
%+ (1)Shanghai Municipal Hospital of TCM Affiliated to Shanghai University of Traditional Chinese Medicine,Shanghai 200071; (2)School of Basic Medical Sciences,Shanghai University of Traditional Chinese Medicine,Shanghai 201203
%& 188-195

%0 Journal Article
%@ 2095-1752
%T 中医治疗围绝经期失眠症的效果分析
%D 2019
%7 20191110
%K 围绝经期睡眠症;生活质量;临床疗效
%V 9
%] 2019376730
%N 14
%J 医药前沿
%X 目的:分析中医治疗围绝经期失眠的效果。方法:选取2016年10月-2018年10月82例围绝经期失眠患者,采取随机数字表法分为对照组及研究组,对服组采取艾司唑仑治疗,研究组采用药膳联合针灸治疗,使用匹兹堡睡眠质量指数(PSQI)评价睡眠质量,SF-36生活量表评价治疗前后生活质量。结果:治疗后两组睡眠质量均获改善,且研究组优于对照组,差异显著(F<0.05)。治疗前两组生活质量评分差异不显著,治疗后研究组改善程度优于对照组(P<0.05)。结论:采取药膳联合针灸的中医形式治疗围绝经期失眠症可改善患者睡眠情况,改善生活质量。
%A 王青;刘红艳;陈瑶;周晶冰
%+ 武汉科技大学附属普仁医院/武汉市普仁医院中医针灸科,湖北武汉 430081
%& 199-200

%0 Journal Article
%@ 1671-945X
%T 平衡针刺联合逍遥丸治疗肝郁血虚型围绝经期失眠症疗效观察
%D 2019
%7 20191110
%K 平衡针刺;逍遥丸;围绝经期;失眠症
%V 17
%] 2019376373
%N 6
%J 中国处方药
%Q Observation on the curative effect of balance acupuncture combined with xiaoyao pill in treating perimenopausal insomnia with liver depression and blood deficiency
%X 目的:观察平衡针刺联合逍遥丸治疗肝郁血虚型围绝经期失眠症患者的临床疗效。方法:随机将60例肝郁血虚型围绝经期失眠患者分为对照组与观察组各30例。对照组给予西药阿普唑仑片治疗,观察组给予平衡针刺联合逍遥丸治疗,比较两组临床疗效、临床症状改善时间、治疗前后匹兹堡睡眠质量指数(PSQI)、失眠严重指数(ISI)、抑郁和焦虑状态。结果:治疗1个疗程后,观察组与对照组治疗总有效率、总PSQI评分与失眠严重指数(ISI)无明显差异(P> 0.05);观察组治疗后焦虑自评量表(SAS)评分、抑郁自评量表(SDS)评分、临床症状改善时间均显著低于对照组(P <0.05)。结论:平衡针刺联合逍遥丸治疗肝郁血虚型围绝经期失眠患者疗效确切,相比于西药治疗,可明显改善患者的睡眠质量与抑郁、焦虑状态及临床症状。
%A 刘珊;敬秀平;谢安卫;安象乾;韩俊;刘利红
%+ 华西广安医院,四川广安 638500
%& 129-130

%0 Journal Article
%@ 1006-3250
%T 灵龟八法结合洛书九宫选穴模式“三调法”治疗围绝经期失眠的临床观察
%D 2019
%7 20191110
%K 洛书九宫;调神志;调脏腑;调元气;围绝经期失眠
%] 2019359168
%N 4
%J 中国中医基础医学杂志
%Q Clinical Observation of Perimenopausal Insomnia with Three Regulation Treatment Method of The Spirit Turtle Eight Method Combined with Luo Shu Jiugong Acupoint Mode
%X 目的:探讨灵龟八法结合洛书九宫选穴模式'三调法'治疗围绝经期失眠的疗效。方法:75例围绝经期失眠患者采用2:1的比例按随机数字表法分为观察组50例和对照组25例,观察组采用灵龟八法结合洛书九宫选穴模式,基于调神志、调脏腑、调元气'三调法'配穴治疗,对照组采用常规穴位治疗,10次1个疗程,隔日1次,1个疗程后观察疗效,并评定有效率、匹兹堡睡眠质量指数(PSQI)量表各因子评分及总分。结果:观察组总有效率高于对照组;治疗后观察组和对照组PSQI各因子评分及总分均显著改善,观察组各项评分均显著低于对照组。结论:灵龟八法结合洛书九宫选穴模式'三调法'对围绝经期失眠有较好疗效,优于常规取穴,值得临床借鉴。
%A 管浩;冯嘉蕾;郭太品
%+ 云南中医药大学针灸推拿康复学院,昆明 650500
%& 543-545

%0 Journal Article
%@ 1003-7705
%T 涤痰醒神针刺法治疗痰热内扰型围绝经期失眠30例临床观察
%D 2019
%7 20191110
%K 围绝经期失眠;痰热内扰型;涤痰醒神针刺法
%V 35
%] 2019331320
%N 4
%J 湖南中医杂志
%X 目的:观察涤痰醒神针刺法治疗痰热内扰型围绝经期失眠的临床疗效。方法:将60例围绝经期失眠患者随机分为2组,每组各30例。治疗组以涤痰醒神针刺法治疗,对照组予温胆汤治疗。分别在治疗前和治疗1、2、3周后测定2组患者匹兹堡睡眠质量指数(PSQI),比较2组在治疗3周后的综合疗效。结果:总有效率治疗组为93. 33%,对照组为90. 00%,差异无统计学意义(P> 0. 05)。2组PSQI评分治疗前后组内比较与治疗1、2周后组间比较,差异均有统计学意义(P <0. 05);治疗3周后组间比较,差异无统计学意义(P> 0. 05)。结论:涤痰醒神针刺法和温胆汤均能提高痰热内扰型更年期失眠患者的睡眠质量,且涤痰醒神针刺法的早期效果优于温胆汤,但两者长期疗效无显著差异。
%A 吴坤朋;孙晓伟;盖利利
%+ (1)黑龙江中医药大学,黑龙江哈尔滨 150040; (2)黑龙江中医药大学附属第一医院,黑龙江哈尔滨 150040
%& 72-73

%0 Journal Article
%@ 1002-1256
%T 耳穴贴压配合中医药膳治疗围绝经期失眠症的临床效果分析
%D 2019
%7 20191110
%K 围绝经期失眠症;耳穴贴压;中医药膳;临床效果
%V 40
%] 2019305384
%N 1
%J 齐齐哈尔医学院学报
%X 目的:探讨分析耳穴贴压配合中医药膳治疗围绝经期失眠症的临床效果。方法:选择2015年2月-2017年2月本院收治的围绝经期失眠症患者80例,根据治疗方式的差异进行分组,单独使用中医药膳治疗的40例患者分为对照组,采用耳穴贴压配合中医药膳治疗的40例患者分为观察组,比较两组治疗失眠症的效果。结果:两组患者在失眠症治疗效果上比较,观察组比对照组总有效率明显更高(P<0.05);两组在中医症状评分上比较,两组治疗前各症状比较无明显差异(P>0.05),而治疗后观察组患者心悸不安、头晕耳鸣、经少经闭、心烦不寐评分明显低于对照组(P<0.05);两组在中医症候疗效上比较,观察组比对照组总有效率显著更高(P<0.05);观察组患者的入睡时间、夜醒时间、做梦情况均少于对照组,其睡眠时间、醒后感觉评分均明显较对照组高(P<0.05)。结论:临床治疗围绝经期失眠症患者采用耳穴贴压配合中医药膳能够有效提高治疗效果,更显著地改善患者临床症状,促进患者生活质量的提高,具有较高的临床应用价值,值得推广。
%A 马丽萍
%+ 佛山市禅城区人民医院中西药房,广东佛山 528000
%& 63-65

%0 Journal Article
%@ 1003-8914
%T 越鞠丸联合浅针治疗围绝经期失眠疗效观察
%D 2017
%7 20191110
%K 不寐;围绝经期失眠;越鞠丸;浅针
%V 32
%] 2019535893
%N 1
%J 光明中医
%X 目的:研究越鞠丸加减联合浅针治疗围绝经期失眠的临床疗效。方法:采集我院门诊女性围绝经期失眠患者92例,按随机分组法将其分成治疗组和对照组,每组46例,治疗组采用越鞠丸加减联合浅针治疗,对照组口服阿普唑仑治疗。两组均治疗28天为一个疗程,治疗1个疗程后评价治疗效果。结果:治疗组总有效率为95.65%,对照组为89.13%,两组对比差异有统计学意义(P<0.05)。结论:越鞠丸联合浅针是治疗围绝经期失眠的有效方法。
%A 杨晓琳
%+ 福建医科大学附属南平市第一医院康复科,南平 353000
%& 84-85

%0 Journal Article
%@ 1002-2619
%T 安神促眠方联合调督安神针法对围绝经期心肾不交型失眠的改善及性激素水平的影响
%D 2019
%7 20191110
%K 入睡和睡眠障碍;围绝经期;心肾不交;针刺疗法;中药疗法
%V 41
%] 2019227526
%N 1
%J 河北中医
%Q Study on the improvement of perimenopausal insomnia of heart-kidney imbalance type and the effect of sex hormone level by Anshen Cumian prescription combined with Tiaodu Anshen acupuncture
%X 目的:观察安神促眠方联合调督安神针法对围绝经期心肾不交型失眠的改善及性激素水平的影响。方法:将94例围绝经期心肾不交型失眠患者按照随机数字表法分为2组。对照组47例予安神促眠方治疗,治疗组47例在对照组治疗基础上加调督安神针法治疗。2组均治疗4周后统计疗效,比较2组治疗前后匹兹堡睡眠质量指数(PSQI)评分、围绝经期综合征生活质量评定量表(MENQOL)评分、中医证候评分及血清雌二醇(E2)、卵泡刺激素(FSH)、黄体生成激素(LH)水平变化。结果:治疗组总有效率89.36%,对照组总有效率72.34%,治疗组总有效率高于对照组(P<0.05)。治疗后,2组PSQI各项评分及总分均较本组治疗前降低(P<0.05),且治疗组睡眠质量、睡眠时间、睡眠障碍、日间功能评分及总分均低于对照组治疗后(P<0.05)。2组治疗后MENQOL评分及中医证候评分均较本组治疗前降低(P<0.05),且治疗组低于对照组(P<0.05)。2组治疗后E2水平均较本组治疗前升高(P<0.05),FSH和LH水平降低(P<0.05),且治疗组E2水平高于对照组(P<0.05),FSH和LH水平低于对照组(P<0.05)。结论:安神促眠方联合调督安神针法治疗围绝经期心肾不交型失眠疗效显著,可调节激素水平,改善失眠症状,提高患者生活质量。
%A 关慧泉;刘宇
%+ (1)北京市宣武中医医院中医门诊,北京 100050; (2)北京中医药大学附属护国寺中医医院针灸科,北京 100035
%& 21-25

%0 Journal Article
%@ 1000-9736
%T 坤泰胶囊加血府逐瘀口服液辅助艾灸治疗围绝经期失眠症疗效观察
%D 2018
%7 20190805
%K 围绝经期;失眠;坤泰胶囊;血府逐瘀口服液;艾灸
%V 61
%] 2019210578
%N 9
%J 人民军医
%X 目的:观察坤泰胶囊加血府逐瘀口服液辅助艾灸治疗女性围绝经期失眠症的疗效。方法:将70例围绝经期失眠患者随机分为观察组和对照组各35例,观察组给予坤泰胶囊加血府逐瘀口服液并配合艾灸治疗,对照组给予艾司唑仑口服治疗。两组均30天为1个疗程,治疗1个疗程后观察比较两组疗效。结果:观察组总有效率85.7%,对照组为57.1%;两组比较,差异非常显著(P<0.01)。结论:坤泰胶囊加血府逐瘀口服液辅助艾灸治疗围绝经期失眠症,疗效良好。
%A 刘秀娟;李嘉琦;吕宪玉;刘丽丹;李莉;朱少英
%+ 原军委后勤保障部第三门诊部,北京 100039
%& 826-829

%0 Journal Article
%@ 1006-978X
%T 子午流注纳甲法针刺对围绝经期失眠患者睡眠质量的影响
%D 2018
%7 20190805
%K 围绝经期失眠;针刺;子午流注纳甲法;睡眠质量
%V 27
%] 2019187410
%N 6
%J 中医外治杂志
%Q Effect of Ziwuliuzhu Najia Acupuncture on Sleep Quality of Perimenopausal Insomnia Patients
%X 围绝经期失眠,是指年龄处于绝经期前后的妇女,因卵巢功能趋于衰退期、内分泌及生物学等方面紊乱所致的,以失眠为主要症状的病症。临床上多表现为入睡困难、入睡后反复觉醒、不易再入睡,同时可伴有围绝经期相关症状,如月经紊乱直至闭经、潮热盗汗、手足心热、皮肤感觉异常,甚至出现精神异常症状(轻则急躁易怒,重则焦虑抑郁)。据国外文献统计,大约40%－60%的围绝经期女性有失眠的症状[1－2],严重影响了围绝经期女性的生活质量。目前现代医学对于本病的治疗药物一般采用激素配合精神类药物,但此类药物对患者易产生依赖性等各种副作用,临床上多不被患者接受。为发挥祖国医学优势,发掘出针对围绝经期失眠安全、有效的治疗方法,本文拟就子午流注纳甲法针刺治疗对围绝经期失眠患者睡眠质量的影响作研究与探讨,现报道如下。[第一段]
%A 周清保;黄佳伊;夏毅伟;朱江红;秦正华;张卉
%+ 桂林医学院第二附属医院中医科,广西桂林 541199
%& 40-41

%0 Journal Article
%@ 0255-2930
%T “引气归元针法”配合涌泉穴艾灸治疗心肾不交型围绝经期失眠症临床疗效观察
%D 2018
%7 20190805
%K 围绝经期失眠症,心肾不交型;针刺;艾灸;引气归元;穴,涌泉
%V 38
%] 2019154500
%N 12
%J 中国针灸
%Q Clinical observation of "Yinqi Guiyuan needles therapy" combined with moxibustion at Yongquan (KI 1) on perimenopausal insomnia with heart-kidney imbalance
%X 目的:观察“引气归元针法”配合涌泉穴艾灸治疗心肾不交型围绝经期失眠症的临床疗效。方法:将100例心肾不交型围绝经期失眠患者随机分为药物组和针灸组,每组50例。药物组服用舒乐安定和谷维素;针灸组给予“引气归元针法”配合涌泉穴艾灸治疗,10 d为一疗程,共治疗2个疗程。治疗前后,采用匹兹堡睡眠质量指数(PSQI)量表评价两组患者睡眠质量改善情况,并比较两组的临床疗效。结果:治疗2个疗程后,针灸组PSQI总评分(4.88±1.80)明显低于药物组总评分(8.00±1.93),差异有统计学意义(P<0.05)。针灸组除睡眠效率外,其他项目评分均低于药物组,差异均有统计学意义(均P<0.05)。针灸组总有效率为90.0%(45/50),药物组总有效率为68.0%(34/50),差异有统计学意义(P<0.05)。整个治疗过程中,针灸组未出现明显不良反应,安全性较好。结论:“引气归元针法”配合涌泉穴艾灸治疗心肾不交型围绝经期失眠症具有较好的临床效果。
%A 张婉容;金园园
%+ (1)广州市番禺区中心医院康复科,广东广州 511400; (2)浙江医院针灸科
%& 1279-1282

%0 Journal Article
%@ 1674-7860
%T 加味百合地黄汤配合耳穴埋豆治疗围绝经期不寐96例临床观察
%D 2018
%7 20190520
%K 围绝经期不寐;肝肾阴虚证;百合地黄汤;耳穴埋豆
%V 10
%] 2018524753
%N 22
%J 中医临床研究
%Q Observation on treating 96 cases of menopause insomnia with the Baihe Dihuang decoction plus auricular point sticking
%X 目的:观察加味百合地黄汤配合耳穴埋豆治疗围绝经期不寐的临床疗效。方法:192例不寐的患者随机分为两组,每组96例。对照组给予口服艾司唑仑片治疗;治疗组给予加味百合地黄汤配合耳穴埋豆。观察两组在治疗前后中医证候疗效、中医临床症状积分的变化。结果:治疗组能明显降低中医临床症状积分(P<0.05),尤其入睡时间、总睡眠时间、睡眠深度等症状改善来讲,差异表现尤为显著。治疗组的总有效率是96.9%,而对照组的总有效率为89.6%.结论:加味百合地黄汤配合耳穴埋豆在治疗围绝经期不寐方面能明显改善患者入睡时间、总睡眠时间、睡眠深度等症状,有较好的临床疗效。
%A 张金鑫;段圣刚;贾娜;张全围;秦红静
%+ 河北省沧州中西医结合医院"治未病"中心,河北沧州 061001
%& 59-60

%0 Journal Article
%@ 1674-6805
%T 自拟疏肝补肾汤联合耳针治疗围绝经期妇女失眠症的临床效果观察
%D 2018
%7 20190520
%K 疏肝补肾汤;失眠;临床观察
%V 16
%] 2018508598
%N 18
%J 中外医学研究
%X 目的:比较疏肝补肾汤联合耳针及口服西药(地西泮)治疗围绝经期妇女失眠症的效果差异。方法:将162例围绝经期妇女失眠症患者随机分为中医治疗组(80例)和西医治疗组(82例)。中医治疗组采用疏肝补肾汤联合耳针治疗,西医治疗组采用地西泮5mg/d.分别于治疗前及治疗4周后,对两组患者进行睡眠率、PSQI及临床疗效进行评价。结果:两组患者睡眠率评分比较差异无统计学意义(P>0.05),中医治疗组痊愈率显著高于西医治疗组,差异有统计学意义(P<0.05);治疗前两组PSQI分项评分和总分比较差异无统计学意义(P>0.05),治疗4周后,中医治疗组分项评分及总分均显著高于西医治疗组,差异均有统计学意义(P<0.05)。结论:疏肝补肾汤联合耳针治疗围绝经期妇女失眠症的临床疗效显著,值得在临床进一步推广。
%A 杨刚
%+ 武义县王宅中心卫生院,浙江武义 321205
%& 130-131

%0 Journal Article
%@ 1674-7860
%T 围绝经期失眠症患者应用滋葵祛湿方结合耳穴贴压治疗的价值评估
%D 2018
%7 20190520
%K 围绝经期失眠;滋葵祛湿方;耳穴贴压;价值评估
%V 10
%] 2018492219
%N 18
%J 中医临床研究
%Q Evaluation of the value of Zikui Qushi Formula combined with auricular point plaster in patients with insomnia during perimenopausal period
%X 目的:探讨围绝经期失眠症患者应用滋葵祛湿方结合耳穴贴压治疗的价值评估。方法:将2014年5月-2018年1月在我院治未病科治疗的60例围绝经期失眠症患者随机分为两组,对照组采用舒乐安定片治疗,观察组采用滋葵祛湿方结合耳穴贴压治疗,比较两组患者的临床疗效、匹兹堡睡眠质量指数量表(PSQI)评分。结果:观察组治疗总有效率为96.66%,明显高于对照组的76.67%,差异有统计学意义(P<0.05);观察组治疗后入睡时间、睡眠时间、睡眠质量、睡眠障碍、睡眠效率、日间功能障碍、催眠药物、PSQI总分与对照组相比明显降低,差异有统计学意义(P<0.05)。结论:围绝经期失眠症患者应用滋葵祛湿方结合耳穴贴压治疗的价值显著,能有效提高睡眠质量,祛除病邪,改善脏腑功能,具有积极的临床意义。
%A 曾活;郑浪花
%+ 广州中医药大学深圳医院(福田),广东深圳 518000
%& 66-67

%0 Journal Article
%@ 1004-2814
%T 更年宁神汤结合电针治疗更年期失眠症疗效观察
%D 2018
%7 20190520
%V 34
%] 2018475304
%N 8
%J 实用中医药杂志
%X 失眠症是更年期女性的常见疾病,研究发现女性在围绝经期及绝经后的失眠率可达70%,为绝经前的1.3－1.6倍,我们用更年宁神汤结合电针治疗更年期失眠症疗效较好,报道如下。[第一段]
%A 来明;胡静;陈雄杰;袁兴;余友池
%+ 重庆市奉节县中医院,重庆奉节 404699
%& 905

%0 Journal Article
%@ 2095-7246
%T 针药结合治疗绝经过渡期绝经相关症状临床研究
%D 2018
%7 20181230
%K 绝经过渡期;绝经相关症状;电针;中药;针药结合
%V 37
%] 2018452823
%N 3
%J 安徽中医药大学学报
%Q Clinical Effect of Acupuncture-medicine Therapy in Treatment of Menopausal Symptoms during Menopausal Transition
%X 目的:比较针药结合、电针、中药3种不同疗法治疗绝经过渡期绝经相关症状的临床疗效。方法:将符合纳入标准的患者随机分为针药结合组、电针组和中药组各20例,治疗8周后观察并比较3组临床疗效、绝经症状评价量表(menopause rating scale, MRS)评分、围绝经期生存质量量表(menopause-specific quality of life questionnaire, MENQOL)评分。结果:治疗8周后,3组临床疗效的分布比较,差异无统计学意义(P>0.05)。在降低MRS、MENQOL评分方面,针药结合组与电针组、中药组比较,差异具有统计学意义(P<0.05)。针药结合组在改善心脏不适方面优于电针组和中药组(P<0.05);电针组在治疗膀胱问题方面优于针药结合组和中药组(P<0.05);中药组在治疗性问题方面优于电针组和针药结合组(P<0.05);在治疗潮热汗出、失眠、情绪失控、易感疲劳方面,3组疗效差异无统计学意义(P>0.05)。结论:在改善绝经过渡期患者绝经症状方面,针药结合组疗效优于电针组和中药组。
%A 张金静;汪林英;翟静静;张庆萍;袁爱红;杨骏
%+ (1)安徽中医药大学第一附属医院,安徽合肥 230031; (2)安徽中医药大学第二附属医院,安徽合肥 230061; (3)安徽中医药大学,安徽合肥 230012
%& 49-52

%0 Journal Article
%@ 1003-8914
%T 黄连阿胶汤联合针刺治疗围绝经期心肾不交型失眠的临床观察
%D 2018
%7 20181230
%K 黄连阿胶汤;针刺疗法;围绝经期心肾不交;失眠
%V 33
%] 2018441944
%N 9
%J 光明中医
%Q Clinical Observation on Huanglian Ejiao Decoction Combined with Acupuncture Therapy in the Treatment of Perimenopausal Insomnia of Disharmony between Heart and Kidney
%X 目的:探讨黄连阿胶汤联合针刺治疗围绝经期心肾不交型失眠的疗效。方法:选取2017年1月-2017年11月在沈阳市第二中医医院针灸科就诊的80例围绝经期心肾不交型失眠患者,随机分为试验组和对照组,对照组40例,采取针刺治疗,试验组40例,使用黄连阿胶汤联合针刺治疗,比较2组患者治疗后的临床有效率。结果:试验组临床有效率高于对照组,差异有统计学意义(P<0.05)。结论:对围绝经期心肾不交型失眠患者使用黄连阿胶汤联合针刺治疗,可以明显缓解患者的失眠症状,提高患者的生活质量,值得在临床推广。
%A 吕佳
%+ 沈阳市第二中医医院针灸科,辽宁沈阳 110101
%& 1286-1287

%0 Journal Article
%@ 1008-8849
%T 中医综合干预模式对肝肾阴虚型围绝经期患者睡眠质量影响的多中心随机对照研究
%D 2018
%7 20181230
%K 围绝经期综合征;肝肾阴虚;睡眠质量
%V 27
%] 2018426126
%N 17
%J 现代中西医结合杂志
%Q Effect of comprehensive intervention mode of TCM on sleep quality of perimenopausal patients with liver and kidney Yin deficiency:A multi-center,randomized,controlled study
%X 目的:探讨中医综合干预对社区肝肾阴虚型围绝经期综合征患者睡眠质量的影响。方法:从上海市嘉定区6个社区卫生服务中心各纳入30例肝肾阴虚型围绝经期综合征患者,均于2016年2-8月入组。将患者随机分为干预组和对照组,每组90例。对照组在常规治疗基础上为患者建立个人档案,进行心理疏导,并每月对患者进行1次健康宣教;干预组在对照组治疗基础上给予中医综合疗法干预,包括口服中药、针刺、耳穴及八段锦。2组疗程均为3个月。观察2组干预前后匹兹堡睡眠质量指数(PSQI)评分变化,统计2组临床疗效及睡眠障碍情况。结果:疗程结束后,对照组的睡眠质量、入睡时间条目得分均明显低于干预前(P均<0.05),催眠药物得分明显高于干预前(P<0.05),总分及其他条目得分无明显变化(P均>0.05);干预组的催眠药物条目得分无明显变化(P>0.05),总分及其余条目得分均明显低于干预前(P均<0.05);干预组的PSQI总分及睡眠质量、入睡时间、睡眠时间、睡眠效率、睡眠障碍、催眠药物、日间功能障碍条目得分均明显低于对照组(P均<0.05)。对照组总有效率为4.55%、睡眠障碍率为98.48%,干预组总有效率为80.65%、睡眠障碍率为64.52%,2组比较差异均有统计学意义(P均<0.05)。结论:中医综合干预模式能明显改善肝肾阴虚型围绝经期综合征患者的睡眠质量,值得推广应用。
%A 张喆;陆萍;林娟;杨金禄;俞建锋;汤伟;葛玲玉;陈润;黄美英;蔡以生
%+ (1)上海市嘉定区南翔镇社区卫生服务中心,上海 201802; (2)上海市嘉定区华亭镇社区卫生服务中心,上海 201811; (3)上海市嘉定区安亭镇社区卫生服务中心,上海 201805; (4)上海市嘉定区真新镇社区卫生服务中心,上海 201824; (5)上海市嘉定区外闪镇社区卫生服务中心,上海
%& 1836-1839

%0 Journal Article
%@ 0255-2930
%T 耳揿针联合耳尖放血对围绝经期失眠患者睡眠质量、神经内分泌水平的影响
%D 2018
%7 20181230
%K 围绝经期;失眠;耳揿针;耳尖放血;艾司唑仑;睡眠质量指数;5-羟色胺
%V 38
%] 2018387529
%N 6
%J 中国针灸
%Q Effect of auricular intradermal needling combined with erjian(HX6,7i) bloodletting on sleep quality and neuroendocrine level in patients with perimenopausal insomnia
%X 目的:比较耳揿针联合耳尖放血与口服西药治疗围绝经期失眠的疗效差异,以及对患者神经内分泌水平的影响。方法:将90例围绝经期失眠患者随机分为观察组和对照组,每组45例。观察组采用耳揿针联合耳尖放血,穴位选取耳穴肾、心、肝、神门、交感、内分泌和耳尖,两耳交替治疗,每3天更换1次;对照组口服西药艾司唑仑1mg,每日1次,两组均4周为一疗程,连续治疗2个疗程。比较两组治疗前后匹兹堡睡眠质量指数(PSQI)、血清雌激素(E2)、5-羟色胺(5-HT)和去甲肾上腺素(NE)含量。结果:两组治疗后PSQI总分较治疗前均明显下降(均P<0.05),观察组治疗后在睡眠质量、睡眠时间、睡眠障碍、日间功能障碍和总分改善上优于对照组(均P<0.05);两组治疗前后血清E2含量差异均无统计学意义(均P>0.05),治疗后,两组血清5-HT均有不同程度的提高,NE有不同程度的下降(均P<0.05),且观察组血清5-HT的含量明显高于对照组,NE含量低于对照组(均P<0.05);观察组总有效率为95.6%(43/45),明显高于对照组的82.2%(37/45,P<0.05)。结论:耳揿针联合耳尖放血能够改善围绝经期失眠患者的睡眠质量,调节神经递质水平,其作用优于西药艾司唑仑。
%A 孟方;龚卫娟;廖月霞;徐慧文;王潇
%+ (1)扬州大学护理学院,江苏扬州 225001; (2)南京中医药大学护理学院
%& 575-579

%0 Journal Article
%@ 1006-5180
%T 针灸联合西药治疗围绝经期综合征效果观察
%D 2017
%7 20181105
%K 围绝经期综合征;针灸;激素替代疗法
%V 24
%] 2018365185
%N 4
%J 中国乡村医药
%X 目的:观察针灸联合西药治疗围绝经期综合征的效果。方法:76例围绝经期综合征患者按随机数字表法分为观察组和对照组,各38例。对照组采用口服尼尔雌醇片辅以醋酸甲羟孕酮片治疗,观察组在对照组基础上联合针灸治疗,比较两组治疗前后激素水平、各项临床症状改善情况及疗效。结果:治疗后,两组尿促卵泡素(FSH)、促黄体生成素(LH)水平明显降低,血清雌二醇(E2)水平明显升高,观察组FSH、LH、E2水平改善程度明显优于对照组;两组各项症状改良Kupperman指数得分均有所下降,观察组潮热出汗、抑郁、烦躁、失眠、头晕、耳鸣方面改善程度较对照组明显;观察组总有效率(97.4%)明显高于对照组(78.9%),差异均有统计学意义。结论:针灸疗法联合激素替代疗法治疗围绝经期综合征效果优于单用激素替代疗法,能有效改善患者身体激素水平,全面改善绝经期综合症状。
%A 吕小玲;郑艳华
%+ (1)浙江兰溪市妇幼保健计划生育服务中心妇产科, 321100; (2)金华市人民医院妇产科
%& 59-60

%0 Journal Article
%@ 1007-8517
%T 背俞穴针罐疗法联合中药内服治疗围绝经期失眠临床观察
%D 2018
%7 20180806
%K 围绝经期综合征;失眠;针刺;针罐疗法;背俞穴
%V 27
%] 2018267698
%N 4
%J 中国民族民间医药杂志
%Q Back-Shu Acupuncture-cupping Therapy on the Treatment of Insomnia from the Liver and Clinical Study on Perimenopause Women
%X 目的:观察背俞穴针罐疗法联合中药内服从肝肾论治妇女围绝经期失眠的临床疗效。方法:将60例确诊为围绝经期失眠的患者随机分为治疗组和对照组各30例,对照组予以口服谷维素片治疗,治疗组予以背俞穴针罐疗法联合中药内服治疗,观察治疗前后症状改善情况。结果:治疗组总有效率86.7%,对照组总有效率63.3%,差异有统计学意义(P<0.05)。结论:背俞穴针罐疗法联合中药内服从肝肾论治能有效减轻围绝经期失眠症状,疗效确切。
%A 柴进华;杨贤海;陈程;耿乐仙
%+ 湖北省荆门市中医医院,湖北荆门 448000
%& 57-59

%0 Journal Article
%@ 1007-8517
%T 加味逍遥散结合经颅磁刺激治疗围绝经期失眠临床观察
%D 2018
%7 20180806
%K 逍遥散;经颅磁刺激;围绝经期综合征;失眠
%V 27
%] 2018267697
%N 4
%J 中国民族民间医药杂志
%Q Clinical Observation of Combining the Modified Xiaoyaosan and the Repetitive Transcranial Magnetic Stimulation in Treating the Perimenopausal Insomnia
%X 目的:观察加味逍遥散联合经颅磁刺激治疗围绝经期失眠的疗效。方法:选取46例围绝经期失眠患者,随机分成对照组和治疗组各23例。对照组口服地西泮片,治疗组予加味逍遥散配合经颅磁刺激治疗,治疗3周后比较两组PSQI评分、改良Kupperman积分,3个月后随访PSQI评分。结果:两组治疗后PSQI评分、改良Kupperman积分均明显较治疗前改善(P<0.05),且治疗组优于对照组;随访3个月后治疗组PSQI评分较对照组显著降低(P<0.01)。结论:加味逍遥散结合经颅磁刺激治疗围绝经期失眠疗效显著,不易复发,值得临床推广应用。
%A 颜冬华;彭慧渊;许美珍
%+ 广东省中山市中医院,广东中山 528400
%& 60-62

%0 Journal Article
%@ 1000-1719
%T 耳穴疗法为主治疗围绝经期综合征的研究进展
%D 2017
%7 20180806
%K 围绝经期综合征;耳穴疗法;围绝经期失眠症;临床研究
%V 44
%] 2018199087
%N 12
%J 辽宁中医杂志
%Q Research Progress of Treatment of Peri-Menopausal Syndrome Mainly by Auricular Therapy
%X 围绝经期综合征发病率高,严重影响患者的生活质量。文章整理近10年耳穴疗法为主治疗围绝经期综合征的研究现状。结论:指出,耳穴疗法作为针灸中的特色治疗,安全有效、操作简便、患者依从性好,并且耳穴疗法在围绝经期失眠症的治疗上具有一定研究价值。
%A 秦媛媛;朱华;李方远;郎琰;袁振洁;王政研
%+ (1)成都中医药大学针灸推拿学院,四川成都 610000; (2)四川省中西医结合医院,四川成都 610041
%& 2664-2666

%0 Journal Article
%@ 0256-7415
%T 揿针联合黄连阿胶汤治疗肾虚肝郁型围绝经期失眠症临床观察
%D 2018
%7 20180806
%K 失眠;围绝经期;肾虚肝郁型;揿针;黄连阿胶汤;失眠严重指数量表(ISI)
%V 50
%] 2018197353
%N 1
%J 新中医
%Q Clinical Observation of Press-Needle Combined with Huanglian Ejiao Tang for Perimenopause Insomnia of Kidney Deficiency and Liver Depression Type
%X 目的:观察揿针联合黄连阿胶汤治疗肾虚肝郁型围绝经期失眠症的临床疗效。方法:将120例肾虚肝郁型围绝经期失眠症患者随机分为针药组、中药组和西药组,每组40例。针药组采用揿针联合黄连阿胶汤治疗,中药组采用黄连阿胶汤治疗,西药组予艾司唑仑片治疗。评估3组治疗效果,观察患者治疗前后失眠严重指数量表(ISI)评分的变化,记录中医症状的发生率。结果:针药组总有效率90.0%,中药组总有效率67.5%,西药组总有效率82.5%。针药组的总有效率高于中药组(P<0.05);针药组的总有效率与西药组比较,差异无统计学意义(P>0.05)。治疗后,3组入睡困难、睡眠维持困难、早醒指数评分及ISI总分均较治疗前降低(P<0.01);针药组ISI总分治疗前后差值均高于中药组和西药组(P<0.01),西药组ISI总分治疗前后差值与中药组比较,差异无统计学意义(P>0.05);针药组入睡困难和睡眠维持困难评分治疗前后差值均高于西药组和中药组(P<0.01),西药组2项评分治疗前后差值均高于中药组(P<0.05);针药组早醒指数评分治疗前后差值高于中药组(P<0.05),西药组早醒指数评分治疗前后差值与针刺组和中药组分别比较,差异均无统计学意义(P>0.05)。治疗后,针药组及中药组情绪抑郁、善太息、潮热汗出、急躁易怒、五心烦热发生率均较治疗前降低(P<0.05),且均低于西药组(P<0.05);针药组情绪抑郁、急躁易怒发生率低于中药组(P<0.05)。结论:揿针联合黄连阿胶汤治疗肾虚肝郁型围绝经期失眠症疗效显著,能有效改善患者的睡眠质量。
%A 陈晞
%+ 上海市长宁区天山中医院针灸科,上海 200051
%& 115-118

%0 Journal Article
%@ 1008-8849
%T 滋肾扶阳调冲中药合针刺治疗围绝经期高血压冲任失调证疗效及对性激素、神经肽Y及神经降压素的影响
%D 2017
%7 20180428
%K 针刺;围绝经期高血压;滋肾扶阳;神经肽Y;神经降压素
%V 26
%] 2018126732
%N 35
%J 现代中西医结合杂志
%Q Effects of drugs for enriching kidney,reinforcing Yang and regulating thoroughfare vessel combined acupuncture on postmenopausal hypertension with Chong-Ren disorder and on sex hormone,neuropeptide Y and neuropeptide
%X 目的:探讨滋肾扶阳调冲中药舍针刺治疗围绝经期高血压冲任失调证疗效及对性激素、神经肽Y(NPY)、神经降压素(NT)的影响。方法:将150例围绝经期高血压冲任失调证患者随机分为2组,对照组75例给予美托洛尔口服,观察组75例在此基础上加用滋肾扶阳调冲中药合针刺治疗,观察2组治疗前后中医证候积分、收缩压、舒张压、Kupperman评分及血清雌二醇(E2)、睾酮(T)、孕酮(P)、性激素结合蛋白(SHGB)、NPY、NT水平,统计2组近期疗效。结果:2组治疗后头痛、头晕、心烦失眠、胁痛、舌淡及脉弦细积分和SBP、DBP、Kupperman评分均显著低于治疗前(P均<0.05),且观察组治疗后各指标均显著低于对照组(P<0.05);2组治疗后P、T及NPY、NT水平均明显降低(p均<0.05),E2、SHBG水平均明显增高(P均<0.05),且观察组治疗后各项指标改善情况均显著优于对照组(P均<0.05)。观察组近期治疗总有效率显著高于对照组(P<0.05)。结论:滋肾扶阳调冲中药合针刺治疗围绝经期高血压冲任失调证可有效控制血压水平,减轻围绝经期症状,调节性激素和NPY、NT水平。
%A 耿庆霞;张晓娜
%+ 山东省莱芜市妇幼保健院,山东莱芜 271199
%& 3889-3891,3902

%0 Journal Article
%@ 0411-8421
%T 中药补肾调经配合毫针穴位埋线治疗围绝经期综合征52例
%D 2017
%7 20180428
%K 更年期综合征;中药;毫针;穴位埋线
%V 52
%] 2018125941
%N 11
%J 浙江中医杂志
%X 围绝经期综合征是由于卵巢功能退行性改变,雌激素水平下降,垂体功能亢进,引起植物神经系统功能紊乱,从而出现如月经变化、烘热汗出、面热潮红、烦躁易怒、心悸失眠、眩晕耳鸣等一系列症状。有研究表明,90%的围绝经期女性出现不同程度的临床表现,[第一段]
%A 邢恺;骆丽娜;孙小英;陈新华;李欣;何倩;骆韵青
%+ 浙江省杭州市富阳区中医院,浙江杭州 311400
%& 829-830

%0 Journal Article
%@ 1006-0979
%T 加味逍遥丸联合耳穴贴压和艾司唑仑片治疗肝郁型围绝经期失眠的效果对比
%D 2017
%7 20180428
%K 加味逍遥丸;耳穴贴压;肝郁;围绝经期失眠
%V 36
%] 2018118226
%N 15
%J 内蒙古中医药
%X 目的:比较加味逍遥丸联合耳穴贴压和艾司唑仑片治疗肝郁型围绝经期失眠的效果。方法:选取我院于2015年10月－2017年4月接诊的86例肝郁型围绝经期失眠患者,随机分成观察组及对照组,每组43例。对照组采用艾司唑仑片进行治疗,观察组采用加味逍遥丸和耳穴贴压进行治疗,连续治疗30d,对两组疗效进行观察比较。结果:观察组的治疗总有效率为79.07%,对照组的治疗总有效率为72.09%,两组比较无显著差异(P>0.05);治疗后,两组睡眠质量、睡眠效率、睡眠时间、入睡时间、日间功能及睡眠障碍评分均明显低于治疗前(P<0.05),但是观察组睡眠质量和日间功能较对照组明显降低(P<0.05)。结论:将加味逍遥丸和耳穴贴压应用于肝郁型围绝经期失眠的治疗,能够起到疏肝安神、解郁宁心的功效,明显提高睡眠质量,适合推广。
%A 叶丹
%+ 佛山市南海区罗村医院中医科,佛山 528200
%& 27-28

%0 Journal Article
%@ 1674-7860
%T 耳穴配合中药足浴治疗围绝经期妇女失眠疗效观察
%D 2017
%7 20180428
%K 围绝经期;失眠;耳穴;中药足浴
%V 9
%] 2018100238
%N 24
%J 中医临床研究
%Q Effective observation on treating insomnia in perimenopausal women by auricular point and TCM foot bath
%X 目的:观察耳穴配合中药足浴治疗围绝经期妇女失眠的疗效。方法:收集2016年1月-2016年12月诊治的围绝经期妇女失眠患者60例,分为研究组和对照组各30例。对照组口服艾司唑仑片治疗1年,研究组在服药基础上给予耳穴配合中药足浴,两组均观察1年,比较两组失眠改善情况。结果:治疗后,两组患者在入睡前准备时间、伴随症状、睡眠总时间、复发情况等均有不同程度改善(P<0.05)。研究组总有效率为86.67%,对照组为70%,组间差异有统计学意义(P<0.05)。结论:耳穴配合中药足浴能有效改善围绝经期妇女失眠症状,且操作简便,费用低廉,副作用小,易于在广大社区居民中推广。
%A 张丽琼;黄芸;金晓晓
%+ 上海市普陀区长风街道长风社区卫生服务中心,上海 200062
%& 147-148

%0 Journal Article
%@ 1005-0957
%T 调任通督针刺法对围绝经期失眠的临床疗效评价
%D 2017
%7 20171231
%K 调任通督针法;针刺;围绝经期综合征;失眠症
%V 36
%] 2017574702
%N 8
%J 上海针灸杂志
%Q Clinical Efficacy Evaluation of Tiao Ren Tong Du Needling for Perimenopausal Insomnia
%X 目的:观察调任通督针刺法对围绝经期失眠患者的干预效果和症状改善程度,为临床治疗围绝经期失眠提供理论依据。方法:将72例女性围绝经期失眠患者随机分为治疗组(36例)和对照组(36例)。治疗组采用调任通督针刺法,选取百会、神庭、印堂、中脘、气海、关元、内关、神门、三阴交、足三里,所有穴位常规消毒后,针刺施以提插捻转手法,至得气后止,每星期3次,连续治疗4星期。对照组进行常规宣教,不予治疗。分别于治疗前后对两组患者进行匹兹堡睡眠质量指数(PSQI)、Kupperman指数(MI)的疗效评定。结果:治疗组完成33例,脱落3例,对照组完成32例,脱落4例,病例脱落率为9.7%。治疗组总有效率为87.9%,对照组总有效率为40.6%,两组比较差异有统计学意义(P<0.01)。治疗组治疗后在PSQI、MI评定量表评分与治疗前相比,均有统计学差异(P<0.01,P<0.05)。对照组治疗后在PSQI、MI量表评分与治疗前相比均无统计学差异(P>0.05)。治疗后,两组在PSQI、MI量表评分上相比均有统计学差异(P<0.01,P<0.05)。结论:调任通督针刺法治疗围绝经期失眠临床疗效肯定,可改善围绝经期综合征,明显提高患者生活质量。
%A 林文馨;尹平;徐世芬
%+ (1)上海中医药大学附属上海市中医医院,上海 200071; (2)上海市第八人民医院,上海 200235
%& 900-904

%0 Journal Article
%@ 1674-1749
%T 辨证针刺配合按压耳穴治疗围绝经期综合征80例
%D 2017
%7 20171231
%K 辨证针刺;按压耳穴;围绝经期综合征;性激素;不良反应
%V 10
%] 2017513207
%N 6
%J 环球中医药
%X 目的:探讨辨证针刺配合按压耳穴治疗围绝经期综合征的临床疗效。方法:将160例围绝经期综合征患者分为观察组和对照组,每组80例。对照组口服替勃龙片治疗,观察组采用辨证针刺配合按压耳穴治疗。采用改良Kupper Man评分表评估患者更年期症状的变化。于治疗前后,检测两组患者性激素水平变化。记录两组治疗过程中不良反应的发生情况。结果:观察组的总有效率(91.25%)显著高于对照组(77.50%),差异有统计学意义(P<0.05);两组治疗后的潮热汗出、心悸、头痛、头晕、焦虑、泌尿系统症状、抑郁、性交痛、乏力、肌肉关节疼痛、皮肤蚁爬感、失眠、感觉异常及总分明显降低(P<0.05);治疗后,观察组的各项症状评分和总分较对照组的更低,差异有统计学意义(P<0.05);与治疗前比较,两组治疗后促黄体生成素(LH)、卵泡刺激素(FSH)明显降低,雌激素(E2)显著升高(P<0.05);治疗后两组间的LH、FSH、E2进行对比,差异无统计学意义(P>0.05);观察组和对照组的不良反应发生率分为5.00%、18.75%,两组对比差异有统计学意义(P<0.05)。结论:辨证针刺配合按压耳穴能显著改善围绝经期综合征的临床症状,改善性激素水平,且不良反应低。
%A 刘占宝;李永刚;李君君
%+ (1)天津254医院理疗科, 300402; (2)天士力集团门诊部
%& 644-647

%0 Journal Article
%@ 1000-3649
%T 新型揿针治疗围绝经期失眠的临床研究
%D 2017
%7 20171231
%K 新型揿针;围绝经期;失眠
%V 35
%] 2017377390
%N 6
%J 四川中医
%Q Clinical Study of New Press-needle Treatment for Perimenopausal Insomnia
%X 目的:观察并评价新型揿针治疗围绝经期失眠的临床疗效及优势。方法:将104名受试者随机分为2组,揿针组(52例)采用清铃揿针,根据部位选择型号,一般耳穴选0.2mm×0.9mm,头面及四肢选0.2mm×1.5mm,取穴交感、心、内关、安眠等埋针治疗;针刺组(52例)采用华佗牌针灸针0.25mm×40mm,取穴神门、三阴交、太溪等行传统针刺治疗。两组均10天为一疗程,连续治疗3疗程,判定疗效。结果:治疗后1、2疗程针刺组临床疗效及对匹兹堡睡眠质量指数的改善优于揿针组(P<0.05);治疗后3疗程及治疗结束后随访,两组均取得较好的临床疗效,并能显著改善睡眠质量,组间比较无差异性(P>0.05)。结论:研究表明新型揿针治疗围绝经期失眠疗效满意,无严重不良反应,患者依从性好,操作简便,值得推广。
%A 李清玲
%+ 雅安市人民医院中西医结合康复医学科,四川雅安 625000
%& 202-204

%0 Journal Article
%@ 1006-446X
%T 滋葵祛湿方结合耳穴贴压治疗围绝经期失眠症临床观察
%D 2017
%7 20170921
%K 围绝经期失眠症;滋葵祛湿方;耳穴贴压
%V 24
%] 2017315565
%N 4
%J 广东微量元素科学
%Q Zi Kwai Clearing Damp Party Combined with Auricular Application Pressure Treatment of Perimenopausal Clinical Observation of Insomnia
%X 目的:探讨滋葵祛湿方结合耳穴贴压治疗围绝经期失眠症临床观察。方法:回顾性分析2014年5月-2016年10月在深圳福田区中医院妇科治疗的50例围绝经期失眠症患者的临床资料,对照组25例采用舒乐安定片治疗,观察组25例采用滋葵祛湿方结合耳穴贴压治疗,比较两组患者的治疗效果、睡眠质量。结果:观察组治疗有效率为96%,显著高于对照组的80%,差异有统计学意义(P<0.05);观察组睡眠质量、入睡时间、睡眠时间、睡眠效率、睡眠障碍、催眠药物、日间功能障碍及PSQI总分均明显较对照组改善,差异有统计学意义(P<0.05)。结论:滋葵祛湿方结合耳穴贴压治疗围绝经期失眠症效果显著,有利于改善患者围绝经期症状,提高睡眠质量,具有积极的临床意义。
%A 曾活;郑浪花
%+ 深圳福田区中医院,广东深圳 518000
%& 54-57

%0 Journal Article
%@ 1005-0779
%T 耳穴压丸联合背部循经走罐治疗围绝经期失眠症的临床观察
%D 2017
%7 20170921
%K 围绝经期失眠;耳穴;走罐
%V 33
%] 2017300483
%N 3
%J 针灸临床杂志
%Q Clinical Observation of Auricular Point Plaster Therapy Combined with Moving Cupping Therapy for Treating Menopausal Insomnia
%X 目的:观察耳穴压丸联合背部循经走罐治疗围绝经期失眠症的临床疗效。方法:95例患者随机分为两组,其中观察组采用耳穴压丸,每日上午、下午及晚上临睡前每穴轻按压30-60 s,42天为一疗程;午后背部循经走罐,7天1次,6次为一疗程。对照组每晚睡前口服艾司唑仑片1mg,42天为一疗程。1个疗程结束后观察临床疗效。结果:观察组治疗结束时、治疗结束后1周及治疗结束后2周的总有效率分别为85.7%、85.7%、79.6%,对照组总有效率分别为68.9%、20%、4.4%,两组间总有效率比较均具有显著差异性(P<0.05)。治疗结束时,观察组PSQI各项评分及总分均比治疗前显著下降(P<0.05),对照组睡眠质量评分、入睡时间评分、睡眠时间评分、睡眠效率评分、睡眠障碍评分及总分比治疗前显著下降(P<0.05),但日间功能障碍评分与治疗前比较差异无统计学意义(P>0.05);两组间比较,观察组睡眠质量评分、睡眠时间评分、日间功能障碍评分及总分均显著低于对照组(P<0.05)。观察组在治疗期间头晕头痛、恶心厌食、乏力3项常见不良临床症状的发生率均显著少于对照组(P<0.05)。结论:耳穴压丸联合背部循经走罐治疗围绝经期失眠症的临床疗效显著,无副反应,且远期疗效更明显。
%A 王博;谢俊;吴松
%+ (1)湖北省武汉市七医院,湖北武汉 430071; (2)湖北中医药大学,湖北武汉 430061
%& 22-25

%0 Journal Article
%@ 1674-4721
%T 针灸配合黄连阿胶汤治疗围绝经期失眠症的效果
%D 2017
%7 20170921
%K 针灸;黄连阿胶汤;围绝经期;失眠症
%V 24
%] 2017291629
%N 6
%J 中国当代医药
%Q Effect of acupuncture-moxibustion matching with Huanglian Ejiao Decoction treating perimenopausal insomnia
%X 目的:探讨针灸配合黄连阿胶汤治疗围绝经期失眠症的效果。方法:2015年5月。2016年3月广州市增城区中医医院收治的80例围绝经期失眠症患者,将患者随机分为两组,各40例。对照组单纯服用黄连阿胶汤治疗。观察组在服用黄连阿胶汤的基础上联合采用针灸法治疗。比较两组患者的中医症候改善效果、生活质量、匹兹堡睡眠指数(PSQI)、焦虑量表评分(HAMA)、抑郁量表评分(HAMD)。结果:观察组的中医症候改善总有效率为95.00%,高于对照组的62.50%(P<0.01)。观察组的生活质量评分明显高于对照组(P<0.05)。观察组治疗后1、2、4周的PSQI评分、HAMA评分、HAMD评分低于对照组及治疗前(P<0.05)。结论:针灸配合黄连阿胶汤治疗围绝经期失眠症的效果显著,可有效改善患者的失眠状态,提高睡眠质量和生活质量,改善不良心理状态,具有较高的临床应用价值。
%A 单醒瑜;何小妹;刘洁文
%+ 广州市增城区中医医院康复科,广东广州 511300
%& 103-105

%0 Journal Article
%@ 1001-0408
%T 靳三针结合加味乌梅丸治疗围绝经期失眠的临床观察
%D 2017
%7 20170809
%K 靳三针;加味乌梅丸;艾司唑伦;失眠;围绝经期;生活质量
%V 28
%] 2017256492
%N 8
%J 中国药房
%Q Clinical Observation of Jin's Three-needle Combined with Jiawei Wumei Pill in the Treatment of Perimenopausal Insomnia
%X 目的:观察靳三针联合加味乌梅丸治疗围绝经期失眠的效果及安全性。方法:选取我院2015年10月-2016年3月就诊的围绝经期失眠患者165例。按照随机数字表法分为A组(n=41)、B组(n=41)、C组(n=41)和D组(n=42)。A组患者给予艾司唑仑片1mg,qd;B组患者采用靳三针疗法30min/次,qd;C组患者给予加味乌梅丸1丸,于早晚餐后温服;D组患者采用靳三针结合加味乌梅丸治疗(方法同B、C组)。4组患者均治疗4周。观察4组患者治疗前后的匹茨堡睡眠质量指数量表(PSQI)评分、改良Kupperman评分、生活质量评分,血清雌二醇(E_2)、卵泡刺激素(FSH)水平,并记录不良反应发生情况。结果:治疗前,上述评分和指标比较,差异均无统计学意义(P>0.05)。治疗后,4组患者PSQI评分、改良Kupperman评分均较治疗前明显降低,且B、C、D组患者明显低于A组,D组患者明显低于B、C组,差异均有统计学意义(P<0.05);4组患者生活质量评分均较治疗前明显升高,且B、C、D组患者明显高于A组,D组患者明显高于B、C组,差异均有统计学意义(P<0.05);B、C、D组患者的E2水平均较治疗前及A组同期明显升高,FSH水平明显降低,且D组患者改善程度明显优于B、C组,差异均有统计学意义(P<0.05)。A组患者不良反应发生率明显高于B、C、D组,差异有显著统计学意义(P<0.01);但B、C、D组患者不良反应发生率比较,差异无统计学差异(P>0.05)。结论:靳三针结合加味乌梅丸治疗围绝经期失眠患者效果较好,且安全性高。
%A 杜津莉;樊炜骏;杜洪娟
%+ (1)天津中医药大学第一附属医院骨伤推拿科,天津 300193; (2)天津中医药大学第一附属医院妇科,天津 300193
%& 1104-1107

%0 Journal Article
%@ 1673-7210
%T 调任通督针法联合膀胱经拔罐治疗围绝经期失眠症的临床观察
%D 2017
%7 20170809
%K 调任通督针法;拔罐;膀胱经;围绝经期失眠
%V 14
%] 2017236926
%N 4
%J 中国医药导报
%Q Therapeutic observation of conception and governor vessels acupuncture plus bladder meridian cupping in treatment of perimenopausal insomnia
%X 目的:探讨调任通督针法联合膀胱经拔罐治疗围绝经期失眠症的临床疗效。方法:研究对象来源于2014年9月2015年10月深圳市妇幼保健院中医科和深圳市中医院针灸科符合纳入标准和排除标准的围绝经期失眠症患者,共60例。采用随机数字表法将患者分为调任通督针法联合膀胱经拔罐组(治疗组)和常规体针针刺组(对照组),每组各30例。治疗组以针刺气海、关元、百会、神庭、神门(双)、三阴交(双)为主联合膀胱经拔罐进行治疗,对照组予以常规针刺四神聪、印堂、神门(双)、内关(双)、三阴交(双)为主进行治疗。两组均每次留针30min,隔日治疗1次,每周治疗3次,总疗程为4周。比较治疗前后两组患者外周血促黄体生成激素(LH)、促卵泡激素(FSH)和雌二醇(E2)水平以及匹兹堡睡眠质量指数(PSQI)的变化,并评估两组的治疗效果。结果:总有效率治疗组为86.67%,而对照组为80.00%,两组比较差异无统计学意义(P>0.05)。两组治疗后其外周血LH和FSH水平与同组治疗前比较,差异具有统计学意义(P<0.01)。组间比较,两组治疗后的外周血LH和FSH水平差异均具有统计学意义(P<0.01,P<0.05),而E2水平差异无统计学意义(P>0.05)。治疗组治疗后PSQI评分与对照组比较,差异有统计学意义(P<0.01)。结论:调任通督针法联合膀胱经拔罐治疗围绝经期失眠症疗效确切,可有效改善患者临床症状评分和性激素水平,提高生活质量,且优于常规针刺治疗。
%A 陈鹏典;杨卓欣;皮敏;贝剑宏;闫兵;缑燕华
%+ (1)南方医科大学附属深圳市妇幼保健院中医科,广东深圳 518028; (2)广州中医药大学附属深圳市中医院针灸科,广东深圳 518033
%& 70-73

%0 Journal Article
%@ 1004-0412
%T 药膳配合针刺对妇女围绝经期失眠症的实验研究
%D 2016
%7 20170605
%K 药膳;针刺;围绝经期;失眠
%V 37
%] 2017209095
%N 12
%J 吉林医学
%X 目的:探究药膳配合针刺对妇女围绝经期失眠症的作用。方法:选取吉林省中医院门诊就诊的围绝经期妇女失眠症患者66例,分为两组,观察组34例,对照组32例,对照组给予西药艾司唑仑进行镇静、催眠治疗,观察组采用药膳甘麦大枣粥加百合配合毫针刺疗法。结论:观察组总有效率为85.29%,对照组总有效率为81.25%,两组在痊愈率、显效率、有效率、无效率、总有效率方面比较差异有统计学意义(P<0.01),观察组疗效优于对照组。讨论:本研究结果表明,中药药膳配合毫针刺法在改善围绝经期妇女失眠疗效方面具有明显效果,具有安全、有效、易接受,且减少催眠药物在临床上的使用等优点,对围绝经期失眠症患者具有临床应用价值。
%A 姚新;孟晴;刘兴山
%+ 长春中医药大学,吉林长春 130117
%& 3016-3017

%0 Journal Article
%@ 1008-987X
%T 耳穴贴压配合辨证护理治疗围绝经期失眠临床观察
%D 2016
%7 20170605
%K 围绝经期失眠;中医药疗法;中医辨证护理
%V 18
%] 2017183206
%N 6
%J 湖北中医药大学学报
%Q Clinical Observation on Auricular-plaster Therapy combined with Dialectical Nursing in Treatment of Perimenopausal Insomnia
%X 目的:观察耳穴贴压配合中医辨证护理对围绝经期失眠患者的临床疗效。方法:将106例围绝经期失眠患者辨证分型后以皮质下穴、交感穴、垂前穴以及神门穴作为主穴,以心、肝、脾、胃、肾、胆以及大肠作为配穴,对患者进行耳穴贴压和护理干预;利用匹兹堡睡眠质量指数量表(PSQI)对患者治疗前后睡眠状况进行评价,利用焦虑自评量表(SAS)以及抑郁自评量表(SDS)对患者治疗前后焦虑情绪以及抑郁状态进行评价,比较患者治疗前后的PSQI、SAS和SDS评分。结果:利用耳穴贴压配合中医辨证护理干预围绝经期失眠的总有效率为93.4%,干预后患者的各项睡眠质量评分相对于治疗前来说均明显降低,同时,患者干预后的负性情绪评分相对于干预前来说也明显降低(均P<0.05)。结论:应用耳穴贴压配合中医辨证护理干预可明显改善围绝经期失眠患者的睡眠状况,值得进一步在临床推广。
%A 顾玉霞
%+ 湖北省十堰市人民医院检验科,湖北十堰 442000
%& 108-110

%0 Journal Article
%@ 1006-0979
%T 养肝肾法配合耳穴治疗围绝经期失眠临床观察
%D 2016
%7 20170425
%K 围绝经期失眠;养肝肾中药;耳穴;夜宁糖浆
%V 35
%] 2017161187
%N 14
%J 内蒙古中医药
%X 目的:探讨养肝肾法配合耳穴治疗围绝经期失眠的临床疗效。方法:104例符合诊断标准的围绝经期失眠患者按就诊先后顺序随机分为两组。观察组53例,其中1例因故中断治疗;对照组51例,观察组服用养肝肾中药,并行耳穴压豆:取肾、肝、心、内分泌、交感、皮质下,以王不留行籽贴压,每两天更换一次,两耳同时贴压;对照组服用夜宁糖浆(贵州神奇药业有限公司),疗程均为30d。结果:观察组有效率为96%,对照组有效率为83%,两组比较差异有统计学意义(P<0.05)。结论:养肝肾法配合耳穴治疗围绝经期失眠疗效显著。
%A 邱权英
%+ 湖北钟祥市中医院,钟祥 431900
%& 46-47

%0 Journal Article
%@ 1003-0719
%T 耳穴联合柴胡桂枝龙骨牡蛎汤加减治疗围绝经期失眠疗效观察
%D 2016
%7 20170323
%K 围绝经期;失眠;柴胡桂枝龙骨牡蛎汤;耳穴
%V 39
%] 2017130709
%N 5
%J 广西中医药
%X 目的:观察耳穴联合柴胡桂枝龙骨牡蛎汤加减治疗围绝经期失眠的临床效果。方法:将符合纳入标准的80例围绝经期失眠患者随机分为两组各40例,治疗组给予耳穴联合柴胡桂枝龙骨牡蛎汤加减治疗,对照组给予柴胡桂枝龙骨牡蛎汤加减治疗。两组均以7天为1个疗程,连续治疗4个疗程。结果:治疗组总有效率为92.5%,对照组总有效率为82.5%,两组疗效比较,差异有统计学意义(P<0.05)。两组治疗后改良Kupperman评分与治疗前比较明显降低,且治疗组优于对照组(P<0.05)。结论:耳穴联合柴胡桂枝龙骨牡蛎汤加减治疗围绝经期失眠临床效果显著。
%A 王宇昕;丛慧芳;姜北
%+ (1)黑龙江中医药大学,哈尔滨市和平路24号 150040; (2)黑龙江中医药大学附属第二医院, 150001; (3)黑龙江中医药大学, 150040
%& 36-38

%0 Journal Article
%@ 1004-0668
%T 不同针刺方法治疗围绝经期肝郁化火失眠症的疗效观察
%D 2016
%7 20170323
%K 针刺疗法;围绝经期综合征;失眠症;肝郁化火
%V 39
%] 2016566664
%N 3
%J 成都中医药大学学报
%Q Clinical Observation of Different Acupuncture Therapy to Insomnia caused by Liver-depression-generated Pathogenic Fire during Perimenopausal Period
%X 目的:观察并比较普通针刺法、电针疗法和温针法治疗围绝经期肝郁化火失眠症的临床疗效差异。方法:将90例围绝经期失眠症患者随机分为普通针刺组(例)、电针组(30例)和温针组(30例)3组,各组均每日治疗1次,1 w为1个疗程,治疗4个疗程后观察并比较疗效。结果:治疗后普通针刺组、电针组和温针组总有效率分别为76.67%、96.67%、93.33%,在失眠、心烦易怒、胸闷胁痛、面红目赤和口苦等五个方面的症状积分与治疗前比较均有显著性降低(均有P<0.01),kupperman评分均有显著性降低(均有P<0.01),在睡眠质量、入睡时间、睡眠时间、睡眠效率、睡眠障碍、催眠药物和日间功能等七个方面的评分均有显著性降低(均有P<0.01);与普通针刺组比较,电针组在总有效率,失眠、心烦易怒和胸闷胁痛三个方面的症状积分,改良kupperman评分,以及睡眠质量、睡眠效率和催眠药物等三个方面的评分均具有显著性差异(均有P<0.01),温针组在有总有效率,失眠、心烦易怒和口苦三个方面的症状积分,改良kupperman评分,以及睡眠质量、入睡时间、睡眠时间、睡眠效率和催眠药物等五个方面的评分均有显著性降低(均有P<0.01);与电针组比较,温针组在心烦易怒和口苦两个方面的症状积分,改良kupperman评分,以及入睡时间和睡眠时间两个方面的评分有显著性降低(均有P<0.01),在胸闷胁痛方面的积分有显著性增加(P<0.01)。结论:与普通针刺法相比,电针和温针均能更好的治疗围绝经期肝郁化火失眠症,并且在改善肝郁化火症状积分、改善围绝经期症状和改善睡眠状况方面均有更好的效果,温针在改善睡眠状况方面效果尤佳。
%A 李泓;袁斓;周仕轶;艾双春
%+ (1)绵阳市中医医院,四川绵阳 621000; (2)成都中医药大学,四川成都 611137
%& 34-37

%0 Journal Article
%@ 1005-0957
%T 针灸治疗围绝经期失眠症的现代文献研究
%D 2016
%7 20170323
%K 针灸疗法;失眠症;围绝经期;穴位规律;文献研究
%V 35
%] 2016491166
%N 7
%J 上海针灸杂志
%Q Modern Literature Study on Acupuncture-moxibustion for Perimenopausal Insomnia
%X 目的:分析针灸治疗围绝经期失眠症研究的一般情况及临床研究的治法选穴。方法:采用计算机检索CNKI、Wanfang、VIP、CBM等国内数据库,纳入国内公开发表的有关针灸治疗围绝经期失眠症的文献,检索时间截止至2014年12月。对符合纳入标准的研究的一般情况及临床研究的治法选穴进行统计分析。结果:共纳入85篇研究,其中76篇为记载有穴位的临床研究;治疗方法频次统计依次为单纯针灸疗法(57.9%),中医综合疗法(23.7%),中西医综合疗法(18.4%);统计针灸疗法频次依次为体针针刺(51.3%)、耳穴疗法(23.7%)、艾灸疗法(9.2%)、腹针疗法(7.9%)及穴位贴敷疗法(7.9%);使用频次居前10位的穴位分别为三阴交、神门、百会、肾俞、太冲、心俞、太溪、内关、脾俞、足三里。穴位在十四经的分布依次为膀胱经、脾经、肾经、督脉、肝经、心经、胃经、任脉、心包经、胆经、大肠、三焦;在头面四肢的分布依次为下肢、头颈、腰背、上肢、胸腹。结论:目前此领域的研究重点主要集中在临床防治方面,对理论及作用机制的研究较少;针灸治疗围绝经期在遵循治病求本的基础上,体现了循经取穴、分部取穴的原则。
%A 伍亚男;范颖;符文彬
%+ (1)广州中医药大学,广州 510405; (2)广东省中医院,广州 510120
%& 893-898

%0 Journal Article
%@ 1008-8849
%T 调督安神针法治疗围绝经期失眠疗效观察
%D 2016
%7 20170128
%K 失眠;调督;针灸;围绝经期
%V 25
%] 2016539818
%N 26
%J 现代中西医结合杂志
%X 目的:继承燕赵高氏针灸学术思想,观察调督安神针法治疗失眠的临床疗效。方法: 74例失眠患者按随机数字表法分为治疗组和对照组各37例。对照组口服予艾司唑仑治疗,治疗组加用调督安神针法针刺治疗,2组均治疗4周。采用匹兹堡睡眠质量指数(Pittsburgh Sleep Quality Index,PSQI)评价睡眠质量,根据PSQI减分率进行疗效评定。结果: 2组疗效比较差异无统计学意义(P>0.05)。治疗组治疗后PSQI总积分及各分项评分均明显改善(P均<0.05),对照组除睡眠障碍积分外均显著改善(P均<0.05)。且治疗组入睡时间、日间功能障碍积分改善情况显著优于对照组(P均<0.05)。结论:调督安神针法治疗围绝经期失眠疗效确切,且在改善入睡时间、日间功能障碍方面效果优于艾司唑仑。
%A 朱山坡;李朋朋;朱学亮
%+ (1)河北省容城县中医医院,河北容城071700; (2)河北医科大学,河北石家庄050017; (3)河北省中医院,河北石家庄 050011
%& 2885-2888

%0 Journal Article
%@ 1006-3250
%T 天王补心丸联合穴位埋线治疗心肾不交型围绝经期失眠的临床观察
%D 2016
%7 20170128
%K 天王补心丸;穴位埋线;围绝经期失眠;临床观察
%V 22
%] 2016534678
%N 8
%J 中国中医基础医学杂志
%X 目的:观察天王补心丸联合穴位埋线治疗心肾不交型围绝经期失眠的临床疗效。方法:将64例患者按随机对照试验分为治疗组和对照组各32例,治疗组给予天王补心丸联合穴位埋线治疗,对照组给予艾司唑仑片治疗,4周为1个疗程,共治疗1个疗程。采用匹兹堡睡眠质量指数(PSQI)评价2组患者治疗前后睡眠质量(取其中6个睡眠相关因子如睡眠质量、入睡时间、睡眠时间、睡眠效率、睡眠障碍、日间功能障碍)。结果:治疗组总有效率81.25%,对照组78.13%,2组比较差异无统计学意义;2组治疗后PSQI各项评分与同组治疗前比较差异有统计学意义,治疗组的睡眠质量、日间功能障碍评分与对照组比较差异有统计学意义。结论:天王补心丸联合穴位埋线治疗心肾不交型围绝经期失眠疗效确切,在睡眠质量、日间功能障碍方面优于口服艾司唑仑片,可在临床推广应用。
%A 方庆霞;赵双俏;陈瑞雪
%+ (1)北京市第二医院陈慎吾名家研究室陈大启名医工作室,北京100031; (2)中国中医科学院广安门医院妇科,北京 100053
%& 1092-1093

%0 Journal Article
%@ 1005-7072
%T 针刺对围绝经期综合征女性颈动脉硬化斑块干预效果的超声评价
%D 2016
%7 20161130
%] 2016421501
%N 3
%J 中国中医药科技
%X 围绝经期综合征又称更年期综合征(menopausal syndrome,MPS)指妇女绝经前后因卵巢功能衰退出现性激素波动或减少所致的一系列以自主神经系统功能紊乱为主,伴有神经心理症状的一组症候群,临床上表现为潮热汗出、烦躁易怒、心悸失眠或忧郁健忘等一系列临床体征的一段时期。多发生于45－55岁左右女性,属于一个特殊时期、特殊群体。[第一段]
%A 胡海;余虹;万青;石欣;高培华
%+ 河南省中医院,河南郑州 450002
%& 339-340

%0 Journal Article
%@ 1009-6906
%T 高压氧联合药物治疗围绝经期综合征的疗效观察
%D 2016
%7 20161130
%] 2016421135
%N 2
%J 中华航海医学与高气压医学杂志
%X 围绝经期综合征是指中年女性在绝经前后由于卵巢功能减退引起雌激素分泌下降或波动而出现的一系列以植物神经功能紊乱为主伴有神经心理症状的症候群,主要表现为潮热、出汗、情绪不稳、心悸、胸闷、失眠、骨质疏松等,严重影响其生活质量.围绝经期综合征的主要治疗方法是雌激素替代治疗,其他辅助治疗方式也对围绝经期综合征的治疗有一定的帮助,譬如针灸、中医、心理治疗等。[第一段]
%A 娄慧萍;韩文龙;艾玲玲;王国权
%+ (1)宁海县妇幼保健院,浙江省宁海315600; (2)解放军第四五五医院; (3)第二医科大学长征医院神经内科
%& 164-165

%0 Journal Article
%@ 2095-7629
%T 联用滋养肝肾法和针灸疗法对围绝经期失眠症患者进行治疗的效果分析
%D 2016
%7 20161205
%K 围绝经期;失眠;滋养肝肾;针灸
%] 2016419179
%N 9
%J 当代医药论丛
%X 目的:探讨联用滋养肝肾法和针灸疗法对围绝经期失眠症患者进行治疗的效果。方法:对2013年1月－2015年1月期间在我院进行治疗的80例围绝经期失眠症患者的临床资料进行回顾性分析。将这些患者随机分为联合组和对照组,每组各有40例患者。单独采用滋养肝肾法对对照组患者进行治疗,联合使用滋养肝肾法和针灸疗法对联合组患者进行治疗。比较两组患者的治疗效果。结果:联合组患者治疗的总有效率明显高于对照组患者,两组相比差异显著(P<0.05)。联合组患者不良反应的发生率明显低于对照组患者,两组相比差异显著(P<0.05)。结论:联合使用滋养肝肾法和针灸疗法对围绝经期失眠症患者进行治疗的效果显著。此治疗方法值得在临床上推广应用。
%A 姚海鹰;郭景虎
%+ 上海市嘉定区徐行镇社区卫生服务中心中医科,上海 201809
%& 27-28

%0 Journal Article
%@ 1000-3649
%T 近10年针灸治疗围绝经期睡眠障碍临床研究述评
%D 2016
%7 20161130
%K 围绝经期睡眠障碍;针灸治疗;研究述评
%V 34
%] 2016366388
%N 4
%J 四川中医
%Q Review of Clinical Research on Acupuncture-moxibustion Treatment for Peri-menopausal Sleep Disorder in Recent Ten Years
%X 睡眠障碍是我国围绝经期妇女较为常见的一种症状,针灸治疗安全、疗效明确,本文通过整理近10年间针灸治疗此病的文献,总结介绍现阶段围绝经期睡眠障碍的针灸疗法研究现状,并强调针灸治疗结合心理干预治疗围绝经期睡眠障碍的重要性,为临床针灸治疗此病提供参考,以期提高疗效。
%A 师维;郑倩华;鲁凌云;黄活石;罗芳丽;王欣月;李瑛
%+ 成都中医药大学针灸推拿学院,四川成都 610075
%& 216-219

%0 Journal Article
%@ 1005-0957
%T 穴位埋线治疗女性更年期失眠疗效观察
%D 2015
%7 20161205
%K 围绝经期综合征;失眠症;PSQI评分;针刺;穴位疗法;埋线
%V 34
%] 2015567470
%N 4
%J 上海针灸杂志
%Q Therapeutic Observation of Acupoint Thread-embedding for Perimenopausal Insomnia in Women
%X 目的:观察穴位埋线治疗女性更年期失眠的临床疗效。方法:选取门诊女性更年期失眠患者60例,随机均衡分成埋线组和针刺组,每组30例。埋线组选取心俞、肝俞、脾俞、肾俞、气海、关元、内关、足三里、三阴交进行埋线治疗,每星期1次,连续埋3次为1个疗程;针刺组选取与埋线组相同的穴位,常规刺法,每星期3次,疗程同埋线组。以匹兹堡睡眠质量指数(PSQI)量表评分,于疗程结束后30d随访观察持续疗效。结果:两组总有效率比较差异无统计学意义(P>0.05),治疗前后PSQI评分组内比较差异均有统计学意义(P<0.01),随访后埋线组的PSQI总分、睡眠质量、催眠药物及日间功能评分与针刺组比较差异有统计学意义(P<0.01)。结论:与针刺治疗女性更年期失眠相比,埋线治疗持续疗效显著。
%A 俞鑫佳;王松根
%+ (1)浙江中医药大学,杭州 310053; (2)绍兴市第二医院,绍兴 312000
%& 323-325

%0 Journal Article
%@ 1672-3597
%T 针刺配合滋肾调肝汤治疗围绝经期失眠症的疗效观察
%D 2015
%7 20161205
%K 针刺疗法;针药并用;中草药;围绝经期;失眠症
%] 2015551769
%N 1
%J 针灸推拿医学·英文版
%Q Observation on clinical effect of acupuncture plus Zi Shen Tiao Gan Decoction for perimenopausal insomnia
%X 目的:探讨针刺配合滋肾调肝汤治疗围绝经期妇女失眠症的疗效.方法:将符合纳入标准的126例患者随机分成两组,每组63例,观察组采用针刺配合滋肾调肝汤治疗,对照组采用与观察组相同的针刺治疗,连续干预4星期后评价疗效.结果:观察组总有效率为96.8%,对照组为74.6%,两组总体疗效比较有统计学意义(P<0.01).治疗后,两组SPIEGEL量表评分均与本组治疗前有统计学差异(P<0.05,P<0.01);两组治疗前后SPIEGEL量表评分差值有统计学差异(P<0.05).结论:针刺配合滋肾调肝汤治疗女性围绝经期失眠症效果确切,且疗效优于单纯的针刺治疗.
%A 谭克平;姚旭;李新伟
%+ Department of Acupuncture and Moxibustion,Tongde Hospital of Zhejiang Province,Hangzhou 310012
%& 49-53

%0 Journal Article
%@ 1672-951X
%T 气郁体质体病相关的临床研究概况
%D 2015
%7 20161024
%K 体质;气郁;体病相关;综述
%V 21
%] 2016131285
%N 22
%J 中医药导报
%X 总结了气郁体质理论在神经内科中的应用,认为在气郁体质与相关易感疾病的研究中,对失眠、不孕症、围绝经期综合症、慢性荨麻疹、乳腺癌、乳腺增生、脑卒中后、慢性前列腺炎、子宫肌瘤、肠易激综合症、功能性消化不良等已有较深入研究,其中涉及妇产科、皮肤科、乳腺科、神经内科、男科、消化科等多个临床科室,尤其在妇产科及神经内科中应用较为广泛。
%A 刘明月;侯献兵;周永梅;朱中书
%+ (1)河北省沧州中西医结合医院,河北沧州061001; (2)河北医科大学沧州中西医结合临床医学院,河北沧州061001; (3)北京中医药大学东方学院2009级,北京100000; (4)山东中医药大学针灸推拿学院2012级,山东济南 250012
%& 86-87

%0 Journal Article
%@ 1007-3213
%T 基于GRADE评级对针灸治疗围绝经期睡眠障碍的系统评价
%D 2016
%7 20160930
%K 围绝经期睡眠障碍/针灸疗法;系统评价;Meta分析;GRADE评级
%V 33
%] 2016271466
%N 1
%J 广州中医药大学学报
%X 目的:评价针灸治疗围绝经期睡眠障碍的临床疗效和安全性。方法:综合检索国内外大型数据库,经过严格筛选后运用Reman 5.3软件对符合标准的随机对照试验(RCTs)结果进行Meta分析。结果:最终纳入8篇RCTs,共539例患者。疗效比较上,针灸的有效率优于西药和中西药结合,差异有统计学意义(P<0.01)。针灸与西药在改善匹兹堡睡眠指数(PSQI)评分上,加权均数差(WMD)为-4.43,95%CI(-5.20,-3.66),差异有统计学意义,说明针灸疗效优于西药。耳穴按压与中药比较,WMD为-5.16,95%CI(-7.32,-3.00),差异有统计学意义,说明耳穴按压疗效优于中药。针刺与假针刺比较,WMD为-2.23,95%CI(-3.02,-1.44),差异有统计学意义,针灸疗效优于假针刺。证据等级分析(GRADE评级)显示:除针刺与假针刺比较的PSQI总分证据为低级质量,其他均为极低级证据。3项研究报道了不良反应,其余未报道,针灸的不良事件发生率(0%)低于药物对照组(2.9%)。结论:针灸治疗围绝经期睡眠障碍安全且具有一定疗效;该结论的证据质量等级不高,研究结论需谨慎对待,且需大样本、高质量的临床试验以进一步证实。
%A 张光彩;陈希;符文彬;吴倩;伍亚男
%+ (1)广州中医药大学第二临床医学院,广东广州510405; (2)海南省中医院针灸康复科,海南海口570203; (3)广州市疾病预防控制中心,广东广州510440; (4)广东省中医院针灸科,广东广州 510120
%& 126-131

%0 Journal Article
%@ 1000-7369
%T 针灸配合黄连阿胶汤治疗围绝经期阴虚火旺型失眠患者疗效观察
%D 2015
%7 20160204
%K 失眠症/针灸疗法;黄连阿胶汤/治疗应用;穴,,百会;穴,,三阴交
%] 2015775011
%N 8
%J 陕西中医
%X 目的:探讨针灸配合黄连阿胶汤治疗围绝经期失眠症患者的临床疗效。方法:将68例围绝经期失眠症随机分成治疗组35例和对照组33例。对照组给予中医常规的辨证施治,以黄连阿胶汤为主方进行加减。治疗组在对照组的治疗基础上行针灸治疗。治疗2个疗程,10d为1个疗程,观察PSQI的评分量表,评价临床疗效。结果:观察结束时,治疗组患者的睡眠质量明显好于对照组,治疗组的小于7分的患者数与对照组相比,差异具有统计学意义(P<0.05)。结论:针灸配合黄连阿胶汤治疗围绝经期失眠症有定志安神的功效。
%A 董巧云;李娟娥;姜小帆
%+ 陕西省人民医院中医科,西安 710068
%& 1068-1069

%0 Journal Article
%@ 1008-8849
%T 针刺联合加味黄连阿胶汤治疗心肾不交型围绝经期失眠的疗效分析
%D 2015
%7 20160204
%K 针刺;中药;心肾不交;围绝经期;失眠
%V 24
%] 2015773988
%N 26
%J 现代中西医结合杂志
%X 目的:观察针刺配合以黄连阿胶汤为主方的滋肾宁心安神中药治疗心肾不交型围绝经期失眠的临床疗效,并且探讨其疗效机制。方法:将符合入选标准的88例围绝经期失眠患者随机分为3组,其中针药组30例接受针刺配合黄连阿胶汤为主方的中药治疗,中药组28例接受加味黄连阿胶汤为主方的中药治疗,西药组30例接受西药阿普唑仑治疗。观察并记录3组治疗前后的睡眠情况以及其他相关围绝经期伴随症状,检测患者治疗前后的性激素[(卵泡刺激素(FSH)、黄体生成素(LH)、雌二醇(E2)]。结果:针药组改善失眠总有效率高于中药组(P<0.05),针药组和西药组总有效率比较差异无统计学意义(P>0.05)。针药组治疗前与治疗后FSH、LH、E2值比较差异均有统计学意义(P均<0.05);针药组治疗后FSH、LH、E2值与和西药组比较差异均有统计学意义(P均<0.05);针药组治疗后LH值与中药组比较差异有统计学意义(P<0.05),中药组治疗后E2值与西药组比较差异有统计学意义(P<0.05)。针药组和中药组治疗后其他相关围绝经期症状均有不同程度的缓解,西药组治疗后其他相关症状未见明显缓解。结论:针刺联合黄连阿胶汤为主方的中药治疗围绝经期失眠患者疗效显著,而且还可以调节内分泌,具有标本兼治的优点。
%A 陈燕;刘何玥;杨冰馨;唐岚
%+ 湖北省潜江市江汉油田总医院,湖北潜江 429005
%& 2902-2904

%0 Journal Article
%@ 1002-6975
%T 耳穴贴压配合中医药膳治疗围绝经期失眠症的疗效观察
%D 2015
%7 20160204
%K 耳穴贴压;中医药膳;围绝经期失眠症
%V 30
%] 2015768031
%N 16
%J 护士进修杂志
%X 目的:探讨耳穴贴压配合中医药膳治疗围绝经期失眠症的临床护理效果。方法:将100例围绝经期失眠症患者随机分成观察组与对照组。观察组予以柏子仁耳穴贴压配合中医药膳,对照组单用中医药膳,观察两组治疗失眠的总有效率、中医症候疗效、中医症状积分以评价临床疗效。结果:观察组治疗失眠总有效率高于对照组(P<0.05),中医症候疗效、中医症状积分的改善优于对照组(P<0.05)。结论:耳穴贴压法配合中医药膳治疗围绝经期失眠症有较好的临床疗效。
%A 乔丽敏;赵忆文;赵力群;唐苾芯
%+ 上海市浦东新区公利医院中医科,上海 200135
%& 1483-1484

%0 Journal Article
%@ 1005-0957
%T 腹针治疗围绝经期失眠疗效观察
%D 2015
%7 20160204
%K 针刺疗法;腹针;失眠症;围绝经期综合征
%V 34
%] 2015636986
%N 5
%J 上海针灸杂志
%Q Therapeutic Observation of Abdominal Acupuncture for Perimenopausal Insomnia
%X 目的:观察腹针治疗围绝经期失眠的临床疗效。方法:将60例围绝经期失眠患者随机分为治疗组和对照组,每组30例。治疗组采用腹针治疗,对照组采用常规体针治疗。观察两组治疗前后促卵泡激素(FSH)、促黄体生成激素(LH)及雌二醇(E2)含量及匹兹堡睡眠质量指数(PSQI)的变化,并比较两组临床疗效。结果:治疗组总有效率为90.0%,对照组为86.7%,两组比较差异无统计学意义(P>0.05)。两组治疗后PSQI评分与同组治疗前比较,差异均具有统计学意义(P<0.01)。治疗组治疗后PSQI评分与对照组比较,差异无统计学意义(P>0.05)。两组治疗后FSH、LH及E2含量与同组治疗前比较,差异均具有统计学意义(P<0.01)。治疗组治疗后FSH、LH及E2含量与对照组比较,差异均无统计学意义(P>0.05)。结论:腹针是一种治疗围绝经期失眠的有效方法。
%A 林龙华;项洪艳;金亚蓓;郑利芳
%+ (1)海宁市中医院,海宁314400; (2)浙江省中西医结合医院,杭州 310009
%& 438-439

%0 Journal Article
%@ 1000-3649
%T 现代针灸治疗围绝经期失眠选穴处方规律研究
%D 2015
%7 20160204
%K 围绝经期失眠;针灸;取穴规律;现代文献
%V 33
%] 2015636300
%N 5
%J 四川中医
%Q Rule Analysis of Points Selection for Acupuncture Treatment of Peri-menopausal Insomina
%X 目的:通过分析1999-2014年以来针灸治疗围绝经期失眠的临床文献,总结其选穴、归经、刺灸方法的临床应用规律,为制定针灸防治本病的规范化方案提供一定的依据。方法:通过查阅维普期刊全文数据库、中国期刊全文数据库、万方数据资源系统,采用文献计量学的相关方法,将纳入的临床研究文献中所选腧穴进行腧穴、经络、特定穴、部位等方面的统计及分析。结果:符合研究标准的文献共30篇,涉及44个穴位、276频次,平均每个穴位使用6.27次;相对频率由大到小依次为神门、百会、三阴交、肾俞、四神聪、内关、照海、申脉、关元、太冲、太溪。特定穴选用最多的是五输穴,其次是原穴和背俞穴。使用穴位数较多的经脉主要有足太阳膀胱经、足少阴肾经、任脉。分部取穴主要以下肢部和背部为主。结论:现代针灸治疗围绝经期失眠取穴注重循经取穴及特定穴的选用,取穴部位多集中在背部和下肢,本文可为针灸临床治疗围绝经期失眠提供一定的参考和借鉴。
%A 秦尔奇;鲁凌云;田珍;李瑛
%+ 成都中医药大学针灸推拿学院,四川成都 610075
%& 185-188

%0 Journal Article
%@ 0255-2930
%T 穴位埋线治疗肾虚肝郁证围绝经期轻度抑郁患者临床观察
%D 2015
%7 20160204
%K 围绝经期抑郁;肾虚肝郁证;背俞穴;埋线疗法;Kupperman;HAMD;随机对照试验
%V 35
%] 2015630572
%N 5
%J 中国针灸
%Q Clinical observation on mild perimenopausal depression of kidney deficiency and liver stagnation syndrome treated with acupoint catgut implantation
%X 目的:观察穴位埋线治疗肾虚肝郁证围绝经期轻度抑郁的临床疗效,并分析其主要作用的靶症状群。方法:将45例患者随机分为埋线组(23例)和针刺组(22例),埋线组取肾俞、肝俞、心俞、脾俞等穴进行埋线,每周1次;针刺组取埋线组相同穴位常规针刺,隔日1次,均以4周为一疗程,连续治疗2个疗程,2个疗程后进行疗效评价,第12周进行随访。观察患者治疗前后及随访时Kupperman评分、汉密尔顿抑郁量表(Hamilton depression scale,HAMD)总分和因子评分的变化。结果:治疗后两组Kupperman评分、HAMD总分及焦虑/躯体化、阻滞、睡眠障碍和认知障碍评分均较治疗前显著降低(P<0.01,P<0.05);随访时,埋线组Kupperman评分与治疗后比较差异无统计学意义(P>0.05),HAMD总分和睡眠障碍评分较治疗后显著降低(均P<0.01);针刺组随访时Kupperman评分、HAMD总分和睡眠障碍评分均较治疗后升高(均P<0.05);埋线组HAMD总分低于针刺组(P<0.05),其阻滞和睡眠障碍评分亦较针刺组显著降低(均P<0.01)。结论:穴位埋线能减轻肾虚肝郁证围绝经期轻度抑郁患者的围绝经期症状,并通过对焦虑/躯体化、阻滞、睡眠障碍和认知障碍等靶症状群的调节,有效缓解患者的抑郁情绪,远期疗效优于常规针刺。
%A 孙占玲;金亚蓓;项洪艳;刘芳
%+ (1)浙江省中西医结合医院针灸科,杭州 310003; (2)海宁市中医院
%& 443-446

%0 Journal Article
%@ 1002-2406
%T 围绝经期失眠研究进展
%D 2015
%7 20160204
%K 围绝经期失眠;发病机制;电针
%] 2015582317
%N 2
%J 中医药信息
%Q Research Progress of Perimenopause Insommia
%X 围绝经期是女性生理过程中的必经阶段,年龄大致在45－55岁之间,是女性从壮年走向衰老的过渡期。由于卵巢功能衰退甚至丧失,雌激素水平波动或下降而出现一系列症状,其中约1/3的女性可以平稳渡过这一时期,同时约2/3的女性出现不同程度的低雌激素血症从而引发一系列症状,即围绝经期综合征(perimenopausal syndrome)。此时除月经的变化以及泌尿生殖系统的变化外,神经精神症状较为常见,其中失眠是最常见的临床症状之一。就近几年来对围绝经期失眠的发病机制及治疗存在的问题进行综述,以共同道参阅。
%A 于心同;刘臻;杨文佳;陈云飞
%+ (1)上海中医药大学附属岳阳中西医结合医院中西医结合临床研究所,上海 200437; (2)上海中医药大学附属岳阳中西医结合医院中心实验室,上海 200437; (3)上海市针灸经络研究所,上海 200030
%& 113-117

%0 Journal Article
%@ 1005-0779
%T 耳穴贴压法为主治疗心肾不交型围绝经期失眠的临床疗效观察
%D 2015
%7 20151207
%K 围绝经期;失眠;心肾不交;耳穴贴压;匹兹堡睡眠质量指数
%] 2015344260
%N 1
%J 针灸临床杂志
%Q Clinical Observation of Auricular Acupressure Therapy for Treating Perimenopausal Insomnia with Heart-and-kidney-not-harmonized Type
%X 目的:观察耳穴贴压法为主治疗心肾不交型围绝经期失眠的临床疗效。方法:采用随机分组方法,将符合纳入标准的58例心肾不交型围绝经期失眠的患者随机分为观察组和对照组,每组29例,分别采用耳穴贴压结合电针法和单纯电针法治疗,治疗2个疗程后对比治疗前和治疗后两组的临床疗效和匹兹堡睡眠质量指数(Pittsburgh Sleep Quality Index,PSQI)评分。结果:观察组疗效显著优于对照组(P<0.01),观察组在改善患者睡眠质量、入睡时间、睡眠时间、睡眠效率和PSQI总分方面显著优于对照组(P<0.01)。结论:耳穴贴压法为主治疗心肾不交型围绝经期失眠具有较好的疗效。
%A 孙远征;郝楠楠
%+ (1)黑龙江中医药大学附属第二医院,黑龙江哈尔滨 150001; (2)黑龙江中医药大学,黑龙江哈尔滨 150040
%& 37-39

%0 Journal Article
%@ 1000-1719
%T 针灸治疗围绝经期失眠
%D 2014
%7 20150831
%K 围绝经期失眠;针灸;临床;实验
%V 41
%] 2015216686
%N 11
%J 辽宁中医杂志
%Q Acupuncture Treatment of Insomnia in Perimenopause
%X 围绝经期是女性必经的一个阶段,而围绝经期失眠的发病率逐渐升高。文章从针灸治疗围绝经期失眠的临床研究和动物实验方面对针灸治疗围绝经期失眠现状作一简要综述。
%A 谢展;于心同;刘臻;杨文佳;陈云飞
%+ 上海中医药大学附属岳阳中西医结合医院中心实验室,上海 200437
%& 2304-2306

%0 Journal Article
%@ 1004-2814
%T 电针配合中药治疗围绝经期失眠临床观察
%D 2014
%7 20150831
%K 围绝经期;失眠;针刺;中药
%V 30
%] 2015196388
%N 12
%J 实用中医药杂志
%X 目的:观察电针配合中药治疗围绝经期失眠的疗效。方法:60例随机分为两组各30例,中药组给予建瓴汤加减,针药组给予建瓴汤加减和电针治疗,共治疗1个月。结果:治愈率针药组46.67%、中药组20.00%,两组比较差异有统计学意义(P<0.05)。结论:电针配合中药治疗围绝经期失眠症疗效显著。
%A 石曾育;黄颖;于庆影
%+ (1)黑龙江中医药大学,黑龙江哈尔滨 150040; (2)黑龙江中医药大学附属第二医院,黑龙江哈尔滨 150001
%& 1091-1092

%0 Journal Article
%@ 1002-2392
%T 针刺配合耳穴贴压治疗阴虚火旺型围绝经期失眠症38例临床观察
%D 2013
%F R241.3;R245.323;*R256.23;R339.22;R339.33;R741
%7 20140326
%K 针刺;耳穴贴压;围绝经期失眠;阴虚火旺
%V 41
%] 2014124190
%N 5
%J 中医药学报
%X 目的:观察针刺配合耳穴贴压治疗围绝经期失眠症的临床疗效.方法:将符合纳入标准的72例阴虚火旺型围绝经期失眠症的患者随机分为2组,治疗组38例,对照组34例;治疗组采用针刺配合耳穴贴压,对照组给予艾司唑仑片及谷维素片口服;观察治疗后两组失眠总有效率和中医证候疗效.结果:治疗组总有效率明显高于对照组(P<0.05),中医证候疗效明显优于对照组(P<0.05),均具有统计学意义.结论:针刺配合耳穴贴压治疗围绝经期失眠症疗效显著.
%Z *耳穴贴压;*针刺疗法;*围绝经期;阴虚火旺/*中医疗法;失眠症/*中医疗法
%A 佀雪平;吕文静;陈晶晶;关晓光
%+ (1)黑龙江中医药大学附属第二医院,黑龙江哈尔滨 150001; (2)黑龙江中医药大学,黑龙江哈尔滨 150040
%& 120-121

%0 Journal Article
%@ 1006-7256
%T 综合护理干预配合耳穴贴压疗法对围绝经期睡眠障碍的作用
%D 2013
%7 20140326
%K 护理干预;耳穴贴压;围绝经期;睡眠障碍
%V 19
%] 2014111867
%N 20
%J 齐鲁护理杂志
%Q Effect of comprehensive nursing intervention combined with ear acupressure therapy on the treatment of perimenopausal sleep disorders
%X 目的:探讨综合护理干预配合耳穴贴压疗法对改善妇女围绝经期睡眠障碍的效果。方法:选择140例以睡眠障碍为主要临床症状就诊的围绝经期妇女随机分为观察组和对照组各70例,对照组给予围绝经期常规健康宣教,观察组给予综合护理干预措施并配合耳穴贴压疗法。连续干预30d后评价疗效,比较两组患者睡眠质量和负性情绪改善情况。结果:30d后两组PSQI各因子分及总分比较差异有统计学意义(P<0.01),焦虑、抑郁评分比较差异有统计学意义(P<0.05)。结论:综合护理干预配合耳穴贴压疗法可以有效改善妇女围绝经期睡眠质量及负性情绪,提高女性围绝经期生活质量。
%A 周传銮;闵凡云
%+ (1)枣庄市妇幼保健院,山东枣庄 277101; (2)枣庄市峄城区人民医院
%& 1-3

%0 Journal Article
%@ 1002-6975
%T 耳穴贴压法对围绝经期失眠症的护理干预效果研究
%D 2013
%7 20130917
%K 耳穴贴压;围绝经期失眠症;中医护理
%V 28
%] 2013422185
%N 10
%J 护士进修杂志
%X 目的:观察柏子仁耳穴贴压法对围绝经期失眠症的临床护理疗效。方法:将78例围绝经期失眠症随机分成治疗组40例和对照组38例。治疗组以柏子仁贴压法配合中医护理常规,对照组单用中医常规护理,治疗2个疗程,观察SPIEGEL量表,评价临床疗效。结果:治疗组和对照组治疗4周、8周时,除睡眠深度(P>0.05)外,差异均有显著意义(P<0.01或P<0.05)。结论:耳穴贴压法治疗围绝经期失眠症方法简便,经济安全,无任何副作用,值得临床推广应用。
%A 杨秋华;乔丽敏;赵亿文;赵力群;唐苾芯
%+ 上海市浦东新区公利医院中医科,上海 200135
%& 897-898

%0 Journal Article
%@ 0256-7415
%T 艾灸背俞穴联合电针治疗围绝经期睡眠障碍临床观察
%D 2013
%7 20130917
%K 睡眠障碍;围绝经期;针灸疗法;艾灸;电针;背俞穴
%V 45
%] 2013402968
%N 5
%J 新中医
%X 目的:观察艾灸背俞穴联合电针治疗围绝经期睡眠障碍的临床疗效。方法:将60例患者随机分为2组各30例。对照组采用电针治疗,治疗组采用艾灸背俞穴联合电针治疗。治疗前、后进行睡眠状况评分,比较2组临床疗效。结果:临床疗效总有效率治疗组86.7%,对照组63.3%,2组总有效率比较,差异有显著性意义(P<0.05)。治疗后,2组睡眠状况入睡困难、睡眠表浅、早醒评分及总分分别与治疗前比较,差异均有显著性意义护<0.05);2组睡眠状况各项评分分别比较,差异均有显著性意义(P<0.05)。结论:艾灸联合电针治疗围绝经期睡眠障碍具有更好的临床疗效。
%A 文幸;米建平
%+ 广东省中医院针灸科,广东广州 510120
%& 129-131

%0 Journal Article
%@ 1008-861X
%T 穴位敷贴治疗围绝经期失眠的临床观察
%D 2013
%7 20130903
%K 穴位敷贴;围绝经期;失眠;临床研究
%] 2013373247
%N 2
%J 上海中医药大学学报
%Q Clinical Observation of Acupoint Sticking Therapy for Perimenopausal Insomnia
%X 目的:观察穴位敷贴治疗女性围绝经期失眠的临床疗效。方法:将符合纳入标准的60例患者随机分为治疗组和对照组,每组30例。治疗组患者在神阙、气海、足三里穴给予安眠贴敷贴治疗,对照组患者在神阙、气海、足三里穴给予对照贴治疗。观察两组的临床疗效及匹茨堡睡眠质量指数(PSQI),检测患者的血清雌二醇(E2)、促卵泡刺激素(FSH)、促黄体生成素(LH)水平的变化。结果:治疗后,治疗组的总有效率为93.33%,对照组为53.33%,治疗组疗效优于对照组(P<0.01);治疗组患者的PSQI量表评分中睡眠质量、实际睡眠时间、睡眠效率、安眠药物维度的评分及总分较治疗前均显著降低(P<0.01,P<0.05),且治疗组患者的睡眠质量、实际睡眠时间、睡眠效率维度的评分及总分较对照组亦显著降低(P<0.01,P<0.05);治疗组患者的血清E2水平显著升高(P<0.01),FSH、LH水平显著降低(P<0.05),且治疗组患者的血清E2水平较对照组亦显著升高(P<0.05),FSH、LH水平较对照组显著降低(P<0.05)。结论:穴位敷贴治疗能显著改善围绝经期妇女的睡眠质量及相关临床症状,改善激素水平,调节内分泌。
%A 杨文佳;于心同;谢晨;刘臻;何天峰;邴兴红;陈云飞
%+ (1)上海中医药大学附属岳阳中西医结合医院中心实验室,上海 200437; (2)上海市中医药研究院中西医结合临床研究所,上海 200437; (3)上海中医药大学针灸经络研究所,上海 200030
%& 40-44

%0 Journal Article
%@ 1008-1879
%T 心理康复护理对围绝经期妇女失眠症的疗效观察
%D 2012
%7 20130520
%K 失眠;心理康复护理;围鲍经期
%V 3
%] 2013226833
%N 33
%J 按摩与康复医学
%X 目的:观察针灸配合心理康复护理对围鲍经期妇女失眠症的疗效。方法:将60例2011年2月-2012年2月在我院治疗的围绝经期失眠女性,按随机数字表法分为2组,治疗组和对照组,各30例。治疗组采用针灸配合心理康复护理,对照组采用单纯针灸治疗。2周为1个疗程,共治疗2个疗程。结果:治疗组有效率达86.67%,对照组有效率79.31%,差异有统计学意义(P<0.05)。结论:针灸治疗基础上,配合心理康复护理,能够更好的帮助更年期女性恢复正常的睡眠,提高其睡眠质量,在临床中值得广泛应用。
%A 林芳
%+ 福建中医药大学附属康复医院,福州 350003
%& 17-18

%0 Journal Article
%@ 0255-2930
%T 刮痧治疗围绝经期综合征疗效观察
%D 2012
%7 20130424
%K 更年期综合征;刮痧疗法;临床疗效
%V 32
%] 2013200166
%N 12
%J 中国针灸
%Q Observation on the therapeutic effect of scraping therapy on perimenopausal syndrome
%X 目的:观察刮痧疗法治疗围绝经期综合征的临床疗效。方法:采用刮痧疗法治疗20例围绝经期综合征女性患者,刮拭督脉和足太阳膀胱经背部循行部位,重点刮拭五脏背俞穴及阿是穴。采用改良Kupperman评分法,观察患者治疗前后临床症状的变化,进行疗效评价。结果:20例患者,痊愈3例,显效6例,有效9例,无效2例,总有效率为90.0%。Kupperman总评分治疗后(10.4±7.5)较治疗前(25.0±5.3)明显降低(P<0.001),其中以潮热汗出、失眠、乏力、感觉异常、焦虑/易激动、性欲减退、泌尿系感染、耳鸣、眩晕、记忆力减退、头痛症状改善显著(P<0.001,P<0.05)。结论:刮痧疗法治疗围绝经期综合征有较好的疗效,可明显改善临床症状。
%A 姜荣荣;徐桂华;安红丽;李洁;陈华;侯玉娇
%+ (1)南京中医药大学护理学院,江苏南京 210046; (2)江苏省中医院刮痧门诊
%& 1121-1123

%0 Journal Article
%@ 1001-1668
%T 针药结合治疗绝经过渡期失眠50例临床研究
%D 2012
%7 20121127
%K 绝经过渡期;心肾不交;失眠;针药结合;神经递质
%V 53
%] 2012616963
%N 12
%J 中医杂志
%Q Clinical Study on Acupuncture Combined with Medication for 60 Cases of Perimenopausal Insomnia
%X 目的:评价针药结合治疗绝经过渡期失眠(心肾不交型)的临床疗效及其对相关神经递质的影响。方法:将绝经过渡期失眠(心肾不交型)患者140例随机分为中药组45例、针刺组45例、针药结合组50例,中药组口服益肾清心汤,每日1剂;针刺组选穴安眠、四神聪、神门、三阴交、申脉、照海进行电针治疗,隔日1次;针药结合组同时进行针刺结合中药治疗,各组均4周为1个疗程,4个疗程后评价疗效,并分别记录各组患者治疗前后Kupperman量表评分和匹兹堡睡眠质量指数(PSQI)评分,检测血清性激素、单胺类神经递质包括多巴胺(DA)、去甲肾上腺素(NE)、5-羟色胺(5-HT)、5-羟吲哚乙酸(5-HIAA)、γ-氨基丁酸(GABA)。结果:针药结合组总有效率(74.0%)与中药组(66.7%)、针刺组(62.2%)比较差异有统计学意义(P<0.05);而中药组与针刺组比较差异无统计学意义(P>0.05)。治疗后各组Kupperman量表各因子评分及总积分、PSQI各因子评分及总积分均较本组治疗前显著下降(P<0.01),且针药结合组的改善程度优于中药组和针刺组(P<0.05)。治疗后各组患者血清性激素比较及与本组治疗前比较差异均无统计学意义(P>0.05)。治疗后各组血清单胺类神经递质水平与本组治疗前比较差异均有统计学意义(P<0.05);治疗后针刺组DA、NE与针药结合组比较差异有统计学意义(P<0.05),中药组DA、NE、5-HT与针药结合组比较差异有统计学意义(P<0.05)。结论:针药结合比单纯中药或针刺改善绝经过渡期心肾不交型失眠疗效更佳,其机理与升高5-HT、5-HIAA、GABA含量、降低NE、DA合成相关。
%A 洪艳丽;何贵翔;吴飞
%+ (1)南京中医药大学第一临床医学院,江苏省南京市栖霞区仙林大道138号210046; (2)南京中医药大学教务处
%& 1028-1031,1045

%0 Journal Article
%@ 1673-7717
%T 穴位埋线对围绝经期月经失调患者Kupperman评分的影响
%D 2012
%7 20121224
%K 穴位埋线;Kupperman评分;围绝经期;围绝经期综合征
%V 30
%] 2012590389
%N 8
%J 中华中医药学刊
%Q Influence of Catgut Implantation at Acupoint on Kupperman Score in Perimenopausal Emmeniopathy Patients
%X 目的:探讨穴位埋线对围绝经期综合征的预防作用。方法:将276例患者随机分为埋线组和对照组,每组138例。埋线组选取大椎、关元、气海、中脘、肾俞、曲池、足三里进行穴位埋线治疗,对照组选取相同的穴位,注射器针头垂直进针后但不埋入羊肠线,其余操作同埋线组。两组均为7天1次,连续埋4次为1个周期,共埋2个周期。治疗前后观察两组患者Kupperman评分和各项症状评分。结果:埋线组治疗后Kupperman评分显著低于对照组(P<0.01);治疗后潮热汗出、失眠、焦躁、忧郁、疲倦等临床症状评分与对照组比较有显著性差异(P<0.01或P<0.05);而其他症状与对照组比较无显著差异(P>0.05)。结论:穴位埋线能有效的降低围绝经期月经失调患者围绝经期综合征的发生,并能显著改善患者潮热出汗、失眠、焦躁、忧郁、疲倦乏力等症状,而对感觉异常、头晕、肌肉骨关节疼痛、头痛、心悸、皮肤移走感等症状无明显影响。说明穴位埋线对为围绝经期综合征有一定的预防作用。
%A 金亚蓓;郑利芳;刘芳;项洪艳
%+ (1)浙江省中西医结合医院针灸科,浙江杭州310003; (2)浙江中医药大学,浙江杭州 310053
%& 1838-1840

%0 Journal Article
%@ 1000-1719
%T 针药结合治疗绝经过渡期失眠的随机对照研究
%D 2012
%7 20120628
%K 绝经过渡期;心肾不交;失眠;针药结合
%V 39
%] 2012333439
%N 3
%J 辽宁中医杂志
%Q A Randomized Controlled study on Insomnia During Menopause Treated with the Combination of Acupuncture and Chinese Herbs
%X 目的:评价针药结合治疗绝经过渡期失眠的临床疗效。方法:选择绝经过渡期失眠(心肾不交型)患者90例,随机分为两组。治疗组45例,予益肾清心汤配合针刺治疗,穴取安眠、四神聪、神门、三阴交、申脉、照海等;对照组45例,予益肾清心汤治疗。治疗4个疗程后,根据匹兹堡睡眠质量指数(PSQI)、kupermann评分、内分泌及5-HT、IL-1、TNF-仅水平进行疗效评价。结果:治疗组总有效率88.89%,明显优于对照组的73.33%(P<0.05)。治疗后,两组PSQI积分均显著性下降,两组之间差异有统计学意义(P<0.01)。治疗组在睡眠质量、入睡时间、睡眠时间、睡眠效率、睡眠障碍方面,明显优于对照组(P<0.05)。治疗后,两组kupermann评分均显著下降,两组之间差异有统计学意义(P<0.01)。治疗组在改善潮热汗出、失眠、易激动等症状方面,明显优于对照组(P<0.01)。两组治疗后血E2水平升高,LH和FSH下降,但无统计学意义(P>0.05)。两组5-HT、IL-l、TNF-d治疗后明显提高,而治疗组明显高于对照组(P<0.01)。结论:针药结合比单纯中药改善绝经过渡期心肾不交型失眠疗效更佳,与调节5-HT、IL-1、TNF-仪密切相关。
%A 洪艳丽;何贵翔;吴飞;房彩平
%+ (1)南京中医药大学第一临床医学院妇科教研室,江苏南京210046; (2)南京中医药大学教务处,江苏南京 210046
%& 519-521

%0 Journal Article
%@ 1008-1879
%T 针灸治疗围绝经期综合征的临床研究概况
%D 2012
%7 20120518
%K 围绝经期综合征;针灸治疗;临床研究
%] 2012294601
%N 3
%J 按摩与康复医学
%X 围绝经期综合征(PMS)是指妇女绝经前后、手术摘除卵巢或其他原因造成卵巢功能低下而引起的一系列以自主神经功能紊乱为主的症候群.主要表现为潮热汗出、月经紊乱、五心烦热、头胀头痛、心悸失眠、烦躁易怒、肌肉关节酸楚或疼痛等症状,属中医脏躁、郁证、断经前后诸症等范畴.现代医学对本病主要采用对症和激素替代治疗(HRT)为主,但有一定诱发乳腺癌、静脉血栓、甚至子宫内膜癌等疾病的风险性.针灸是一种中国特有的治疗疾病的手段,近年来有关针灸治疗围绝经期综合征的研究取得了一定的进展,现综述如下.
%A 刘苗苗;杨丹红
%+ 浙江中医药大学第三临床医学院,杭州 310053
%& 49

%0 Journal Article
%@ 1005-0957
%T 针刺配合隔姜灸治疗更年期综合征临床疗效分析
%D 2011
%7 20120320
%K 针刺;隔姜灸;更年期综合征;围绝经期综合征
%V 30
%] 2012180541
%N 10
%J 上海针灸杂志
%Q Clinical Analysis on Combined Acupuncture and Ginger-partitioned Moxibustion for Perimenopause Syndrome
%X 目的:观察针刺配合隔姜灸治疗更年期综合征临床疗效。方法:将40例患者随机分为治疗组和对照组,每组20例。治疗组采用针刺配合隔姜灸治疗,对照组采用针刺治疗,治疗前后采用国内改良的Kupperman评分标准进行评定,并进行比较。结果:治疗组总有效率高于对照组(P<0.05);两组患者治疗后Kupperman指数与治疗前比较有明显下降(P<0.01);治疗组治疗后患者Kupperman指数与对照组比较差异有统计学意义(P<0.01)。结论:针刺配合隔姜灸治疗更年期综合征总有效率优于单纯针刺;在改善潮热汗出、失眠、抑郁、肌肉骨关节痛等方面优于单纯针刺。
%A 郑利芳;金亚蓓
%+ (1)浙江中医药大学,杭州 310053; (2)杭州市红十字会医院针灸科,浙江 310003
%& 673-674

%0 Journal Article
%@ 1005-0957
%T 电针治疗女性围绝经期失眠症疗效观察
%D 2011
%7 20111130
%K 电针;更年期综合征;失眠症;围绝经期综合征
%V 30
%] 2011691927
%N 6
%J 上海针灸杂志
%Q Electroacupuncture for Perimenopausal Insomnia in Women
%X 目的:观察电针治疗女性围绝经期失眠症的临床疗效。方法:采用简单随机对照方法,将符合纳入标准的70例患者分为两组,治疗组38例给予电针治疗,每次30min:对照组32例给予阿普唑仑口服治疗,每次0.4mg,睡前服。结果:治疗组的疗效明显优于对照组(P<0.05)。结论:电针治疗女性围绝经期失眠症是一种简廉有效的治疗方法。
%A 陈秀玲;徐凯;秦小红
%+ (1)广州中医药大学第三附属医院芳村中医院,广州 510360; (2)广东省第二中医院,广州 510095
%& 366-367

%0 Journal Article
%@ 1005-0957
%T 针刺治疗女性围绝经期失眠症疗效观察
%D 2011
%7 20111130
%K 针刺;更年期综合征;失眠症;辨证分型;围绝经期综合征
%V 30
%] 2011691926
%N 6
%J 上海针灸杂志
%Q Acupuncture for Treating Perimenopausal Insomnia in Women
%X 目的:观察针剌治疗女性围绝经期失眠症疗效。方法:将60例围绝经期失眠症患者随机分为治疗组和对照组各30例,治疗组采用针刺治疗,对照组采用口服安眠药,比较两组疗效。结果:治疗组总有效率为100.0%,对照组为83.3%,治疗组总有效率明显优于对照组(P<0.05)。结论:针刺治疗女性围绝经期失眠症疗效满意。
%A 朱桂玲
%+ 山东省荣成市中医院,山东 264300
%& 368-369

%0 Journal Article
%@ 0411-8421
%T 针刺干预围绝经期综合征最佳时机观察
%D 2011
%7 20111130
%K 针刺疗法;围绝经期综合征;最佳时机
%V 46
%] 2011667618
%N 6
%J 浙江中医杂志
%X 围绝经期综合征(PMS)是指妇女在40岁左右开始至停经后1年时间内,因卵巢功能衰退出现的以自主神经系统功能紊乱为主的症候群,主要表现为月经紊乱、烘热汗出、烦躁易怒、心悸失眠、疲倦乏力等。近年来,笔者尝试用调补冲任针刺疗法治疗围绝经期综合征获得满意的临床疗效。[第一段]
%A 王健;米慧卿;陆敏;徐海波;严啸薇;朱月伟
%+ (1)浙江省杭州市下城区妇幼保健院,浙江杭州 310003; (2)浙江绿城医院,浙江杭州 310012
%& 448-449

%0 Journal Article
%@ 1009-4393
%T 针刺中药联合治疗在围绝经期失眠症中的临床研究
%D 2009
%7 20090525
%V 15
%] 2009251513
%N 6
%J 当代医学
%X 目的:评价针刺配合中药治疗围绝经期失眠症的疗效。方法:将94例围绝经期失眠症患者随机分为针药治疗组30例,同时给予滋肾宁心中药治疗和针刺治疗;中药治疗组32例,给予滋肾宁心中药治疗;对照组32例,给予艾司唑仑治疗,共治疗1个月。采用阿森斯失眠量表(AIS)评定临床疗效,记录三组治疗前后围绝经期相关症状变化情况以及停药1月、3月、6月痊愈及显效病例复发情况。结果:三组治疗前后AIS总分比较有显著差异(“p<0.01”);针药组总有效率86.67%,高于中药组(78.13%)及对照组(81.25%);与对照组比较.围绝经期相关症状缓解率针药治疗组明显优于对照组(“P<0.01”),略高于中药组;停药后随访半年,针药治疗组复发率明显低于对照组。结论:针刺中药联合治疗围绝经期失眠症有效且复发率低。
%A 陈霞;涂豫建
%+ 四川省人民医院, 610072
%& 147-149

%0 Journal Article
%@ 1000-5005
%T 针刺补益肾精法治疗围绝经期综合征的临床研究
%D 2007
%7 20070830
%V 23
%] 2007174579
%N 3
%J 南京中医药大学学报
%X 目的:寻找治疗围绝经期综合征及调节其脂代谢的最佳方法。方法:治疗组采用针刺补益肾精治疗,对照组以健脾化痰法治疗。将2组疗效及治疗前后患者性激素、血脂水平进行对比观察。结果:治疗组总有效率为80.82%,对照组为64.78%,2组比较差异有非常显著性意义(P<0.01)。2组均可显著改变FSH、IM、E2水平。治疗组可显著改变LDL-C、HDL-C水平,对潮热出汗、失眠、易激动等主要症状也有明显改善作用(P<0.01)。结论:针刺补益肾精法及健脾化痰法治疗围绝经期综合征均有良好疗效,针刺补益肾精法与健脾化痰法比较,其调节脂代谢的疗效更好。
%A 徐天舒;钱雷;周俊青;万茜;王秀林
%+ 南京大学医学院附属鼓楼医院,江苏南京 210008
%& 152-154

%0 Journal Article
%@ 1003-5370
%T 梅花针治疗妇女围绝经期失眠及其对内分泌激素的影响
%D 2006
%F R245.319;R339.22;R339.33;*R711.75;R977.1
%7 20060530
%V 26
%] 2006058760
%N 3
%J 中国中西医结合杂志
%X 2002年3月-2005年5月,我们采用梅花针治疗妇女围绝经期综合征所引起的失眠66例,并与药物治疗的66例作对照,现报告如下。[第一段]
%Z *梅花针疗法;入睡和睡眠障碍/*治疗;围绝经期;激素类/*代谢
%A 李乃荣;李晓清;宋会霞;李庆明
%+ 山东省潍坊市中医院,山东 261041
%& 274-275

  
