# Supplementary material for: The effectiveness and safety of acupuncture combined with medication in the treatment of perimenopausal insomnia: a systematic review and meta-analysis
Source: Front Neurol. 2025 Mar 13;16:1476719. doi: 10.3389/fneur.2025.1476719 (PMC11966447; doi:10.3389/fneur.2025.1476719)
Supplement: Supplementary file 1 [file Data_Sheet_1.ZIP › Search strategies/CNKI Search strategy.txt]

1 [Topic]Perimenopausal + Perimenopausal Syndrome + Perimenopausal Symptoms + Menopausal Transition
2 [Topic]Insomnia + Insomnia Disorder + Sleep Difficulty + Difficulty Falling Asleep + Sleep Disorder + Poor Sleep + Insufficient Sleep + Sleeplessness + Unable to Sleep + Sleepless + not mei
3 [Topic]Randomized + Control + Intervention + Randomized Control + Randomized Controlled Trial + Randomized Controlled Study + Clinical Trial + Clinical Study + Efficacy Observation + Efficacy Evaluation
4 [Topic]Acupuncture + Acupoint + Scalp Acupuncture + Neck Acupuncture + Auricular Acupuncture + Tongue Acupuncture + Hand Acupuncture + Foot Acupuncture + Abdominal Acupuncture + Body Acupuncture + Intradermal Needling + Electroacupuncture + Warm Needling + Fire Needling + Press Needling + Thread Embedding + Embedded Needling + Acupoint Thread Embedding
5 [Topic]Combination + Combined Application + Integration + Synergy + Coordination + Comprehensive + Jointly + Joint Use + Combined Use + Concurrent Use
6 1 AND 2 AND 3 AND 4 AND 5
