# Supplementary material for: The effectiveness and safety of acupuncture combined with medication in the treatment of perimenopausal insomnia: a systematic review and meta-analysis
Source: Front Neurol. 2025 Mar 13;16:1476719. doi: 10.3389/fneur.2025.1476719 (PMC11966447; doi:10.3389/fneur.2025.1476719)
Supplement: Supplementary file 1 [file Data_Sheet_1.ZIP › Search strategies/CNKI Total 206.enw]

%0 Journal Article
%A 杨艳芬
%A 陈奔
%+ 仁怀市人民医院;
%T 清热安神汤联合针灸治疗痰热内扰型围绝经期失眠症的效果
%J 中外医学研究
%D 2024
%V 22
%N 08
%K围绝经期失眠症;痰热内扰型;清热安神汤;针灸;睡眠质量;生活质量
%X 目的：分析清热安神汤联合针灸治疗痰热内扰型围绝经期失眠症的效果。方法：选取2022年6月—2023年3月本院收治的90例痰热内扰型围绝经期失眠症患者为研究对象。根据随机数表法将其分为对照组及观察组，各45例。两组均给予常规西医治疗，对照组给予针灸治疗，观察组在对照组基础上给予清热安神汤治疗。比较两组临床疗效，治疗前后中医症候评分、睡眠质量、生活质量及不良反应。结果：观察组治疗总有效率高于对照组，差异有统计学意义（P<0.05）。治疗后，观察组睡眠不安、心烦易怒、头晕目眩、胸闷脘痞评分均低于对照组，差异有统计学意义（P<0.05）。治疗后，观察组催眠药物、睡眠效率、睡眠时间、日间功能障碍、睡眠障碍、入睡时间、睡眠质量评分均低于对照组，差异有统计学意义（P<0.05）。治疗后，观察组心理功能、躯体功能、社会功能、物质生活状态评分均高于对照组，差异有统计学意义（P<0.05）。两组不良反应发生率比较，差异无统计学意义（P>0.05）。结论：清热安神汤联合针灸在痰热内扰型围绝经期失眠症患者治疗中作用明显，可减轻患者症状，改善睡眠质量，提高生活质量，且无严重不良反应。
%P 113-117
%@ 1674-6805
%U https://link.cnki.net/doi/10.14033/j.cnki.cfmr.2024.08.028
%R 10.14033/j.cnki.cfmr.2024.08.028
%W CNKI

%0 Journal Article
%A 陈婧彬
%+ 福建大田县总医院理疗科;
%T 疏肝调经针灸方案联合耳穴埋豆对围绝经期失眠及焦虑抑郁状态的改善作用及对睡眠质量的影响
%J 世界睡眠医学杂志
%D 2024
%V 11
%N 02
%K疏肝调经;针灸;耳穴埋豆;围绝经期;失眠;焦虑抑郁
%X 目的：分析围绝经期失眠伴焦虑抑郁患者采取疏肝调经针灸联合耳穴埋豆治疗对其失眠、焦虑、抑郁状态的改善效果。方法：选取2020年1月至2022年12月福建大田县总医院理疗科收治的围绝经期失眠伴焦虑抑郁患者60例作为研究对象，按照随机法数字表法随机分为观察组和对照组，每组30例。观察组采取疏肝调经针灸联合耳穴埋豆治疗，对照组采取常规治疗，比较2组治疗后临床疗效，分析2组治疗前后中医证候积分(潮热、情志不畅、失眠多梦、夜寐不安)、睡眠质量[匹兹堡睡眠质量指数(PSQI)、睡眠时长、闭眼至入睡时间]、情绪状态[焦虑自评量表(SAS)、抑郁自评量表(SDS)]、性激素水平[雌二醇(E_2)、促黄体生成素(LH)、促卵泡生成素(FSH)]。结果：观察组治疗后临床疗效高于对照组，差异有统计学意义(P<0.05);观察组治疗前与对照组中医证候积分、性激素水平、睡眠质量、情绪状态指标比较，差异均无统计学意义(均P>0.05);治疗后，观察组证候积分、心理情绪评分低于对照组，睡眠质量高于对照组，性激素水平较对照组改善明显，差异均有统计学意义(均P<0.05)。结论：对围绝经期失眠伴焦虑抑郁患者采取疏肝调经针灸治疗联合耳穴埋豆可减轻疾病引起的多种临床症状，改善性激素水平，缓解其不良情绪，相较于常规治疗更有助于提高患者睡眠质量，延长夜间睡眠时间，效果明显，值得临床推广应用。
%P 278-281
%@ 2095-7130
%U https://kns.cnki.net/kcms2/article/abstract?v=XEQRgWHfXDFkdjdFw3GXiXuDKBUMkSA2ERyeDT-PHfFD3ORDO2hC5GR0U9cvJUzDqFGjXnIt4ONBYCdZ33xChGXS4QNLYnTk6zdTcopiJTfSXXrYo_FExdOrGcFLic_RUHGA-F9Z_DZoTLhTQaAMZw==&uniplatform=NZKPT&language=CHS
%W CNKI

%0 Journal Article
%A 张晓晶
%A 张则甫
%+ 河南省濮阳市油田总医院中西医结合科;
%T 醒神启闭针刺法配合氟哌噻吨美利曲辛片治疗围绝经期失眠临床观察
%J 实用中医药杂志
%D 2024
%V 40
%N 02
%K围绝经期失眠;醒神启闭针刺法;氟哌噻吨美利曲辛片
%X 目的：观察醒神启闭针刺法配合氟哌噻吨美利曲辛片治疗围绝经期失眠的效果。方法：70例随机分为试验组和对照组各35例，两组均用氟哌噻吨美利曲辛片治疗，试验组加用醒神启闭针刺法治疗。结果：试验组总有效率较对照组高（P<0.05）。治疗后试验组PSQI量表评分较对照组低（P<0.05）。治疗后试验组HAMA量表评分较对照组低（P<0.05）。治疗后试验组生理领域、心理领域、社会关系领域、环境领域评分高于对照组（P<0.05）。结论：醒神启闭针刺法配合氟哌噻吨美利曲辛片治疗围绝经期失眠可提高疗效。
%P 269-271
%@ 1004-2814
%U https://kns.cnki.net/kcms2/article/abstract?v=XEQRgWHfXDF1slPmckb52TsxcWKeNV6BJVTxSmd2byI-vH8ig1aFe-k6Y4IcZxloKX-tgSovD1nvcqHbAvc3KIlZwkG2CWMPlP7CfUsQsGde44_jOWhxtIq-Ko1_lcQukEHIZJjOLAKXFBNLU1Oa5-XNBoefGlhZ&uniplatform=NZKPT&language=CHS
%W CNKI

%0 Journal Article
%A 吴洁
%A 高艳
%A 秦铎
%A 殷丽琴
%+ 江苏省昆山市第一人民医院中医科;
%T 揿针埋植联合黄连温胆汤加减治疗女性更年期不寐临床疗效观察
%J 湖北中医药大学学报
%D 2023
%V 25
%N 06
%K不寐;更年期;女性;揿针埋植;黄连温胆汤
%X 目的 观察揿针埋植联合黄连温胆汤加减用于治疗女性更年期不寐的应用指导价值。方法将我院60例女性更年期不寐患者随机分为观察组与对照组各30例。对照组口服艾司唑仑治疗，观察组采用揿针埋植联合黄连温胆汤治疗。比较两组临床疗效，中医证候积分，匹兹堡睡眠质量指数（PSQI）每个条目、焦虑自评量表（SAS）、抑郁自评量表（SDS）评分，卵泡刺激素（FSH）、雌二醇（E_2）水平。结果 治疗后，观察组总有效率高于对照组（P<0.05）；两组中医证候积分均低于治疗前，观察组中医证候积分均低于对照组（P<0.05）；两组PSQI每个条目（除催眠药物外）评分均低于治疗前，观察组PSQI每个条目评分（除催眠药物外）均低于对照组（P<0.05）；两组SAS、SDS评分均低于治疗前，观察组SAS、SDS评分均低于对照组（P<0.05）；两组FSH水平低于治疗前，E_2水平均低于治疗前，观察组FSH水平低于对照组，E_2水平高于对照组（P<0.05）。结论 采用揿针埋植联合黄连温胆汤加减治疗女性更年期不寐可显著改善患者症状，缓解不良情绪，调节性激素水平。
%P 95-97
%@ 1008-987X
%U https://kns.cnki.net/kcms2/article/abstract?v=XEQRgWHfXDF1slPmckb52TsxcWKeNV6BJVTxSmd2byLLGFeXhGU9WHzN_H67mK0XRTF2TttgHNkV0V39X55ifmDVh_iOybFNa1vDfK7OHzEztitg1v-8USgi_lng4RdAj_9mwIVV5yy0y7ssNlTyHgRFMIvvdA4T&uniplatform=NZKPT&language=CHS
%W CNKI

%0 Journal Article
%A 孙桂芳
%+ 上海市闵行区马桥社区卫生服务中心;
%T 滋肾疏肝安神方联合穴位埋线治疗失眠症伴抑郁焦虑的临床研究
%J 当代临床医刊
%D 2023
%V 36
%N 06
%K滋肾疏肝安神方;穴位埋线;围绝经期;抑郁;焦虑
%X 目的 探讨滋肾疏肝安神方联合穴位埋线治疗围绝经期失眠症伴抑郁焦虑的临床效果。方法 选择我院收治的围绝经期失眠症伴抑郁焦虑患者70例，分为对照组与观察组各35例。对照组给予常规药物治疗，观察组在对照组基础上联用滋肾疏肝安神方联合穴位埋线治疗。对比两组治疗前后的睡眠质量、抑郁和焦虑情绪变化。结果 观察组睡眠质量评分、抑郁评分和焦虑评分均显著低于对照组，两组对比差异有统计学意义（P<0.05）。结论 滋肾疏肝安神方联合穴位埋线治疗围绝经期失眠症伴抑郁焦虑的临床效果显著，可有效改善患者的睡眠质量、抑郁和焦虑情绪。
%P 106-107
%@ 2095-9559
%U https://kns.cnki.net/kcms2/article/abstract?v=XEQRgWHfXDFFsfTumhj95qVxEjrbqwM5DPrbMddLX1ExdNzI5-Aou9UtOcQejJI5-5KQGNA1RNVsC8FZABJo-IPx2iVIkGKmsnE6-o3tcQmvY1DOq8pPl4anpPqyiZSuzHQpbHshX1YSCDuIsmAuLjwnBrc0-jWQ&uniplatform=NZKPT&language=CHS
%W CNKI

%0 Journal Article
%A 何宇喆
%A 丁国安
%+ 广州市海珠区龙凤街社区卫生服务中心中医科;广州医科大学附属脑科医院中医科;
%T 补肾宁心汤加减联合针刺治疗气阴两虚型更年期伴失眠症患者的临床效果
%J 妇儿健康导刊
%D 2023
%V 2
%N 20
%K补肾宁心汤加减;针刺疗法;更年期;失眠症
%X 目的 分析补肾宁心汤加减联合针刺治疗气阴两虚型更年期伴失眠症患者的临床效果。方法 选取2022年9月至2023年5月广州市海珠区龙凤街社区卫生服务中心接诊的70例气阴两虚型更年期伴失眠症患者为研究对象，采用随机数字表法分为对照组、联合组，每组35例。对照组给予针刺治疗，联合组在对照组基础上联合补肾宁心汤加减治疗。比较两组的治疗效果。结果 治疗后，联合组睡眠优良率高于对照组（P <0.05），焦虑抑郁评分低于对照组（P <0.05），性激素水平优于对照组（P <0.05）。结论 补肾宁心汤加减联合针刺治疗气阴两虚型更年期伴失眠症患者的临床效果显著，可改善睡眠质量，减少焦虑抑郁情绪，调节性激素水平，值得推广。
%P 61-63
%@ 2097-115X
%U https://kns.cnki.net/kcms2/article/abstract?v=XEQRgWHfXDHtVF8B_R-fctgtcwdePdaDnW5hMUNfsX-MgtnZOmE0uRbflBMDM0aBHwQQU-SNgXCrIjwRG-_vTBexGedDAmyBGYoDSa9jIWfgNeE70Eg8QlH-ljRnc6vdiTQrOTWCFV71fbZYrMFDaxaAec5g43Xy&uniplatform=NZKPT&language=CHS
%W CNKI

%0 Journal Article
%A 冀振华
%A 徐丹丹
%A 张展
%+ 河南中医药大学第五临床医学院(郑州人民医院)中医科;
%T 针刺配合耳穴贴压辅治围绝经期非器质性失眠阴虚火旺型临床观察
%J 实用中医药杂志
%D 2023
%V 39
%N 10
%K非器质性失眠;围绝经期;阴虚火旺型;针刺;耳穴贴压
%X 目的：观察针刺配合耳穴贴压辅治围绝经期非器质性失眠阴虚火旺型的疗效。方法：80例随机分为对照组和观察组各40例。两组均用西药治疗，观察组加用针刺配合耳穴贴压治疗。结果：总有效率观察组高于对照组（P<0.05），两组主症、次症积分均降低且降低程度观察组低于对照组，两组睡眠质量单项评分及总分均降低且观察组低于对照组，两组LH及FSH水平均降低而E2水平均显著升高且观察组改善优于对照组，两组比较差异均具有统计学意义（P<0.05）。结论：针刺配合耳穴贴压辅治围绝经期非器质性失眠阴虚火旺型可提高疗效。
%P 1976-1978
%@ 1004-2814
%U https://kns.cnki.net/kcms2/article/abstract?v=XEQRgWHfXDF8R6c7c0RRY8zYHxSuvctuDgzwxehCp_vTFw5Q7ny2L4d5LB1oLS2WFVJJTj1IVqHHSRSMIyl6NS9w-yGCemYAsy303VjNH15lAmVFzcI_TLT9nmmqL1AMD4Yce4dv6s9VlYKraSn1JdihKLxA-JEv&uniplatform=NZKPT&language=CHS
%W CNKI

%0 Journal Article
%A 薛迎春
%A 陈立
%A 华彩凤
%+ 南京中医药大学江阴附属医院妇科;
%T 解郁健脾针刺联合艾司唑仑片治疗围绝经期失眠肝郁脾虚证临床观察
%J 河北中医
%D 2023
%V 45
%N 10
%K围绝经期;失眠症;中药疗法;针刺疗法
%X 目的 观察解郁健脾针刺联合艾司唑仑片治疗围绝经期失眠肝郁脾虚证临床疗效。方法 将90例围绝经期失眠肝郁脾虚证患者按照随机数字表法分为2组，对照组45例予艾司唑仑片，治疗组45例在对照组治疗基础上加解郁健脾针刺治疗，2组均治疗4周。比较2组疗效；比较2组治疗前后性激素黄体生成激素(LH)、雌二醇(E_2)、卵泡刺激素(FSH)水平变化；比较2组治疗前后匹兹堡睡眠质量指数(PSQI)评分、Kupperman评分、汉密尔顿焦虑量表(HAMA)评分变化；比较2组治疗前后血清睡眠相关单胺类神经递质γ-氨基丁酸(GABA)、5-羟色胺(5-HT)变化；记录2组不良反应发生率。结果 治疗组45例，脱落3例；对照组45例，脱落4例。治疗组总有效率95.24%(40/42),对照组总有效率80.49%(33/41),治疗组疗效优于对照组(P<0.05)。2组治疗后LH、FSH水平均较本组治疗前降低(P<0.05),E_2水平较本组治疗前升高(P<0.05);治疗后治疗组LH、FSH水平均低于对照组(P<0.05),E_2水平高于对照组(P<0.05)。2组治疗2、4周PSQI评分均较本组治疗前降低(P<0.05);治疗组治疗2、4周PSQI评分均低于对照组同期(P<0.05)。2组治疗后Kupperman评分、HAMA评分均较本组治疗前降低(P<0.05),且治疗组降低更明显(P<0.05)。2组治疗后血清GABA、5-HT水平均较本组治疗前升高(P<0.05),且治疗组升高更明显(P<0.05)。治疗组不良反应发生率11.90%(5/42),对照组不良反应发生率24.39%(10/41),2组不良反应发生率比较差异无统计学意义(P>0.05)。结论 解郁健脾针刺联合艾司唑仑片治疗围绝经期失眠肝郁脾虚证，能提高患者睡眠质量，改善临床症状，缓解焦虑，调节性激素、脑神经递质分泌，安全性高。
%P 1712-1716+1720
%@ 1002-2619
%U https://kns.cnki.net/kcms2/article/abstract?v=XEQRgWHfXDHEIQDvGtdZhM4Tfd5_DTqwcr681w7Z-t1IiVZZzApWwMs68kN0UFDa5fEXNBgqUkGS5srPl5laZB-QVDC_LKNSr8KCjkRyAlaIZGBYRqLkH27j5BDImY_idIn0qmBmRXGEPxd5k0cnVuqqvot-rVlG&uniplatform=NZKPT&language=CHS
%W CNKI

%0 Journal Article
%A 孙学技
%A 赵康宁
%A 刘冰贤
%A 陈玲
%+ 平顶山市第一人民医院;
%T 针灸联合清热安神汤治疗围绝经期失眠症临床观察
%J 广西中医药
%D 2023
%V 46
%N 05
%K围绝经期;失眠症;针灸疗法;清热安神汤;睡眠质量
%X 目的：观察应用针灸联合清热安神汤治疗围绝经期失眠症患者的疗效。方法：选择106例围绝经期失眠症患者，按随机数字表法将其分为两组，对照组53例采用常规西药治疗，予艾司唑仑片口服，观察组53例采用针灸联合清热安神汤治疗。两组均连续治疗2个月。比较两组临床总有效率，治疗前后匹兹堡睡眠质量指数评分表（PSQI）评分和性激素（FSH、LH、E2）水平。结果：治疗后观察组的临床总有效率（96.23%）高于对照组（79.25%），差异有统计学意义（P<0.05）；两组治疗1个月后、治疗2个月后的PSQI评分均较前一时间点降低，且同一时间点观察组评分更低（P<0.05）；两组治疗2个月后的血清FSH、LH水平均较治疗前降低，血清E2水平较治疗前升高，且观察组FSH、LH、E2水平与对照组比较差异有统计学意义（P<0.05）。结论：针灸联合清热安神汤治疗围绝经期失眠症可有效改善患者睡眠质量，调节性激素水平，提高治疗效果。
%P 27-29
%@ 1003-0719
%U https://kns.cnki.net/kcms2/article/abstract?v=XEQRgWHfXDE_Zpdq221yWYlDS-NUFbJl2QLy2ohLX_mPBl-4YjbETdLjB1pZZJvXfIXDx8Qi_EksWAu3IWkN2lrh40Fv4vNCYUyWGQgr1LHZwNV8hCgsEedP66jjxfmXzrUmygpWu2OrEWqBMzzKft5zWYJCZ73m&uniplatform=NZKPT&language=CHS
%W CNKI

%0 Journal Article
%A 张金环
%+ 莱西市人民医院中医科;
%T 百合地黄汤加味联合针灸治疗更年期失眠症的效果分析
%J 实用妇科内分泌电子杂志
%D 2023
%V 10
%N 29
%K更年期失眠症;百合地黄汤;针灸;治疗效果
%X 目的 探讨更年期失眠症采用百合地黄汤加味联合针灸治疗的效果。方法 选择130例更年期失眠症患者为研究对象，按随机数字表法分为对照组与研究组，每组65例。对照组给予常规西药联合针灸治疗，研究组在对照组基础上采用百合地黄汤加味治疗，比较两组治疗前后、治疗4周后的血清雌二醇（E_2）水平、中医证候积分、失眠严重程度指数评分。结果 治疗前，两组E_2水平、失眠严重程度指数评分及中医证候积分比较，差异均无统计学意义（P>0.05）；治疗后，研究组E_2水平高于对照组，中医证候积分、失眠严重程度指数评分均低于对照组（P<0.05）。结论 更年期失眠症采用百合地黄汤加味联合针灸治疗效果较好，能调节E_2水平，减轻中医证候，缓解临床症状，减轻失眠程度，值得临床推广与应用。
%P 10-12
%@ 2095-8803
%U https://kns.cnki.net/kcms2/article/abstract?v=XEQRgWHfXDFIepnmxq36pbpdgAOMdR9J7Op_aWhSiQV_4mOsxE4dEp6lPNkuRSn8QX9DFFpczwARZwLzHwiyTP-GwVj1vKlz32TWCPUz4_HAT2vgOLdEGn5unujmJmrFLfa8cYX4Zqp6JaCYwdfitRNWs6af2fBa&uniplatform=NZKPT&language=CHS
%W CNKI

%0 Journal Article
%A 吴宝贤
%A 周梅
%A 廖越
%A 张羽
%A 兰彩虹
%A 黄宇
%A 周雪松
%+ 贵州中医药大学第二附属医院;
%T 二仙汤加减配合穴位埋线在肝肾阴虚型更年期失眠症治疗中的应用效果
%J 临床合理用药
%D 2023
%V 16
%N 26
%K更年期失眠症;肝肾阴虚型;二仙汤加减;穴位埋线;应用效果
%X 目的 观察二仙汤加减配合穴位埋线在肝肾阴虚型更年期失眠症治疗中的应用效果。方法 选取2020年1月—2023年1月贵州中医药大学第二附属医院收治的肝肾阴虚型更年期失眠症患者64例，采用随机数字表法分为观察组与对照组，各32例。对照组接受常规西医治疗，观察组在对照组基础上予二仙汤加减配合穴位埋线治疗，2组均治疗4周。比较2组患者治疗效果，治疗前后性激素六项[黄体生成素(LH)、卵泡刺激素(FSH)、孕酮(P)、睾酮(T)、雌二醇(E_2)、催乳素(PRL)]、睡眠质量评分、生活质量评分的变化，以及不良反应(恶心、呕吐、嗜睡等)发生情况。结果 观察组患者治疗总有效率高于对照组(P<0.01)。治疗4周后，2组LH、FSH、T、PRL水平均较治疗前降低，P、E_2水平均较治疗前增高，且观察组降低或增高的程度大于对照组(P<0.01);2组睡眠障碍、日间功能、睡眠效率、入睡时间、睡眠质量评分均较治疗前下降，生理领域、环境领域、社会领域、总主观感受评分均较治疗前提高，且观察组下降或提高的程度大于对照组(P<0.01);观察组不良反应总发生率低于对照组(3.13%vs. 25.00%,χ~2=4.655,P=0.031)。结论 二仙汤加减配合穴位埋线在肝肾阴虚型更年期失眠症治疗中的应用效果肯定，可有效改善患者性激素水平，改善睡眠障碍，提升生活质量。
%P 63-66
%@ 1674-3296
%U https://link.cnki.net/doi/10.15887/j.cnki.13-1389/r.2023.26.016
%R 10.15887/j.cnki.13-1389/r.2023.26.016
%W CNKI

%0 Journal Article
%A 黎晓红
%A 谢佩宏
%A 欧文丽
%+ 罗定市人民医院妇科;
%T 中医针灸联合补肾宁心汤对女性更年期失眠症的效果
%J 中国卫生标准管理
%D 2023
%V 14
%N 17
%K中医;针灸;补肾宁心汤;女性;更年期失眠症;睡眠质量
%X 目的 评估中医针灸联合补肾宁心汤应用于女性更年期失眠症中的效果。方法 纳入罗定市人民医院妇科2021年2月—2022年4月的78例女性更年期失眠症患者，参照随机数字表法划分为对照组（39例，行西医常规治疗）与观察组（39例，采用中医针灸+补肾宁心汤）。评价组间治疗有效率、证候积分、睡眠情况（实际睡眠时间、夜间觉醒次数）、匹兹堡睡眠质量指数（pittsburgh sleep quality index,PSQI）、内分泌激素[促黄体激素（luteinizing hormone,LH）、促卵泡激素（folliclestimulating hormone,FSH）、雌二醇（estradiol,E_2）]。结果观察组治疗有效率（94.87%）高于对照组（76.92%），差异有统计学意义（P <0.05）。治疗后，较之对照组，观察组证候积分、PSQI、LH、FSH更低，实际睡眠时间更长，夜间觉醒次数更少，E_2更高，差异有统计学意义（P <0.05）。结论 对女性更年期失眠症患者采用中医针灸联合补肾宁心汤治疗，可以改善内分泌激素水平，提高治疗有效率、睡眠质量。
%P 140-143
%@ 1674-9316
%U https://kns.cnki.net/kcms2/article/abstract?v=XEQRgWHfXDFJYkLSVG3ED4P7SdYdwEN7sLzVHOAbRnmfcF87lVwHpMmz_7inF5IacGc5GzMJelMS5oNkRlWk9N66oRtxFLC2dU3ymJk2aD4CyqaOqdSu94yqfRmYo79yLgSfZzNjNld_9--BoU95ixxvHqMn2-uK&uniplatform=NZKPT&language=CHS
%W CNKI

%0 Journal Article
%A 刘娟
%A 马丽爽
%A 王东红
%A 王莹
%+ 北京市门头沟区中医医院;中国中医科学院眼科医院;
%T 耳针联合芬吗通治疗肾虚肝郁型围绝经期失眠临床观察
%J 现代中西医结合杂志
%D 2023
%V 32
%N 17
%K围绝经期失眠;肾虚肝郁型;耳针;抑郁
%X 目的 观察耳针联合芬吗通治疗肾虚肝郁型围绝经期失眠的临床疗效。方法 选取2021年11月—2022年11月在中国中医科学院眼科医院妇科门诊就诊的肾虚肝郁型围绝经期失眠患者79例，随机分为2组：耳针联合芬吗通组39例采用耳针和芬吗通治疗，芬吗通组40例单纯使用芬吗通治疗，2组均连续治疗12周。观察比较2组患者治疗前和治疗12周后匹兹堡睡眠质量指数(PSQI)评分、汉密尔顿焦虑量表(HAMA)评分、汉密尔顿抑郁量表(HAMD)评分、Kupperman绝经指数(KMI)评分、中医证候积分及睡眠疗效、抑郁疗效。结果 治疗后2组PSQI评分、HAMA评分、HAMD评分、KMI评分、中医证候积分均较治疗前明显降低(P均<0.05),且耳针联合芬吗通组各项评分均明显低于芬吗通组(P均<0.05)。耳针联合芬吗通组睡眠疗效总有效率为94.87%(37/39),抑郁总有效率为97.44%(38/39),芬吗通组分别为35.00%(14/40)和75.00%(30/40),2组比较差异均有统计学意义(P均<0.05)。结论 耳针联合芬吗通治疗相较于单纯使用芬吗通治疗，能有效地改善肾虚肝郁型围绝经期失眠患者的失眠、焦虑抑郁以及更年期症状。
%P 2444-2447
%@ 1008-8849
%U https://kns.cnki.net/kcms2/article/abstract?v=XEQRgWHfXDE999KYKi5XkYXNs28kUGtDYhseRlVrSOQabmG5J9RJDtqwLRHQScxhDJ9LsJsP9judyLrYVda3mQhII4KXr63FiXJpwxEuTw2IROCBjXl4tSEi3wBjp5I3x7io3s7HPEHJSNWlbi0sMimMURPpn_Fe&uniplatform=NZKPT&language=CHS
%W CNKI

%0 Journal Article
%A 王晓宇
%+ 南阳市中心医院针灸科;
%T 耳穴揿针联合穴位贴敷治疗围绝经期失眠心肾不交证52例临床观察
%J 甘肃中医药大学学报
%D 2023
%V 40
%N 04
%K围绝经期失眠;心肾不交证;耳穴揿针;穴位贴敷;临床疗效
%X 目的 观察耳穴揿针联合穴位贴敷治疗围绝经期失眠心肾不交证的临床疗效。方法 将104例围绝经期失眠心肾不交证患者采用随机数字表法分为对照组和治疗组，各52例。对照组选取涌泉、神阙、足三里穴进行穴位贴敷，每次贴敷3～5 h;治疗组在对照组治疗方法的基础上给予耳穴揿针，以心、神门穴为主穴，三焦、交感为配穴。2组均隔日治疗1次，7次为1个疗程，共治疗3个疗程。治疗3个疗程后比较2组的临床疗效，以及治疗前后匹兹堡睡眠质量指数量表(PSQI)评分、Kupperman index(KI)量表评分、焦虑自评量表(SAS)评分和抑郁自评量表(SDS)评分。结果 治疗组总有效率为98.08%(51/52),对照组为86.54%(45/52),2组比较差异有统计学意义(P<0.05);治疗后2组PSQI、KI、SAS及SDS评分均明显降低，与同组治疗前比较差异有统计学意义(P<0.05或P<0.01),且治疗组降低更明显，与对照组治疗后比较差异均有统计学意义(P<0.05)。结论 耳穴揿针联合穴位贴敷可以改善围绝经期失眠心肾不交证患者的临床症状，提高睡眠质量，缓解焦虑与抑郁。
%P 60-63
%@ 1003-8450
%U https://link.cnki.net/doi/10.16841/j.issn1003-8450.2023.04.12
%R 10.16841/j.issn1003-8450.2023.04.12
%W CNKI

%0 Journal Article
%A 邹婧怡
%A 谢星宇
%A 李薇晗
%A 阎路达
%A 黄丹
%A 王博林
%A 符文彬
%+ 广州中医药大学第七临床医学院;广州中医药大学第四临床医学院;广州中医药大学针灸康复临床医学院;广东省中医院;符文彬广东省名中医传承工作室;
%T 针刺联合精灸治疗心肾不交型围绝经期失眠的临床观察
%J 广州中医药大学学报
%D 2023
%V 40
%N 08
%K针刺;精灸;心肾不交;围绝经期失眠;匹兹堡睡眠质量指数;临床观察
%X 【目的】观察针刺联合精灸治疗心肾不交型围绝经期失眠的临床疗效。【方法】将60例心肾不交型围绝经期失眠患者随机分为观察组和对照组，每组各30例，对照组给予常规针刺治疗，观察组在对照组针刺治疗的基础上，联合精灸疗法治疗。每周治疗3次，共治疗4周。治疗4周后，观察2组患者治疗前后及随访时匹兹堡睡眠质量指数（PSQI）各项评分及总评分的变化情况。比较2组患者治疗前后心肾不交型中医证候量表评分的变化情况。【结果】（1）治疗后，2组患者的PSQI评分明显改善（P<0.05），且观察组在改善PSQI评分方面明显优于对照组，差异有统计学意义（P<0.05）。随访时，2组患者的PSQI评分较治疗前均明显改善（P<0.05），且观察组在改善PSQI评分方面明显优于对照组，差异有统计学意义（P<0.05）。（2）治疗后，2组患者的PSQI各项因子评分均明显改善（P<0.05），且观察组在改善患者主观睡眠质量、睡眠持续性、睡眠效率、睡眠障碍、日间功能障碍评分方面均明显优于对照组（P<0.05或P<0.01）。治疗后，2组患者在入睡时间、使用催眠药评分方面稍有改善，但差异无统计学意义（P>0.05）。（3）治疗后，2组患者的中医证候评分明显改善（P<0.05），且观察组在改善中医证候评分方面明显优于对照组，差异有统计学意义（P<0.05）。（4）观察组总有效率为93.33%(28/30)，对照组为73.33%(22/30)。观察组疗效优于对照组，差异有统计学意义（P<0.05）。【结论】针刺联合精灸治疗心肾不交型围绝经期失眠，能明显改善患者的睡眠质量及围绝经期症状，从而提高患者生活质量，疗效显著。
%P 1982-1988
%@ 1007-3213
%U https://link.cnki.net/doi/10.13359/j.cnki.gzxbtcm.2023.08.020
%R 10.13359/j.cnki.gzxbtcm.2023.08.020
%W CNKI

%0 Journal Article
%A 郝美美
%+ 乐安县中医院护理部;
%T 耳穴揿针联合穴位贴敷在围绝经期失眠患者中的应用
%J 光明中医
%D 2023
%V 38
%N 14
%K不寐;围绝经期失眠;耳穴揿针;穴位贴敷疗法;睡眠质量
%X 目的 探究耳穴揿针联合穴位贴敷在围绝经期失眠患者中的护理应用。方法 从乐安县中医院2019年10月—2021年10月收治的围绝经期失眠患者中选取符合纳入标准的77例，以抛硬币法分成对照组38例和试验组39例，其中对照组实施常规护理和穴位贴敷，试验组予以常规护理和耳穴揿针及穴位贴敷，比较2组护理效果。结果 试验组护理后睡眠潜伏期、觉醒次数、觉醒时间低于对照组，睡眠效率高于对照组(P<0.05);试验组慢波睡眠S1期、S2期低于对照组S3+S4期和快波睡眠均优于对照组(P<0.05),PSQI低于对照组(P<0.05),中医症状积分低于对照组(P<0.05)。结论 耳穴揿针联合穴位贴敷有利于优化围绝经期失眠患者睡眠进程和睡眠结构，缓解失眠症状，提高睡眠质量。
%P 2781-2784
%@ 1003-8914
%U https://kns.cnki.net/kcms2/article/abstract?v=XEQRgWHfXDG8hIVb__lKXntb8NGALlsc3_Vvt26YxIcbU64yl9c0yR2cVCC3kZQMQd8kvBJaQTLF6pMnkwaO4Z9eGI4FsfFodCrwkPk_VR1_osvMWqXV30tFFPBshYgh1GzwMbu30rTV9AYbR8D6nEb5-mD_YvoT&uniplatform=NZKPT&language=CHS
%W CNKI

%0 Thesis
%A 陈瑞琴
%T 脐针结合体针治疗肾虚肝郁型围绝经期失眠的临床研究
%Y 许能贵
%J 广州中医药大学
%9 博士
%D 2023
%U https://kns.cnki.net/kcms2/article/abstract?v=XEQRgWHfXDEvc4symJEvRMcHHbIC_JfCrEwGVRekJ1wdcVD3BcKiWkvMv_TuPoo0-xw6THJXkEfnx2tlqPCUDijNQG3wBm81nPSq8yAd12pJ-twIMSWkFXzJzZmR23kUHLRUfiTiMXSajwKy0J8tEaU-yMZg9-9U&uniplatform=NZKPT&language=CHS
%W CNKI

%0 Thesis
%A 余惠
%T 中医“形神共治”综合方案治疗心肾不交型围绝经期综合征的临床观察
%Y 季晓黎
%J 成都中医药大学
%9 硕士
%D 2023
%K围绝经期综合征;心肾不交;形神共治;综合方案
%X 目的:通过观察“形神共治”综合方案治疗心肾不交型围绝经期综合征(perimenopausal syndrome,PMS)的临床疗效,探索中医药“形神共治”的优势与特色,为进一步提高本病的临床疗效,提供临床证据支撑。方法:本课题以心肾不交型9PMS患者为研究对象,选取2021年6月-2022年12月就诊于成都中医药大学附属医院妇科门诊符合纳入标准的87例患者,随机分为观察组(44例)和对照组(43例),观察组采用中药联合八段锦功法及情志疗法的“形神共治”综合方案治疗,对照组采用单纯中药治疗,疗程均为3个月。观察治疗前后两组患者的中医证候评分、Kupperman评分、MEN-QOL评分、SAS评分、SDS评分及性激素水平变化情况。将所得数据进行统计分析,对“形神共治”综合方案治疗心肾不交型PMS的临床疗效进行评定。结果:(1)本课题共纳入87例患者,脱落7例(观察组4例,对照组3例),共80例患者完成整个临床观察,总脱落率8.04%。(2)治疗前患者的年龄、病程、身高、体重、文化程度、职业性质、家庭关怀度指数问卷评分、社会支持评定量表评分、中医症候评分、中医单项症状评分、Kupperman评分、MEN-QOL评分、SAS评分、SDS评分及性激素水平(FSH、LH、E2)进行组间比较均无统计学意义(P>0.05),具有可比性。(3)治疗前后两组患者的中医证候评分、Kupperman评分、MEN-QOL评分、SAS评分及SDS评分进行组内比较,差异均有统计学意义(P<0.05);且治疗后观察组在降低上述评分方面均优于对照组(P<0.05)。(4)治疗后两组患者的中医单项症状进行组间比较,观察组在改善失眠、多梦易惊、心烦不宁、眩晕耳鸣、心悸怔忡、腰膝酸软症状上优于对照组(P<0.05);在改善烘热汗出、手足心热、健忘、精神涣散症状上与对照组疗效相当(P>0.05)。(5)治疗前后两组患者的性激素水平进行组内比较,差异均有统计学意义(P<0.05);治疗后两组组间进行比较,差异均无统计学意义(P>0.05)。(6)临床疗效:观察组总有效率为95%,对照组总有效率为82.5%,差异具有统计学意义(P<0.01)。(7)中医证候疗效:观察组总有效率为92.5%,对照组总有效率为75%,差异具有统计学意义(P<0.01)。(8)两组患者治疗期间均未发生严重不良反应。结论:“形神共治”综合方案可明显改善心肾不交型PMS患者的失眠、多梦易惊、心烦不宁、眩晕耳鸣、心悸怔忡、腰膝酸软症状,疗效显著,且在改善中医证候评分、Kupperman评分、MEN-QOL评分、SAS评分及SDS评分方面比单纯口服中药更具优势,但在改善性激素水平方面与单纯口服中药疗效相当;该综合方案安全性较高,值得临床推广应用。
%U https://link.cnki.net/doi/10.26988/d.cnki.gcdzu.2023.000316
%R 10.26988/d.cnki.gcdzu.2023.000316
%W CNKI

%0 Thesis
%A 李晓涵
%T 经外奇穴联合少腹部选穴治疗围绝经期失眠的临床疗效观察
%Y 张占波;黄玮宏
%J 华北理工大学
%9 硕士
%D 2023
%K经外奇穴;少腹部;针刺;围绝经期;失眠
%X 目的观察经外奇穴联合少腹部选穴治疗围绝经期失眠的临床疗效,明确经外奇穴联合少腹部选穴治疗围绝经期失眠的效果,为治疗围绝经期失眠提供一种新的选穴思路。方法将符合纳入标准的就诊于唐山市中医医院针灸科门诊及病房的72例围绝经期失眠患者随机分为治疗组和对照组各36例。治疗组选取穴位:太阳穴(双侧)、翳明穴(双侧)、安眠穴(双侧)、子宫穴(双侧)、卵巢穴(双侧)、归来穴(双侧)、关元穴。选取规格为0.25×25mm、0.25×40mm、0.25×50mm的针灸针,并行平补平泻手法,留针30min,留针15min后行针一次。每日一次,一周五次,2个星期为1个疗程,连续治疗3个疗程。对照组选取穴位:照海穴(双侧)、申脉穴(双侧)、神门穴(双侧)、三阴交穴(双侧)、安眠穴(双侧)、肾俞穴(双侧)、太溪穴(双侧)、四神聪穴,选取规格为0.25×25mm、0.25×40mm、0.25×50mm的针灸针,并行平补平泻手法,留针30min,留针15min后行针一次。每日一次,一周五次,2个星期为1个疗程,连续治疗3个疗程。两组治疗后,分别收集治疗前、后的PSQI评分、改良Kupperman评分、中医证候积分以及性激素水平三项(FSH、LH、E_2),所得数据采用SPSS27.0统计软件进行分析,评价两组临床疗效差异。以P<0.05为差异具有统计学意义,P>0.05为差异不具有统计学意义。结果1治疗过程中,共有72例患者参与试验,最终共68例患者完成试验。治疗组36例,其中1例患者持续高烧无法坚持治疗,自行退出试验,判定为脱落;1例患者擅自口服西药助眠,予以剔除,最终34例患者完成试验。对照组36例,其中2例患者皆因高烧无法坚持治疗,自行退出试验,判定为脱落,最终34例患者完成试验。治疗前两组患者的年龄、病程以及观察指标差异均无统计学意义(P>0.05),表明具有可比性。2 PSQI评分:治疗后,组内比较,两组患者在PSQI各项得分及总分均有不同程度降低,差异有统计学意义(P<0.05);组间比较,在睡眠质量、入睡时间和障碍以及日间功能障碍方面,治疗组疗效优于对照组(P<0.05);而在在睡眠时间、睡眠效率上,治疗组与对照组无明显差异(P>0.05)。3改良kupperman评分:治疗后,组内比较,两组患者在改良Kupperman各项得分及总分均有不同程度降低;组间比较,治疗组的疗效优于对照组,差异有统计学意义(P<0.05)。4中医证候积分:治疗后,组内比较,两组患者中医证候评分均明显下降;组间比较,治疗组的疗效优于对照组,差异有统计学意义(P<0.05)。5性激素水平(FSH、LH、E_2)比较:组内比较,两组差异无统计学意义(P>0.05)。组间比较,两组患者差异无统计学意义(P>0.05)。6总有效率比较:治疗组:7例痊愈,16例显效,8例有效,3例无效,总有效率91.18%;对照组:2例痊愈,12例显效,14例有效,6例无效,总有效率82.35%。经尼莫地平法计算PSQI评分减分率计算,两组具有统计学意义(P<0.05)。结论1两组均能改善患者的睡眠情况和睡眠质量,PSQI评分的降低、改良Kupperman评分的改善、中医证候积分的下降;经外奇穴联合少腹部选穴在治疗睡眠质量、入睡时间、睡眠障碍和日间功能障碍方面的疗效优于常规取穴。2短期内单纯针刺对性激素水平三项(FSH、LH、E2)的改善并不明显,考虑为治疗方法单纯针刺加之治疗周期较短,导致仅为数值变化。3经外奇穴联合少腹部选穴的疗效优于常规取穴。4经外奇穴联合少腹部选穴治疗围绝经期失眠的治疗效果明显、安全性高、值得在临床中广泛推广。图0幅;表7个;参146篇。
%U https://link.cnki.net/doi/10.27108/d.cnki.ghelu.2023.001454
%R 10.27108/d.cnki.ghelu.2023.001454
%W CNKI

%0 Thesis
%A 徐辉
%T 隔盐灸五脏俞结合常规针刺治疗围绝经期失眠的临床观察
%Y 金弘
%J 黑龙江中医药大学
%9 硕士
%D 2023
%K隔盐灸;五脏俞;围绝经期;失眠
%X 目的:观察隔盐灸五脏俞结合常规针刺治疗围绝经期失眠的疗效情况,为围绝经期失眠患者的临床治疗提供更多有效的治疗思路和方法。方法:选取60名中年女性的患者,通过SPSS软件随机将60名受试者分为对照组和治疗组,每个小组30人,对照组采用常规针刺方法治疗围绝经期失眠,治疗组在对照组的治疗方法基础上加用隔盐灸五脏俞的联合治疗方法。每周治疗时间为6次,一共治疗2周。观察两组患者在治疗前与治疗后的匹兹堡睡眠(Pittsburgh Sleep Quality Index,PSQI)评分、躯体化症状自评量表(Somatic Self-rating Scale,SSS)评分、黄体生成激素(LH)、雌二醇(E2)及促卵泡生成激素(FSH)以及中医症候积分的疗效差异情况,再用SPSS软件将所有的数据进行统计学分析。结果:1、量表评分:两组患者治疗前的PSQI、SSS、中医症候积分的得分情况差异无统计学意义,两组数据均具有可比性(P>0.05);经2周治疗后患者PSQI、SSS、中医症候积分均有明显的下降且差异具有统计学意义(P<0.05),但治疗组的PSQI、SSS、中医症候积分的得分情况相较于对照组的得分情况,改善更为明显且差异具有显著的统计学意义(P<0.05)。2、实验室检查结果:治疗组与对照组的患者治疗前进行血清激素六项的检查,记录FSH、LH、E2的检查结果,经SPSS分析差异无统计学意义(P>0.05),实验数据具有可比性;治疗2周后,治疗组与对照组的患者FSH、LH、E2的指标均较治疗前降低,差异均具有统计学意义(P<0.05),但治疗组的患者FSH、LH、E2的指标相比于对照组患者的实验室检查结果下降更为显著且差异具有统计学意义(P<0.05)。3、临床疗效评估:治疗组的总有效率为96.56%,对照组的总有效率82.14%。两组临床疗效比较差异具有显著的统计学意义(P<0.05),结果显示治疗组总有效率明显优于对照组。结论:1、常规针刺与隔盐灸五脏俞结合常规针刺均能改善围绝经期失眠的PSQI评分、SSS评分以及中医症候积分有明显的改善。但隔盐灸五脏俞结合常规针刺改善效果更加显著;FSH、LH、E2实验室指标显示,治疗组与对照组的实验室指标均有所改善,但隔盐灸五脏俞结合常规针刺相较于常规针刺对于改善围绝经期患者的性激素水平更为有效。2、隔盐灸五脏俞结合常规针刺治疗围绝经期失眠的疗效明显高于常规针刺的治疗方法,并且无明显的不良反应及毒副作用,值得临床广泛推广。
%U https://link.cnki.net/doi/10.27127/d.cnki.ghlzu.2023.000531
%R 10.27127/d.cnki.ghlzu.2023.000531
%W CNKI

%0 Thesis
%A 康馨心
%T 针药治疗肝郁化火型围绝经期失眠的临床观察
%Y 佀雪平
%J 黑龙江中医药大学
%9 硕士
%D 2023
%K针刺;丹栀逍遥胶囊;肝郁化火型;围绝经期;失眠
%X 目的:观察针药治疗肝郁化火型围绝经期失眠的临床疗效,为临床治疗肝郁化火型围绝经期失眠探讨新思路。方法:研究对象来源于2020年12月至2021年12月期间就诊于黑龙江中医药大学附属第二医院妇科一门诊被确诊为更年期失眠肝郁化火型的患者66例,随机分为针刺结合药物组33例,单纯药物组33例。针刺结合药物组(以下简称针药组)选用肝俞、胆俞为主穴,行间、太冲、神门、三阴交为配穴。予针刺治疗,一日一次,一周五次。配合药物治疗,口服丹栀逍遥胶囊每次9g,每日两次至治疗周期结束。单纯口服中药组(以下简称药物组)单纯口服丹栀逍遥胶囊,每次9g,每日两次。针药组与药物组治疗期均以四周为一个疗程,治疗一个疗程,共计4周,治疗结束后对针药组及药物组患者进行随访,随访期为4周。记录受试者在治疗前与治疗后期间对匹兹堡睡眠质量指数量表(Pittsburgh sleep quality index,PSQI)、改良Kupperman评分表及中医证候量表的评分变化。并在治疗结束后的后续随访期对患者的匹兹堡睡眠质量指数量表(PSQI)评分及中医证候量表评分做随访记录,随访期结束后进行评分评定以观察远期疗效。所有关于统计分析的数据均由SPSS22.0软件处理分析。结果:1.治疗期间共脱落2例(药物组1例,针药组1例),数据统计64例。后续随访期失访5例,数据统计59例。2.组内对比:(1)PSQI评分结果:两组在治疗前、治疗后及随访期四周进行PSQI组内评分对照比较,差异均具有统计学意义即(P<0.05);(2)改良Kupperman评分量表结果:两组在治疗前、治疗后的改良Kupperman量表评分进行组内比较,具有统计学意义(P<0.05)。(3)中医证候量表评分结果:对于两组治疗后及随访期的中医证候量表评分进行组内比较,具有统计学意义。对于治疗前两组中医证候量表评分比较不具有统计学意义。3.组间对比:(1)治疗后,两组对于PSQI评分进行组间比较,结果显示在睡眠质量、入睡时间、睡眠效率及睡眠障碍四个维度及总体评分的结果上,两组间的差异具有统计学意义(P<0.05),针药组总分优于药物组。其余评定内容睡眠时间和日间功能障碍两个维度方面的比较,产生的差异并不具有统计学意义(P>0.05)。(2)在治疗后两组对于改良Kupperman评分进行组间比较,针药组总得分优于药物组(P<0.05)。(3)治疗后,两组对于中医证候各项评分进行组间比较,显示在心烦难寐、急躁易怒、胸胁胀痛、口苦口臭四个项目及总体评分的结果上,两组间的差异具有统计学意义(P<0.05),针药组的总分优于药物组。在头痛和头昏及大便干结两个项目的比较,产生的差异并不具有统计学意义(P>0.05)。(4)随访期4周,将针药组和药物组的PSQI评分及中医证候评分组间比较,针药组的PSQI评分总分及中医症候评分总分优于药物组。4.临床疗效比较:经四周治疗结束的疗效比较,针药组的总有效率为87.50%,药物组的总有效率是75.00%,差异具有统计学意义(P<0.05)。结论:1.针刺联合丹栀逍遥胶囊与单纯口服丹栀逍遥胶囊均能改善肝郁化火型围绝经期失眠患者的睡眠问题及相关临床症状。2.针刺联合丹栀逍遥胶囊在改善肝郁化火型围绝经期失眠患者PSQI总分、改良Kupperman评分及中医证候评分方面优于单纯口服丹栀逍遥胶囊且效果稳定。3.针刺联合丹栀逍遥胶囊相比单纯口服丹栀逍遥胶囊持续疗效更好,复发率更低。4.针刺联合丹栀逍遥胶囊对于肝郁化火型围绝经期失眠患者的综合症状的改善相对于单纯口服丹栀逍遥胶囊更具优势。
%U https://link.cnki.net/doi/10.27127/d.cnki.ghlzu.2023.000135
%R 10.27127/d.cnki.ghlzu.2023.000135
%W CNKI

%0 Thesis
%A 张蕙羽
%T 灵龟八法开穴针药结合治疗围绝经期失眠（心肾不交型）的临床观察
%Y 徐晓宇
%J 黑龙江中医药大学
%9 硕士
%D 2023
%K围绝经期失眠症;心肾不交;灵龟八法;针药结合;黄连阿胶汤
%X 目的:本研究拟通过观察灵龟八法开穴针药结合治疗心肾不交型围绝经期失眠的临床疗效,将其与中药组做对照,分析评价两组患者治疗前后临床症状、评分量表及实验室指标的疗效及差异,探讨其作用机制,为治疗围绝经期失眠找到更安全、高效的治疗方法。方法:选取2021年12月-2022年12月就诊于黑龙江中医药大学附属第二医院及哈南分院妇科门诊、诊断为心肾不交型围绝经期失眠的患者60例,按照随机数字表法随机分为2组,灵龟八法开穴针药结合组(试验组)和单纯中药组(对照组)各30例。试验组采用灵龟八法开穴后辨证取穴针刺,联合黄连阿胶汤口服;对照组给予患者黄连阿胶汤口服。连续治疗4周。观察两组在治疗前、治疗后的各项评分量表和激素水平变化,并于治疗结束4周后随访。结果:1.失眠疗效分析:治疗后两组分别行组内比较,均能有效改善患者睡眠障碍(P<0.05)。组间比较,除日间功能障碍一项未呈现统计学意义外(P>0.05),其余PSQI单项及总积分试验组均低于对照组,两组间均有显著差异(P<0.05),说明试验组改善失眠的疗效优于对照组。2.PMS疗效分析:治疗后两组分别行组内比较,均能有效改善患者PMS症状(P<0.05)。组间比较,差异有统计学意义(P<0.05),说明试验组改善PMS症状的疗效优于对照组。3.中医证候疗效分析:治疗后两组分别行组内比较,均能有效改善患者的中医症状(P<0.05)。组间比较,差异有统计学意义(P<0.05),说明试验组改善中医证候方面疗效优于对照组。4.性激素水平疗效分析:治疗后两组分别行组内比较,均能降低患者FSH、升高E_2水平。组间比较,差异有统计学意义(P<0.05),说明试验组在改善患者性激素水平和卵巢功能方面优于对照组。5.随访情况分析:经过治疗,两组有效患者随访显示:试验组复发率为7.50%,对照组为16.67%,说明试验组的治疗效果优于对照组。结论:1.灵龟八法开穴针刺联合黄连阿胶汤加减治疗心肾不交型围绝经期失眠,在改善睡眠障碍及中医证候方面疗效显著。2.灵龟八法开穴针刺联合黄连阿胶汤加减治疗心肾不交型围绝经期失眠,在缓解PMS症状、改善卵巢功能方面疗效显著。3.灵龟八法开穴针药结合治疗心肾不交型围绝经期失眠的疗效优于单纯口服中药黄连阿胶汤组,远期疗效更稳定。
%U https://link.cnki.net/doi/10.27127/d.cnki.ghlzu.2023.000452
%R 10.27127/d.cnki.ghlzu.2023.000452
%W CNKI

%0 Thesis
%A 王亮
%T 隔药灸脐联合针刺华佗夹脊穴治疗围绝经期综合征（肾阴阳两虚型）的临床疗效观察
%Y 张彤
%J 山东中医药大学
%9 硕士
%D 2023
%K隔药灸脐法;华佗夹脊穴;围绝经期综合征;肾阴阳两虚型;临床观察
%X 目的:本研究运用隔药灸脐联合针刺华佗夹脊穴治疗肾阴阳两虚型围绝经期综合征,通过联合治疗的方式,缓解围绝经期综合征患者的临床症状,改善患者生活质量,为围绝经期综合征的临床治疗提供新的思路。方法:招募的患者60例,随机分成两个组,隔药灸脐联合针刺华佗夹脊穴法组(试验组)30例,隔药灸脐法组(对照组)30例,每周给予治疗,将为期4周的治疗作为一疗程,两组各连续治疗3个疗程,记录隔药灸脐联合针刺华佗夹脊穴法组与隔药灸脐法组治疗前与治疗后的国内改良Kupperman评分标准表评分和中医证状积分表评分的差异情况,对两组的疗效进行评价。结果:试验组在国内改良Kupperman评分、中医症候积分方面均优于对照组。试验组使用隔药灸脐联合针刺华佗夹脊穴的方法的总有效率93.33%,对照组使用隔药灸脐法的总有效率80.00%,隔药灸脐联合针刺华佗夹脊穴法的疗效明显优于单纯隔药灸脐法。结论:隔药灸脐法联合针刺华佗夹脊穴治疗肾阴阳两虚型围绝经期综合征疗效确切,有一定的临床治疗价值,值得推广。
%U https://link.cnki.net/doi/10.27282/d.cnki.gsdzu.2023.000215
%R 10.27282/d.cnki.gsdzu.2023.000215
%W CNKI

%0 Thesis
%A 张泽华
%T 脏之原穴对围绝经期失眠的临床疗效研究
%Y 张昕
%J 山东中医药大学
%9 硕士
%D 2023
%K原穴;围绝经期失眠;针刺;临床疗效
%X 目的:本研究观察针刺脏之原穴对围绝经期女性失眠患者睡眠状况的作用效果,同常规针刺做对比,以期为围绝经期女性失眠患者提供更有效的中医治疗。方法:采用随机对照研究的设计,将符合标准的72例女性受试者,随机分为两组,试验组采用针刺脏之原穴的方法,对照组选用失眠的常规针刺处方,均进行时限4周的系统治疗。分别记录治疗前后两组PSQI量表、SF-36量表、改良的Kupperman量表、ISI量表结果,比较观察两组女性受试者量表结果的前后变化情况。内容:本研究诊断标准参照国家中医药管理局《中医病症诊断疗效标准》中有关“不寐”和“绝经前后诸症”的诊断标准订定。共招募72例围绝经期失眠受试者,治疗过程中对照组和原穴组有4例脱落。最后共有68例完成治疗。本研究试验组采用针刺脏之原穴神门、太白、太溪、太渊、太冲、大陵;对照组选取常规针刺申脉、照海、百会、安眠、神门、三阴交。两组均平补平泻得气后留针25分钟,隔一天针刺一次,每周治疗3次,均进行4周的系统治疗。记录前后相关检测量表数据,对记录的资料进行统计学数据分析。结果:1.基线结果:治疗前原穴组和常规组受试者的年龄、病程等一般情况、PSQI量表、SF-36量表、改良的Kupperman量表、ISI量表评分结果无差异(P>0.05)。2.临床疗效结果:原穴组总有效率为88.24%,痊愈率为14.7%,显效率为19%,有效率为17.6%,无效率为11.8%;常规对照组总有效率为76.47%,痊愈率为0%,显效率为17.6%,有效率为58.5%,无效率为23.5%,疗效对比经检验具有统计学差异,即原穴组的针刺总疗效优于常规组(P<0.05)。3.组内比较:试验组:较治疗前,治疗4周后PSQI量表的总分及6个子条目、SF-36量表的总分及8个维度、改良的Kupperman、ISI量表评分较治疗前有明显的改善(P<0.05)。对照组:较治疗前,治疗4周后PSQI量表的总分及6个子条目、SF-36量表的总分及8个维度、改良的Kupperman、ISI量表评分有明显的改善(P<0.05)。4.组间比较:治疗结束后,两组PSQI量表的总分及6个子条目的评分较治疗前有明显的改善(P<0.05);原穴组比常规组能明显缩短入睡时间,增加有效睡眠时间,改善睡眠质量方面效果更佳。两组SF-36量表的总分及8个维度评分,治疗结束后有明显改善(P<0.05);原穴组在改善生理功能、精神状态方面效果更突出。两组的ISI量表和改良的Kupperman量表评分均比治疗前有明显的改善(P<0.05),原穴组优于常规组。结论:1.原穴试验组和常规对照组均能缓解围绝经期失眠症状和围绝经期综合征。2.原穴试验组治疗围绝经期失眠的临床疗效优于常规对照组。3.脏之原穴法治疗效果确切,并且能在一定程度上减少药物的不良使用情况。4.脏之原穴法安全性高,诊治过程中未发生严重不良反应。5.六脏的原穴能有效改善围绝经期女性失眠患者的睡眠状况,缓解其围绝经期综合征和消极情绪,提升绝经期女性的健康水平,容易被患者接受,易于临床推广。
%U https://link.cnki.net/doi/10.27282/d.cnki.gsdzu.2023.000260
%R 10.27282/d.cnki.gsdzu.2023.000260
%W CNKI

%0 Thesis
%A 李林
%T 改良无痛麦粒化脓灸联合普通针刺治疗肾虚肝郁型围绝经期失眠的临床效果研究
%Y 苏秀贞
%J 山东中医药大学
%9 硕士
%D 2023
%K化脓灸;肾虚肝郁;围绝经期失眠;多导睡眠监测
%X 目的:观察改良无痛麦粒化脓灸联合普通针刺治疗肾虚肝郁型围绝经期失眠的临床效果。方法:选取2022年01月至2022年12月于胜利油田中心医院神经内科门诊及神经康复科门诊就诊的围绝经期失眠女性患者,共计116例。按随机数字表法随机分为治疗组、对照组,每组58例。治疗组患者给予改良无痛麦粒化脓灸(以下简称改良化脓灸)联合普通针刺治疗,改良化脓灸取穴肝俞(双侧)、肾俞(双侧),每穴灸7壮;普通针刺取穴百会、四神聪、安眠(双侧)、神门(双侧)、足三里(双侧)、三阴交(双侧)、申脉(双侧)、照海(双侧)、太冲(双侧),留针30min。对照组仅给予上述普通针刺治疗。以上所有治疗均隔日1次,每周3次,总疗程8周。观察并记录治疗过程中所有患者的不良反应,分别在治疗前、治疗4周后、治疗8周后采用中医证候积分、匹兹堡睡眠质量指数量表(PSQI)、多导睡眠监测(PSG)、焦虑自评量表(SAS)和抑郁自评量表(SDS)评价两组患者的临床疗效,并比较两组间患者在治疗4周后和治疗8周后上述指标的差异。采用SPSS23.0统计软件进行数据分析。结果:(1)本研究实际纳入110例围绝经期失眠患者,其中治疗组55例,对照组55例。(2)治疗组和对照组在治疗4周后和治疗8周后的中医证候积分、总睡眠时间、睡眠效率较治疗前均有所改善,差异具有统计学意义(P<0.05);但两组间在治疗4周后和治疗8周后的中医证候积分、总睡眠时间、睡眠效率的比较,差异无统计学意义(P>0.05)。(3)治疗组的睡眠潜伏期在治疗8周后较治疗前有改善,差异具有统计学意义(P<0.05);治疗组的睡眠潜伏期在治疗8周后与对照组比较,差异具有统计学意义(P<0.05)。(4)治疗组患者治疗4周后、治疗8周后较治疗前R期睡眠占比的差异具有统计学意义(P<0.05);与对照组比较,R期睡眠占比在治疗4周后、治疗8周后的差异也均具有统计学意义(P<0.05)。(5)治疗组治疗8周后较治疗前在SAS评分、SDS评分的差异具有统计学意义(P<0.05);与对照组比较,SAS评分、SDS评分在治疗8周后的差异也均具有统计学意义(P<0.05)。结论:两组治疗均能改善围绝经期失眠患者的中医证候积分、延长总睡眠时间、提高睡眠效率,临床疗效确切。改良化脓灸联合普通针刺组在睡眠潜伏期、R期睡眠占比、SAS评分、SDS评分等方面的比较,均优于对照组。两种治疗方案的患者依从性和安全性良好。改良化脓灸联合普通针刺可补肾疏肝、平衡阴阳,明显改善肾虚肝郁型围绝经期失眠患者的睡眠及情绪状况,值得临床推广应用。
%U https://link.cnki.net/doi/10.27282/d.cnki.gsdzu.2023.000112
%R 10.27282/d.cnki.gsdzu.2023.000112
%W CNKI

%0 Thesis
%A 唐家威
%T 耳穴揿针结合分时论治改善围绝经期失眠的疗效观察
%Y 谢芳
%J 山东中医药大学
%9 硕士
%D 2023
%K耳穴揿针;分时论治;子午流注;围绝经期失眠
%X 目的:观察耳穴揿针结合分时论治改善围绝经期失眠的临床疗效,探讨中医传统疗法结合子午流注理论对睡眠的影响。方法:本课题采用随机对照的研究方法,选取2022.01-2022.12社区门诊72例围绝经期失眠患者(45-55岁),按随机数字表法分为观察组(36例)、对照组(36例)。运用中医传承计算平台对治疗失眠的耳穴聚类分析得到交感、神门、内分泌、心、肾为耳穴埋针常用穴,对照组选取该组耳穴埋置揿针,观察组在此基础上根据失眠发生时辰增加相应时穴(肺、三焦、肝、胆)埋针,连续治疗4周。对治疗前后匹兹堡睡眠质量指数量表(PSQI)、改良Kupperman指数评分、雌二醇(E2)、促黄体生成素(LH)等指标进行统计分析。结果:1.基线资料:年龄、病程、失眠发生时辰、PSQI评分、改良Kupperman指数评分、雌二醇、促黄体生成素等方面比较,差异无统计学意义(P>0.05),具有可比性。2.PSQI评分2.1 PSQI总积分比较组内比较:治疗后两组PSQI总积分均较治疗前降低,差异有统计学意义(P<0.01);治疗4周后与治疗1月后随访PSQI总积分组内差异均无统计学意义(P>0.05)。组间比较:治疗4周后,观察组PSQI总积分低于对照组,差异有统计学意义(P<0.05);治疗1周、2周、3周以及治疗后1月随访,观察组PSQI总积分与对照组PSQI总积分比较,差异无统计学意义(P>0.05)。2.2 PSQI各项评分组内比较:治疗后睡眠质量、入睡时间、睡眠时间、睡眠效率、睡眠障碍、日间功能障碍的评分均低于治疗前,差异有统计学意义(P<0.01)。组间比较:治疗1周、2周后的日间功能障碍评分,观察组评分低于对照组,差异有统计学意义(P<0.05);治疗3周后睡眠效率评分,观察组评分低于对照组,差异有统计学意义(P<0.01);治疗4周后、治疗1月后随访的睡眠质量评分,观察组评分低于对照组,差异有统计学意义(P<0.05);其余各项指标的评分差异无统计学意义(P>0.05)。3.改良Kupperman指数评分:治疗后改良Kupperman指数评分低于治疗前,差异有统计学意义(P<0.01),治疗后组间比较差异无统计学意义(P>0.05)。4.E2、LH:卵泡期、绝经期治疗后的血液学水平较治疗前改善,差异具有统计学意义(P<0.05),两组治疗后组间比较差异无统计学意义(P>0.05)。观察组排卵期治疗后LH、观察组排卵期治疗后E2、对照组排卵期治疗后LH、观察组黄体期治疗后E2较治疗前改善,差异有统计学意义(P<0.05)。观察组黄体期治疗后LH、对照组排卵期治疗后E2、对照组黄体期治疗后LH、对照组黄体期治疗后E2较治疗前有改善,但差异无统计学意义(P>0.05)。排卵期、黄体期血液学水平组间比较,差异均无统计学意义(P>0.05)。5.临床总疗效:总有效率依据PSQI减分率判定,观察组总有效率为90.63%,对照组总有效率为80.00%,观察组总有效率虽高于对照组,但无统计学意义(P>0.05);观察组临床有效11例高于对照组临床有效3例,差异有统计学意义(P<0.05)。6.安全性:两组在治疗期间均未出现严重不良反应。结论:1.耳穴揿针结合分时论治与单独应用耳穴揿针,均可提高围绝经期睡眠质量,前者疗效优于后者。2.耳穴揿针结合分时论治与单独应用耳穴揿针,均可减轻围绝经期症状。3.耳穴揿针结合分时论治与单独应用耳穴揿针,均可提高血清雌二醇水平,降低血清促黄体生成素水平。4.耳穴揿针结合分时论治与单独应用耳穴揿针均有较好的安全性。
%U https://link.cnki.net/doi/10.27282/d.cnki.gsdzu.2023.001056
%R 10.27282/d.cnki.gsdzu.2023.001056
%W CNKI

%0 Thesis
%A 王敏
%T 辨证刮痧联合耳穴压豆治疗围经期失眠（心脾两虚型）的临床观察
%Y 聂含竹
%J 湖南中医药大学
%9 硕士
%D 2023
%K围绝经期失眠;刮痧;心脾两虚型;耳穴压豆;中医外治法
%X 目的:观察辨证刮痧联合耳穴压豆治疗围绝经期失眠(心脾两虚型)患者的临床疗效,评价该治疗方案对患者睡眠质量、中医证候、焦虑情绪及绝经期综合症状的影响,为治疗围绝经期失眠(心脾两虚型)患者提供更多中医外治联合法的治疗方案。方法:将符合研究标准的120例围绝经期失眠(心脾两虚型)患者按照随机数字表法分为对照组(n=30)、辨证刮痧组(n=30)、耳穴压豆组(n=30)、联合组(n=30)。对照组选用归脾汤加减,每日1剂,早晚各服1次。服用6日,休息一日,一个星期为一个疗程,共治疗4个疗程。辨证刮痧组在归脾汤的基础上采用辨证刮痧:点刮穴位四神聪、百会、风池、心俞、脾俞、神门、三阴交;主刮经络手少阴心经、足太阳膀胱经、足太阴脾经。每周刮痧1次,连续治疗4周。耳穴压豆组则在归脾汤的基础上采用耳穴压豆:取双耳耳尖、神门、皮质下、心、脾、枕、交感穴、神经衰弱点这8个主穴进行贴压,根据患者临床症状进行胃、肾、肝、胆、多梦区这5个配穴的选取,每周更换耳穴2次,连续治疗4周。联合组则是在归脾汤的基础上联合辨证刮痧和耳穴压豆:患者每周第一次就诊时,先进行辨证刮痧,后贴耳穴,第二次就诊时只更换耳穴贴,连续治疗4周。在干预前、干预一个月后填写睡眠指数(PSQI)、中医证候评分表、焦虑自评量表(SAS)以及绝经期综合征量表评价干预效果。应用卡方检验、单因素方差分析、非参数Kruskal-Wallis检验等方法进行统计分析,比较各组疗效差异。结果:1试验完成及脱落情况最终共有102例患者完成此次研究,其中对照组25例、辨证刮痧组24例、耳穴压豆组27、联合组26例。2基线情况比较四组患者干预前一般资料、PSQI各因子评分和总分、中医证候评分、SAS差异及绝经期综合征评分均无统计学意义(P>0.05),具有可比性。3干预前后睡眠质量比较(1)PSQI评分比较1)按时间分析:除了安眠药物,对照组、辨证刮痧组、耳穴压豆组、联合组干预一个月后测量的PSQI各项目评分和总分相比干预前明显降低(P<0.05)。2)按干预措施分析:不同干预措施需两两分析,干预一个月后除了安眠药物,辨证刮痧组、耳穴压豆组、联合组PSQI各项目评分及总分各自与对照组相比,具有显著差异(P<0.05);干预一个月后辨证刮痧组“PSQI总分”评分与耳穴压豆组相比,具有显著差异(P<0.05):干预一个月后联合组“睡眠质量”“入睡时间”“睡眠时间”“睡眠效率”“日间功能障碍”“PSQI总分”评分与辨证刮痧组、耳穴压豆组相比,具有显著差异(P<0.05)。(2)睡眠疗效比较归脾汤组1例痊愈,6例显效,11例有效,6例无效,76.0%有效率;辨证刮痧组2例痊愈,7例显效,10例有效,5例无效,79.1%有效率;耳穴压豆组2例痊愈,9例显效,11例有效,5例无效,81.5%有效率;联合组3例痊愈,10例显效,9例有效,4例无效,84.7%有效率;说明四种干预方法都可有效改善围绝经期失眠(心脾两虚型)患者的睡眠质量,且疗效相当。4干预前后中医证候比较(1)中医证候评分比较1)按时间分析:对照组、辨证刮痧组、耳穴压豆组干预一个月后测量的中医证候各项目评分除了“健忘”“食少纳呆”评分外,其余项目评分相比干预前明显降低(P<0.05);联合组干预一个月后的中医证候各项目因子评分及总分相比干预前明显降低(P<0.05)。2)按干预措施分析:不同干预措施需两两分析,干预一个月后除了“健忘”“食少纳呆”因子评分外,辨证刮痧组、耳穴压豆组、联合组中医证候各项目评分及总分各自与对照组相比,具有显著差异(P<0.05);干预一个月后辨证刮痧组“头晕目眩”评分与耳穴压豆组相比,具有显著差异(P<0.05):干预一个月后耳穴压豆组“入睡困难”“心悸”评分与辨证刮痧组相比,具有显著差异(P<0.05);干预一个月后联合组“入睡困难”“心悸”“头晕目眩”“神疲乏力”“面色不华”“舌质淡、苔薄白、脉细弱”“总分”评分与辨证刮痧组、耳穴压豆组相比,具有显著差异(P<0.05)。(2)中医证候疗效比较:归脾汤组1例痊愈,4例显效,13例有效,7例无效,72.0%有效率;辨证刮痧组1例痊愈,5例显效,12例有效,6例无效,75.0%有效率:耳穴压豆组1例痊愈,7例显效,12例有效,8例无效,78.1%有效率;联合组2例痊愈,8例显效,12例有效,4例无效,84.6%有效率;说明四种干预方案都可有效缓解围绝经期失眠患者心脾两虚的症状,且疗效相当。5干预前后SAS评分比较(1)按时间分析:干预前后测量的SAS评分具有统计学意义(P<0.05);干预一个月后的对照组、辨证刮痧组、耳穴压豆组和联合组SAS评分较干预前明显降低(P<0.05)。(2)按干预措施分析:干预一个月后辨证刮痧组、耳穴压豆组、联合组与对照组相比,焦虑评分具有统计学意义(P<0.05);干预一个月后耳穴压豆组与辨证刮痧组相比,焦虑评分没有统计学意义(P>0.05);干预一个月后联合组与辨证刮痧组、耳穴压豆组相比,焦虑评分具有统计学意义(P<0.05)。6干预前后测量的改良Kupperman量表评分比较(1)按时间分析:干预前后测量的Kupperman量表评分具有统计学意义(P<0.05);干预一个月后的对照组、辨证刮痧组、耳穴压豆组和联合组绝经综合征症状评分较干预前明显降低(P<0.05)。(2)按干预措施分析:干预一个月后辨证刮痧组、耳穴压豆组、联合组与对照组相比,绝经综合征症状评分具有统计学意义(P<0.05);干预一个月后耳穴压豆组与辨证刮痧组相比,绝经综合征症状评分没有统计学意义(P>0.05);干预一个月后联合组与辨证刮痧组、耳穴压豆组相比,绝经综合征症状评分具有统计学意义(P<0.05);结论:(1)归脾汤组、辨证刮痧组、耳穴压豆组、联合组四种方案均能有效改善围绝经期失眠(心脾两虚型)患者的睡眠质量,减轻心脾两虚型中医证候,改善焦虑情绪以及缓解围绝经期综合征症状,且不良反应发生率低,联合组的中药汤剂内服与两种中医外治法联用效果最佳。(2)短时间内(一个月)辨证刮痧组在缓解头晕目眩和改善睡眠总质量比耳穴压豆组效果更明显,但耳穴压豆组在缩短入睡时间、缓解心悸的疗效更突出。归脾汤联合辨证刮痧和耳穴压豆在提高睡眠质量、缩短入睡时间、延长睡眠时间、提高睡眠效率、减少日间功能障碍、全面提升睡眠质量、改善中医证候、缓解围绝经期综合征症状等方面疗效更显著。
%U https://link.cnki.net/doi/10.27138/d.cnki.ghuzc.2023.000615
%R 10.27138/d.cnki.ghuzc.2023.000615
%W CNKI

%0 Thesis
%A 韩倩楠
%T 铜砭刮痧联合芳香精油治疗肝郁气滞型围绝经期失眠患者的临床观察
%Y 朱海利
%J 湖南中医药大学
%9 硕士
%D 2023
%K铜砭刮痧;芳香精油;肝郁气滞型;围绝经期;失眠
%X 目的:研究铜砭刮痧联合芳香精油对肝郁气滞型围绝经期失眠患者的临床疗效,为临床治疗提供一定的参考价值。方法:1.本研究通过检索中国知网、万方、维普、中国生物医学文献数据库2000年1月1日至2021年12月31日发表的相关文献,将检索到的文献导入Note Express V3.2软件,合并后查重,剔除作者、机构和关键词等信息不全的文献,以Refworks格式文件导出。应用Citespace5.8软件对文献作者、机构、关键词进行可视化分析并绘制图谱。2.本研究采用便利抽样的方法选取湖南省三级甲等中医医院138例肝郁气滞型围绝经期失眠患者作为研究对象。应用SPSS 25.0软件中随机数生成器随机分为对照组46例、普通刮痧组46例、铜砭刮痧组46例。各组均进行生活起居、饮食和情志、病情观察等常规护理。对照组在常规护理的基础上根据睡眠具体情况可口服安眠药、普通刮痧组应用牛角刮痧板联合芳香精油进行刮痧、铜砭刮痧组应用铜砭刮痧板联合芳香精油进行刮痧,共计干预4周。采用匹兹堡睡眠质量指数(PSQI)量表、改良Kupperman量表、中医症候量表、临床疗效、焦虑自评量表(SAS)、抑郁自评量表(SDS),结合临床测量指标(E_2、FS H、LH)进行效果评价。应用χ~2、Krusal-Wallis检验等进行统计学分析。结果:1.共纳入530篇文献,近二十年应用中医适宜技术对围绝经期失眠的研究形成了以孟方、于心同、任秀亚、吕梦亮等为核心的多个合作团体,以成都中医药大学、黑龙江中医药大学、南京中医药大学等科研院校为核心机构。该领域的研究热点主要以针灸、耳穴压豆、艾灸等中医适宜技术治疗围绝经期失眠的临床研究为主、注重从肝论治进行辨证施护和睡眠质量的研究,但刮痧治疗围绝经期失眠的研究有待深入。2.睡眠情况分析:(1)三组干预前后PSQI量表总评分、PSQI量表各因子(睡眠质量、入睡时间、日常功能障碍)、改良Kupperman量表积分差值比较均有统计学意义(P<0.05);(2)组间两两比较:(1)对照组与铜砭刮痧组、铜砭刮痧组与普通刮痧组在PSQI量表总积分、睡眠质量、入睡时间、日常功能障碍、改良Kupperman量表积分差值比较有统计学意义(P<0.05),而普通刮痧组与对照组无统计学意义(P>0.05);(2)三组在睡眠时间、睡眠效率、睡眠障碍因子中积分差值比较无统计学意义(P>0.05)。3.中医症候、主症、次症情况分析:(1)三组干预前后主症积分差值比较有统计学意义(P<0.05);(2)组间两两比较:对照组与铜砭刮痧组、铜砭刮痧组与普通刮痧组干预前后积分差值比较有统计学意义(P<0.05);中医症候、次症中三组干预前后积分差值无统计学意义(P>0.05)。4.焦虑、抑郁情况分析:(1)(1)三组干预前后焦虑积分差值比较有统计学意义(P<0.05);(2)组间两两比较:对照组与铜砭刮痧组、铜砭刮痧组与普通刮痧组干预前后焦虑差值比较有统计学意义(P<0.05);(2)三组干预前后抑郁差值比较无统计学意义(P>0.05)。5.疗效情况分析:(1)三组干预后疗效差异有统计学意义(P<0.05);(2)组间比较:铜砭刮痧组与对照组疗效差异有统计学意义(P<0.017),其他组间比较无差异(P>0.017)。6.E_2、FSH、LH变化情况分析:(1)(1)三组干预前后E_2差值比较有统计学意义(P<0.05);(2)组间两两比较:对照组与铜砭刮痧组、铜砭刮痧组与普通刮痧组干预前后差值比较有统计学意义(P<0.05);(2)三组干预前后FSH、LH差值比较均无统计学意义(P>0.05)。结论:1.“中医适宜技术治疗围绝经期失眠”这一主题的研究中临床干预居多,以针灸、耳穴贴压为主要治疗方法。刮痧治疗围绝经期失眠的研究样本量较少、相关研究有待深入。2.铜砭刮痧联合芳香精油可缓解肝郁气滞型围绝经期失眠症状,且无不良反应。
%U https://link.cnki.net/doi/10.27138/d.cnki.ghuzc.2023.000479
%R 10.27138/d.cnki.ghuzc.2023.000479
%W CNKI

%0 Journal Article
%A 崔晨华
%A 曲正
%A 陈玉佳
%A 付曙光
%+ 青岛大学附属青岛市海慈医院(青岛市中医医院);
%T 针药结合治疗肾虚肝郁型围绝经期女性失眠临床研究
%J 中华中医药学刊
%D 2023
%V 41
%N 11
%K围绝经期;失眠;肾虚肝郁;滋水清肝饮;调任通督;针刺
%X 目的 研究针药结合治疗肾虚肝郁型围绝经期女性失眠的临床效果。方法 将60例围绝经期肾虚肝郁型失眠患者随机分为研究组和对照组，每组30例。对照组采用口服滋水清肝饮治疗，研究组在对照组基础上给予调任通督针刺法治疗，两组均治疗28 d。观察并比较两组临床疗效，匹兹堡睡眠质量指数(Pittsburgh sleep quality index, PSQI),焦虑自评量表(Self-Rating Anxiety Scale, SAS)评分，雌激素(Estradiol, E_2)、促卵泡激素(Follicle stimulating hormone, FSH)、促黄体生成素(Luteotropic hormone, LH)水平，更年期女性改良Kupperman评分及更年期生存质量量表(Menopause-specific quality of life questionnaire, MENQOL)评分。结果 研究组总有效率显著高于对照组(P<0.05);治疗后两组PSQI各项评分显著降低，研究组显著低于对照组(P<0.05);治疗后两组SAS评分显著降低，研究组显著低于对照组(P<0.05);治疗后两组E_2水平显著升高、FSH及LH水平显著降低，并且研究组E_2水平显著高于对照组、FSH及LH水平显著低于对照组(P<0.05);治疗后两组Kupperman、MENQOL评分均显著降低，研究组Kupperman、MENQOL评分显著低于对照组(P<0.05)。结论 采用滋水清肝饮联合调任通督针刺法治疗围绝经期肾虚肝郁型失眠患者可显著提高临床疗效，改善患者失眠、焦虑症状以及性激素水平，减轻围绝经期临床症状，提高患者的围绝经期生存质量，值得推广应用。
%P 78-81
%@ 1673-7717
%U https://link.cnki.net/doi/10.13193/j.issn.1673-7717.2023.11.018
%R 10.13193/j.issn.1673-7717.2023.11.018
%W CNKI

%0 Thesis
%A 黎玉宣
%T 灵龟八法针刺治疗心肾不交型围绝经期失眠症临床研究
%Y 赵彩娇
%J 广西中医药大学
%9 硕士
%D 2023
%K围绝经期失眠;灵龟八法;心肾不交;临床研究
%X 目的:比较灵龟八法针刺与常规针刺治疗心肾不交型围绝经期失眠症的疗效差异,探讨针灸治疗该病的更优方案。方法:将80例心肾不交型围绝经期失眠症患者随机分为两组,观察组40例采用灵龟八法针刺治疗,对照组40例采用常规针刺治疗。观察组首先针刺当日当时所开八脉交会穴,再取印堂、太溪、三阴交、神门为配穴针刺治疗。对照组取百会、神门、三阴交、照海、申脉、安眠、太溪、心俞、肾俞行常规针刺治疗。两组治疗均以10天为1个疗程,每周治疗5天,连续治疗3个疗程。比较两组临床疗效及治疗前后匹兹堡睡眠质量指数(PSQI)评分、改良围绝经期Kupperman评分、血清雌二醇(E2)水平、血清卵泡刺激素(FSH)水平的差异。结果:1.临床疗效:观察组总有效率为95.00%,对照组为77.50%,说明两种针灸方法对治疗心肾不交型围绝经期失眠症均有效,灵龟八法针刺组的临床疗效优于常规针刺组(P<0.05)。2.PSQI评分:组内比较,两组患者经治疗后PSQI总分及各因子评分均有明显改善(P<0.01),在睡眠总分、睡眠效率、睡眠质量、日间功能障碍等方面,观察组改善优于对照组(P<0.05,P<0.01)。3.改良围绝经期Kupperman评分:组内比较,两组患者经治疗后改良围绝经期Kupperman评分均较治疗前明显降低(均P<0.01);组间比较,观察组优于对照组(P<0.05)。4.激素水平:组内比较,两组患者经治疗后血清雌二醇E2水平均较治疗前明显升高(均P<0.01);血清卵泡刺激素FSH水平均较治疗前明显降低(均P<0.01),组间比较,观察组均优于对照组(均P<0.01)。结论:灵龟八法针刺和常规针刺治疗均能有效改善心肾不交型围绝经期失眠症的临床症状,提高生活质量,调整血清激素水平,且灵龟八法针刺优于常规针刺,在改善患者睡眠质量、提高睡眠效率,减轻日间功能障碍方面疗效尤为突出。
%U https://link.cnki.net/doi/10.27879/d.cnki.ggxzy.2023.000344
%R 10.27879/d.cnki.ggxzy.2023.000344
%W CNKI

%0 Thesis
%A 胥钰画
%T 针刺脐内环穴结合加味交泰丸治疗心肾不交型失眠的临床观察
%Y 吴健文
%J 广西中医药大学
%9 硕士
%D 2023
%K失眠;心肾不交型;脐内环穴;加味交泰丸;临床观察
%X 目的:本课题以心肾不交型失眠患者为研究对象,观察脐内环穴结合加味交泰丸治疗心肾不交型失眠的临床疗效,以期为针药结合治疗心肾不交型失眠提供新的思路和方法。方法:将符合纳入标准的72例心肾不交型失眠患者随机均分为治疗组36例,对照组36例。对照组予加味交泰丸治疗,日1剂,分2次服用,每次200ml,早晚饭后温服,连续服药4周。治疗组在对照组的基础上加用针刺脐内环穴治疗,取穴:脐内环穴(心、肝、脾、肾、肺)及随症配穴(入睡困难较甚者,加双侧申脉、照海;心烦心悸较甚者,加双侧神门;头晕耳鸣、腰膝酸软较甚者,加双侧太溪),留针30分钟。每天治疗1次,连续治疗5天为1个疗程,每个疗程治疗后休息2天,连续治疗4个疗程。观察指标有匹兹堡睡眠质量指数(PSQI)、阿森斯失眠量表(AIS)、中医证候积分表。两组均在4个疗程结束后进行统计分析,对比两组的临床疗效差异,对两组心肾不交型失眠患者临床症状改善情况进行评价。结果:本课题纳入研究的72例病例,完成所有治疗的有66例,脱落6例,其中治疗组脱落3例,对照组脱落3例,最后纳入统计学分析的病例数为66例,治疗组33例,对照组33例。1.基线数据对比:治疗前两组受试者性别、年龄、病程等基线资料数据显示差异无统计学意义(均P>0.05),具有临床可比性。两组患者治疗前疗效观察指标比较:PSQI、AIS、中医证候积分各量表评分经统计学比较,差异均无统计学意义(均P>0.05),具有临床可比性。2.两组患者观察指标比较:两组组内治疗前后PSQI、AIS、中医证候积分量表比较,均为P<0.05,说明治疗组与对照组两种疗法均能有效改善心肾不交型失眠患者的失眠症状。两组组间治疗后对比,PSQI、AIS、中医证候积分量表评分的P值均<0.05,差异具有统计学意义。说明治疗组在改善心肾不交型失眠症状方面优于对照组。3.总体疗效评价判定:治疗组痊愈6例、显效15例、有效9例、无效3例,总有效率为90.10%;对照组痊愈3例、显效10例、有效13例、无效7例,总有效率为78.79%。两组的总有效率经统计学分析,结果显示差异具有统计学意义(P<0.05)。说明治疗组治疗心肾不交型失眠的临床疗效优于对照组。结论:针刺脐内环穴结合加味交泰丸治疗心肾不交型失眠的临床疗效确切,可有效改善失眠患者各项临床症状,且安全无副作用,值得临床推广应用。
%U https://link.cnki.net/doi/10.27879/d.cnki.ggxzy.2023.000234
%R 10.27879/d.cnki.ggxzy.2023.000234
%W CNKI

%0 Journal Article
%A 温学民
%+ 天津市蓟州区中医医院针灸科;
%T 固本调气针刺法联合耳穴疗法对围绝经期失眠效果
%J 中国城乡企业卫生
%D 2023
%V 38
%N 05
%K固本调气针刺法;耳穴疗法;围绝经期失眠;临床疗效
%X 目的探讨固本调气针刺法联合耳穴疗法治疗围绝经期失眠的疗效，为围绝经期失眠的治疗提供参考方案。方法选取2018年3月—2020年3月天津市蓟州区中医医院收治的围绝经期失眠患者120例，随机分为对照组和治疗组各60例。对照组入院后给予耳穴疗法，取穴：耳穴神门、内分泌、脾、肾、心5个穴位（单侧），治疗组在此基础上给予固本调气针刺法，毫针刺法取穴：足三里（双）、太冲（双）、合谷（双）、印堂、百会、中脘、关元。刺血疗法，取穴：大椎、膈俞（双）、心俞（双）。麦粒灸方法，取穴：大椎、肾俞（双）、心俞（双）、关元、命门。比较两组临床疗效，匹茨堡睡眠质量指数量表（PSQI）评分，绝经期生存质量评分（MENQOL）评分，中医症候积分及雌二醇（E_2）、促卵泡激素（FSH）、促黄体生成激素（LH）水平。结果治疗组治疗总有效率为95.00%，高于对照组的83.33%，差异有统计学意义（χ~2=5.005,P<0.05）。治疗后，治疗组PSQI评分、MENQOL评分及时寐时醒、夜烦难寐、多梦易惊中医症候积分明显低于对照组，差异均有统计学意义（P<0.05）。治疗后，治疗组血清FSH、E_2、LH水平明显低于对照组，差异均有统计学意义（P<0.05）。结论围绝经期失眠患者采用固本调气针刺法联合耳穴疗法治疗有较好的疗效，能明显提高睡眠质量及生活质量，改善患者失眠症状，具有较高的临床应用价值。
%P 131-133
%@ 1003-5052
%U https://link.cnki.net/doi/10.16286/j.1003-5052.2023.05.048
%R 10.16286/j.1003-5052.2023.05.048
%W CNKI

%0 Thesis
%A 付曦
%T 中药联合揿针治疗肾虚肝郁证围绝经期失眠的临床疗效观察
%Y 王轶蓉
%J 辽宁中医药大学
%9 硕士
%D 2023
%K耳穴;揿针;围绝经期;失眠;肾虚肝郁证
%X 目的:本研究对肾虚肝郁证围绝经期失眠患者采用中药汤剂配合耳穴揿针进行调治。我们通过肾虚肝郁证围绝经期失眠患者临床症状改善情况,来评估中药汤剂联合耳穴揿针治疗本病的疗效性,以期为内治法联合耳穴揿针的临床应用提供参考依据。材料与方法:本研究筛选自2021年9月至2022年12月之间就诊妇科门诊的患者,将符合纳排标准的60例患者,采取随机数字表法,分为试验组与对照组,每组各30例患者,对照组采用导师经验方益肾调肝助眠方治疗,试验组为导师经验方益肾调肝助眠方联合耳穴揿针治疗,分别进行为期2个月的治疗。我们采用匹兹堡睡眠质量评分(PSQI)、中医证候评分量表进行疗效评估,记录治疗前后得分,整理成EXCEL数据表,导入SPSS26.0版统计软件进行统计分析,判断差异是否具有统计学意义。结果:1.匹兹堡睡眠质量评分(PSQI)比较:治疗后两组患者PSQI总积分及各成分积分较治疗前均有下降,差异具有统计学意义(P<0.05)。治疗后两组间比较,在入睡时间,睡眠障碍,日间功能障碍方面无差异(P>0.05);但试验组在改善睡眠质量,睡眠时间,睡眠效率方面具有优势,两组具有差异(P<0.05)。2.中医证候评分比较:治疗后两组患者中医证候评分总分及各项积分较治疗前均有所下降,差异具有统计学意义(P<0.05);但试验组在失眠多梦、急躁易怒或情志抑郁、性欲下降、阴部干涩、手足心热方面优于对照组,差异具有统计学意义(P<0.05),其余方面疗效相当(P值>0.05)。3.焦虑自评量表(SAS)比较:治疗后两组患者SAS评分较前均有明显下降,差异具有统计学意义(P<0.05);两组患者组间比较,试验组效果优于对照组,差异具有统计学意义(P<0.05)。4.治疗过程中患者未出现严重不良反应,本研究具有一定的安全性。结论:1.对照组中药汤剂治疗与试验组中药汤剂联合揿针治疗均可有效改善围绝经期失眠及相关临床症状。2.试验组中药汤剂联合揿针治疗在改善睡眠质量,睡眠时间,睡眠效率方面优于对照组中药汤剂治疗。3.试验组中药汤剂联合揿针治疗在改善失眠多梦、急躁易怒或情志抑郁、性欲下降、阴部干涩、手足心热方面优于对照组中药汤剂治疗。
%U https://link.cnki.net/doi/10.27213/d.cnki.glnzc.2023.000142
%R 10.27213/d.cnki.glnzc.2023.000142
%W CNKI

%0 Thesis
%A 杨艳蓉
%T 中药脐灸联合脐贴治疗慢性失眠的单盲随机对照试验
%Y 郑入文
%J 北京中医药大学
%9 硕士
%D 2023
%K单盲随机对照试验;神阙;失眠;中药脐灸;中药脐贴
%X 目的:通过观察隔药灸神阙穴联合药物贴敷神阙穴对慢性失眠患者治疗前后匹兹堡睡眠指数量表(Pittsburgh Sleep Quality Index,PSQI)、SPIEGEL 量表、中医症状、睡眠日志的影响,评价隔药灸神阙穴联合药物贴敷神阙穴治疗失眠的临床疗效。方法:采用单盲随机对照试验的方法进行研究。收治符合纳入标准,不符合排除标准的患者共64例,其中试验组31例,对照组33例。两组均采用睡眠指导作为基础治疗,试验组采用隔药灸神阙穴联合药物贴敷神阙穴治疗,对照组采用隔安慰剂艾灸神阙穴联合安慰剂贴敷神阙穴治疗。患者平卧露脐,将带孔的面碗置于肚脐,倒入药粉或安慰剂填满患者肚脐和面碗中的洞,点燃艾炷放于面碗中,每20 min更换一次艾炷,治疗1h。治疗结束后用空穴位贴将药粉留置于肚脐中4-8 h,嘱患者自行揭去。将一包脐贴(共28贴)发放给患者,嘱患者每晚睡前贴敷神阙穴,晨起揭去。脐灸隔日治疗1次,每次灸1h,药物留置4-8 h,一周治疗3次,共治疗12次(4周)。脐贴每晚一贴,共贴敷28天(4周)。分别于第一次脐灸当天、最后一次脐灸当天、全部脐灸结束后1个月、全部脐灸结束后2个月填写SPIEGEL、PSQI、中医症状;于入组前14天开始每日填写睡眠日志,直至治疗结束后2个月,总共填写睡眠日志至少98天。运用SPSS25.0、EXCEL对所得数据进行统计分析,观察两组治疗失眠的疗效并进行对比。结果:本研究共招募64例患者,其中试验组31例,对照组33例。试验组脱落2例、剔除1例、中止2例,对照组脱落9例,剔除1例、中止1例。经数据整理后,最后纳入分析的数据为55例,其中试验组28例,对照组27例。1.PSQI:试验组与对照组均能改善患者睡眠质量(P<0.01),且试验组优于对照组(P<0.01),尤其是试验组对患者入睡时间、睡眠效率和日间功能的改善优于对照组(P<0.05)。治疗后两组的维持效果均较好(P>0.05)。睡眠因子分析显示两组均在睡眠药物方面改善不明显(P>0.05)。2.SPIEGEL:试验组与对照组均能改善患者睡眠质量(P<0.01),且试验组优于对照组(P<0.05),而且两种方法治疗失眠均有较好的维持效果(P>0.05)。3.中医症状:两组治疗方法均能缓解患者的中医症状(P<0.01),且在出组后均有较好的维持效果(P>0.05),但是两组之间症状的缓解没有显著差异(P>0.05)。4.睡眠日志:两组均能改善患者的入睡时长、夜醒次数、醒来后再入睡时间之和、睡眠时长、睡眠效率,且入睡时长、睡眠时长、睡眠效率方面试验组的效果优于对照组。5.减药率:两组均能使患者减药安眠药服用量,且试验组效果优于对照组(P<0.01)。6.安全性:本研究涉及到的不良反应主要是局部皮损,其中发生率最高的为脐贴引起的局部皮肤破损。总不良反应发生率为试验组35.5%,对照组30.3%。两组之间不良反应发生率无显著差异(P>0.05)。结论:试验组和对照组治疗失眠均能改善患者PSQI评分、SPIEGEL评分、中医症状评分和睡眠日志情况,且出组1个月和出组2个月分数无明显反弹,可见两组治疗失眠均有较好疗效,且具有良好的维持效果。试验还发现与对照组相比,中药脐灸联合中药脐贴治疗失眠具有更好的疗效。但是本试验不良反应发生率较高,在未来试验和临床工作中当选择合适的脐贴并按正确方法贴敷,给皮肤充足的休整时间以降低不良反应发生率。中药脐灸联合中药脐贴治疗失眠具有较好的疗效,猜测其给药机理可能与艾灸和穴位贴敷持续激活瞬时感受器电位香草酸(Transient Receptor Potential Vanilloid,TRPV)家族通道、介导艾灸温热刺激、激活神经元、改善微循环有关,从而使得药物容易通过皮肤吸收,排除肝脏首过效应的影响,并达到持久稳定给药的效果。药物进入体内联合艾灸温热刺激可能会引起体液、免疫、神经等系统的变化,从而起到治疗失眠的效果。
%U https://link.cnki.net/doi/10.26973/d.cnki.gbjzu.2023.000273
%R 10.26973/d.cnki.gbjzu.2023.000273
%W CNKI

%0 Thesis
%A 彭星榕
%T 滋肾调肝汤联合耳穴贴压治疗肾虚肝郁型绝经前后诸证的临床观察
%Y 苗晓玲
%J 云南中医药大学
%9 硕士
%D 2023
%K绝经前后诸证;肾虚肝郁;滋肾调肝汤;耳穴贴压
%X 目的:本研究旨在观察导师经验方滋肾调肝汤联合耳穴贴压治疗肾虚肝郁型绝经前后诸证患者的临床疗效。探讨滋肾调肝汤联合耳穴贴压对患者临床症状的改善情况及血清性激素水平变化的影响,并对比该法与单纯内服滋肾调肝汤的治疗疗效,以期为本病治疗提供新的中医治疗思路及临床依据。方法:将符合纳入标准的72例绝经前后诸证患者(肾虚肝郁型)随机分为治疗组(滋肾调肝汤+耳穴贴压)36例、对照组(单纯内服滋肾调肝汤)36例,连续治疗3个疗程后对比两组患者治疗前后的中医证候评分、改良Kupperman量表评分、焦虑自评量表(SAS)评分及血清性激素水平的变化,进行统计学分析,评价两组疗效及安全性。结果:1.中医证候评分:(1)治疗组总有效率为88.24%,对照组总有效率为78.79%,P<0.05,说明两种治疗方法均可改善绝经前后诸证(肾虚肝郁型)患者的中医证候,且治疗组优于对照组;(2)组内比较,除尿频尿急(P>0.05),其余治疗后的中医证候评分均下降,P<0.05,说明两种治疗方法对除尿频尿急外的其余中医证候均有改善;(3)组间比较显示治疗组改善烘热汗出、急躁易怒、抑郁寡欢、头晕或头痛、失眠多梦及皮肤瘙痒优于对照组(P<0.05)。2.改良Kupperman评分:(1)治疗组总有效率为85.29%,对照组总有效率为78.79%,P<0.05,表明两种治疗方法治疗肾虚肝郁型绝经前后诸证均有效,且治疗组优于对照组;(2)组内比较,治疗组泌尿感染治疗前后对比无差异(P>0.05),其余症状对比差异均具有统计学意义(P<0.05),对照组感觉异常、泌尿感染评分治疗前后对比无差异(P>0.05),其余症状对比差异均具有统计学意义(P<0.05),表明治疗组可改善除泌尿感染外的其余临床症状,对照组可改善除感觉异常、泌尿感染外的其余临床症状;(3)组间比较显示治疗组改善潮热汗出、易激动、感觉异常、失眠、眩晕、头痛、抑郁疑心及皮肤蚁走感优于对照组(P<0.05)。3.焦虑自评量表(SAS)评分:治疗后两组SAS评分均降低,治疗组缓解焦虑症状的疗效优于对照组。(组内及组间比较均P<0.05)。4.FSH、LH、E_2水平:治疗后两组FSH、LH水平均有所降低,E_2水平均有所提高,表明两种治疗方法均能改善FSH、LH及E_2水平,治疗组疗效更佳(组内及组间比较均P<0.05)。结论:1.滋肾调肝汤联合耳穴贴压可有效改善肾虚肝郁型绝经前后诸证患者的临床症状,可明显缓解患者焦虑症状,降低中医证候评分、改良Kupperman评分及SAS评分。2.滋肾调肝汤联合耳穴贴压可有效改善肾虚肝郁型绝经前后诸证患者的FSH、LH及E_2水平。3.滋肾调肝汤联合耳穴贴压治疗肾虚肝郁型绝经前后诸证患者的过程中无不良反应发生,安全有效。
%U https://link.cnki.net/doi/10.27460/d.cnki.gyzyc.2023.000135
%R 10.27460/d.cnki.gyzyc.2023.000135
%W CNKI

%0 Thesis
%A 张天瑜
%T 基于网状Meta分析的腹针联合艾灸治疗失眠临床疗效观察
%Y 谭亚芹
%J 内蒙古医科大学
%9 硕士
%D 2023
%K失眠;网状Meta分析;腹针;艾灸;穴位埋线
%X 目的:运用网状Meta分析探究六种针灸疗法治疗失眠的临床疗效排序。基于网状Meta分析的结果,将优选干预措施与腹针结合艾灸神阙疗法进行临床随机对照研究,探究腹针结合艾灸神阙治疗失眠的临床疗效。方法:1.文献研究系统检索中国知网、万方、维普、PubMed数据库自建库—2022年6月公开发表的关于六种针灸疗法治疗失眠的随机对照试验(RCT),双人独立筛选文献、提取数据建立数据库,并对符合纳排标准的文献采取Cochrane偏倚评价工具进行质量评价后,使用Stata 17.0版本软件进行网状Meta分析,得出各干预措施基于临床总有效率的排序。2.临床研究将符合纳入排除标准的的66例失眠患者,用随机数字表法信封隐藏分为两组。穴位埋线组和腹针结合艾灸神阙组各33例,共治疗4周,于治疗前和治疗后记录临床疗效、匹兹堡睡眠质量指数量表(PSQI)评分和焦虑自评量表(SAS)评分。采用SPSS 26对研究数据进行分析。结果:1.文献研究(1)筛选文献:最终纳入48项研究,共13种干预措施,治疗组的干预措施包含常规针刺18篇、腹针9篇、电针4篇、皮内针8篇、穴位埋线6篇、艾灸3篇。(2)网状Meta分析结果:腹针、电针、皮内针、穴位埋线、艾灸均较常规针刺疗效更佳。网状Meta分析显示有效率统计学排序前三位为穴位埋线(SUCRA=92.9)>电针(SUCRA=81.5)>腹针(SUCRA=78.1)。2.临床研究(1)腹针结合艾灸神阙、穴位埋线均能有效改善失眠患者临床症状,两组治疗前后PSQI评分组内比较差异均有统计学意义(P<0.05)。(2)腹针结合艾灸神阙、穴位埋线改善失眠临床症状方面效果相当,两组总有效率差异无统计学意义(P>0.05),治疗后PSQI评分组间比较差异无统计学意义(P>0.05),治疗后SAS评分组间比较差异无统计学意义(P>0.05)。结论:1.网状Meta分析结果显示六种针灸疗法治疗失眠总有效率累积概率排序为:穴位埋线〉电针〉腹针〉艾灸〉皮内针〉常规针刺。2.穴位埋线相较于其他五种针灸疗法可能为治疗失眠最佳的单一干预措施。3.腹针结合艾灸神阙的临床总有效率、显效率、PSQI总分和SAS评分的改善与穴位埋线相比无显著性差异。4.腹针结合艾灸神阙治疗失眠的疗效显著,治疗过程安静舒适,疼痛轻微,值得临床推广应用。
%U https://link.cnki.net/doi/10.27231/d.cnki.gnmyc.2023.000251
%R 10.27231/d.cnki.gnmyc.2023.000251
%W CNKI

%0 Journal Article
%A 卓春萍
%A 王慧明
%A 陈雪丽
%+ 北京老年医院康复医学科;北京老年医院骨科;首都医科大学附属北京世纪坛医院康复医学科;
%T 疏肝调经针灸方案联合耳穴埋豆对围绝经期失眠及焦虑抑郁状态研究
%J 中华保健医学杂志
%D 2023
%V 25
%N 02
%K围绝经期失眠;焦虑抑郁;疏肝调经针灸;耳穴埋豆;性激素
%X 目的 分析疏肝调经针灸方案联合耳穴埋豆对围绝经期失眠及焦虑抑郁状态的影响。方法 前瞻性选取2020年7月～2022年6月北京老年医院诊治的围绝经期失眠患者106例。按照治疗方法分为两组，对照组给予常规西医治疗，观察组在此基础上实施疏肝调经针灸+耳穴埋豆治疗，观察对比两组治疗效果。结果 治疗后，两组患者PSQI、HAMA、HAMD评分均明显降低，其中观察组患者的评分更低，差异有统计学意义（P <0.01）；两组患者E2水平增高、LH和FSH水平降低，其中观察组3项指标优于对照组，差异有统计学意义（P <0.05）。观察组治疗依从性优良率为94.34%，高于对照组的77.36%，差异有统计学意义（P <0.05）。结论 针对围绝经期失眠患者，常规西医基础上实施疏肝调经针灸联合耳穴埋豆治疗，有助于调节性激素水平，显著改善失眠及焦虑抑郁状态。
%P 223-225
%@ 1674-3245
%U https://kns.cnki.net/kcms2/article/abstract?v=XEQRgWHfXDEItmvRv28HEa4pROwjWM0bDNVvavsHx079unyDQNTLUHEr8bhd0gwaliRpAqfJbY07oiRWlCNdsBik7s7FIwgvRbaWJGDcpcBfmn5sajGRYOSDEXdkcHsLlU9IBz0yC6AxFUi8oxeGpbvYb84m24mo&uniplatform=NZKPT&language=CHS
%W CNKI

%0 Thesis
%A 吴金双
%T 针刺治疗女性围绝经期失眠的取穴规律及针药结合临床疗效评价
%Y 杨东霞
%J 黑龙江中医药大学
%9 硕士
%D 2023
%K数据挖掘;围绝经期失眠;经颅重复针刺疗法;酸枣仁汤
%X 目的:通过数据挖掘技术总结针刺治疗女性围绝经期失眠的核心腧穴,并将穴位与国医大师孙申田教授的经颅重复针刺疗法相结合,再联合酸枣仁汤治疗心肾不交型围绝经期失眠,为今后治疗心肾不交型围绝经期失眠提供参考与借鉴。方法:1.数据挖掘部分:检索中国知网、维普期刊、万方数据资源系统电子数据库中有关针刺治疗围绝经期失眠的文献,将筛选后的文献录入Office Excel 2010形成穴位数据库,对穴位频数、频率、特定穴、所属经络、人体部位分布进行统计分析并对出现频次≥5次的穴位进行聚类分析,使用SPSS Modeler 18.0软件对穴位进行关联规则分析。2.临床疗效部分:本课题共纳入32例符合纳入标准患者,研究期间脱落2例患者,实际完成30例患者。采用自身前后对照方式,对纳入患者给予经颅重复针刺疗法结合酸枣仁汤治疗,统计患者治疗前后FSH水平、PSQI评分、Kupperman评分、中医证候评分变化,使用SPSS 21.0软件进行处理分析,评价其临床疗效。结果:1.数据挖掘部分:共涉及57个穴位,总使用频次371次,使用频次≥10次的穴位有15个,累计使用频次为253次,占总使用频次68.19%,百会、三阴交、神门三个穴位使用频率最高;共涉及8类特定穴,使用频次最多的特定穴为原穴、其次是五腧穴、背俞穴、募穴、八脉交会穴、八会穴、络穴、下合穴;常用经络中多取任脉、足太阳膀胱经、督脉上的穴位,总频次为164次,占比44.20%。最常用的穴位分布在下肢部、头面颈项部、胸腹部,总频次为267次,占比71.97%;关联规则分析:共生成了15条支持度大于0.3,置信度大于0.8关联规则,发现了关元-神门-三阴交、气海-关元等具有很强的关联以及关元、神门、三阴交、气海、太溪、百会等穴位属于治疗围绝经期失眠的核心穴位。3个聚类群,聚1类:肾俞、心俞、肝俞、神庭、本神、合谷;聚2类:百会、内关、三阴交、神门、天枢、子宫、中脘、下脘、关元、气海、足三里、印堂;聚3类:照海、申脉、太溪、太冲、四神聪、安眠。2.临床疗效部分:治疗后的FSH水平、PSQI评分、Kupperman评分、中医症候积分均降低,差异有统计学意义(P<0.001)。中医证候总有效率在96.67%,综合疗效的总有效率在93.33%。结论:1.针刺治疗围绝经期失眠取穴方面:百会、三阴交、神门三个穴位使用频率最高;在特定穴中,原穴、五腧穴、背俞穴这三类特定穴使用频率最高;在人体部位分布上,多取下肢部、头面颈项部、胸腹部上的穴位;在所属经络中,多取任脉、足太阳膀胱经、督脉上的穴位;在关联规则中,发现了关元-神门-三阴交、气海-关元等具有很强的关联,是治疗围绝经期失眠常用的穴位配伍以及关元、神门、三阴交、气海、太溪、百会等穴位属于治疗围绝经期失眠的核心穴位。2.经颅重复针刺疗法结合酸枣仁汤治疗心肾不交型围绝经期失眠,可延长患者睡眠时间、提高睡眠质量并减少其中医证候并且研究期间未发现不良反应,可适用于临床。
%U https://link.cnki.net/doi/10.27127/d.cnki.ghlzu.2023.000076
%R 10.27127/d.cnki.ghlzu.2023.000076
%W CNKI

%0 Journal Article
%A 张慧洁
%+ 广西防城港市中医医院;
%T 针灸配合耳穴压豆治疗心肾不交型围绝经期睡眠障碍的临床观察
%J 大众科技
%D 2022
%V 24
%N 12
%K针灸;耳穴压豆;围绝经期睡眠障碍;失眠;临床观察
%X 目的：探讨研究针灸配合耳穴压豆治疗围绝经期睡眠障碍心肾不交型患者的临床疗效。方法：选取60例心肾不交型围绝经期睡眠障碍患者按随机数字表随机分为2组，对照组给予艾司唑仑片治疗，治疗组在西药治疗基础上联合应用针灸配合耳穴压豆治疗，用药3周后对比观察治疗前后两组的临床有效率和睡眠质量，采用匹兹堡睡眠质量指数量表（PSQI）评分和失眠严重程度指数量表（ISI）评分评估临床疗效。结果：治疗3周后，与对照组比较，治疗组的临床治愈率及有效率显著升高（P<0.05），治疗组患者PSQI总分及ISI评分均显著降低（P<0.05）；与治疗前比较，观察组患者PSQI各因子评分及PSQI总分及ISI评分显著低于治疗前（P<0.01）。结论：针灸配合耳穴压豆治疗心肾不交型围绝经期睡眠障碍疗效确切，针灸配合耳穴压豆能有效改善心肾不交型失眠患者的睡眠质量，可在临床推广应用。
%P 91-94
%@ 1008-1151
%U https://kns.cnki.net/kcms2/article/abstract?v=XEQRgWHfXDFqzAu2SsCeeBoxGOQWxI8uVKKZqKaE0T3WuOnuYsNGuMRK8U_jkpL3KluxKZ5GxjYgaEpC6HnmZ2ASU7XBMiz6T6WPfH2uR1zPcEJcsE9h27iX1MXQBsZBpPFFbBZ4ywWHOuxt7AwZNziPjNcri9zM&uniplatform=NZKPT&language=CHS
%W CNKI

%0 Journal Article
%A 吴志彪
%+ 厦门市翔安区妇幼保健院;
%T 观察针刺联合固元宁神汤对心肾不交型围绝经期失眠症患者睡眠质量的影响
%J 世界睡眠医学杂志
%D 2022
%V 9
%N 11
%K围绝经期失眠症;心肾不交型;固元宁神汤;不良反应;针刺
%X 目的：观察针刺联合固元宁神汤对心肾不交型围绝经期失眠症(PMI)患者睡眠质量的影响。方法：选取2020年6月至2022年6月厦门市翔安区妇幼保健院收治的心肾不交型PMI患者84例作为研究对象，按照随机数字表法分为观察组和对照组，每组42例。对照组给予固元宁神汤治疗，观察组在对照组基础上给予针刺治疗，连续治疗4周。比较2组患者的临床疗效，中医证候积分，采用匹兹堡睡眠指数量表(PSQI)比较2组患者治疗前后的睡眠质量，同时比较2组患者不良反应发生率。结果：干预后，观察组治疗总有效率显著高于对照组，观察组中医证候评分、PSQI评分显著低于对照组，2组比较差异有统计学意义(P<0.05);2组治疗期间均未发生不良反应。结论：针刺联合固元宁神汤治疗心肾不交型PMI患者效果显著，可有效减轻其中医证候，改善睡眠质量，且无严重不良反应，临床应用价值较高，可进行大力推广。
%P 2047-2050
%@ 2095-7130
%U https://kns.cnki.net/kcms2/article/abstract?v=XEQRgWHfXDF_NjqNlT9ZMDLbtek7W6wyDWp6obxsA0gXIu9tJazhVakibTDT_qtNpmn6haYb4vYOQpH8zv_nrGUt--9famzJwRnUe9UyVf9m_KOs1Ch-C7SZY7NO_8HgEIaetHIQDZsMytGdo_gF4z6qdVH0u7GX&uniplatform=NZKPT&language=CHS
%W CNKI

%0 Journal Article
%A 霍松
%A 王贵双
%+ 南阳张仲景医院针灸科;
%T 解郁安神方联合针刺治疗肾虚肝郁型围绝经期综合征失眠临床观察
%J 光明中医
%D 2022
%V 37
%N 21
%K绝经前后诸证;解郁安神方;针刺疗法;肾虚肝郁证;失眠
%X 目的 分析解郁安神方联合针刺对肾虚肝郁型围绝经期综合征失眠患者的疗效。方法 选择南阳张仲景医院2019年1月—2021年1月收治的肾虚肝郁型围绝经期综合征失眠患者82例。采用随机数字表法将患者分成对照组(39例)和联合组(43例)。对照组患者接受解郁安神方治疗，联合组患者接受解郁安神方联合针刺治疗。对2组患者临床疗效、睡眠质量、雌激素水平和不良反应进行比较。结果 联合组患者临床总有效率高于对照组(P<0.05)。治疗后，2组患者PSQI评分较治疗前下降。联合组患者在治疗后PSQI评分低于对照组(P<0.05)。治疗后2组患者LH水平较治疗前下降。联合组患者治疗后LH水平低于对照组(P<0.05)。治疗后，2组患者E_2水平较治疗前升高。联合组患者在治疗后E_2水平高于对照组(P<0.05)。联合组不良反应率高于对照组，比较差异无统计学意义(P>0.05)。结论 解郁安神方联合针刺能显著改善肾虚肝郁型围绝经期综合征失眠患者睡眠情况，提升临床疗效，改善雌激素水平，推荐使用。
%P 3923-3925
%@ 1003-8914
%U https://kns.cnki.net/kcms2/article/abstract?v=XEQRgWHfXDGs802Bq0-qUN7gykLJsMONdAwkBSDuFptWQNWa21D7BXU0AvKRYEuOxM9qaRiQyb4LvNlKV2eELkdJar3LMoIv4e_YqZWpZQ8sQBtrVHW7RxWxpQKwSzMV1ihiuaT2I_zo1IApeEYUGMXOhpos9Gtf&uniplatform=NZKPT&language=CHS
%W CNKI

%0 Journal Article
%A 冉固生
%A 王毅
%+ 嵩县中医院;
%T 酸枣仁汤加味结合针灸治疗围绝经期失眠临床研究
%J 河南中医
%D 2022
%V 42
%N 11
%K围绝经期失眠;酸枣仁汤加味;针灸疗法;《金匮要略》;张仲景
%X 目的：观察酸枣仁汤加味结合针灸治疗围绝经期失眠的临床疗效。方法：将86例围绝经期失眠患者按照随机数字表法分为对照组和观察组，每组各43例。对照组给予常规西药治疗，观察组给予酸枣仁汤加味结合针灸疗法治疗。比较两组患者不良反应发生率及治疗前后中医证候积分、匹兹堡睡眠质量指数量表(pittsburgh sleep quality index, PSQI)、失眠严重程度指数(insomnia severity index, ISI)、激素水平[黄体生成素(luteinizing hormone, LH)、促卵泡激素(follicle-stimulating hormone, FSH)、雌二醇(estradiol, E_2)]变化情况。结果：两组患者治疗后中医证候积分低于本组治疗前，且治疗后观察组低于对照组，差异具有统计学意义(P<0.05)。两组患者治疗后PSQI和ISI评分低于本组治疗前，且治疗后观察组低于对照组，差异具有统计学意义(P<0.05)。两组患者治疗后FSH、LH水平低于本组治疗前，E_2高于本组治疗前，且治疗后观察组FSH、LH水平低于对照组，E_2高于对照组，差异具有统计学意义(P<0.05)。对照组不良反应发生率为18.60%,观察组不良反应发生率为4.65%,两组患者不良反应发生率比较，差异具有统计学意义(P<0.05)。结论：酸枣仁汤加味结合针灸疗法治疗围绝经期失眠，可缓解患者失眠症状，提高睡眠质量，且能有效调节激素水平。
%P 1644-1647
%@ 1003-5028
%U https://link.cnki.net/doi/10.16367/j.issn.1003-5028.2022.11.0348
%R 10.16367/j.issn.1003-5028.2022.11.0348
%W CNKI

%0 Journal Article
%A 平慧强
%+ 新郑市人民医院;
%T 桂枝甘草龙骨牡蛎汤加减联合针灸治疗更年期失眠的临床研究
%J 哈尔滨医药
%D 2022
%V 42
%N 05
%K更年期失眠;桂枝甘草龙骨牡蛎汤;针灸;睡眠质量
%X 目的 探讨更年期失眠患者运用桂枝甘草龙骨牡蛎汤加减联合针灸治疗的临床效果。方法 选取100例更年期失眠患者患者为研究对象，采用掷硬币法分为2组，对照组（50例）与观察组（50例）。两组均进行常规治疗，在此基础上，对照组采用桂枝甘草龙骨牡蛎汤加减治疗；观察组采用桂枝甘草龙骨牡蛎汤加减联合针灸治疗，3周为1疗程，均治疗3个疗程。比较两组治疗前、治疗3个疗程时中医证候评分、睡眠质量[采用匹兹堡睡眠质量指数量表（PSQI）评估]；并记录治疗期间不良反应情况。结果 治疗3个疗程时，较治疗前，两组中医证候积分均降低，且观察组更低（P<0.05）；治疗3个疗程时，较治疗前，两组PSQI评分均降低，且观察组更低（P<0.05）；两组治疗期间均未发生不良反应症状。结论 桂枝甘草龙骨牡蛎汤加减联合针灸治疗更年期失眠患者可降低中医证候评分，改善睡眠质量。
%P 131-132
%@ 1001-8131
%U https://kns.cnki.net/kcms2/article/abstract?v=XEQRgWHfXDHYPpb6a84hMa1UqDoP3vPo73ZU2zSaDC6n24gTJhugMAc32zczk0eKvxhSkrTyYF9BozmXDokBQ3D9HCzrKLI39Z3Sl9j_khE2qyBFUFsVVYHAZQy-PQ0oDC_BShbGgtV52SwCkJTSdGKsWz2KJqsY&uniplatform=NZKPT&language=CHS
%W CNKI

%0 Journal Article
%A 顾金花
%A 闻迎春
%A 吴春欢
%A 张华梅
%+ 上海市奉贤区中医医院针灸科;上海市奉贤区中医医院康复科;
%T 针刺配合五音疗法治疗肾虚肝郁型围绝经期失眠的临床研究
%J 检验医学与临床
%D 2022
%V 19
%N 20
%K针灸;五音疗法;围绝经期失眠;脑源性神经营养因子;β-内啡肽
%X 目的 探讨针刺配合五音疗法治疗肾虚肝郁型围绝经期失眠的疗效及其对血清脑源性神经营养因子(BDNF)、β-内啡肽(EP)和神经肽Y(NPY)水平的变化。方法 选择2019年1月至2020年12月在该院就诊诊断为围绝经期失眠的患者90例患者，按照随机数字的方法将患者分为观察组和对照组，每组各45例。对照组予以艾司唑仑治疗，观察组予以针刺配合五音疗法。观察两组治疗后的疗效和不良反应发生率，两组治疗前后症状评分、严重失眠指数(ISI)、匹兹堡睡眠质量指数(PSQI)、改良Kupperman量表(KI)评分、血清雌二醇(E_2)、卵泡生成激素(FSH)、黄体生成激素(LH)、BDNF、β-EP和NPY水平变化。结果 观察组的总有效率为93.33%,明显高于对照组的73.33%(χ~2=5.120,P<0.05)。两组不良反应发生率比较差异无统计学意义(χ~2=0.096,P>0.05)。两组治疗前症状，ISI、PSQI、KI评分，血清E_2、FSH、LH、BDNF、β-EP和NPY水平比较差异无统计学意义(P>0.05)。治疗后，两组血清E_2、BDNF、β-EP和NPY水平均较治疗前明显升高(P<0.01),两组面色苍白、头晕目眩、失眠多梦、视力减退、ISI、PSQI、KI评分、FSH和LH水平均较治疗前明显降低(P<0.01),观察组与对照组比较，升高或者降低更为明显(P<0.01)。结论 针刺配合五音疗法治疗肾虚肝郁型围绝经期失眠的疗效显著，能够明显缓解症状，改善激素紊乱，可能与血清BDNF、β-EP和NPY水平升高有关。
%P 2773-2777
%@ 1672-9455
%U https://kns.cnki.net/kcms2/article/abstract?v=XEQRgWHfXDHYPpb6a84hMa1UqDoP3vPo73ZU2zSaDC4H0_P7pBZ3ANNyCHQdSBtzZ_DCANtT2rizBB9bvP52H0ns-sOew8lhqdjVKTbXIqzqlxGcHB3Ipwtmy2f4F3zTXFc_5V-HoqgZVcSuOLXdYzx8r-f9q-fF&uniplatform=NZKPT&language=CHS
%W CNKI

%0 Journal Article
%A 寻晓
%A 李丹
%A 刘艳红
%+ 浏阳市中医医院;
%T 针刺背俞穴配合重复经颅磁刺激（rTMS）对围绝经期失眠患者睡眠质量的影响
%J 按摩与康复医学
%D 2022
%V 13
%N 22
%K围绝经期;失眠;针刺;背俞穴;重复经颅磁刺激;睡眠质量
%X 目的：探讨针刺背俞穴配合重复经颅磁刺激治疗围绝经期失眠患者睡眠质量的影响。方法：选取2021年1月1日至2021年9月30日招募浏阳市中医医院针灸推拿康复科睡眠门诊及社会上符合围绝经期失眠诊断标准的患者共44例，随机分为对照组和观察组各22例。对照组口服艾司唑仑片，观察组采用针刺背俞穴配合重复经颅磁刺激，观察比较两组治疗前后匹兹堡睡眠质量指数（PSQI7因子成分指数）、中医症候积分。结果：治疗后，两组患者的睡眠质量、入睡时间、睡眠时间、睡眠效率、睡眠障碍、催眠药物、日间功能障碍7个维度评分及总分均较治疗前降低（P<0.05），且观察组治疗后的PSQI评分各项评分均低于对照组（P<0.05）。治疗后，两组患者的睡眠不安、心烦易怒、心悸不安、腰膝酸软、耳鸣各评分均较治疗前降低（P<0.05），且观察组治疗后的中医症候各积分均低于对照组（P<0.05）。结论：针刺背俞穴配合重复经颅磁刺激相比口服艾司唑仑片更能有效改善围绝经期失眠患者睡眠质量，值得临床推广。
%P 5-7+12
%@ 1008-1879
%U https://link.cnki.net/doi/10.19787/j.issn.1008-1879.2022.22.002
%R 10.19787/j.issn.1008-1879.2022.22.002
%W CNKI

%0 Journal Article
%A 白瑞
%+ 天津市红桥区中医医院精神科;
%T 交通心肾针刺法联合佐匹克隆片治疗更年期失眠症临床观察
%J 光明中医
%D 2022
%V 37
%N 18
%K交通心肾针刺疗法;佐匹克隆;更年期失眠症;睡眠质量;神经递质;中西医结合疗法
%X 目的 对交通心肾针刺法联合佐匹克隆片对更年期失眠症的临床疗效进行探讨。方法 将102例更年期失眠症患者随机分为对照组(51例)和观察组(51例)，对照组采用佐匹克隆片治疗，观察组采用交通心肾针刺法联合佐匹克隆片治疗，比较2组患者的治疗效果。结果 治疗后，观察组总有效率显著高于对照组(P <0.05);治疗后观察组患者日均睡眠时间、5-HT水平显著高于对照组和治疗前(P <0.05);观察组睡眠潜伏时间、SRSS评分、PSQI指数和DA水平显著低于对照组和治疗前(P <0.05)。结论交通心肾针刺法联合佐匹克隆片可显著改善更年期失眠患者的睡眠质量，延长睡眠时间，调节神经递质5-HT和DA的水平，对更年期失眠具有一定的治疗价值。
%P 3390-3393
%@ 1003-8914
%U https://kns.cnki.net/kcms2/article/abstract?v=XEQRgWHfXDGbUbznTPewA7GCalUf693XnenVW_3o-_GnYViNHpigdVDAbw1zx9e_NDbu9icNokDGwyZc8SbgyVZde_breiGBF2qpJxDQhK5yXW39Og9DufTdS0Lu4zD4TTdYQzN3rP4iWRQ2qw5eFRp0RnvOi_i_&uniplatform=NZKPT&language=CHS
%W CNKI

%0 Journal Article
%A 季秀海
%A 陈艳琴
%A 张海峰
%+ 太仓市中医医院肿瘤科;太仓市中医医院针灸科;
%T 针刺配合耳穴埋豆治疗乳腺癌内分泌治疗后类围绝经期综合征30例
%J 光明中医
%D 2022
%V 37
%N 17
%K针刺疗法;耳穴;乳腺癌;类围绝经期综合征
%X 目的 观察针刺配合耳穴埋豆对乳腺癌内分泌治疗后类围绝经期综合征的临床疗效。方法 将60例接受乳腺癌内分泌治疗后出现类围绝经期综合征患者随机分为对照组和治疗组，对照组予内分泌治疗及口服谷维素治疗;治疗组在对照组治疗的基础上加针刺配合耳穴埋豆治疗。观察比较2组患者治疗前后改良库珀曼(Kupperman)评分、血清性激素水平及血管舒张因子一氧化氮(NO)水平情况。结果 2组患者治疗前后改良Kupperman评分均有所下降(P <0.05)，而治疗组较对照组改善更明显(P <0.05)，且在潮热汗出、失眠、心悸主要症状积分改善方面均优于对照组(P <0.05)。在性激素检测方面，治疗后2组雌二醇(E2)、促卵泡生成素(FSH)及促黄体生成素(LH)水平较治疗前均无明显变化(P> 0.05)。治疗后治疗组NO水平较治疗前显著上升(P <0.05)，且明显高于对照组(P <0.05)。结论 针刺配合耳穴埋豆可以显著改善乳腺癌内分泌治疗后类围绝经期综合征患者的临床症状，且对性激素水平无明显影响，安全性良好。
%P 3167-3169
%@ 1003-8914
%U https://kns.cnki.net/kcms2/article/abstract?v=XEQRgWHfXDGvBBiIptAsjv_AJU_qBMgBczXL_KA8mV9phHDSD9-ZrVkrjIal_7VMTJuf0v6doefivP5-B9N3s8BSBwADniexr_7BF7EzgR9weMwdw4NltVTtybC3zIOigmmiU-02ljRd6-qsR2s1fkTtAjzkqkbr&uniplatform=NZKPT&language=CHS
%W CNKI

%0 Journal Article
%A 全春梅
%A 闫秋丽
%+ 北京市昌平区中西医结合医院分院;
%T 甘麦大枣汤联合原络针刺治疗更年期失眠症女性患者的疗效及对血清神经递质水平的影响
%J 中医临床研究
%D 2022
%V 14
%N 25
%K更年期失眠症;甘麦大枣汤;原络针刺法;性激素;神经递质
%X 目的：探讨甘麦大枣汤联合原络针刺法治疗更年期失眠症女性患者的疗效及对血清神经递质水平的影响。方法：选取2019年1月-2020年6月于北京市昌平区中西医结合医院分院就诊的98例更年期失眠症女性患者作为研究对象，按随机数表法分为对照组和观察组，各49例。对照组予以艾司唑仑片治疗，观察组予以甘麦大枣汤联合原络针刺法治疗，两组均持续治疗1个月。对比两组治疗后的临床疗效，治疗前后的匹兹堡睡眠质量指数（Pittsburgh Sleep Quality Index,PSQI）评分，血清雌二醇（Estradiol,E_2）、孕酮（Progesterone,P）、促卵泡生成素（Follicle Stimulating Hormone,FSH）、促黄体生成素（Luteinizing Hormone,LH）水平及血清5-羟色胺（5-hydroxytryptamine,5-HT）、γ-氨基丁酸（γ-aminobutyric Acid,GABA）、去甲肾上腺素（Norepinephrine,NE）、神经肽Y(Neuropeptide Y,NPY)、P物质（P Substance,SP）水平。结果：观察组的总有效率高于对照组（P <0.05）。治疗后两组PSQI各指数评分及总分均较治疗前下降，且观察组均低于对照组（P <0.05）。两组血清E_2、P水平均较治疗前上升，且观察组均高于对照组，两组血清FSH、LH水平均较治疗前下降，且观察组均低于对照组（P <0.05）。两组血清5-HT、GABA、NPY水平均较治疗前上升，且观察组均高于对照组，两组血清NE、SP水平均较治疗前下降，且观察组均低于对照组（P <0.05）。结论：甘麦大枣汤联合原络针刺法治疗可有效改善更年期失眠症女性患者的失眠症状，其作用机制可能与调节患者体内的血清性激素水平及神经递质有关。
%P 63-66
%@ 1674-7860
%U https://kns.cnki.net/kcms2/article/abstract?v=XEQRgWHfXDGvBBiIptAsjv_AJU_qBMgBczXL_KA8mV9le6D3WrRv496f-IeFIO-UNYlH2bRR2kGKE1jlnaKwYLmm5UIgtuQxLcYJPnSHjx7Sp3aGqikYFnTUKBpF9NzyNevZ987uU1Jc1dLh_yICPqQwI054uuQm&uniplatform=NZKPT&language=CHS
%W CNKI

%0 Journal Article
%A 陈旦
%+ 宁波市中医院;
%T 穴位敷贴辅助揿针治疗围绝经期失眠的临床效果
%J 中国妇幼保健
%D 2022
%V 37
%N 15
%K穴位敷贴;揿针;围绝经期;失眠;性激素
%X 目的 探究穴位敷贴辅助揿针治疗围绝经期失眠的临床效果，为临床上围绝经期失眠的治疗提供参考。方法 选取2018年12月—2019年12月宁波市中医院收治的围绝经期失眠患者94例为研究对象，按照完全随机法分为对照组和联合组，每组各47例患者。两组患者均行常规基础治疗，对照组患者采用揿针治疗，联合组患者采用穴位敷贴辅助揿针治疗。对比两组患者性激素水平、睡眠质量、中医症候评分及治疗效果。采用化学发光法检测黄体生成素(LH)、血清雌二醇(E_2)水平；采用实验法检测睡眠剥夺(SD)、慢波睡眠(SWS);采用酶联免疫吸附试验法检测血清中神经元特异性烯醇化酶(NE)、蛋白激酶C(PKC)及脑源性神经营养因子(BDNF)水平；采用睡眠量表评分(RCSQ评分)、睡眠质量评分(PSQI评分)检测患者睡眠质量；并评价两组患者中医症候积分和临床疗效。结果 治疗前，两组患者LH、E_2水平比较，差异均无统计学意义(均P>0.05);治疗后，联合组患者LH水平[(16.34±5.81)U/L]显著低于对照组患者[(20.14±10.32)U/L],E_2水平[(24.65±9.09)U/L]显著高于对照组患者[(20.12±7.52)U/L],差异均有统计学意义(t=2.200、2.632,均P<0.05)。治疗前，两组患者各中医症候评分比较，差异均无统计学意义(均P>0.05);治疗后，联合组患者各中医症候评分均显著低于对照组患者，差异均有统计学意义(均P<0.05)。治疗前，两组患者SD和SWS水平比较，差异均无统计学意义(均P>0.05);治疗后，联合组患者SD和SWS水平[(13.52±3.66)、(12.27±6.58)]均显著低于对照组患者[(18.35±5.43)、(15.96±10.21)],差异均有统计学意义(t=5.057、2.083,均P<0.05)。治疗前，两组患者NE、PKC及BDNF水平比较，差异均无统计学意义(均P>0.05);治疗后，联合组患者BDNF水平显著高于对照组患者，NE、PKC水平均显著低于对照组患者，差异均有统计学意义(均P<0.05)。治疗前，两组患者RCSQ和PSQI评分比较，差异均无统计学意义(均P>0.05);治疗后，联合组患者RCSQ和PSQI评分[(1.21±0.25)分、(1.03±0.16)分]均显著低于对照组[(2.45±1.38)分、(2.82±1.05)分],差异均有统计学意义(t=6.061、11.550,均P<0.05)。联合组患者治疗总有效率(97.87%)显著高于对照组(80.85%),差异有统计学意义(χ~2=7.161,P<0.05)。结论 穴位敷贴辅助揿针治疗可显著改善围绝经期失眠患者的失眠症状，提高患者睡眠质量，效果较为理想。
%P 2887-2890
%@ 1001-4411
%U https://link.cnki.net/doi/10.19829/j.zgfybj.issn.1001-4411.2022.15.047
%R 10.19829/j.zgfybj.issn.1001-4411.2022.15.047
%W CNKI

%0 Journal Article
%A 罗霄
%A 唐潇
%A 刘婷婷
%+ 恩施州中心医院;湖北省妇幼保健院;
%T 针刺联合刮痧疗法治疗围绝经期失眠症的疗效观察
%J 上海针灸杂志
%D 2022
%V 41
%N 07
%K针刺疗法;刮痧疗法;失眠症;围绝经期;性激素;匹兹堡睡眠质量指数
%X 目的 观察针刺联合刮痧疗法治疗围绝经期失眠症(PMI)的临床疗效。方法 将61例PMI患者随机分为联合组31例和对照组30例。对照组采用刮痧疗法进行治疗,联合组在对照组基础上联合针刺治疗。比较两组临床疗效及治疗前后的中医证候积分、匹兹堡睡眠质量指数(PSQI)评分、血清性激素[雌二醇(E2)、促黄体生成素(LH)、卵泡刺激素(FSH)]水平及血清单胺类神经递质[5-羟色胺(5-HT)、去甲肾上腺素(NE)]水平。结果 治疗后,联合组总有效率为93.6%,对照组为73.3%,两组比较差异有统计学意义(P<0.05);两组中医证候各方面积分及总分均较治疗前降低(P<0.05),且联合组低于对照组(P<0.05);两组PSQI各因子评分及总分均较治疗前降低(P<0.05),且联合组低于对照组(P<0.05);两组血清E2水平较治疗前升高(P<0.05),LH和FSH水平均较治疗前降低(P<0.05),且联合组优于对照组(P<0.05);两组血清5-HT水平和5-HT/NE比值均较治疗前降低(P<0.05),NE水平较治疗前升高(P<0.05),且联合组优于对照组(P<0.05)。结论 针刺联合刮痧疗法可显著改善PMI患者中医证候积分,调节患者内分泌和神经递质的代谢,进而改善睡眠质量,疗效显著。
%P 661-666
%@ 1005-0957
%U https://link.cnki.net/doi/10.13460/j.issn.1005-0957.2022.07.0661
%R 10.13460/j.issn.1005-0957.2022.07.0661
%W CNKI

%0 Thesis
%A 欧镭颖
%T 针刺联合森田疗法治疗肝郁化火型围绝经期睡眠障碍临床研究
%Y 刘步平
%J 广州中医药大学
%9 硕士
%D 2022
%U https://kns.cnki.net/kcms2/article/abstract?v=XEQRgWHfXDFezXWYaPwPBdOTE7YnphAGonVm4kfWgpcX8Q5nHgfPyhzRp6gpv0W3trkYCXyf6baQTEcXpI78maO3Ip5rLEEYL-Suecn5iNytFJcspbYgfP35KqR51VdSwBHcUC3xks6eSo2MYZZhQTMU3wfB1DMJ&uniplatform=NZKPT&language=CHS
%W CNKI

%0 Thesis
%A 史乐辰
%T 隔药灸脐法联合针刺治疗围绝经期综合征（肾阴虚型）的临床观察
%Y 李永春
%J 山东中医药大学
%9 硕士
%D 2022
%K隔药灸脐;针刺;肾阴虚型;围绝经期综合征
%X 目的:比较隔药灸脐法联合针刺与常规针刺对围绝经期综合征(肾阴虚型)患者临床疗效的差异。方法:纳入66例围绝经期综合征(肾阴虚型)患者,按照随机数字表法分为治疗组(隔药灸脐法联合针刺组)与对照组(针刺组),治疗过程中两组均脱落3例,最终纳入治疗组30例,对照组30例。通过观察两组患者的临床总疗效、治疗前后中医单项症状积分及总积分、Kupperman指数症状总积分,对比两组的疗效差异。结果:(1)治疗后,根据中医症状总积分减少百分率计算,治疗组的临床总有效率优于对照组(P<0.05);治疗后,在中医单项症状积分、症状总积分方面,两组均较治疗前明显降低(P<0.05),且治疗组在改善五心烦热、失眠多梦、口燥咽干、皮肤瘙痒方面疗效优于对照组(P<0.05);在潮热、汗出、腰膝酸软、头晕耳鸣方面,治疗组与对照组相比差异无统计学意义(P>0.05)。(2)治疗后两组患者的Kupperman指数症状总积分较治疗前明显降低(P<0.05),治疗组疗效优于对照组(P<0.05)。结论:隔药灸脐法联合针刺治疗围绝经期综合征(肾阴虚型)的临床疗效优于常规针刺。
%U https://link.cnki.net/doi/10.27282/d.cnki.gsdzu.2022.000771
%R 10.27282/d.cnki.gsdzu.2022.000771
%W CNKI

%0 Thesis
%A 王天宇
%T 疏肝调神针法联合耳针治疗围绝经期焦虑症的临床疗效观察
%Y 杨佃会
%J 山东中医药大学
%9 硕士
%D 2022
%K围绝经期焦虑症;疏肝调神针法;耳针;临床研究
%X 目的:观察疏肝调神针法结合耳针治疗围绝经期焦虑症的临床疗效,通过与常规针刺治疗评估本研究治疗方法的有效性、安全性和可行性。方法:本次研究试验对象来自于山东中医药大学附属医院针灸科、妇科门诊,选取围绝经期焦虑症患者66例,随机分为试验组和对照组,每组各33例,对照组采用《针灸治疗学》中“郁证”常规取穴,连续治疗4周后,通过观察治疗前后的汉密尔顿焦虑量表、焦虑自评量表、改良Kupperman表格积分变化,比较临床疗效和治疗效果。结果:1.本研究纳入符合纳入条件受试者66例,试验组33例,对照组33例。其中试验组脱落1例,对照组脱落2例,试验总完成率为95.45%。2.试验组与对照组在年龄、病程、HAMA评分、SAS评分、改良Kupperman量表评分、中医证候积分等方面均不具有统计学意义(P>0.05),基线水平相同。3.试验组痊愈2例,显效18例,有效10例,无效2例,总有效率为93.75%;对照组痊愈0例,显效7例,有效18例,无效6例,总有效率为80.65%,两组比较差异显著(P<0.01)。4.HAMA评分、SAS评分:治疗前后同组对比:试验组与对照组患者组内比较差异均明显(P<0.01),治疗后组间对比:试验组与对照组组间比较,试验组HAMA评分、SAS评分下降程度均较对照组明显,差异性显著(P<0.01)。5.改良Kupperman量表评分:治疗后试验组与对照组患者改良Kupperman量表评分与治疗前比较差异显著(P<0.01)。6.中医证候评分:(1)中医证候总积分:治疗后试验组与对照组中医证候评分总分低于对照组,差异性显著(P<0.01);(2)中医证候各项评分:试验组在忧郁不畅、胸胁作胀、胸闷善太息、失眠多梦等方面的改善优于对照组,差异具有统计学意义(P<0.05);在精神不振、脘痞、嗳气、不思饮食等方面的差异不具有统计学意义(P>0.05)。结论:疏肝调神针法结合耳针法治疗围绝经期焦虑症疗效较好,在改善相关各项躯体及精神症状方面具有优势,能显著改善患者生活质量,且不良反应少,适合临床推广。
%U https://link.cnki.net/doi/10.27282/d.cnki.gsdzu.2022.000742
%R 10.27282/d.cnki.gsdzu.2022.000742
%W CNKI

%0 Journal Article
%A 林文馨
%A 周建华
%A 韩盈盈
%+ 上海市第八人民医院;
%T 针灸联合清热安神汤对痰热内扰型围绝经期失眠症患者睡眠质量的影响分析
%J 四川中医
%D 2022
%V 40
%N 06
%K针灸;清热安神汤;痰热内扰型;围绝经期;失眠症;睡眠质量
%X 目的：对针灸联合清热安神汤对痰热内扰型围绝经期失眠症患者睡眠质量的影响进行分析。方法：选取104例痰热内扰型围绝经期失眠症患者为研究对象，按照随机数表法分为观察组与对照组各52例。对照组予以常规西医治疗，观察组采用针灸联合清热安神汤治疗。分析治疗前及治疗2个月后，两组中医症候(睡眠不安、心烦易怒、胸闷脘痞、头晕目眩)积分变化；记录两组患者在治疗前及治疗2个月时，其睡眠质量[匹兹堡睡眠质量指数(PSQI)]、围绝经期症状[Kupperman指数(MI)]及生活质量[围绝经期综合征生活质量评定量表(MENQOL)]评分变化。结果：治疗2个月后，两组患者睡眠不安、心烦易怒、胸闷脘痞、头晕目眩积分低于治疗前(P<0.05),且观察组低于对照组(P<0.05);治疗2个月后，两组患者PSQI、MI及MENQOL评分较治疗前比较显著降低(P<0.05),且观察组低于对照组(P<0.05)。结论：针灸联合清热安神汤有助于改善痰热内扰型围绝经期失眠症患者睡眠质量、围绝经期症状及生活质量。
%P 164-167
%@ 1000-3649
%U https://kns.cnki.net/kcms2/article/abstract?v=XEQRgWHfXDHZ14PNwg4Fg49ptj2-WYexP7BrUOLUQZJv1eOBkLdVCP9ftQ1YBlegxI2xSc85BXT0u1Tkk2qgf8ajy2BfkzPlhr1cQqmdeGFIa4YkDrWjOZ_EcYEl5pHQdp6LjypraggjJVOPIU822NBAMkzIu_3N&uniplatform=NZKPT&language=CHS
%W CNKI

%0 Journal Article
%A 葛丹萍
%A 钟强
%+ 诸暨市第二人民医院急诊科;
%T 针刺配合耳针疗法治疗更年期心肾不交型失眠症的临床效果
%J 中国妇幼保健
%D 2022
%V 37
%N 12
%K更年期;失眠症;心肾不交型;针刺;耳针;临床效果;睡眠质量;不良反应
%X 目的 评估针刺配合耳针疗法应用于更年期心肾不交型失眠症的临床效果，为相关临床工作提供参考依据。方法 选择2018年3月—2019年12月诸暨市第二人民医院诊治的92例更年期心肾不交型失眠症患者为研究对象，随机均分为两组，对照组常规药物治疗，观察组在对照组基础上给予针刺配合耳针疗法，比较两组的总有效率、睡眠质量、更年期症状及治疗安全性。结果 观察组、对照组总有效率分别为95.7%(44/46)、80.4%(37/46),观察组显著高于对照组，差异有统计学意义(t=5.060,P<0.05)。治疗前两组匹兹堡睡眠质量指数(PSQI)评分差异无统计学意义(t=0.494,P>0.05),治疗后观察组PSQI总分以及主观质量、入睡时间、睡眠效率、睡眠时间、日间功能、睡眠障碍分项评分优于对照组，与对照组比较差异均有统计学意义(t=5.367、8.261、8.912、7.36、5.901、2.765,P<0.05)。治疗前两组更年期症状Kupperman评分差异无统计学意义(t=0.494,P>0.05),治疗后观察组Kupperman评分显著低于对照组(t=10.428,P<0.05)。观察组、对照组不良反应发生率分别为10.9%(5/46)、6.5%(3/46),差异无统计学意义(χ~2=0.137,P>0.05),均无严重不良反应发生。结论 针刺配合耳针疗法应用于更年期心肾不交型失眠症，能够显著改善患者的睡眠质量和更年期症状，并且安全性可靠，是临床可行性治疗方案。
%P 2301-2304
%@ 1001-4411
%U https://link.cnki.net/doi/10.19829/j.zgfybj.issn.1001-4411.2022.12.049
%R 10.19829/j.zgfybj.issn.1001-4411.2022.12.049
%W CNKI

%0 Thesis
%A 刘俊
%T 火针五脏俞加膈俞配合毫针治疗围绝经期失眠的临床研究
%Y 郭静
%J 北京中医药大学
%9 硕士
%D 2022
%K火针;匹兹堡睡眠质量指数;随机对照;围绝经期失眠
%X 背景:围绝经期女性多面临失眠、潮热盗汗、情绪烦躁或低落等问题,长期的失眠将会严重影响围绝经期女性的身心健康,针灸疗法中的火针治疗显示一定的疗效,其确切疗效尚待验证。目的:通过临床随机对照研究,评价火针点刺五脏俞加膈俞治疗围绝经期失眠的疗效,为围绝经期失眠的治疗提供更为有效的治疗途径。方法:采用随机对照研究。纳入60名围绝经期失眠患者,用随机数表法将60名受试者随机分为火针组和毫针组,干预方式方面,毫针组应用毫针刺周氏调神方,火针组在毫针组基础上加用火针点刺五脏俞加膈俞,两组治疗频率均为隔日一次,每周3次,连续治疗4周,随访4周。在治疗前、治疗4周后及随访4周后分别进行PSQI、改良Kupperman、HAMA、HAMD量表评分。结果:1.完成情况:纳入围绝经期失眠患者60人,火针组30人,毫针组30人,纳入疗效评价火针组30人,毫针组29人。2.基线情况:两组患者年龄、病程、PSQI、改良Kupperman量表、HAMA、HAMD评分经正态性检验均服从正态分布,组间无统计学差异(P>0.05),具有可比性。3.主要疗效评价指标PSQI:①组内比较:评分呈先下降后平稳趋势,火针组治疗后PSQI评分较治疗前下降6.2分,差异具有显著意义(P<0.05),治疗后与随访期差异不具有统计学意义(P>0.05);毫针组治疗后PSQI评分较治疗前下降4.138分,差异具有显著意义(P<0.05),治疗后与随访期评分差异不具有统计学意义(P>0.05);②组间比较:治疗前两组患者的PSQI评分无显著差异,治疗后及随访期火针组组患者PSQI评分均低于毫针组,差异具有统计学意义(P<0.05)。4.次要疗效评价指标:①改良Kupperman量表:组内比较:火针组治疗后改良Kupperman量表评分较治疗前下降8.7分,差异具有显著意义(P<0.05);毫针组治疗后评分较治疗前下降4.862分,差异具有显著意义(P<0.05),两组治疗后与随访期评分差异均不具有统计学意义(P>0.05)。组间比较:治疗前两组患者的改良Kupperman量表评分无显著差异,治疗后、随访期火针组组患者改良Kupperman量表评分均低于毫针组,差异具有统计学意义(P<0.05)。②HAMA:组内比较:火针组治疗后HAMA评分较治疗前下降2.762分,差异具有显著意义(P<0.05);毫针组治疗后HAMA评分较治疗前下降2.069分,差异具有显著意义(P<0.05),两组治疗后与随访期HAMA评分差异均不具有统计学意义(P>0.05)。组间比较:治疗前、治疗后、随访期两组患者HAMA评分无显著差异(P>0.05)。③HAMD:组内比较:火针组治疗后汉HAMD评分较治疗前下降3.067分,差异具有显著意义(P<0.05);毫针组治疗后HAMD评分较治疗前下降2.759分,差异具有显著意义(P<0.05),两组治疗后与随访期HAMD评分差异不具有统计学意义(P>0.05)。组间比较:治疗前、治疗后、随访期3个时间点两组患者HAMD评分均无显著差异(P>0.05)。5.安全性评价:治疗过程中未见严重不良反应。结论:两种治疗方案均能改善围绝经期失眠患者睡眠质量、围绝经期症状、焦虑情绪、抑郁情绪,治疗4周即可显示疗效,其中加用火针五脏俞加膈俞对睡眠质量、围绝经期症状改善效果更佳,两种治疗方式对围绝经期患者焦虑、抑郁情绪疗效基本相同,且其疗效都具有长效性,症状不易反复,不良反应少,安全性较高。在毫针基础上加用火针点刺五脏俞加膈俞对女性围绝经期失眠疗效更为显著。
%U https://link.cnki.net/doi/10.26973/d.cnki.gbjzu.2022.000775
%R 10.26973/d.cnki.gbjzu.2022.000775
%W CNKI

%0 Thesis
%A 仲琴
%T 燮理阴阳法联合足底反射治疗围绝经期失眠的临床疗效观察
%Y 谢萍
%J 成都中医药大学
%9 硕士
%D 2022
%K围绝经期失眠;中医药;燮理阴阳法;足底反射疗法
%X 目的:采用随机对照的临床研究方法,探讨燮理阴阳法联合足底反射治疗阴阳失和型围绝经期失眠(PMI)的临床疗效。方法:纳入四川省中医院门诊符合标准的PMI患者,随机分为3组。试验组予中药联合足底反射治疗,中药对照组仅予中药口服,足底对照组仅予足底反射治疗,三组均予睡眠卫生教育。共治疗4周,治疗结束后4周随访。采用匹兹堡睡眠质量指数量表(PSQI)、焦虑自评量表(SAS)、抑郁自评量表(SDS)、体动记录仪(荣耀智能手环5)睡眠监测、阴阳失和型PMI中医证候积分表进行疗效评价。数据均采用SPSS 26.0软件进行统计分析。结果:2021年01月～2022年01月,共纳入108例符合标准的受试者,试验过程中共脱落受试者5例,其中试验组2例,中药组1例,足底组2例,最终103例完成试验。疗效分析采用全分析集(FAS集)及符合方案分析集(PPS集),安全性评价采用安全分析集(SS集)。(1)总疗效:试验组总有效率及总体疗效水平均高于中药组与足底组(P<0.05),而中药组和足底组差异无统计学意义(P>0.05)。(2)PQSI积分:治疗后与随访期,试验组PQSI总分均低于中药组与足底组(P<0.05),且在提高睡眠质量、改善睡眠障碍及日间活动功能障碍方面疗效优于中药组与足底组(P<0.05)。(3)体动记录仪睡眠监测:治疗后与随访期,试验组在延长总睡眠时间方面疗效优于中药组与足底组(P<0.05);而在增加深睡比例、减少觉醒次数方面试验组与中药组疗效差异无统计学意义(P>0.05),但均优于足底反射组(P<0.05)。(4)SAS积分:治疗后与随访期,试验组与中药组SAS积分差异无统计学意义(P>0.05),但均低于足底组(P<0.05)。(5)SDS积分:治疗后与随访期三组SDS积分差异无统计学意义(P>0.05)。(6)中医证候积分:治疗后与随访期,试验组与中药组中医症候积分差异无统计学意义(P>0.05),但均低于足底反射组(P<0.05)。结论:(1)燮理阴阳法联合足底反射治疗阴阳失和型PMI能有效改善患者睡眠状况、延长总睡眠时长、提高睡眠质量和深睡比例、减少睡眠紊乱和夜间觉醒,改善日间活动功能障碍。(2)燮理阴阳法联合足底反射疗法能缓解PMI患者焦虑的等不良情绪。(3)燮理阴阳法联合足底反射治疗PMI安全性高,值得临床推广应用。
%U https://link.cnki.net/doi/10.26988/d.cnki.gcdzu.2022.000272
%R 10.26988/d.cnki.gcdzu.2022.000272
%W CNKI

%0 Thesis
%A 郑美珍
%T 腹针结合太冲透涌泉治疗肾虚肝郁型围绝经期综合征的临床疗效观察
%Y 吴明霞
%J 福建中医药大学
%9 硕士
%D 2022
%K腹针;太冲透涌泉;围绝经期综合征;肾虚肝郁型
%X 目的:观察对比腹针结合太冲透涌泉与口服替勃龙片治疗肾虚肝郁型围绝经期综合征的临床疗效,客观评价腹针结合太冲透涌泉治疗肾虚肝郁型围绝经期综合征的可靠性,为临床治疗本病提供一定的参考依据。方法:选取符合本课题研究标准的肾虚肝郁型围绝经期综合征患者66人,随机分为观察组和对照组,各33人。观察组采用腹针结合太冲透涌泉治疗,穴取中脘、下脘、气海、关元、滑肉门(双)、外陵(双)、商曲(双)、气穴(双)、大横(双)、太冲(双)、涌泉(双),先行透刺法,再行腹针疗法,隔日治疗1次,每次约30min,每周3次,4周为1个疗程,共治疗3个疗程;对照组采用替勃龙片治疗,每日1次,每次1.25mg,连续服用12周。观察治疗前后中医症状积分、改良KI评分、PSQI评分以及血清E_2、FSH、LH水平的变化情况,评价两组的不良反应及临床疗效。所有数据均采用SPSS25.0统计软件进行处理分析。结果:1、中医症状积分:组内比较,两种治疗方案均能降低中医症状各单项积分(P<0.05)及总积分(P<0.01);组间比较,观察组在激动易怒、胸闷叹息、抑郁寡欢、失眠的好转度上优于对照组(P<0.05);对照组在阴道干涩的好转度上优于观察组(P<0.05);其余症状差异无统计学意义(P>0.05);两者在中医症状总积分好转度上差异无统计学意义(P>0.05)。2、改良KI评分:组内比较,两种治疗方案均能降低改良KI各单项评分(P<0.05)及总评分(P<0.01);组间比较,观察组在失眠、易激动、抑郁及疑心的好转度上优于对照组(P<0.05),对照组在性生活的好转度上优于观察组(P<0.05);其余症状差异无统计学意义(P>0.05),两者在改良KI总评分好转度上差异无统计学意义(P>0.05)。3、PSQI评分:组内比较,两种治疗方案均能降低PSQI评分(P<0.01);组间比较,观察组在PSQI评分好转度上优于与对照组(P<0.01)。4、血清FSH、LH、E_2水平:组内比较,两种治疗方案均能升高E_2水平,降低血清FSH、LH水平(P<0.01);组间比较,两者差异均无统计学意义(P>0.05)。5、不良反应发生率比较:观察组不良反应发生率为3.33%,对照组不良反应发生率为22.58%。组间比较,观察组的不良反应发生率低于对照组(P<0.01)。6、临床疗效评价:观察组总有效率为86.67%,对照组总有效率为87.10%,两者疗效比较,差异无统计学意义(P>0.05)。结论:1、腹针结合太冲透涌泉与口服替勃龙片在升高肾虚肝郁型围绝经期综合征患者E_2水平,降低血清FSH、LH水平方面疗效相当。2、腹针结合太冲透涌泉与口服替勃龙片治疗肾虚肝郁型围绝经期综合征的临床疗效相当,均可降低中医症状积分、改良KI评分、PSQI评分,改善临床症状,虽然腹针结合太冲透涌泉在改善性生活方面弱于替勃龙,但在改善在失眠、易激动、抑郁及疑心方面更具优势,安全性高,值得推广和应用。
%U https://link.cnki.net/doi/10.27021/d.cnki.gfjzc.2022.000167
%R 10.27021/d.cnki.gfjzc.2022.000167
%W CNKI

%0 Thesis
%A 周钰
%T 浅针耳穴联合艾司唑仑片治疗心肾不交型围绝经期失眠的临床疗效观察
%Y 陈娇凤
%J 福建中医药大学
%9 硕士
%D 2022
%K浅针;艾司唑仑片;心肾不交型;围绝经期;失眠
%X 目的观察浅针耳穴联合艾司唑仑片治疗心肾不交型围绝经期失眠患者的临床疗效,为临床治疗心肾不交型围绝经期失眠探讨新思路。方法本实验运用随机对照的方法,选取2021年1月至2021年12月就诊于福州市中医院针灸科及神志病科门诊的72例心肾不交型围绝经期失眠的患者,使用SPSS随机数字表法,将患者随机分为观察组(浅针耳穴联合艾司唑仑片)36例,对照组(单纯口服艾司唑仑片)36例,分别进行4周的治疗,每日1次,并记录治疗前后匹兹堡睡眠质量指数评分(PSQI)、改良Kupperman评分、心肾不交型围绝经期失眠中医证候评分和血清促卵泡刺激素(FSH)、雌二醇(E_2)水平等数据,并在治疗结束4周后随访PSQI及中医证候评分,以观察远期疗效。采用SPSS 25.0对数据进行统计学分析。结果1.基线结果比较:治疗前两组患者在一般资料(包括年龄、病程)、PSQI、改良Kupperman评分、中医证候评分、血清FSH、E_2数值方面比较,差异无统计学意义(P>0.05),具有可比性。2.PSQI评分:两组治疗后PSQI各细项评分及总分均较治疗前下降;观察组在睡眠质量、睡眠时间、睡眠效率及总分方面改善优于对照组(P<0.05);在入睡时间、睡眠障碍和日间功能障碍方面,两组治疗后未表现出明显差异(P>0.05)。3.改良Kupperman评分:两组治疗后改良Kupperman评分均较治疗前下降,差异具有统计学意义(P<0.05);治疗后组间比较,观察组对围绝经期症状的改善优于对照组(P<0.05)。4.中医证候评分:两组治疗后中医证候评分较治疗前差异具有统计学意义(P<0.05);两组治疗后组间比较,观察组评分下降较对照组明显(P<0.05)。5.血清FSH、E_2:两组治疗后血清FSH和E_2水平较治疗前差异无统计学意义(P>0.05);两组治疗后组间比较,差异无统计学意义(P>0.05)。6.临床疗效:治疗4周后观察组总有效率88.57%,对照组总有效率75.00%,两组间对比,差异具有统计学意义(P<0.05)。7.远期疗效:分别对结束治疗4周后随访的PSQI和中医证候评分进行组间比较,差异有统计学意义(P<0.05)。结论1.浅针耳穴联合艾司唑仑片和单纯口服艾司唑仑片均能增加心肾不交型围绝经期失眠患者的睡眠时间和睡眠效率,改善睡眠质量、围绝经期症状和中医证候评分等。2.浅针耳穴联合艾司唑仑片的疗效优于单纯口服艾司唑仑片。
%U https://link.cnki.net/doi/10.27021/d.cnki.gfjzc.2022.000301
%R 10.27021/d.cnki.gfjzc.2022.000301
%W CNKI

%0 Thesis
%A 张明众
%T 刺络放血拔罐治疗心肾不交型围绝经期失眠的临床研究
%Y 张淼
%J 黑龙江中医药大学
%9 硕士
%D 2022
%K围绝经期失眠;心肾不交;刺络放血拔罐;坤泰胶囊
%X 目的:观察刺络放血拔罐疗法联合口服坤泰胶囊治疗心肾不交型围绝经期失眠的疗效,探寻刺络放血拔罐疗法在心肾不交型围绝经期失眠患者治疗中的应用价值。方法:纳入符合标准的72例心肾不交型围绝经期失眠患者,用随机数表法将患者分为治疗组与对照组,每组患者36例。治疗组采用刺络放血拔罐结合口服坤泰胶囊。刺血拔罐取穴:心俞、肾俞、肝俞、大椎、神道、三阴交,于所选穴位处用采血笔点刺放血,至出血量1-2ml后应用闪火法将罐拔吸至点刺穴位处,留罐15分钟,每2日治疗1次;坤泰胶囊服法:4粒/次,3次/日。对照组口服坤泰胶囊,服法同治疗组。每4周1个疗程,共治疗1个疗程。在治疗前后对每组患者进行匹兹堡量表、改良KUPPER MAN量表、心肾不交型中医证候量表、性激素水平的测评并比较前后数据,于治疗结束1个月后对每组患者进行随访,测评匹兹堡量表、心肾不交型中医证候量表并与治疗前数据比较。结果:1.基本资料:本试验共纳入患者72例,脱落5例,实际完成67例,其中治疗组34例,对照组33例。两组患者年龄、病程差异无统计学意义(P>0.05)。2.PSQI评分比较:总分上,两组患者治疗后均明显降低(P<0.01),表明两组均可改善患者睡眠状况,缓解失眠症状,但治疗组疗效优于对照组(P<0.01)。单项积分上(两组在催眠药物项前后均为0分,未参与分析),除对照组睡眠障碍(P>0.05)外,两组其余各项评分均明显降低(P<0.01),治疗组除睡眠时间(P>0.05)、日间功能障碍(P>0.05)外,其余各项上下降程度较对照组有差异(P<0.05),临床疗效优于对照组。3.心肾不交型中医证候评分比较:总分上,两组患者治疗后均明显降低(P<0.01),表明两组治疗方案均对心肾不交证候有改善,治疗组降低总分效果优于对照组,差异有统计学意义(P<0.01)。单项积分情况上,两组各项积分均降低,较治疗前差异均有统计学意义(P<0.05)。除腰膝酸软(P>0.05)外,治疗组各单项积分下降程度均高于对照组,差异有统计学意义(P<0.01)。4.改良KUPPERMAN量表评分比较:治疗组和对照组治疗后总分均下降,差异有统计学意义(P<0.01),两组均可改善患者围绝经期症状。组间比较,治疗组下降程度高于对照组,差异有统计学意义(P<0.05),治疗组症状的改善程度优于对照组。5.激素水平情况比较:治疗组与对照组LH、FSH水平治疗后较疗前均下降(P<0.05),E2水平较疗前均上升(P<0.05)。两组患者治疗后激素水平有明显差异(P<0.01)。6.睡眠质量综合疗效情况:治疗组总有效率91.2%;对照组总有效率81.8%。治疗组疗效优于对照组(P<0.05)。7.随访情况:PSQI总分和中医证候总分情况上,两组均明显低于治疗前水平,差异有统计学意义(P<0.01)。随访时两总分组间对比上,治疗组两总分均低于对照组,差异有统计学意义(P<0.01),治疗组远期对症状的改善程度优于对照组。结论:1.两组治疗方案均可改善PMI患者的失眠程度、心肾不交证候和围绝经期症状,且都有一定的远期疗效,相对于单纯口服坤泰胶囊,刺络放血拔罐联合口服坤泰胶囊疗效更优。2.刺络放血拔罐疗法可良性调节围绝经期女性HPO轴,改善LH、FSH及E2水平,但还需进一步研究证实。3.刺络放血拔罐联合坤泰胶囊治疗心肾不交型围绝经期失眠患者疗效显著,值得临床推广。
%U https://link.cnki.net/doi/10.27127/d.cnki.ghlzu.2022.000022
%R 10.27127/d.cnki.ghlzu.2022.000022
%W CNKI

%0 Thesis
%A 王艳丽
%T 一贯煎加减联合刮痧治疗肾虚肝郁型绝经前后诸证的临床观察
%Y 王晓滨
%J 黑龙江中医药大学
%9 硕士
%D 2022
%K绝经前后诸证;肾虚肝郁;一贯煎;刮痧疗法
%X 目的:本研究采用一贯煎加减联合刮痧治疗肾虚肝郁型MPS,通过对所收集的数据进行比较,以观察其临床疗效,进一步对此治法的安全性及有效性进行评价,以期为本病的治疗提供新的经验和思路,为临床提供有效的依据。方法:本研究将符合纳入标准的68例MPS患者随机分为治疗组和对照组,各34例。研究中两组各脱落1例,最终完成试验者66例。治疗组(33例)给予一贯煎加减口服联合刮痧治疗,对照组(33例)给予一贯煎加减口服治疗。行刮痧疗法每周1次,服中药每日1剂,2周为1个疗程,共治疗2个疗程即4周,停止治疗1个月后对两组综合疗效判定为痊愈、显效、有效的病例进行随访。分别记录两组治疗前后及随访时的中医证候评分和改良Kupperman评分、MENQOL评分以及不良反应情况,采用SPSS25.0软件,对其进行统计学的分析和疗效评价。结果:1.综合疗效比较:治疗组总有效率为87.88(4),对照组总有效率为69.70(4)。P=0.024<0.05,有统计学意义。提示两种方法均可改善肾虚肝郁型MPS患者的临床症状,且一贯煎加减联合刮痧的临床效果优于单纯口服一贯煎加减。2.中医证候疗效比较:治疗组总有效率为90.91(4),对照组总有效率为78.79(4)。P=0.034<0.05,有统计学意义。提示在改善绝经期中医症状方面,两种治疗方法均有效且治疗组的疗效优于对照组。3.中医证候评分比较:两组治疗后评分均较治疗前降低,组内比较有统计学意义(P<0.05);组间比较P<0.05,有统计学意义。提示两组治疗均能改善MPS患者的中医证候且治疗组效果更明显。4.改良Kupperman评分比较:两组治疗后评分均较治疗前降低,组内比较有统计学意义(P<0.05);组间比较P<0.05,有统计学意义。提示两组治疗均能缓解绝经期症状且治疗组效果更明显。5.MENQOL评分比较:两组治疗后的各维度评分和总评分与治疗前相比较均降低,组内比较有统计学意义(P<0.05)。组间比较显示血管舒缩维度、心理维度、生理维度及总评分均为P<0.05,有统计学意义;性生活维度P>0.05,无统计学意义。提示两种治疗方法均能提高绝经期女性的生存质量,且在改善血管舒缩状态、心理状态和生理状态方面,治疗组的效果更加明显;而在改善性生活状态方面,两组的效果无明显差异。6.随访情况比较:随访时两组的中医证候评分、改良Kupperman评分、MENQOL各维度评分和总评分与治疗前相比均降低,差异均有统计学意义(P<0.05);随访时两组间比较治疗组的各项评分均低于对照组(除性生活维度),有统计学意义(P<0.05)。提示两组治疗均有较好的持续效果,且治疗组的疗效优于对照组。结论:1.一贯煎加减联合刮痧和单纯口服一贯煎加减两种治疗方法均能明显改善肾虚肝郁型MPS患者的临床症状,疗效显著。2.一贯煎加减联合刮痧的治疗方法在改善中医证候和缓解绝经期症状方面更具有优势,疗效更明显。3.两种治疗方法均能提高绝经期女性的生存质量,且在改善血管舒缩状态,心理状态和生理状态方面,一贯煎加减联合刮痧治疗的效果更明显;而在改善性生活状态方面,一贯煎加减联合刮痧治疗和单纯口服一贯煎加减治疗的效果无明显差异。4.一贯煎加减联合刮痧治疗本病疗效确切,不良反应小,安全性高,值得临床推广。
%U https://link.cnki.net/doi/10.27127/d.cnki.ghlzu.2022.000298
%R 10.27127/d.cnki.ghlzu.2022.000298
%W CNKI

%0 Thesis
%A 冯麗
%T 针药联合治疗心肾不交型绝经综合征失眠的临床研究
%Y 刘卉
%J 山东中医药大学
%9 硕士
%D 2022
%K针药联合;绝经综合征;失眠;心肾不交;睡眠质量
%X 目的探究采用针灸联合中药汤剂治疗心肾不交型绝经综合征失眠的临床效果,为临床上治疗本病提供新的治疗方法与思路。方法选择2021年01月至2021年11月就诊于济南市槐荫人民医院中医康复科门诊、确诊为心肾不交型绝经综合征失眠病例72例,随机分成三组,分别为针药联合组26例,安眠药组24例,激素替代组22例。针药联合组采用针灸联合自拟滋肾宁心汤随证加减进行治疗,4周为1个疗程,连续观察2个疗程。安眠药组采用阿普唑仑口服治疗,连续观察8周。激素替代组采用雌二醇片/雌二醇地屈孕酮片复合口服治疗;每28天为一个疗程,连续观察2个疗程。分别采用匹兹堡睡眠质量量表(PSQI)和心肾不交型中医证候量化表两种形式对三组受试者治疗前后的失眠状态进行评价。三组受试者在接受治疗前收集基础资料,并进行PSQI量表和中医证候量表的评价;接受治疗8周后所有受试者再次接受PSQI量表和中医证候量表的评价,判断三种治疗手段对受试者综合睡眠质量、中医证候是否存在正向的临床效果,及判断三种治疗手段产生的临床效果是否存在差异。同时采用临床试验疗效标准尼莫地平法评价PSQI量表、中医证候积分量化表其有效率。结果1 治疗后PSQI评分对比:三组受试者自身前后对比,针药联合组与安眠药组在各项评分上均有显著降低,激素替代组在除评分A以外的各项评分上均有显著降低,具有明显统计学差异(P<0.05)。三组相互对比在评分A、评分C、评分G、PSQI总分上均有显著差异,具有明显统计学意义(P<0.05)。三组两两对比,针药联合组与安眠药组对比在评分C、评分G、PSQI总分上有显著差异,具有明显统计学意义(P<0.05);针药联合组与激素替代组对比在评分A、评分C、评分G、PSQI总分上有显著差异,具有明显统计学意义(P<0.05);安眠药组与激素替代组对比在评分A、评分G上有显著差异,具有明显统计学意义(P<0.05)。2治疗后中医证候量表评分对比:三组受试者自身前后对比,中医证候量表评分上均有显著降低,具有明显统计学差异(P<0.05)。三组相互对比,中医证候量表评分上有显著差异,具有明显统计学意义(P<0.05)。两两对比,针药联合组对比安眠药组、针药联合组对比激素替代组、安眠药组对比激素替代组其中医证候量表评分均有显著差异,具有明显统计学意义(P<0.05)。3治疗后有效率评价:三组受试者在基于PSQI评分、PSQI刨除评分F得分、中医证候量表评分上计算有效率有显著差异,具有明显统计学意义(P<0.05)。两两对比,基于PSQI评分计算有效率,针药联合组对比安眠药组、针药联合组对比激素替代组均有显著差异,具有明显统计学意义(P<0.05);安眠药组对比激素替代组无显著差异。在基于中医证候量表评分计算有效率,针药联合组对比安眠药组、针药联合组对比激素替代组、安眠药组对比激素替代组其中医证候量表评分均有显著差异,具有明显统计学意义(P<0.05)。结论针药联合疗法对提高心肾不交型绝经综合征失眠患者的综合睡眠质量及改善心肾不交型绝经综合征失眠患者的中医证候均具有良好的治疗效果,效果优于安眠药治疗、激素替代治疗,值得进一步研究及临床推广。
%U https://link.cnki.net/doi/10.27282/d.cnki.gsdzu.2022.000992
%R 10.27282/d.cnki.gsdzu.2022.000992
%W CNKI

%0 Thesis
%A 曾月
%T 头针结合调经安神汤治疗围绝经期亚健康态失眠的临床观察研究
%Y 王超
%J 西南医科大学
%9 硕士
%D 2022
%K亚健康态失眠;调经安神汤;头针;围绝经期;阴虚火旺证
%X 目的:观察头针结合调经安神汤治疗围绝经期亚健康态失眠的临床疗效,为临床治疗围绝经期亚健康态失眠提供科学有效的中医特色治疗方案。方法:将符合诊断及纳入标准的64例患者随机分为两组,每组各32例。综合治疗组予头针结合调经安神汤,西药对照组予以艾司唑仑片,21天为一个治疗周期,干预结束后1个月随访。采用SPSS 25.0软件统计分析PSQI、TSS、SAS、SDS。结果:1、临床疗效:治疗组和对照组总有效率分别为93.33%、76.67%,两组疗效可被认定为有统计学差异(P<0.05)。2、PSQI积分:治疗组各因子评分表现为明显下降的变化,有统计学差异(P<0.05);对照组除日间功能障碍外,其余因子表现为明显下降的变化,有统计学差异(P<0.05)。组间比较,治疗组在睡眠质量和日间功能等优于对照组(P<0.05),而入睡时间、_1睡眠时间等方面,无统计学差异(P>0.05)。随访时,治疗组在睡眠效率、_了睡眠质量、_了日间功能障碍的优势更明显,有统计学差异(P<0.05)。3、中医证候积分:两组在中医证候积分总分组内、组间比较,有统计学差异(P<0.05)。治疗组在心烦易怒、_1自汗盗汗、_1心悸不安、_1头晕或头痛、_1腰膝酸软、_1口干少津、舌红少苔、_1脉细数方面分数明显更低,差异有统计学意义(P<0.05)。4、焦虑抑郁标准分:在接受相应的治疗后,两组在焦虑抑郁标准分方面都表现出明显的下降变化,有统计学差异(P<0.05)。组间比较,无法被认定为有统计学差异(P>0.05)。结论:1、头针结合调经安神汤与艾司唑仑均能改善围绝经期亚健康态失眠,但在睡眠质量、日间功能障碍和PSQI总分方面,头针结合调经安神汤比艾司唑仑效果更显著。2、头针结合调经安神汤在改善阴虚火旺证的中医证候方面较艾司唑仑更有优势,值得临床深入研究。3、头针结合调经安神汤能有效改善受试者焦虑抑郁症状,但尚不能证明头针结合调经安神汤在改善焦虑抑郁方面的疗效优于艾司唑仑。
%U https://link.cnki.net/doi/10.27215/d.cnki.glzyu.2022.000041
%R 10.27215/d.cnki.glzyu.2022.000041
%W CNKI

%0 Thesis
%A 肖敏
%T “双固一通”针刺联合易筋经功法治疗更年期综合征临床研究
%Y 梁凤霞
%J 湖北中医药大学
%9 硕士
%D 2022
%K更年期综合征;双固一通;易筋经;临床疗效
%X 【目的】观察“双固一通”针刺法与“双固一通”针刺法联合易筋经功法治疗更年期综合征(perimenopausal syndrome,PMS)的临床疗效,肯定“双固一通”针刺联合易筋经功法治疗更年期综合征的疗效优势,为丰富更年期综合征治疗手段和治疗方案提供新思路。【方法】将34例符合纳入标准的更年期综合征患者随机分为针刺组和针刺联合易筋经组,每组17例患者。针刺组采用“双固一通”针刺法治疗,取足三里(双侧)、关元、三阴交(双侧)、太溪(双侧)、神门(双侧)、太冲(双侧)为主穴,依患者证型分型辨证配穴,肾阴虚证主穴增加阴谷、照海;肾阳虚证主穴增加命门、至阳;肝阳上亢证主穴+肝俞、行间;痰气郁结加阴陵泉、丰隆;证型分型不典型者以主穴治疗再随患者症状加减(随症加减:潮热、盗汗增加复溜、合谷;失眠增加百会、申脉);每周治疗3次,4周为1疗程,共治疗2个疗程;针刺联合易筋经组在“双固一通”针刺的基础上联合易筋经功法锻炼治疗,每周锻炼至少3次,每次40分钟左右,4周治疗结束为1个治疗周期,共治疗2个疗程。并在入组前及治疗8周后记录两组改良Kupperman评分(the modified Kupperman Index score,简称改良KI评分),围绝经期生存质量(MENQOL)量表评分、匹兹堡睡眠质量(PSQI)量表评分、血清促卵泡生成素(Follicle stimulating hormone,FSH)水平在患者入组及出组时间做两次实验室检测并记录结果。【结果】1.改良KI评分比较:两组患者改良KI评分均在8周的治疗结束后较前下降,差异具有统计学意义(P<0.05)。2.两组患者各症状评分在8周的治疗结束后均较前下降,差异具有统计学意义(均P<0.05)。治疗结束后两组组间比较,针刺联合易筋经组在感觉异常、抑郁疑心、骨关节痛等症状改善程度优于单纯针刺组,差异具有统计学意义(均P<0.05)。3.治疗前后两组患者MENQOL评分比较:两组患者MENQOL评分在8周的治疗结束后均较前下降,差异具有统计学意义(P<0.05)。针刺联合易筋经组的患者MENQOL评分在8周治疗结束后优于单纯针刺组(P<0.05),提示两组治疗疗效有差异,且两组患者MENQOL各维度因子在治疗8周后进行组间比较,在心理维度及生理维度评分比较时,均P<0.05,说明两种疗法在改善患者心理维度及生理维度的相关症状方面有明显统计学差异。4.治疗前后两组患者PSQI评分比较:两组患者PSQI评分在8周的治疗结束后均较治前下降,差异具有统计学意义(P<0.05)。两组组间比较,针刺联合易筋经功法锻炼治疗患者PSQI评分与单纯针刺患者治疗结束后(P>0.05),提示两组治疗疗效差异无统计学意义,两组在日间功能因子评分上,P<0.05,具有统计学差异,提示针刺联合易筋经组患者在改善日间功能上优于针刺组。5.治疗前后两组患者血清性激素FSH水平比较:两组患者血清FSH水平在治疗结束后与治疗前无明显差异(均P>0.05)。6.综合疗效比较:根据KI评分,针刺联合易筋经组总有效率为93.33%,针刺组总有效率为86.67%,差异有统计学意义(P<0.05),说明针刺联合易筋经功法组的临床疗效优于单纯针刺组。7.两组治疗过程中不良反应比较:单纯针刺组1例患者出现轻度皮下瘀血,总不良反应发生率为6.67%;针刺联合易筋经组治疗过程中1例患者出现轻度皮下瘀血,总不良反应发生率为6.67%。两组总不良反应发生情况比较无明显统计学差异(P>0.05)。【结论】1.“双固一通”针刺法与“双固一通”针刺联合易筋经功法锻炼治疗均对更年期综合征疗效确切。2.“双固一通”针刺联合易筋经组较单纯“双固一通”针刺治疗在情绪障碍及肌肉骨关节疼痛、疲乏等症状上疗效更好。3.“双固一通”针刺联合易筋经组综合疗效更佳,具有较好的远期疗效。4.“双固一通”针刺法与“双固一通”针刺联合易筋经功法锻炼治疗更年期综合征不良反应少,安全性高。
%U https://link.cnki.net/doi/10.27134/d.cnki.ghbzc.2022.000052
%R 10.27134/d.cnki.ghbzc.2022.000052
%W CNKI

%0 Journal Article
%A 于小普
%A 赵海芹
%A 张婕妤
%A 邵素菊
%+ 南阳市中医院针灸推拿科;河南中医药大学第三附属医院针灸科;
%T 针刺联合天王补心丹治疗心肾不交型围绝经期失眠临床研究
%J 新中医
%D 2022
%V 54
%N 09
%K围绝经期失眠;心肾不交型;针刺;天王补心丹;性激素;匹兹堡睡眠质量指数;中医证候积分
%X 目的：观察针刺联合天王补心丹治疗心肾不交型围绝经期失眠的临床疗效。方法：选择心肾不交型围绝经期失眠患者 104 例，按随机数字表法分为对照组和观察组各 52 例。对照组给予天王补心丹口服，观察组在对照组基础上给予针刺治疗。比较 2 组治疗前后匹兹堡睡眠质量指数 （PSQI） 评分及中医证候积分，检测治疗前后性激素[黄体生成激素 （LH）、雌二醇 （E_2）、及卵泡刺激素 （FSH）]水平，并评价临床疗效。结果：观察组总有效率为 92.31%，高于对照组 76.92%，差异有统计学意义 （P<0.05）。治疗前，2 组 PSQI 评分、中医证候积分比较，差异无统计学意义 （P>0.05）。治疗后，2 组 PSQI 评分、中医证候积分较治疗前降低，且观察组 PSQI 评分、中医证候积分均低于对照组，差异均有统计学意义 （P<0.05）。治疗前，2 组LH、E_2、FSH 水平比较，差异无统计学意义 （P>0.05）。与治疗前比较，治疗后 2 组 E_(2 )升高，LH、FSH 降低 （P<0.05）；且治疗后观察组 E_(2 )高于对照组，LH、FSH 低于对照组 （P<0.05）。结论：针刺联合天王补心丹治疗心肾不交型围绝经期失眠疗效较好，可有效改善患者失眠症状，调节雌激素分泌水平。
%P 172-175
%@ 0256-7415
%U https://link.cnki.net/doi/10.13457/j.cnki.jncm.2022.09.038
%R 10.13457/j.cnki.jncm.2022.09.038
%W CNKI

%0 Thesis
%A 连道仕
%T 热敏灸结合背部走罐治疗围绝经期失眠（阴虚火旺证）的临床疗效研究
%Y 王超
%J 成都中医药大学
%9 硕士
%D 2022
%K热敏灸;背部走罐;围绝经期失眠;阴虚火旺证
%X 目的:以围绝经期失眠(阴虚火旺证)人群为研究对象,观察热敏灸结合背部走罐治疗围绝经期失眠(阴虚火旺证)的临床疗效,为热敏灸结合背部走罐治疗围绝经期失眠(阴虚火旺证)提供新方法和新思路。方法:采用随机数字表法,将符合纳入标准的66例围绝经期失眠(阴虚火旺证)受试者随机分为治疗组(热敏灸结合背部走罐组)和对照组(西药组),每组分别为33例受试者。治疗组予以热敏灸,每日1次,每周5次,背部走罐每周1次,西药组口服艾司唑仑片,均治疗2周。分别于基线期、治疗后及随访期对两组的PSQI、改良kupperman评分表以及中医证候评分量表进行统计分析。结果:1.基线比较:基线资料两组具有可比性,无显著性差异(P>0.05)。2.综合疗效分析:治疗结束后,热敏灸结合背部走罐组的总有效率、愈显率分别为93.5%和64.5%,西药组的总有效率、愈显率分别为83.3%和26.7%,总有效率两组差异无统计学意义(P>0.05)。愈显率差异有统计学意义(P<0.05)。治疗后及随访时两组PSQI总分及各分项组内比较均有所改善,差异有统计学意义(P<0.05)。治疗后组间比较,在PSQI总分、睡眠质量、睡眠障碍及日间功能障碍方面,治疗组明显优于西药组,差异有显著统计学意义(P<0.01)。随访时组间比较,在PSQI总分、睡眠质量及日间功能障碍方面,治疗组优于西药组,差异有统计学意义(P<0.05)。3.改良kupperman评分:治疗后及随访时两组改良kupperman评分组内、组间比较,差异均有统计学意义(P<0.05)。4.中医证候疗效分析:治疗组和西药组的中医证候改善率分别为93.5%、66.7%,差异有统计学意义(P<0.05)。治疗后及随访时两组中医证候评分量表总积分组内、组间比较,差异均有显著统计学意义(P<0.01)。5.两组安全性及依从性均无明显差异(P>0.05)。结论:1.热敏灸结合背部走罐和口服西药治疗围绝经期失眠(阴虚火旺证)均有效,热敏灸结合背部走罐的愈显率更高。2.热敏灸结合背部走罐在改善围绝经期失眠(阴虚火旺证)患者的睡眠质量、伴随症状以及日间功能方面优于口服西药,且远期疗效好。3.热敏灸结合背部走罐在改善围绝经期失眠(阴虚火旺证)患者的围绝经期症状以及中医证候症状方面优于口服西药,且远期疗效好。
%U https://link.cnki.net/doi/10.26988/d.cnki.gcdzu.2022.000128
%R 10.26988/d.cnki.gcdzu.2022.000128
%W CNKI

%0 Thesis
%A 黄静娴
%T 通元理论指导下针灸治疗阴虚火旺证围绝经期失眠的临床观察
%Y 王超
%J 成都中医药大学
%9 硕士
%D 2022
%K围绝经期失眠;阴虚火旺证;通元理论;艾灸;百会;涌泉
%X 目的:以阴虚火旺证围绝经期失眠(perimenopausal insomnia,PMI)人群为研究对象,观察通元理论指导下艾灸百会、涌泉结合针刺治疗的疗效和安全性。方法:将66例符合标准的患者随机分为两组,每组各33例。治疗组予艾灸百会、涌泉结合针刺治疗,每天一次,每周治疗5天。对照组予口服艾司唑仑,每天一次,每次1mg睡前服用。两组均连续治疗3周。在治疗前、后评估匹兹堡睡眠质量指数(Pittsburgh sleep quality index,PSQI)评分、改良kupperman评分、中医证候评分,并于治疗结束一个月后随访。结果:1.基线比较:两组年龄、病程、PSQI评分、改良kupperman评分、中医证候评分均无统计学差异(P>0.05),具有可比性。2.临床疗效比较:治疗组(90.3%)与对照组(80.0%)总有效率差异无统计学意义(P>0.05),提示疗效相当;治疗组愈显率(45.2%)高于对照组(20.0%),差异有统计学意义(P<0.05)。3.PSQI评分比较:组内比较两组各项因子评分治疗后均有下降,差异有统计学意义(P<0.05),提示两组均可以改善相关症状;组间比较治疗组改善总分及睡眠质量、日间功能障碍优于对照组,差异有统计学意义(P<0.05)。4.改良kupperman评分比较:组内比较两组多数症状治疗后均有改善,仅对照组感觉障碍、皮肤蚁走感治疗前后差异无统计学意义(P>0.05);组间比较治疗组改善总分和潮热出汗、失眠、易激动症状优于对照组(P<0.05),其余各项两者相当((P>0.05)。5.中医证候评分比较:组内比较两组治疗后均有下降,组间比较治疗组改善中医证候优于对照组,差异有统计学意义(P<0.05)。6.随访时PSQI总分比较:组内比较,两组随访时较治疗前均有下降,差异有统计学意义(P<0.05);组间比较治疗组优于对照组,差异有统计学意义(P<0.05),提示治疗组长期疗效更佳。结论:通元理论指导下艾灸百会、涌泉结合针刺和艾司唑仑治疗阴虚火旺证围绝经期失眠均有疗效,但无论是改善睡眠还是围绝经期症状和阴虚火旺证候表现,针灸组均优于西药组,且随访发现针灸组长期疗效更佳,因此艾灸百会、涌泉结合针刺治疗值得临床推广。
%U https://link.cnki.net/doi/10.26988/d.cnki.gcdzu.2022.000237
%R 10.26988/d.cnki.gcdzu.2022.000237
%W CNKI

%0 Thesis
%A 盛希
%T 针刺联合滋水清肝饮加减治疗围绝经期肝郁肾虚型失眠的临床疗效观察
%Y 吴清明
%J 湖南中医药大学
%9 硕士
%D 2022
%K针刺;滋水清肝饮;围绝经期;肝郁肾虚;失眠;临床疗效
%X 目的:观察针刺联合滋水清肝饮加减治疗围绝经期肝郁肾虚型失眠的临床疗效。方法:将符合纳入标准60例围绝经期肝郁肾虚型失眠患者随机分为A、B、C三组,每组各20例。A组给予针刺治疗,每日1次;联用滋水清肝饮加减口服,每日1剂;B组给予单纯针刺治疗,每日1次;C组给予右佐匹克隆口服治疗,每日1次;7天为1个疗程,三组均连续治疗3个疗程。对三组患者治疗前、后分别采用匹兹堡睡眠量质量指数(PSQI)量表、改良版Kupperman量表、血清激素水平测定对其睡眠质量、围绝经期症状、激素水平情况进行评估并记录,然后进行统计分析,最后综合评价三组的临床疗效。结果:1.治疗后,与本组治疗前比较,三组PSQI量表评分、改良Kupperman评分均明显下降,差异均具有统计学意义(P<0.05);组间比较,A组PSQI量表评分、改良Kupperman评分明显低于B、C组,差异均具有统计学意义(P<0.05),而B、C组间比较无明显差异(P>0.05)。2.治疗后,与本组治疗前相比,三组患者E2水平均有所上升,FSH、LH水平均有所下降,但改善情况不明显,差异均无统计学意义(P>0.05)。3.治疗后,A、B、C三组的总有效率分别为95%、85%、90%,组间比较,差异无统计学意义(P>0.05)。三组愈显率分别为85%、45%、40%,A组愈显率明显高于B、C组,差异具有统计学意义(P<0.05),而B、C组间比较差异不明显(P>0.05)。结论:1.针刺联合滋水清肝饮加减对于围绝经期肝郁肾虚型失眠患者的睡眠质量、围绝经期症状均有改善作用,且优于单用针刺治疗及右佐匹克隆口服治疗;但对其激素水平改善不明显。2.针刺联合滋水清肝饮加减治疗围绝经期肝郁肾虚型失眠具有明显疗效,愈显率明显高于单用针刺治疗及右佐匹克隆口服治疗。
%U https://link.cnki.net/doi/10.27138/d.cnki.ghuzc.2022.000381
%R 10.27138/d.cnki.ghuzc.2022.000381
%W CNKI

%0 Thesis
%A 徐捷
%T 温胆汤加减联合头针体针治疗痰热型围绝经期失眠的临床疗效观察
%Y 徐秀梅
%J 江西中医药大学
%9 硕士
%D 2022
%K温胆汤;痰热型;围绝经期失眠;头针;体针
%X 研究目的:该研究旨在通过运用温胆汤加减联合头针体针对痰热型围绝经期妇女失眠进行治疗,同时与单纯西药治疗组的疗效结果进行对比,包括两者临床有效性和安全性,探究在针药结合的条件下改善围绝经期妇女失眠的临床疗效,以期为PI患者提供更好、更安全的治疗思路和方案。研究方法:该研究选取自2020年12月至2022年1月江西中医药大学附属医院住院部或者门诊就诊患者中,符合标准的围绝经期失眠妇女患者共观察80例,采取简单随机法将其分为中药加针刺组及西药艾司唑仑片组两组,每组均包含40例。两组病人除采用临床基础治疗外,中药针刺组患者选用中药颗粒剂联合头针体针治疗,服用的颗粒剂选用导师临床惯用方温胆汤加减作为基础方,并根据患者自身情况适当加减,逐日1剂,温水冲服,早晚两次,针刺方法是每日1次,每次留针时间为30分钟,每周连续治疗后休息2d不做治疗。西药组患者给予艾司唑仑片口服治疗,1mg/次,每晚临睡前服用1片,两组病人各持续疗效观察4周。分别在实施治疗方案的前后对PI患者进行观察评估并记录患者中医证候量表、匹兹堡睡眠质量评分表(PSQI),及更年期临床症状调查表(KI)的各项评分。并关注监测患者在治疗的前后的血尿便三大常规、肝肾功能、体温、血压和心率,以及针灸中药组患者有无针刺的不适反应等一系列安全治疗。最后整理填写相关观察表,记录过程中存在的不良反应,运用统计学方法进行处理比较分析,最终得出其临床疗效结论。研究结果(1)两组患者的基本情况比较:在治疗过程期间西药组因未规律服药剔除1例,中药针刺组因出差剔除1例,因无法坚持针灸疗法剔除1例,共剔除3例,最终纳入研究病例数共77例,其西药艾司唑仑片组完成39例,中药针刺治疗组完成38例。两组77名PI病人,在年龄、病程等方面均不具有统计学差异,即P>0.05,说明中药针刺组与西药组的在基本情况方面无明显差异,可以进行比较。(2)根据更年期临床症状调查表(Kupperman index)及匹兹堡睡眠质量评分表(PSQI),中药针刺组和西药组在干预医治后的评分均有所下降(即P<0.01),说明两种治疗的手段在改善患者失眠情况均有所效果,并且中药针刺组两表的评分均优于西药组。(3)根据中医证候量表,比较实施治疗方案前后中医证候的总积分、总有效率,及改善各项主要症状(失眠、潮热盗汗、头重如裹、痰多脘痞)。两组的积分均较治疗前下降(即P<0.01);西药组、中药针刺组的总有效率分别为74.35%、84.42%,中药针刺组的总有效率明显高于西药组(P<0.01);同时运用中药联合头针体针的方式在针对痰热型围绝经期失眠各项主要症状(失眠、潮热盗汗、头重如裹、痰多脘痞)治疗有明显效果。研究结论温胆汤加减联合头针体针能够有效的改善痰热型围绝经期妇女失眠状态,降低中医证候积分和调节各项主要症状(失眠、潮热盗汗、头重如裹、痰多脘痞),缓解病人血管舒缩症状,对于改善妇女生活质量的疗效都具有明显优势。并且在安全性方面,本次研究中未出现不良反应及病情加重恶化的情况,在一定程度上证实了安全性。该研究也为临床治疗围绝经期妇女失眠提供了新的治疗思路,值得临床进一步参考应用。
%U https://link.cnki.net/doi/10.27180/d.cnki.gjxzc.2022.000127
%R 10.27180/d.cnki.gjxzc.2022.000127
%W CNKI

%0 Thesis
%A 张亭玉
%T 温针灸四花穴为主治疗肝肾阴虚型围绝经期失眠的临床观察
%Y 刘丹
%J 黑龙江中医药大学
%9 硕士
%D 2022
%K围绝经期失眠;四花穴;温针灸;围绝经期综合征
%X 目的:本研究旨在观察针刺结合四花穴温针灸疗法与常规针刺疗法治疗肝肾阴虚型围绝经期失眠的疗效差异,探究温针灸四花穴对肝肾阴虚型围绝经期失眠患者的睡眠状况、其他兼见症状以及综合生活质量的影响,明确针刺结合四花穴温针灸治疗本病的疗效,以期为围绝经期失眠患者的针灸治疗提供客观依据和新思路。方法:本研究采用随机对照的临床研究方法,将60例肝肾阴虚型围绝经失眠患者随机分为对照组与观察组,每组30例。对照组采用常规针刺治疗,观察组在对照组的基础上,配合四花穴温针灸治疗,每2周为1个疗程,观察组与对照组均治疗2个疗程,两组的常规针刺均每日一次,每周6次,观察组的四花穴温针灸隔日1次,每周治疗3次。通过观察针刺前后两组的肝肾阴虚型围绝经期失眠患者的匹兹堡睡眠质量指数(PSQI)量表和肝肾阴虚型中医证候积分量表总分及各维度评分、国内改良Kupperman(KMI)量表总分以及疗效判定,比较两组之间的差异。结果:1.两组患者治疗前比较年龄及各临床指标评分,提示两组基线水平无统计学意义(P>0.05),具有可比性。2.治疗后,两组受试者PS QI总评分以及各因子评分与各自治疗前相比均明显降低(P<0.01)。提示两种治法均能改善PSQI总分以及各睡眠因子评分。组间分析比较,PSQI总分、睡眠质量、睡眠障碍、日间功能障碍,差异均有统计学意义(P<0.01、P<0.05);入睡时间、睡眠时间、睡眠效率三个因子,差异无统计学意义(P>0.05)。提示观察组在改善PSQI总分、睡眠质量、睡眠障碍、日间功能障碍方面优于对照组。3.治疗后,两组受试者中医证候总评分和各因子评分与各自治疗前相比均明显降低(P<0.01、P<0.05),提示两种治法均能改善中医证候总分和各因子评分。组间分析比较,失眠多梦、潮热盗汗、五心烦热、腰膝酸软,差异均有统计学意义(P<0.01、P<0.05);烦躁易怒、眩晕耳鸣、心悸,差异无统计学意义(P>0.05)。提示观察组在改善中医证候总分、失眠多梦、潮热盗汗、五心烦热、腰膝酸软方面优于对照组。4.治疗后,两组受试者KMI评分分别与各自治疗前相比均明显降低(P<0.01),组间分析比较差异有统计学意义(P<0.01)。提示两种治法均能改善KMI评分,且观察组优于对照组。5.治疗后,观察组总有效率为96.7%;对照组总有效率为86.7%,差异有统计学意义(P<0.05)。结论:1.温针灸四花穴为主治疗和单纯常规针刺治疗肝肾阴虚型围绝经期失眠均有效,且温针灸四花穴为主治疗疗效更佳。2.温针灸四花穴为主治疗在改善围绝经期妇女睡眠的同时,改善围绝经期的综合症状效果更佳,更能提高该期女性的生活质量。
%U https://link.cnki.net/doi/10.27127/d.cnki.ghlzu.2022.000255
%R 10.27127/d.cnki.ghlzu.2022.000255
%W CNKI

%0 Journal Article
%A 付淑宏
%+ 湖南省永州市江华瑶族自治县民族中医院康复理疗科;
%T 针灸配合瑶药穴位贴敷治疗更年期失眠的疗效观察
%J 实用妇科内分泌电子杂志
%D 2022
%V 9
%N 12
%K妇女;更年期;失眠;针灸;穴位贴敷;瑶药
%X 目的 探讨针灸配合瑶药穴位贴敷应用于更年期失眠妇女的临床效果。方法 选取44例更年期失眠妇女，根据随机数字表法分为对照组与研究组，每组22例。对照组采用针灸进行治疗，研究组采取针灸配合瑶药穴位贴敷进行治疗。比较两组临床疗效及治疗前后睡眠状况。结果 研究组治疗总有效率90.91%高于对照组63.64%，差异具有统计学意义（P<0.05）。治疗前，两组入睡时间、睡眠时间及觉醒次数比较，差异无统计学意义（P>0.05）；治疗后，研究组患者入睡时间快于对照组，觉醒次数少于对照组，睡眠时间长于对照组，差异具有统计学意义（P<0.05）。结论 针灸配合瑶药穴位贴敷应用于妇女更年期失眠效果理想，能促使患者入睡，延长睡眠时间，明显改善睡眠质量，临床价值较高。
%P 72-74
%@ 2095-8803
%U https://kns.cnki.net/kcms2/article/abstract?v=XEQRgWHfXDFXGkBUaeN_EDQUV8lmzuKIn8jOi1GU700HUGau8zvZhYRo-JiKkIHCQTc7qhcKUit7STNuHK6qNijWeJipLbwYd83Lm0bEgSQLAwocgMisuoUqpLTu1DWLrGHcyqWnQ7tSR2dC_9PoGUOJUF7E7ZJH&uniplatform=NZKPT&language=CHS
%W CNKI

%0 Journal Article
%A 邢隽
%A 李小兰
%A 张薇
%+ 张家口市妇幼保健院中医科;张家口市中医研究院附属医院内科;张家口市中医研究院附属医院皮肤科;
%T 二仙汤配合穴位埋线治疗更年期失眠症(肝肾阴虚型)的疗效及对内分泌激素水平、神经递质的影响
%J 四川中医
%D 2022
%V 40
%N 04
%K二仙汤;穴位埋线;更年期失眠症;肝肾阴虚;内分泌激素;神经递质
%X 目的：探究二仙汤配合穴位埋线治疗肝肾阴虚型更年期失眠症的效果以及对患者内分泌激素水平、神经递质的影响。方法：选取2017年2月～2018年12月在本院中医科进行诊治的更年期失眠症(肝肾阴虚型)患者100例，随机数表法分为对照组和治疗组，各50例。对照组予以常规西医治疗，治疗组在对照组基础上行穴位埋线联合中药方剂二仙汤加减治疗，两组均治疗6个疗程。对比分析两组的临床疗效、睡眠情况、雌二醇(E_2)、促卵泡激素(FSH)以及促黄体激素(LH)等内分泌激素水平和5-羟色胺(5-HT)、5-羟吲哚乙酸(5-HIAA)、β-内啡肽(β-EP)等神经递质各指标水平。结果：治疗组的临床有效率为92.00%,明显高于对照组的76.00%(P<0.05)。治疗后，治疗组的睡眠潜伏期(SL)、觉醒次数(AT)、觉醒时间(AWT)、REW睡眠潜伏期(RL)均明显低于对照组，睡眠效率(SE)高于对照组(P<0.05)。两组治疗后的E_2升高，FSH、LH均明显下降(P<0.05),且治疗组的变化幅度明显大于对照组(P<0.05)。治疗组治疗后的5-HT、β-EP明显高于对照组，5-HIAA低于对照组(P<0.05)。结论：二仙汤配合穴位埋线治疗肝肾阴虚型更年期失眠症效果显著，可明显改善患者的睡眠情况，改善内分泌激素和神经递质水平。
%P 166-168
%@ 1000-3649
%U https://kns.cnki.net/kcms2/article/abstract?v=XEQRgWHfXDHMhMHnF2RDfOg_pnsoWR5c0MRzw7WMarWmBgSKNPnw02JjkGO7a5lDAc4DeTy2Gva0UYzBDr5_OwadDtuicfA4Sgr4l5V4DE9rJXPqbT3oBh51Gjnkz58vNFMiBa8fF8524q6VuCoN7oexeITu5hRo&uniplatform=NZKPT&language=CHS
%W CNKI

%0 Journal Article
%A 木巴热克·麦麦提
%A 夏克尔·吾司曼
%A 张建斌
%+ 新疆维吾尔自治区维吾尔医医院;南京中医药大学;
%T 督脉走罐结合针刺临床应用举隅
%J 中医外治杂志
%D 2022
%V 31
%N 02
%K督脉;走罐;针刺;强直性脊柱炎;围绝经期综合征;失眠
%X 督脉诊察及督脉走罐治疗各个疾病都有独特的疗效，在今后的临床工作中还需更体统全面的分析总结，为提高临床疗效总结出更好治疗方法。双手配合在督脉行滑行触诊再行督脉走罐，触诊到的局部结节、条索等以及罐诊中的局部颜色变化的腧穴均可作为针刺治疗的重点，可治疗强直性脊柱炎、围绝经期综合征、失眠症。在临床中运用督脉走罐结合针刺治疗疾病疗效显著。
%P 124-125
%@ 1006-978X
%U https://kns.cnki.net/kcms2/article/abstract?v=XEQRgWHfXDEBkB2TDjaeZKa7bOH1PDi0FLAm24_HbkpCbyEFr1d4t2ErwtWuNuFg8CsOnnHPbkrMyp7jueqm1fLWjXS8Apuh644ktFUaI9VpChmH9A1Pl6kgpMnGB5geoQoiHiR7c2Xwk6xE1Q8FHUzZW87SqBVh&uniplatform=NZKPT&language=CHS
%W CNKI

%0 Journal Article
%A 陈莹
%+ 海口市中医医院;
%T 自拟安神饮联合浅刺头针治疗围绝经期综合征患者的疗效及对睡眠质量的影响
%J 四川中医
%D 2022
%V 40
%N 03
%K自拟安神饮;浅刺头针;围绝经期综合征;睡眠质量;性激素
%X 目的：探讨自拟安神饮联合浅刺头针改善围绝经期综合征(PMS)患者睡眠质量的疗效观察。方法：选取2019年1月～2021年1月在我院收治的肝肾阴虚型PMS患者66例，按随机数表法分组为对照组(n=33)和观察组(n=33),对照组予以口服自拟安神饮，观察组在对照组基础上联合浅刺头针治疗，持续治疗3周。治疗后，比较两组临床疗效、中医症候评分和治疗期间不良反应；采用放射免疫法检测黄体生成素(LH)、雌二醇(E_2)和垂体分泌卵泡雌激素(FSH)水平，采用绝经综合征症状评定量表(Kupperman)和匹茨堡睡眠质量指数量表(PSQI)评价绝经综合征症状和睡眠状况。结果：治疗3周后，两组患者临床疗效和不良反应无显著差异(P>0.05);两组患者烘热汗出、腰膝酸软和少眠多梦中医证候评分均显著降低，且观察组各症状评分显著低于对照组(P<0.05),两组患者血清LH和FSH水平均低于治疗前，且观察组低于对照组(P<0.05),两组患者E_2高于治疗前，且观察组高于对照组(P<0.05);Kupperman评分和PSQI评分低于对照组(P<0.05)。结论：对PMS患者采用自拟安神饮联合浅刺头治疗可显著改善患者失眠难寐、腰膝酸软和烘热汗出中医症候，改善患者性激素水平和睡眠质量，有利于健康恢复。
%P 185-188
%@ 1000-3649
%U https://kns.cnki.net/kcms2/article/abstract?v=XEQRgWHfXDHA8LG6DdHk8pK3AzydkRuBXra08IiDW8f3erRi-wgj1IfC5I1dYzVWf_brZcJKG8-41nG881IKI5l-zh84iqUUu2GmmRHpx-vNgApwYbrRNVIB9s7OsP76DFd1rec6USDgqe0NNhAQvYls94rvSzcD&uniplatform=NZKPT&language=CHS
%W CNKI

%0 Thesis
%A 施婧婧
%T 通督调神结合“开四关”针刺法治疗围绝经期失眠症的临床研究
%Y 曹奕
%J 安徽中医药大学
%9 硕士
%D 2022
%K围绝经期失眠症;通督调神针刺法;开四关;临床研究
%X 目的:经过观测通督调神结合“开四关”针刺法治疗围绝经期失眠症的临床疗效,进一步比较此针刺法与普通针刺法治疗本病的疗效差异以及对女性围绝经期焦虑症状的改善情况,为优化针灸治疗围绝经期失眠症的方案提供参考。方法:收集围绝经期失眠患者62例,依照随机数字表的分组方式将患者分成治疗组与对照组各31例。治疗组选用通督调神联合“开四关”针刺法,对照组选用普通针刺法。分别收集整理患者治疗前和治疗两个疗程后的匹兹堡睡眠质量指数(PSQI)、改良Kupperman量表(KI)、汉密尔顿焦虑量表(HAMA)以及促卵泡激素(FSH)、雌二醇(E2)的水平,进行统计分析,并加以对比。结果:(1)治疗前两组患者的年龄、病程、PSQI评分、改良KI总分、HAMA评分、FSH水平、E2水平的差异均无统计学意义(P>0.05),具有可比性。(2)组内治疗前后比较:对比两组患者治疗前的各项指标,两组患者治疗后的PSQI、改良KI、HAMA评分以及FSH水平均低于治疗前,E2水平高于治疗前(P<0.05),差异具有统计学意义;(3)组间治疗前后比较:对比两组治疗后的各项评分,治疗组的PSQI、改良KI、HAMA评分相较于对照组均明显降低,差异具有显著性(P<0.05)。治疗组FSH略低于对照组、而治疗组的E2数值略高于对照组,差异无统计学意义(P>0.05)。(4)疗效评估比较结果:对照组:治愈0例,显效9例,有效14例,无效6例,总体有效率为79.31%;治疗组:治愈0例,显效18例,有效9例,无效3例,总体有效率90.00%。经过Wilcoxon秩和检验,治疗组总体有效率高于对照组总体有效率(P<0.05)。结论:(1)通过对比两组内治疗前后的各项指标,无论是普通针刺疗法还是通督调神结合“开四关”针刺疗法均可调节围绝经期失眠症患者睡眠情况,并改善其焦虑抑郁症状;(2)通过两组间治疗后的各项指标的对比,相比于普通针刺疗法,通督调神结合“开四关”针刺法可以更好地改善围绝经期失眠症及其他相关症状。
%U https://link.cnki.net/doi/10.26922/d.cnki.ganzc.2022.000189
%R 10.26922/d.cnki.ganzc.2022.000189
%W CNKI

%0 Journal Article
%A 肖康平
%A 许军峰
%+ 天津中医药大学第一附属医院针灸科;国家中医针灸临床医学研究中心;
%T 涌泉穴干预失眠的研究进展
%J 中华针灸电子杂志
%D 2022
%V 11
%N 01
%K入睡和睡眠障碍;穴;涌泉;综述
%X 参考近5年应用涌泉穴治疗失眠的文献，根据作用于涌泉穴的操作方式、是否使用药物及使用何种药物的差异，分为中药穴位贴敷(吴茱萸、吴茱萸联合其他药物、肉桂、其他药物)和针灸推拿(灸法、针刺结合灸法、推拿)2个大方面进行归纳总结，发现涌泉穴干预失眠疗效较佳，作用于涌泉穴的操作方式以中药穴位贴敷及灸法为主，其中穴位贴敷以温里药为主，针刺的研究较少，考虑与涌泉穴所处的位置及其引火归原和交通心肾的功效密切相关。
%P 25-28
%@ 2095-3240
%U https://kns.cnki.net/kcms2/article/abstract?v=XEQRgWHfXDEVGMfbevzlJH3vq9q66OkYrPy1Q4bLCHitWwE-XlljoGD_Km6DLQL9l9V09GhCJg-rdMX_5Km-plznKdXrgCBeV-0ZEBedRaPwRVVvomQCcGjw2d3C1vHhTrwnIo6jAFA6xcshpMCQgunAvmgUdk8B&uniplatform=NZKPT&language=CHS
%W CNKI

%0 Journal Article
%A 鲁一
%A 李春成
%A 高滔
%A 郭玉岩
%+ 开封市中心医院;黑龙江中医药大学;
%T 柏子养心汤加减联合针灸治疗围绝经期失眠的临床观察
%J 实用中医内科杂志
%D 2022
%V 36
%N 01
%K围绝经期;失眠;柏子养心汤;针灸;临床疗效
%X 目的探讨柏子养心汤加减联合针灸治疗围绝经期失眠患者临床疗效。方法将2018年3月—2020年8月收治入院的围绝经期失眠患者92例,随机分为对照组和治疗组,观察两组患者临床治疗效果、PSQI积分、生活质量及血清性激素FSH、E_2的测定。结果治疗后,治疗组和对照组的临床总有效率分别为89.13%(41/46)、60.87%(28/46),不良反应发生率分别为0%和21.73%(10/46);治疗前后,治疗组的睡眠质量和生活质量均有明显改善,且优于对照组(P<0.05);治疗组和对照组的匹兹堡睡眠质量指数(PSQI)积分分别为(6.74±2.21)和(10.83±3.52),治疗组较优,具有统计学意义(P<0.05);治疗后,治疗组患者血清中血清卵泡刺激素(FSH)水平明显增加、雌激素(E_2)水平明显减少(P<0.05);对照组无明显改善(P>0.05)。结论柏子养心汤加减联合针灸治疗能提高围绝经期失眠患者的临床疗效,且无不良反应发生,值得临床推广。
%P 8-10
%@ 1671-7813
%U https://link.cnki.net/doi/10.13729/j.issn.1671-7813.Z20210186
%R 10.13729/j.issn.1671-7813.Z20210186
%W CNKI

%0 Journal Article
%A 韩剑童
%A 聂晓欢
%A 康凯宁
%+ 邯郸市中心医院;
%T 针刺联合固元宁神汤治疗心肾不交型围绝经期失眠症疗效观察
%J 现代中西医结合杂志
%D 2021
%V 30
%N 35
%K围绝经期失眠症;针刺疗法;心肾不交型;固元宁神汤
%X 目的探究针刺联合固元宁神汤治疗心肾不交型围绝经期失眠症的临床疗效。方法选取2016年3月—2018年3月在邯郸市中心医院治疗的心肾不交型围绝经期失眠症患者120例,随机分为观察组、对照组各60例。对照组给予固元宁神汤治疗,观察组在对照组治疗基础上给予针刺治疗,2组均治疗2周。观察2组临床疗效及治疗前后中医症状积分、匹兹堡睡眠质量指数(PSQI)评分、爱泼沃斯思睡量表(ESS)评分、改良kupperman量表评分、性激素水平变化,评估安全性。结果观察组总有效率为90.00%(54/60),高于对照组的73.33%(44/60),差异有统计学意义(P<0.05)。治疗后,2组中医症状积分、PSQI量表评分、ESS评分、改良kupperman量表评分及血清FSH、LH水平均明显降低(P均<0.05),且观察组均明显低于对照组(P均<0.05);2组血清E_2水平均明显高于治疗前(P均<0.05),且观察组明显高于对照组(P<0.05)。2组患者均未发生明显不良反应。结论针刺联合固元宁神汤治疗心肾不交型围绝经期失眠疗效优于单纯固元宁神汤治疗,可明显改善患者中医症状、睡眠质量,安全性良好。
%P 3947-3950
%@ 1008-8849
%U https://kns.cnki.net/kcms2/article/abstract?v=XEQRgWHfXDHZe8fRI42Z5yw7jc9vkicre3pQj844NAOvjt0inoPdvrCF1ytG_sItWJUHYAY-O7RO-pElpMisiy9JicBEuSX-EiKDMs82H-xMDtujV1DUGqESGz4Ira35LEGkNicv1ArkKCP6gpn9c7Q9O0Q9hjXZ&uniplatform=NZKPT&language=CHS
%W CNKI

%0 Journal Article
%A 袁平
%A 姚锐
%A 赵宁侠
%+ 西北工业大学医院中医科;中国人民解放军空军军医大学第一附属医院中医科;西安中医脑病医院中医科;
%T 中医针灸联合补肾宁心汤治疗女性更年期失眠症的临床效果研究
%J 山西医药杂志
%D 2021
%V 50
%N 20
%K更年期综合征;针灸疗法;睡眠;性腺甾类激素;补肾宁心汤
%X 目的分析中医针灸联合补肾宁心汤治疗女性更年期失眠症的临床效果。方法将2018年9月至2020年9月我院收治的158例女性更年期失眠症患者按双盲法分2组,各79例。对照组采用中医针灸治疗,联合组采用中医针灸联合补肾宁心汤治疗,比较2组临床疗效及治疗前后夜间觉醒次数、实际睡眠时间、中医证候积分、睡眠质量、性激素水平。结果联合组治疗总有效率为91.1%,高于对照组的78.5%,差异有统计学意义(P<0.05)。治疗后,联合组夜间觉醒次数低于对照组,实际睡眠时间长于对照组,差异有统计学意义(P<0.05)。治疗后,联合组中医证候积分、匹茨堡睡眠质量指数量表(PSQI)评分均低于对照组,差异有统计学意义(P<0.05)。治疗后,联合组雌二醇水平高于对照组,而促卵泡激素水平低于对照组,差异有统计学意义(P<0.05)。结论中医针灸联合补肾宁心汤治疗女性更年期失眠症的效果显著,可有效改善患者症状、睡眠质量,并有助于调节性激素水平。
%P 2862-2865
%@ 0253-9926
%U https://kns.cnki.net/kcms2/article/abstract?v=XEQRgWHfXDE4f6wFqN_3gkHhSjHZ3oQGCWVxVFOvGALrHiJsqXW2eWv_goZkIW8PJwVq4adOQvtoMm4RL35i72g5G3B-UfhyccslpSFDxLu8IQnOnikQXH_hZI4XTdC3cwGUrV9wgF7NtJG2Ad4WP7596EOrlxu3&uniplatform=NZKPT&language=CHS
%W CNKI

%0 Journal Article
%A 黄文雄
%A 余秀梅
%A 曾小红
%+ 深圳市宝安区中心医院中医康复科;
%T 腹针联合头针治疗围绝经期失眠疗效及其机制探讨
%J 天津中医药
%D 2021
%V 38
%N 10
%K围绝经期失眠;腹针;头针;多导睡眠图;雌激素;单胺类神经递质
%X [目的]探讨腹针联合头针治疗围绝经期失眠(PMI)疗效。[方法]将90例PMI患者按照随机数字表法随机分为两组,每组45例,对照组应用艾司唑仑片、谷维素片口服治疗;治疗组应用腹针联合头针治疗,疗程均为8周。比较两组治疗前后匹兹堡睡眠质量指数(PSQI)评分、爱泼沃斯嗜睡量表(ESS)评分和改良Kupperman(KMI)评分;并比较两组多导睡眠图(PSG)检测指标和血清雌二醇(E2)、促卵泡激素(FSH)、黄体生成素(LH);化学发光法测定血清5-羟色胺(5-HT)、去甲肾上腺素(NE)水平。[结果]治疗后治疗组PSQI、ESS、KMI评分均低于对照组(P<0.01),睡眠总时间(TST)、睡眠维持率(SE)多于对照组(P<0.01);觉醒时间(AWT)、觉醒次数(AT)、睡眠潜伏期(SL)均少于对照组(P<0.01);慢波睡眠(NREM)的S1、S2低于对照组(P<0.05或P<0.01),S3+4、快波睡眠(REM)高于对照组(P<0.05或P<0.01);血清E2、5-HT水平高于对照组(P<0.01);FSH、LH、NE水平均低于对照组(P<0.01),差异均有统计学意义。[结论]腹针联合头针治疗可改善PMI患者的睡眠进程,提高睡眠质量,其机制可能与调节雌激素的分泌,增加5-HT的合成和分泌,抑制了NE释放有关。
%P 1294-1298
%@ 1672-1519
%U https://kns.cnki.net/kcms2/article/abstract?v=XEQRgWHfXDGbu4W8i9QuDAsyMV6JF5pbN-L5Fs0gIbPt5k05uYFzQHaeEftkrhYhkvWzGut8V67XdYWBaz5pNKO7YNtaT6Vl3U3LBbypHIo0SsmwcBmapHweU3MrTzPvQXca078djH4aGOuM9jdif33fnp0uzMTY&uniplatform=NZKPT&language=CHS
%W CNKI

%0 Journal Article
%A 李文英
%+ 韶关市第一人民医院康复医学科;
%T 针刺联合低频重复经颅磁刺激治疗围绝经期肝郁化火型睡眠障碍临床观察
%J 中国中医药现代远程教育
%D 2021
%V 19
%N 19
%K睡眠障碍;围绝经期;肝郁化火证;针刺疗法;重复经颅磁刺激
%X 目的观察针刺联合低频重复经颅磁刺激(Repetitive transcranial magnetic stimulation,rTMS)治疗围绝经期肝郁化火型睡眠障碍的临床疗效。方法选取2019年6月—2020年6月就诊于韶关市第一人民医院康复医学科的围绝经期肝郁化火型睡眠障碍患者80例,随机分为试验组和对照组,各40例。试验组给予针刺联合低频rTMS治疗,对照组予口服艾司唑仑片治疗,采用匹茨堡睡眠质量指数量表(Pittsburgh sleep quality index,PSQI)及改良Kupperman量表在治疗前及治疗4周后进行评分及疗效评价。结果治疗后2组PSQI总分、改良Kupperman评分均较治疗前下降,且以试验组下降明显(P<0.01);治疗后,2组睡眠效率评分对比,差异有统计学意义(P<0.05),试验组睡眠质量、睡眠时间、睡眠障碍和日间功能障碍评分对比对照组改善明显(P<0.01),2组入睡时间评分对比,差异无统计学意义(P>0.05);试验组总有效率90.0%(36/40)明显高于对照组总有效率67.5%(27/40),差异具有统计学意义(P<0.05)。结论针刺联合低频rTMS治疗围绝经期肝郁化火型睡眠障碍临床疗效肯定、治疗方式接受度高。
%P 132-135
%@ 1672-2779
%U https://kns.cnki.net/kcms2/article/abstract?v=XEQRgWHfXDGbu4W8i9QuDAsyMV6JF5pbN-L5Fs0gIbOH2gUDRoS34U9mWkJD8fMWJJXfNYpLi8nlf81J7f-0epRmTbnqkqPLW23XtbvKSE0RQ3WQursK2CtuOYDFo0v0v0Eh0i2vWhm1fFkC3gxMW2U-BPoMYR8q&uniplatform=NZKPT&language=CHS
%W CNKI

%0 Journal Article
%A 安静
%A 袁艳红
%A 王丽娟
%A 沈艳
%A 李红
%+ 南京中医药大学附属盐城市中医院治未病科;南京中医药大学附属盐城市中医院针灸脑病科;南京中医药大学附属盐城市中医院康复科;
%T 自拟安神汤、针刺联合治疗女性更年期失眠的效果评价
%J 中国卫生标准管理
%D 2021
%V 12
%N 17
%K更年期;失眠;安神汤;针刺;睡眠质量;治疗效果
%X 目的探讨女性更年期失眠采用自拟安神汤联合针刺治疗的效果。方法选取80例更年期失眠的患者,随机分为对照组与观察组各40例,前者口服常规西药治疗,后者在常规治疗基础上自拟安神汤联合针刺治疗,对比两组患者的疗效及睡眠质量改善情况。结果观察组患者的治疗总有效率高于对照组(P <0.05);治疗前,观察组与对照组患者的睡眠质量评分对比,组间差异无统计学意义(P> 0.05);治疗后,观察组患者的睡眠质量评分显著低于对照组(P <0.05);治疗前,观察组与对照组患者的中医症候总积分对比,组间差异无统计学意义(P> 0.05);治疗后,观察组患者的中医症候总积分显著低于对照组(P <0.05)。结论更年期失眠患者采用自拟安神汤联合针刺治疗可帮助其改善失眠现象及症状,使其睡眠质量得到提升。
%P 128-131
%@ 1674-9316
%U https://kns.cnki.net/kcms2/article/abstract?v=XEQRgWHfXDFEOc63BQg9nOduxoshROoQGmwMQ95j_PA1wxInSyk5D8PMGF08WGC5R8QFZtGKTKftQmPHRNCdI1xhFFim-PbDaAHc_efzO7ZLtpfTQSin3pzJ8ML_hrLRk1IvUUvTo_bp2m81UBCb3rEK0SiSvNUt&uniplatform=NZKPT&language=CHS
%W CNKI

%0 Journal Article
%A 于眉
%A 李玉波
%A 杨敏
%+ 北京航天总医院;中国中医科学院中医基础理论研究所;
%T 更眠安汤联合针刺对肾阴虚型更年期失眠症的疗效
%J 西北药学杂志
%D 2021
%V 36
%N 04
%K更眠安汤;针刺;肾阴虚型更年期失眠;神经肽Y(NPY);5-羟色胺(5-HT)
%X 目的探讨更眠安汤联合针刺对肾阴虚型更年期失眠症患者的临床疗效及对血清神经肽Y(NPY)和5-羟色胺(5-HT)水平的影响。方法选取就诊的女性肾阴虚型更年期失眠症患者150例作为研究对象,按照随机数字表法分为观察组与对照组,每组75例。对照组给予佐匹克隆治疗,观察组给予更眠安汤联合针刺治疗,疗程为4周,比较2组患者治疗前后的睡眠质量、中医症状积分、NPY和5-HT、促卵泡成熟激素(FSH)、催乳素(PRL)和雌二醇(E_2)的变化,评价2组患者的疗效和不良反应。结果观察组总有效率为92.00%,对照组总有效率为77.33%,差异有统计学意义(P<0.05)。治疗前2组患者入睡时间和睡眠时间比较差异无统计学意义,治疗后2组患者入睡时间缩短,睡眠时间延长,观察组变化程度大于对照组(P<0.05)。治疗前2组患者FSH、PRL和E_2比较差异无统计学意义,治疗后2组患者FSH减小,E_2增加,观察组变化程度大于对照组(P<0.05),PRL无明显变化。治疗前2组心烦易怒、睡眠不安、腰膝酸软、心悸不安和耳鸣症状积分比较差异无统计学意义,治疗后2组患者上述症状积分均减小,观察组变化程度大于对照组(P<0.05)。治疗前2组患者NPY及5-HT比较差异无统计学意义,治疗后2组患者NPY及5-HT增加,观察组变化程度大于对照组(P<0.05)。观察组不良反应发生率为8.00%,对照组不良反应发生率为6.67%,差异无统计学意义。结论更眠安汤联合针刺能提高肾阴虚型更年期失眠症患者的治疗效果,改善患者的睡眠质量和肾阴虚症状,调节性激素和神经递质的分泌,且未增加患者的不良反应,适合临床应用。
%P 627-631
%@ 1004-2407
%U https://kns.cnki.net/kcms2/article/abstract?v=XEQRgWHfXDGGT0njF44oHZFnYJAB11McW-599LU3bI5wBJ_jRsrelIVLgY32-xo12JN6hxJIuFj0N7WgrN_eJi2bHA19n30L6FyL7I4LnJrRSIx8H9JnMffLVcLXrJmd176B4iXz0ixFg6lRV4wOLaZ-87E57AKa&uniplatform=NZKPT&language=CHS
%W CNKI

%0 Journal Article
%A 孙杰
%A 陆瑾
%A 魏心昶
%A 张小玉
%A 丁婀慧
%A 蒋秋雯
%+ 南京中医药大学;南京中医药大学附属南京中医院针灸科;
%T 舌针结合体针治疗围绝经期失眠及对血清E2、FSH、LH水平的影响
%J 天津中医药大学学报
%D 2021
%V 40
%N 03
%K围绝经期失眠;舌针;雌二醇;促卵泡生成素;促黄体生成素
%X [目的]观察舌针结合体针对围绝经期失眠患者症状及血清雌二醇(E2)、促卵泡生成素(FSH)、促黄体生成素(LH)水平的影响。[方法]选取25例围绝经期失眠患者采用舌针结合体针治疗,操作时先取体针针刺穴位:百会、太阳、印堂、神门、内关等常规针刺,留针30 min,每隔10 min行针1次,然后取舌针穴位:心穴、肝穴、肾穴等,进针0.5～1 mm,进针后进行小幅度(<90°)捻转3次,快速出针,不留针,尽量避免出血。针刺疗程为每日1次,5 d为1个疗程,共4个疗程。观察治疗前后患者匹兹堡睡眠质量指数(PSQI)各项因子成分评分及总评分、Kupperman总评分、血清E2、FSH、LH水平的变化情况。[结果]治疗后患者PSQI各项因子成分评分及总评分、Kupperman总评分、血清FSH、LH水平均低于治疗前(P<0.05),血清E2水平较治疗前升高(P<0.05),总有效率为92%(23/25)。[结论]舌针结合体针针刺治疗能明显改善围绝经期失眠患者的入睡困难、睡眠质量、日间功能、围绝经期症状,同时能使血清FSH、LH水平下降,血清E2水平升高。
%P 331-335
%@ 1673-9043
%U https://kns.cnki.net/kcms2/article/abstract?v=XEQRgWHfXDEAAw8oo6Tpp5zz2XJB_jJYw2sdBUOmW2blYakn9w7680oGuXRbNCDgt1eXuEtmsR5dOXg__GTthA_Cwh1VfXSFWLfv8MzkrMqrne2tdWpVkl-mFC99WY2laJ5yAFO6srheHflKf2FYxjHwjBj-ZHLS&uniplatform=NZKPT&language=CHS
%W CNKI

%0 Journal Article
%A 李雅洁
%+ 北京市朝阳区八里庄社区卫生服务中心中医康复科;
%T “温通火针法”配合毫针治疗气滞血瘀型更年期失眠症临床疗效观察
%J 中国社区医师
%D 2021
%V 37
%N 16
%K气滞血瘀型;更年期失眠症;温通火针;血府逐瘀胶囊
%X 目的:观察"温通火针法"配合毫针治疗气滞血瘀型更年期失眠症的临床效果。方法:2019年10月-2020年10月收治气滞血瘀型更年期失眠症患者30例,随机分为两组,各15例。试验组采用火针温通加毫针微通法联合治疗;对照组口服血府逐瘀胶囊治疗。比较两组治疗效果。结果:试验组治疗4周后睡眠质量指数总评分低于对照组,差异有统计学意义(P<0.05);试验组治疗总有效率高于对照组,差异有统计学意义(P<0.05);两组患者出现轻微不良反应各1例。结论:"温通火针法"配合毫针治疗气滞血瘀型更年期失眠症,具有较好的临床效果。
%P 79-80
%@ 1007-614X
%U https://kns.cnki.net/kcms2/article/abstract?v=XEQRgWHfXDEAAw8oo6Tpp5zz2XJB_jJYw2sdBUOmW2Z9qj6gAgekRpPDd20qXlmdIjpxcuPN7ujc8SLLwIr9Qa8p1MnJkqwUH4u4HUrKeyIHz4PKVfcQtlLkPspDP-nYr1eqr-LKhP3yZT_-_1MFQas4bfBwpR78&uniplatform=NZKPT&language=CHS
%W CNKI

%0 Thesis
%A 陈鹏如
%T 针药结合治疗围绝经期失眠（阴虚火旺型）的临床研究
%Y 王晓滨
%J 黑龙江中医药大学
%9 硕士
%D 2021
%K围绝经期失眠;阴虚火旺;针刺;百乐眠胶囊
%X 目的:观察针药结合治疗阴虚火旺型围绝经期失眠的临床疗效。方法:纳入阴虚火旺型围绝经期失眠患者66例,按随机数字表法随机分为治疗组和对照组,每组33例。治疗组给予针刺结合百乐眠胶囊治疗,对照组给予百乐眠胶囊治疗。2周为1个疗程。分别于治疗前、治疗后(2个疗程后)及随访时(治疗结束4周时),记录两组的匹兹堡睡眠质量指数(PSQI)、改良的kupermann评分及中医证候评分,并进行统计学分析。结果:1、临床疗效:治疗后,治疗组总有效率为83.87%,痊愈1例,显效5例,有效20例,无效5例;对照组总有效率76.67%,痊愈1例,显效3例,有效19例,无效7例,两组差异有统计学意义(P<0.05)。说明两组均有一定疗效,且治疗组优于对照组。2、组内比较:治疗后,治疗组和对照组的PSQI总分及各项评分、改良kupermann评分及中医证候评分均下降,与治疗前评分相比差异具有统计学意义(P<0.05)。说明两组均能改善失眠,且在睡眠各个维度上均有改善,也能改善围绝经期其他相关症状。随访时,两组的PSQI评分、改良kupermann评分及中医证候评分与治疗后评分相比均稍有回升,但仍低于治疗前水平,且与治疗前的PSQI评分、改良kupermann评分相比差异有统计学意义(P<0.05)。说明两组疗效均有一定的持久性。3、组间比较:治疗后,治疗组的PSQI总分及各项评分、改良kupermann评分及中医证候评分均低于对照组,且两组差异具有统计学意义(P<0.05)。随访时,治疗组的PSQI评分、改良kupermann评分及中医证候评分均低于对照组评分,且两组差异有统计学意义(P<0.05)。说明在改善失眠和睡眠各个维度上及在改善围绝经期其他相关症状上,治疗组相较对照组疗效更好。结论:针药结合(针刺结合百乐眠胶囊)能改善阴虚火旺型围绝经期失眠患者失眠症状,具有一定的持久疗效,同时也能改善围绝经期的相关症状。而且针药结合较单用中成药治疗效果更好。
%U https://link.cnki.net/doi/10.27127/d.cnki.ghlzu.2021.000520
%R 10.27127/d.cnki.ghlzu.2021.000520
%W CNKI

%0 Thesis
%A 张晶
%T 子午流注择时芳香疗法联合穴位按摩干预肾阴虚型围绝经期综合征的临床护理观察
%Y 穆欣
%J 黑龙江中医药大学
%9 硕士
%D 2021
%K子午流注;择时;围绝经期综合征;芳香疗法
%X 目的:本研究遵循祖国医学辨证施护的原则,依据经络学说循经取穴,运用中医经典的子午流注思想为指导将芳香疗法、穴位按摩结合,对肾阴虚型围绝经期综合征患者实施干预,寻求最佳干预时间、效果和方法,为中医护理技术在围绝经期综合征患者的护理中提供新思路。方法:采用便利抽样法选取2020年9月～2021年3月期间哈尔滨市某三级甲等中医院妇科门诊且符合纳入标准的99例肾阴虚型围绝经期综合征患者为研究对象,按照随机对照法将患者根据就诊顺序分为对照组、试验组1、试验组2三组,对照组患者在院内门诊治疗及常规护理的基础上给予穴位按摩,对三阴交、肾俞、太溪、神门、照海、阴谷穴位进行双侧按摩,每日1次,每次25分钟;试验组1的患者在院内门诊治疗及常规护理的基础上给予芳香疗法联合穴位按摩,试验组1、对照组统一在每日上午(9:00～11:00)进行;试验组2患者在院内门诊治疗及常规护理的基础上统一于每日酉时(17:00～19:00)给予芳香疗法联合穴位按摩;三组患者在选穴、按摩手法等方面均相同,7天为干预1疗程,共干预2个疗程,在干预前对所纳入患者的一般资料进行比较,干预前后分别用改良kupperman量表、MENQOL生存质量量表、中医证候评分、血清性激素等指标评定各组患者,以上资料均录入SPSS22.0进行分析。结果:1.干预前,对三组患者进行一般资料(包括年龄、病程、文化程度、孕产史等)、改良kupperman量表、围绝经期生存质量量表(MENQOL)、中医证候积分量表、血清性激素指标(E2、FSH、LH)进行比较,差异均无统计学意义(P>0.05),说明三组患者干预前一般资料、kupperman量表、MENQOL量表、中医证候积分量表、血清性激素值的程度及评分基线水平基本一致,三组患者具有可比性。2.干预后组间比较。干预两个疗程后,试验组2与试验组1患者在改良kupperman量表、中医证候积分量表、血清性激素值、临床疗效等方面均要优于对照组,试验组2优于试验组1,差异具有统计学意义(P<0.05)。干预后三组间MENQOL量表的性生活维度三组间没有显著性差异(P>0.05)。3.干预前后组内比较。对三组患者干预后改良kupperman量表、MENQOL量表、中医证候积分量表、血清性激素指标进行比较,其干预后效果均优于干预前,差异具有统计学意义(P<0.05)。结论:1.芳香疗法联合穴位按摩对比常规穴位按摩,可以更有效的促进肾阴虚型围绝经期综合征症状的改善;2.子午流注择时酉时(17:00～19:00)芳香疗法联合穴位按摩能有效改善肾阴虚型围绝经期临床症状,其临床干预效果优于芳香疗法联合穴位按摩。
%U https://link.cnki.net/doi/10.27127/d.cnki.ghlzu.2021.000164
%R 10.27127/d.cnki.ghlzu.2021.000164
%W CNKI

%0 Thesis
%A 邢璐
%T 头腹针结合治疗肝肾阴虚型围绝经期失眠的临床疗效观察
%Y 孙忠人
%J 黑龙江中医药大学
%9 硕士
%D 2021
%K围绝经期失眠;头腹针结合;针刺;情志
%X 目的:观察头腹针结合治疗肝肾阴虚型围绝经期失眠的临床疗效。方法:本研究纳入符合标准的围绝经期失眠(肝肾阴虚型)患者66例,并随机分为两组,每组33例。对照组采取常规针刺治疗,选取四神聪、神门、安眠、印堂、照海、申脉;治疗组采取头腹针结合治疗,选取情感区、腹一区、百会、左右神聪、安眠。配穴均选取太冲、太溪。采用匹兹堡睡眠指数量表(PSQI)、改良kupperman评分(KMI)、中医证候积分量表、汉密尔顿焦虑抑郁量表(HAMA&HAMD)来评价两组疗效,并用S P S S 20.0进行数据统计分析。结果:1.头腹针结合组总有效率(8 4.8 5%)优于常规针刺组(7 7.42%),有统计学差异(p<0.05);2.头腹针结合组和常规针刺组均能改善肝肾阴虚型围绝经期失眠患者的各项量表评分,且治疗前后评分有统计学差异(p<0.05);3.治疗后头腹针结合组和常规针刺组的P S Q I评分及改良Ku pp erm an评分组间比较均有统计学差异(p<0.05),头腹针结合组疗效优于常规针刺组;头腹针结合组在中医证候量表评分中除腰膝酸软、心悸(p>0.05)外,其余各项评分改善程度均优于常规针刺组,组间比较有统计学差异(p<0.05);4.头腹针结合组对患者焦虑抑郁等不良情绪的改善优于常规针刺组,差异具有统计学意义(p<0.05)。结论:1.头腹针结合和常规针刺对治疗肝肾阴虚型围绝经期失眠均有疗效,但头腹针结合疗法改善患者失眠症状的疗效更优;2.头腹针结合疗法在改善肝肾阴虚症状、提高围绝经期妇女生活质量方面优于常规针刺;3.头腹针结合疗法可有效缓解围绝经期女性焦虑抑郁等不良情绪。
%U https://link.cnki.net/doi/10.27127/d.cnki.ghlzu.2021.000516
%R 10.27127/d.cnki.ghlzu.2021.000516
%W CNKI

%0 Thesis
%A 李加加
%T 俞募配穴法治疗围绝经期失眠（心肾不交型）的临床观察
%Y 张瑛
%J 湖北中医药大学
%9 硕士
%D 2021
%K俞募配穴法;围绝经期失眠;心肾不交型;针刺;临床观察
%X 目的:本研究通过观察以俞募配穴法作为取穴方法治疗女性围绝经期失眠(心肾不交型)的临床疗效,并以常规针刺法作为对照组,评价两种治疗方法治疗女性围绝经期失眠(心肾不交型)的疗效差异,为今后治疗女性围绝经期失眠找到更为有效的疗法。方法:本次试验研究对象均为来自于2018年10月至2020年9月期间于湖北省中医院针灸科门诊就诊的围绝经期失眠患者,在其中筛选出符合纳入标准的患者67例。采用随机数字法分将患者分为俞募配穴法治疗组(34例)和常规针刺治疗组(33例)。在最终纳入统计分析的病例中,俞募配穴法治疗组有32例,常规针刺治疗组有30例。俞募配穴法治疗组以俞募配穴为原则,以心俞(双侧)、肾俞(双侧)、肝俞(双侧)、脾俞(双侧)、巨阙、京门、章门、期门为主穴,以申脉(双侧)、照海(双侧)、神门(双侧)、三阴交(双侧)、安眠(双侧)为配穴。在治疗时患者先取俯卧位,针刺得气后留针20分钟;取针后再取仰卧位,针刺得气后留针20分钟。隔日治疗1次,每周治疗3次,每4周为1疗程,共治疗2个疗程。常规针刺法治疗组以申脉(双侧)、照海(双侧)、神门(双侧)、三阴交(双侧)、安眠(双侧)、百会、四神聪为主穴,以心俞(双侧)、肾俞(双侧)为配穴。治疗时患者取俯卧位,针刺得气后留针30分钟。治疗周期与俞募配穴法治疗组相同。观察并记录两组患者治疗前后的匹兹堡睡眠质量指数量表(PSQI)评分、改良的Kupperman量表评分和围绝经期综合征生活质量评定量表(MENQOL)评分,运用统计学方法分析两组患者的疗效差异。结果:(1)临床疗效比较:俞募配穴法治疗组共有患者32例,经治疗后痊愈痊愈3例,显效14例,有效11例,无效4例,总有效率87.50%;常规针刺治疗组共有患者30例,痊愈0例,显效3例,有效19例,无效8例,总有效率73.33%。经秩和检验,P<0.01,表明两组患者临床疗效有显著性差异,具统计学意义。(2)匹兹堡睡眠质量指数量表(PSQI)评分比较:治疗后两组患者的PSQI的评分均较治疗前下降,P<0.05,表明两种治疗方法都能降低患者的PSQI评分。治疗后两组间进行比较时,无论是从PSQI总分还是从睡眠质量、睡眠时间、日间功能等各项类别间进行比较,俞募配穴法治疗组的临床疗效均优于常规针刺法治疗组(P<0.05)。(3)改良的Kupperman量表评分比较:在治疗后,两组患者的改良的Kupperman评分均降低(P<0.05),表明两种治疗方法都能降低患者的改良的Kupperman评分。在组间比较时,俞募配穴法治疗组与常规针刺治疗组的比较具有差异性(P<0.05)。(4)围绝经期综合征生活质量评定量表(MENQOL)评分比较:在治疗后,俞募配穴法治疗组和常规针刺治疗组的MENQOL评分均较治疗前降低(P<0.05),表明两种治疗方法都能降低患者的MENQOL评分。在组间比较时,两组数据具有统计学意义(P<0.05)。结论:(1)俞募配穴法和常规针刺法都能有效治疗女性围绝经期失眠,但俞募配穴法的临床疗效更佳,能更好的改善患者的失眠症状。(2)俞募配穴法在降低患者的PSQI评分、改良的Kupperman评分和MENQOL评分方面较常规针刺法更优。(3)俞募配穴法能有效治疗围绝经期失眠,值得在临床上推广。
%U https://link.cnki.net/doi/10.27134/d.cnki.ghbzc.2021.000075
%R 10.27134/d.cnki.ghbzc.2021.000075
%W CNKI

%0 Thesis
%A 张熙
%T 基于阴阳本体结构理论针灸治疗心肾不交型围绝经期失眠的临床研究
%Y 粟胜勇
%J 广西中医药大学
%9 硕士
%D 2021
%K阴阳本体结构;围绝经期失眠;心肾不交;针灸
%X 目的:观察基于阴阳本体结构理论指导下采用整合针灸治疗心肾不交型围绝经期失眠的临床疗效,并与常规针刺进行对照,探讨针灸治疗本病的更优方案。方法:将符合纳入标准的60例心肾不交型围绝经期失眠患者随机平均分为观察组和对照组各30例。观察组采用针刺、刺络放血、麦粒灸相结合的整合针灸方案治疗,首先取印堂、百会、神门、内关、中脘、天枢、足三里、三阴交、太溪进行常规针刺,留针30min;其次取大椎、心俞、至阳进行刺络拔罐,留罐5min;最后取中脘、下脘、气海、关元、肾俞、命门进行麦粒灸治疗,每个穴位灸3壮。对照组采用常规针刺治疗,取印堂、四神聪、安眠、神门、关元、照海、申脉、三阴交、太溪进行常规针刺。疗程:两组均每周一、三、五开展治疗,2周为1个疗程,连续治疗2个疗程后观察疗效。评价方法:分别在治疗前后采用匹兹堡睡眠质量指数(Pittsburgh Sleep Quality Index,PSQI)量表、改良Kupperman评分、SF-36生活质量量表(The MOS Item Short from Health Survey,SF-36)进行疗效观察,采用SPSS 17.0版软件对相关数据进行统计分析。结果:1.治疗前两组围绝经期失眠患者年龄、病程等一般资料、PSQI量表评分、改良Kupperman评分、SF-36生活质量量表评分等基线比较均无显著性差异(P>0.05),具有均衡可比性。2.治疗后两组围绝经期失眠患者临床疗效比较:观察组临床疗效优于对照组,差异具有显著性(P<0.05)。3.治疗后两组围绝经期失眠患者PSQI量表评分比较:组内比较,两组患者治疗后PSQI量表各因子分及总分均较治疗前显著下降(P<0.05);组间比较,在睡眠质量、睡眠时间、睡眠效率及总分方面,观察组优于对照组(P<0.05)。4.治疗后两组围绝经期失眠患者改良Kupperman评分比较:组内比较,两组患者治疗后改良Kupperman评分均较治疗前显著下降(P<0.05),组间比较,观察组优于对照组(P<0.05)。5.治疗后两组围绝经期失眠患者SF-36生活质量量表评分比较:治疗后,组内比较,观察组患者SF-36生活质量量表8个维度评分均较治疗前显著上升(P<0.05),对照组患者除生理职能外其他维度评分均较治疗前显著上升(P<0.05);组间比较,在生理职能、活力、一般健康情况、生理功能、精神健康5个方面,观察组优于对照组(P<0.05)。结论:基于阴阳本体结构理论指导下整合针灸治疗心肾不交型围绝经期失眠具有较好临床疗效,能够综合改善患者睡眠、生活质量和围绝经期症状,其临床疗效优于常规针刺治疗。
%U https://link.cnki.net/doi/10.27879/d.cnki.ggxzy.2021.000076
%R 10.27879/d.cnki.ggxzy.2021.000076
%W CNKI

%0 Thesis
%A 黄梅
%T “补肾接经调气法”针灸治疗肝郁肾虚型围绝经期抑郁的临床观察
%Y 粟胜勇
%J 广西中医药大学
%9 硕士
%D 2021
%K围绝经期抑郁;肝郁肾虚型;针灸;补肾;接经调气
%X 目的:观察“补肾接经调气法”针灸治疗肝郁肾虚型围绝经期抑郁的临床疗效。方法:将60例符合纳入标准的患者按随机数字表法随机分为观察组及对照组,每组各30例,观察组采用针灸治疗,对照组采用口服西药治疗。观察组:针刺治疗:然谷、太溪、复溜、阴谷、照海、申脉、太冲、合谷,以上穴位均取双侧;毫针刺法:直刺0.5-1寸,行小幅度提插捻转致得气后,均采用平补平泻,留针30分钟,每10分钟行针1次,每次持续10s。艾灸治疗:选用五年纯艾绒,搓成直径约0.5cm,高约0.5cm的圆锥形艾炷,选取少商、商阳、厉兑、隐白、少冲、少泽、至阴、涌泉、中冲、关冲、足窍阴、大敦穴,按以上顺序艾灸,每穴3壮。每天治疗1次,每周连续治疗6天,休息1天,4周为一个疗程,连续治疗2个疗程。对照组:尼尔雌醇片2mg/次,1次/2周口服;盐酸帕罗西汀片20mg/次,1次/天口服;均4周为1个疗程,连续治疗2个疗程。比较两组治疗前后的中医临床症候评分、HAMD-17评分、KMI评分及不良反应等情况。采用统计学软件SPSS17.0对所得数据进行统计学处理。结果:1、两组治疗前年龄、病程、抑郁程度、中医临床症候评分、HAMD-17评分、KMI评分对比差异无统计学意义(P>0.05),具有可比性。2、疗效分析:治疗8周后,中医临床症候评分疗效优于对照组(P<0.05)。3、治疗前后中医症候评分比较:两组治疗前后组内比较,差异具有显著统计学意义(P<0.01),结果表明,两组都可以有效缓解PD患者的中医症候。两组治疗后组间比较,差异具有统计学意义(P<0.05),结果表明,在改善中医症候方面,观察组优于对照组。4、治疗前后HAMD-17评分:两组治疗前后组内比较,差异具有显著统计学意义(P<0.01),结果表明,两组都可以有效缓解PD患者的抑郁症状。两组治疗后组间比较,差异具有统计学意义(P<0.05),结果表明,在改善PD患者抑郁症状方面,观察组优于对照组。5、治疗前后KMI评分:两组治疗前后组内比较,差异具有显著统计学意义(P<0.01),结果表明,两组都可以有效缓解PD患者围绝经期症状。两组治疗后组间比较,差异具有显著统计学意义(P<0.01),结果表明,在改善PD患者围绝经期症状方面,观察组优于对照组。6、不良反应评价:两组患者在治疗过程中均出现轻度不良情况,有统计学差异(P<0.05)。其中观察组有1例出现小水泡,不良情况率为3.3%。对照组有2例出现轻度头晕,2例出现轻度恶心,2例出现轻度乏力,不良情况率为20%,余53例患者未见不良情况。结论:“补肾接经调气法”针刺结合井穴麦粒灸和口服西药治疗均能改善肝郁肾虚型围绝经期抑郁的中医症候、抑郁症状及围绝经期症状,且“补肾接经调气法”针刺结合井穴麦粒灸疗法优于口服西药治疗。
%U https://link.cnki.net/doi/10.27879/d.cnki.ggxzy.2021.000077
%R 10.27879/d.cnki.ggxzy.2021.000077
%W CNKI

%0 Thesis
%A 王佳丽
%T 揿针联合柴胡枣仁安神饮治疗肝郁气滞型失眠的临床观察
%Y 吴清明
%J 湖南中医药大学
%9 硕士
%D 2021
%K失眠;肝郁气滞型;柴胡枣仁安神饮;揿针
%X 目的:观察揿针联合柴胡枣仁安神饮治疗肝郁气滞型失眠是否较单用揿针或柴胡枣仁安神饮更有效。方法:将60例符合纳入标准的肝郁气滞型失眠患者按随机数字表法分为联合组、揿针组、中药组,每组20例。联合组采用揿针联合柴胡枣仁安神饮治疗,揿针取双侧肝俞、胆俞、膈俞、心俞、内关、神门、三阴交、太冲穴,每次留针2天,每周治疗3次;柴胡枣仁安神饮每天1剂,早晚两次冲服,每周服用6天,共治疗4周。揿针组仅采用揿针治疗,操作及疗程同联合组;中药组仅服用柴胡枣仁安神饮,操作及疗程同联合组。对每位患者于治疗前后采用匹兹堡睡眠质量指数(PSQI)及中医证候积分评定睡眠情况、中医证候,并评价三组治疗后临床疗效。结果:1.治疗后三组睡眠情况评分均明显降低(均P<0.05)。与揿针组、中药组相比,联合组睡眠情况评分降低更明显(P<0.05);揿针组、中药组睡眠情况评分降低无明显差异(P>0.05)。2.治疗后三组中医证候积分均明显降低(均P<0.05)。与揿针组、中药组相比,联合组中医证候积分降低更明显(P<0.05);揿针组、中药组中医证候积分降低无明显差异(P>0.05)。3.临床疗效:联合组愈显率65%,总有效率90%;揿针组愈显率35%,总有效率75%;中药组愈显率25%,总有效率80%。联合组愈显率、总有效率均优于揿针组、中药组(P<0.05),揿针组与中药组愈显率、总有效率比较无明显差异(P>0.05)。结论:揿针联合柴胡枣仁安神饮治疗较单用揿针及柴胡枣仁安神饮治疗能更有效地改善肝郁气滞型失眠患者的睡眠情况、中医证候,提高愈显率和有效率,具有较好临床应用价值。
%U https://link.cnki.net/doi/10.27138/d.cnki.ghuzc.2021.000387
%R 10.27138/d.cnki.ghuzc.2021.000387
%W CNKI

%0 Thesis
%A 程天天
%T 五行音乐联合针刺治疗围绝经期综合征的临床研究
%Y 谢萍
%J 成都中医药大学
%9 硕士
%D 2021
%K围绝经期综合征;五行音乐;针刺治疗;临床研究
%X 目的:研究五行音乐联合针刺治疗围绝经期综合征患者的有效性、安全性,拟探索可供临床参考应用的特色中医非药物治疗方案。方法:收集自2019年11月～2021年2月就诊于成都中医药大学附属医院的围绝经期综合征患者128例。本采用随机对照试验的研究方法,分为试验组和对照组。试验组予五行音乐联合针刺治疗,对照组予针刺治疗。统计治疗前后改良Kupp erman量表、汉密尔顿抑郁量表、中医证候积分等数据,使用SPSS 25.0软件进行统计分析。结果:1.改良Kupperman量表评分:治疗1月后试验组潮热出汗、失眠、抑郁、易激动、总分均低于对照组,差异有统计学意义(P<0.05);试验组对围绝经期综合征症状程度改善优于对照组,差异有统计学意义(P<0.05)。2.汉密尔顿抑郁量表评分:治疗1月后试验组抑郁、总分均低于对照组,差异有统计学意义(P<0.05);试验组对抑郁程度改善优于对照组,差异有统计学意义(P<0.05)。3.中医证候评分:治疗1月后,试验组总分低于对照组,差异有统计学意义(P<0.05)。4.临床疗效比较:治疗1月后,试验组总有效率93.65%,对照组总有效率74.60%,差异有统计学意义(P<0.05)。5.相关因素分析:试验组治疗后病情程度的改变与文化程度、职业性质、音乐素养的关系,差异无统计学意义(P>0.05)。结论:1.“五行音乐联合针刺治疗”能更有效缓解潮热出汗、失眠、抑郁、易激动的围绝经期综合征症状,改善围绝经期综合征症状的病情程度。2.“五行音乐联合针刺治疗”能更有效缓解抑郁情绪,改善围绝经期综合征患者抑郁的病情程度。3.“五行音乐联合针刺治疗”的治疗效果与和文化程度、职业性质、音乐素养不相关。4.“五行音乐联合针刺治疗”简便易行,安全性高,应在临床实践中进一步推广应用。
%U https://link.cnki.net/doi/10.26988/d.cnki.gcdzu.2021.000195
%R 10.26988/d.cnki.gcdzu.2021.000195
%W CNKI

%0 Journal Article
%A 张慧
%A 周青
%+ 航空总医院中医科;
%T 百合地黄汤联合镇静安神针法治疗女性围绝经期失眠的疗效及对焦虑抑郁的影响
%J 世界中西医结合杂志
%D 2021
%V 16
%N 03
%K围绝经期失眠;焦虑;抑郁;百合地黄汤;针刺
%X 目的研究百合地黄汤联合镇静安神针法对女性围绝经期失眠患者的疗效,并观察其对焦虑及抑郁情绪的影响。方法选取2019年1月—2020年1月期间航空总医院中医科收治的女性围绝经期失眠患者78例,根据随机数字表法分为对照组39例和治疗组39例。对照组给予镇静安神类西药治疗,治疗组给予百合地黄汤联合镇静安神针法治疗。两组患者均治疗4周。治疗后,观察比较两组临床疗效,性激素水平,睡眠情况及焦虑抑郁情绪评分。并记录不良反应发生情况。结果治疗后治疗组总有效率89.74%(35/39)高于对照组69.23%(27/39),差异有统计学意义(P<0.05)。治疗后两组患者血清促卵泡生成素(FSH)、促黄体生成素(LH)水平均低于治疗前(P<0.05),且治疗组治疗后血清FSH、LH水平均低于对照组(P<0.05);治疗后两组患者血清孕酮(E_2)、雌二醇(P)水平均高于治疗前(P<0.05),且治疗组治疗后血清E_2、P水平均高于对照组(P<0.05)。治疗后两组患者PSQI评分均低于治疗前(P<0.05);且治疗结束后1个月治疗组匹兹堡睡眠质量指数(PSQI)评分低于对照组,差异有统计学意义(P<0.05)。治疗后两组患者HAMA、HAMD评分均低于治疗前(P<0.05),且治疗组治疗后汉密尔顿焦虑量表(HAMA)、汉密尔顿抑郁量表(HAMD)评分均低于对照组(P<0.05)。治疗期间,治疗组不良反应发生率7.69%(3/39)低于对照组25.64%(10/39),差异有统计学意义(P<0.05)。结论百合地黄汤联合镇静安神针法治疗女性围绝经期失眠疗效显著,可改善患者性激素水平,提高睡眠质量,且不易产生药物依赖及不良反应,安全可靠,值得临床推广应用。
%P 405-409
%@ 1673-6613
%U https://link.cnki.net/doi/10.13935/j.cnki.sjzx.210303
%R 10.13935/j.cnki.sjzx.210303
%W CNKI

%0 Thesis
%A 孙杰
%T 舌针结合体针治疗肝郁化火型围绝经期失眠伴焦虑状态的临床研究
%Y 陆瑾
%J 南京中医药大学
%9 硕士
%D 2021
%K舌针;体针;围绝经期失眠;焦虑状态
%X 目的:观察舌针结合体针疗法和单纯体针疗法治疗肝郁化火型围绝经期失眠伴焦虑状态患者各项指标,对比两种方法治疗前后及随访时患者的睡眠质量、围绝经期症状、焦虑状态、中医证候、性激素分泌等改善情况,评价以舌针结合体针治疗该病的临床疗效及优势。期望通过本研究为围绝经期失眠伴焦虑患者提供一种新的治疗方法。方法:将选取的符合本研究标准的60例肝郁化火型围绝经期失眠伴焦虑状态的患者按1:1随机分为舌针结合体针组(治疗组)、单纯体针组(对照组)各30例,每天治疗1次,10天1个疗程,2个疗程间休息两天,共治疗3个疗程。治疗结束1个月后随访。观察比较两组患者治疗前、治疗后以及治疗后1月随访的围绝经期症状量表(Kupperman评分)、匹兹堡睡眠质量指数量表(PSQI评分)、汉密顿焦虑量表(HAMA评分)、中医证候评分、血清雌二醇(E2)、促卵泡生成素(FSH)、促黄体生成素(LH)等相关数据,进行两组组内及组间各量表的数据对比,同时对比两种方法的有效性、依从性、实用性。结果:1.治疗前舌针结合体针组(治疗组)和体针组(对照组)基线资料对比包括:年龄、病程、Kupperman评分、PSQI评分、HAMA评分、失眠中医证候评分、血清E2、FSH、LH水平均无明显差异(P>0.05),数据有可比性。2.治疗3个疗程结束后,舌针结合体针组和单纯体针组的Kupperman评分、PSQI评分、HAMA评分、失眠中医证候评分、血清FSH、LH水平均较治疗前降低(P<0.01),但舌针结合体针组较单纯体针组各数据降低更明显(P<0.05)。两组血清E2水平较治疗前升高,但舌针结合体针组较单纯体针组增高更明显(P<0.05)。3.疗程结束1月后随访,舌针结合体针组和单纯体针组的Kupperman评分、PSQI评分、HAMA评分、失眠中医证候评分均较治疗前降低(P<0.01),且舌针结合体针组较单纯体针组降低得更明显(P<0.01);两组患者血清FSH、LH、E2水平改善相较于治疗前均无明显改善(P>0.05)。4.临床疗效评定:疗程结束后舌针结合体针组中无效4例,有效17例,显效7例,痊愈2例,总有效率为86.67%,对照组中无效11例,有效16例,显效3例,痊愈0例,总有效率为63.30%,舌针结合体针组总有效率优于体针组(P<0.05)。结论:舌针结合体针治疗肝郁化火型围绝经期失眠伴焦虑状态患者的临床疗效显著,该疗法可以明显改善患者的围绝经期症状、睡眠情况,以及患者的焦虑症状,起效迅速,且相对于单纯体针针刺,长期疗效明显,患者容易接受,依从性良好,无明显不良反应和毒副作用,为临床治疗该病提供了新方法,值得临床进一步借鉴和探讨。
%U https://link.cnki.net/doi/10.27253/d.cnki.gnjzu.2021.000335
%R 10.27253/d.cnki.gnjzu.2021.000335
%W CNKI

%0 Journal Article
%A 王妞妞
%+ 河南省洛阳市妇幼保健院中医妇科;
%T 针刺结合地贞颗粒治疗围绝经期睡眠障碍疗效观察
%J 实用中医药杂志
%D 2021
%V 37
%N 03
%K围绝经期;睡眠障碍;针刺;地贞颗粒
%X 目的:观察针刺穴位联合地贞颗粒治疗围绝经期睡眠障碍的临床效果。方法:80例随机分为对照组和研究组各40例,对照组给予艾司唑仑片,研究组用针刺穴位联合地贞颗粒治疗。结果:治疗后两组PSQI评分、ISI评分均降低(P<0.05),且研究组低于对照组(P<0.05)。研究组总有效率高于对照组(P<0.05)。结论:针刺穴位联合地贞颗粒治疗围绝经期女性睡眠障碍疗效较好。
%P 376-378
%@ 1004-2814
%U https://kns.cnki.net/kcms2/article/abstract?v=XEQRgWHfXDFduZEBEHKkoNyrOqjgY_15fDBymYmJpGxtJ9KWC9nwQqd9y5dsKbIJ_amVFgWerdDj4yLRrqNDAkYrZvIKtUfNg-fesNN4kta5I_Whc7kVBZtsahtFgxt2Z1byZeRq3NvBIv9ZOwgyKxDZkmGO80OH&uniplatform=NZKPT&language=CHS
%W CNKI

%0 Journal Article
%A 彭碧如
%+ 广东省陆丰市陆丰妇幼保健计划生育服务中心;
%T 观察自拟安神汤配合针刺治疗女性更年期失眠的临床疗效
%J 中国社区医师
%D 2021
%V 37
%N 06
%K女性;更年期;失眠;自拟安神汤;针刺
%X 目的:评估自拟安神汤联合针刺治疗女性更年期失眠患者的临床疗效。方法:2019年7月-2020年7月收治女性更年期失眠患者76例,随机分为两组,各38例。参照组给予西药治疗,试验组给予自拟安神汤联合针刺治疗,比较两组睡眠质量评分及情绪状态评分。结果:试验组治疗后睡眠质量、入睡时长、睡眠时长、睡眠效率、睡眠障碍及日间功能等各项评分均低于参照组,差异有统计学意义(P<0.05);试验组治疗后抑郁评分、焦虑评分均低于参照组,差异有统计学意义(P<0.05)。结论:自拟安神汤联合针刺治疗女性更年期失眠的效果显著,可有效提升患者睡眠质量,缓解其不良情绪。
%P 107-108
%@ 1007-614X
%U https://kns.cnki.net/kcms2/article/abstract?v=XEQRgWHfXDH2u19Qa_0qvtxvL1zdKvGEZIUQ8MrwNYg_FPpw6H3AlwI8nBBtV7R70SFmNjA7EZjk_Z6hk6ZUponjr7lnFkEkPnH_POheJPqZhWUvZXHPofSPdC6I_aPOF9l02bzK8H48kDyxKNURN6u2dcu-jefK&uniplatform=NZKPT&language=CHS
%W CNKI

%0 Journal Article
%A 陈鹏典
%A 宁艳
%A 覃晓玲
%A 邱萍萍
%A 崔静
%A 韦敏
%A 唐梦
%A 蔡盎
%+ 南方医科大学附属深圳妇幼保健院;
%T 针灸治疗围绝经期失眠症的临床研究近况
%J 现代中西医结合杂志
%D 2021
%V 30
%N 05
%K围绝经期失眠;针灸
%X <正>围绝经期失眠(PMI)是妇女自生育期的规律月经过渡至绝经阶段时出现的与内分泌、生物学和临床特征相关的睡眠障碍,临床上多表现为入睡困难、睡眠时间减少、夜间易觉醒,严重时彻夜不眠,严重影响围绝经期妇女的身心健康和生活质量。临床上西医治疗多以安眠镇静药物为主,虽可取得一定疗效,但长期使用可产生依赖性、耐药性和反跳性失眠等[1]。近年来,中医针灸治疗PMI取得了较好的临床疗效,可显著改善其临床体征,提高其生活质量。
%P 555-558+562
%@ 1008-8849
%U https://kns.cnki.net/kcms2/article/abstract?v=XEQRgWHfXDH2u19Qa_0qvtxvL1zdKvGEZIUQ8MrwNYiHkpRNF1gNiVlGHQpWF4gg-10pC6L9UrPftzM-ry5EeQuBajpmPvqjqsDwZRF_FTLBhndWZjwFRlezGAWXuw6j6KlJZ0TwPJSPikR5OLVF2ZELaUlK_Z90&uniplatform=NZKPT&language=CHS
%W CNKI

%0 Journal Article
%A 单亚娟
%+ 中国人民解放军第一〇〇医院;
%T 针刺联合天王补心丸治疗心肾不交型围绝经期失眠的临床疗效
%J 中国药理学通报
%D 2021
%V 37
%N 01
%X <正>失眠主要是指患者无法满足自身睡眠质量和睡眠时间,并且影响日常行为社会功能的一种生理障碍,其临床表现为入睡困难、睡后容易惊醒、惊醒后难以复睡、且睡眠质量低下,甚至整夜无法入眠。而围绝经期失眠主要是指妇女在绝经期前后时间段内无法正常睡眠的症状。根据我国临床数据统计显示,经期失眠是围绝经期各类临床症状中最主要也是最常见的临床表现。
%P 150
%@ 1001-1978
%U https://kns.cnki.net/kcms2/article/abstract?v=XEQRgWHfXDHU7gakO7PNZPFnYP3z1Li_dNgv2R6mFoxfVlcW9yKfcdW8JXWhhpp_1Dwc6KIsXfTjkNPdCtgYCkUa2pKliai_w2gPnDUPxhjS2Cf2BsF9qYiHoH1CzKgj-r_kGloUPPFpGA8Gv2t97WOoflehEeMj&uniplatform=NZKPT&language=CHS
%W CNKI

%0 Journal Article
%A 康振霞
%+ 河南省荥阳市中医院针灸推拿科;
%T 针刺结合香附汤加减治疗围绝经期失眠肝郁气滞证的临床研究
%J 实用中西医结合临床
%D 2021
%V 21
%N 01
%K围绝经期失眠肝郁气滞证;针刺;香附汤加减
%X 目的:探讨针刺结合香附汤加减治疗围绝经期失眠肝郁气滞证的临床效果。方法:将2018年6月～2019年6月收治的围绝经期失眠肝郁气滞证患者采用随机数字表法分为对照组(给予艾司唑仑片进行治疗)与观察组(实施针刺结合香附汤加减进行治疗),各43例。比较两组治疗效果。结果:观察组治疗总有效率高于对照组(P<0.05);治疗后,观察组汉密尔顿焦虑量表评分、匹兹堡睡眠质量指数量表评分明显低于对照组(P<0.05);治疗后,观察组血清促黄体生成素、促卵泡生成素含量明显低于对照组,雌二醇含量高于对照组(P<0.05)。结论:对围绝经期失眠肝郁气滞证患者采用针刺结合香附汤加减治疗,可有效提高临床治疗效果,缓解患者的焦虑情绪,改善其睡眠质量与性激素水平。
%P 35-36
%@ 1671-4040
%U https://link.cnki.net/doi/10.13638/j.issn.1671-4040.2021.01.014
%R 10.13638/j.issn.1671-4040.2021.01.014
%W CNKI

%0 Journal Article
%A 罗彩凤
%A 魏清琳
%A 王正婷
%A 边小平
%A 马泉
%A 罗彩芸
%+ 甘肃中医药大学;甘肃中医药大学附属医院;兰州大学第二医院;
%T 中医综合疗法治疗围绝经期失眠症
%J 中医药临床杂志
%D 2020
%V 32
%N 10
%K围绝经期;失眠;中医综合疗法
%X 随着现代社会的快速发展,老龄化社会加剧,围绝经期失眠症逐年上升,严重影响女性心理健康及家庭生活,通过检索文献发现,各医家运用中医综合疗法治疗该病在临床应用广泛,且疗效显著。作者就近几年临床研究进展进行整理,中医综合疗法治疗围绝经期失眠症方法较多,且各类方法可联合使用,使得临床疗效叠加,可达到减毒增效的目的,但是研究多以各医家经验自拟方证,临床缺乏统一的诊断标准和评价指标,在后期的研究中,更应侧重于大样本、多中心、科学规范的研究,进一步探讨其机理,并将中医综合疗法在治疗绝经综合征方面推广应用。
%P 1986-1990
%@ 1672-7134
%U https://link.cnki.net/doi/10.16448/j.cjtcm.2020.1050
%R 10.16448/j.cjtcm.2020.1050
%W CNKI

%0 Journal Article
%A 袁绘
%A 李正祥
%A 李思斌
%A 王海梁
%A 周爱珍
%+ 温岭市中医院;
%T 揿针联合引阳入阴推拿治疗围绝经期失眠30例
%J 浙江中医杂志
%D 2020
%V 55
%N 10
%K围绝经期失眠;引阳入阴;推拿;揿针;临床观察
%X <正>笔者采用引阳入阴推拿联合揿针治疗围绝经期失眠患者30例,并与艾司唑仑作对比,以探讨引阳入阴推拿联合揿针对本病的临床疗效。现报道如下。1一般资料纳入本次研究的60例均为围绝经期失眠患者且都于2018年12月～2019年12月就诊于本院针灸推拿科门诊,将所有的患者采用随机数字表法分为对照组及观察组各30例。观察组患者年龄43～57岁,平均46.8±3.7岁;病程最短2个月,最长4年,平均13.0±9.0个月。对照组年龄44～56岁,平均47.0±4.3岁;病程最短3个月,最长2.8年,平均14.1±8.4个月。
%P 759
%@ 0411-8421
%U https://link.cnki.net/doi/10.13633/j.cnki.zjtcm.2020.10.043
%R 10.13633/j.cnki.zjtcm.2020.10.043
%W CNKI

%0 Thesis
%A 许咏思
%T 浅刺头针配合体针治疗围绝经期综合征肾阴虚证文献及临床研究
%Y 罗颂平
%J 广州中医药大学
%9 博士
%D 2020
%K围绝经期综合征;“肾-天癸-冲任-胞宫”生殖轴;浅刺头针;Meta系统分析
%X 目的:1:利用Meta分析系统评价近10年有关针刺治疗围绝经期综合征的随机临床研究文献,寻找针刺治疗围绝经期综合征的现代循证学依据。2:根据“肾-天癸-冲任-胞宫”生殖轴的理论及Meta分析结果,以围绝经期综合征肾阴虚证型妇女为研究对象,对比观察浅刺头针配合体针、体针及中成药左归丸在治疗围绝经期综合征肾阴虚证型中的差异,探讨适合治疗本病的方法、针刺穴位、手法及刺激量,为“肾-天癸-冲任-胞宫”生殖轴的理论指导临床提出依据,评价针刺治疗围绝经期综合征的有效性和安全性。方法:1.文献研究(1)文献检索策略:计算机检索近10年(2009～2019年)的中英文数据库:中国知网、维普数据库、万方数字化期刊网、中国生物医学文献数据库;国外数据库有Pub Med、Science Direct、EMbase及Cochrane Library。所有检索时间由2009年1月1日至2019年12月31日。(2)筛选及评估:根据纳入及排除标准对收集的文献进行阅读及筛选,并将经排除及最终符合纳入条件的文献信息内容汇入至Excel软件中,建立数据库。根据Cochrane Handbook所推荐的文献质量评价方法评价文献的发表偏倚风险。(3)统计学分析:统计学分析采用Cochrane所提供的Review Manager 5.3版统计软件。根据检索策略所搜集的文献,初检文献共有278篇,其中中文文献272篇,英文文献6篇;通过详细的阅读、筛选、回访等过程后,最终纳入有29篇,其中期刊临床文献有19篇,学位研究生论文10篇,当中28篇为中文文献,1篇为英文文献,共报告患者2238例。(4)纳入研究特点:(i)研究对象:为围绝经期妇女,年龄主要为45-55。(ii)干预措施:治疗的手法为针刺,被纳入的文献中有25篇是普通的针刺,4篇是加电针针刺,对照组主要为口服药物,有一例是采用心理干预。(iii)测量指标:纳入的29篇中,有4篇研究围绝经期综合征,有12篇研究围绝经期综合征中的抑郁症状,有12篇研究围绝经期综合征中的失眠症状结果。测量指标有Kupperman评分量表、汉密尔顿焦虑量表(HAMA)、汉密尔顿抑郁量表(HAMD)、匹兹堡睡眠量质量指数(PSQI)、血清雌二醇(E2)、卵泡刺激素(FSH)、黄体生成素(LH)、中药新药临床研究指导原则、中医症状疗效标准及植物神经平衡指数。2.临床研究(1)招募及分组:本研究的病人来自于康柏中医医疗中心,并通过中心的伦理审查(参考编号:2019FT01),本临床研究为随机对照试验、采用信封法作随机分组。招募期由2019年5月至2020年5月。采用简单随机化方法,利用SPSS24.0统计软件,将96例数字放入,产生试验的随机号和分组结果,分为3组:第1组为中成药组;第2组为体针组;第3组为浅刺头针配合体针组,共96人,每组33人。(2)干预方法:(i)浅刺头针配合体针组:取穴:头针取百会,四神聪及额旁3线配合体针取三阴交、太溪、血海、足三里、内关、关元、太冲,操作:局部皮肤常规消毒,用0.25mm×25mm毫针,快速进针深度至帽状腱膜下,轻微刮动针柄,手法柔和,不让病人感到痛感或轻微的痛感为度,体针采用捻转补泻作平补平泻手法,留针25mins。(ii)体针组:取穴:三阴交、太溪、血海、足三里、内关、关元、太冲,操作:局部皮肤常规消毒,用0.25mm×25mm毫针,体针采用捻转补泻作平补平泻手法,留针25mins。(iii)中成药组:口服中成药左归丸,5g/次,2次/d。(3)治疗疗程:针刺组每周治疗2次,8周为1个疗程。中成药组治疗疗程同样为8周,每天服药。(4)观察项目与检测时点:观察项目有Kupperman量表评分、中医症状观察表及MENQOL观察表。Kupperman量表评分及中医症状观察表均由医师填写,检测时点:第1次于治疗前,第2次于治疗第1周后,第3次于治疗第5周后,第4次于治疗第8周后(即疗程结束时作评估);MENQOL观察表由病人自己填写,检测时点:第1次于治疗前,第2次于治疗第8周后。(5)疗效评定标准:参考Kupperman评分标准将各症状评分相加得出Kupperman指数,治疗前后各记录1次指数,对比治疗前后指数以确定疗效标准。中医症状评分方面则参考《中药新药临床研究指导原则》并改良制定出计算公式对比治疗前后指数,疗程结束时填写安全性评价。(6)资料统计分析以Excel建立数据库,采用SPSS24.0版统计软件进行统计分析,计量资料满足正态分怖,均数加减标准差以表示,方差齐时采用F检验,当数据呈正态分布时,三组组间比较采用单因素方差分析;非参数检验用Mann-Whitney U秩和检验。有效率等级数据用Ridit检验,定立以P<0.05为有显着性差异,P<0.01为有极显着性差异。结果1.文献研究:本系统评价所纳入的随机对照研究共有29个,共治疗患者2238例,根据文献分析结果显示:(1)针刺对比其他的治疗手法(口服药物及心理宣教)治疗围绝经期综合征,及改善围绝经期综合征中的失眠和抑郁症状,其有效率均有差异性的统计学意义;(2)除HAMA外,针刺治疗围绝经期综合征不论以那一种指标观察(Kupperman Index、HAMD、PSQI或内分泌激素),其有效率均优于其他治疗手法;(3)针刺选穴方面,针刺包含头针及体针治疗围绝经期综合征,及单纯的体针治疗围绝经期综合征,其有效率均优于其他治疗手法,包含头针及体针的治疗手法有显着统计学差异P<0.00001,单纯的体针(不包含头针)统计学差异为P=0.0004;(4)针刺手法及刺激量方面,在治疗围绝经期综合征来说普通的手法针刺是优于电针,体针的刺激量一般采取平补平泻的刺激量,但对头针刺激量并没有统一性;(5)三阴交为最常被选取治疗围绝经期综合征的穴位,其次为百会、内关、神门、太冲、经外奇穴、四神聪穴、印堂、太溪、足三里、关元等;(6)针刺是一种相对安全的治疗措施,不良反应比口服药物少。2.临床研究:本次临床研究的结果,整体的有效率与系统评价分析的结果相当,针刺治疗围绝经期综合征的有效率较高。(1)根据Kupperman评分针刺包括浅刺头针配合体针组的治疗方法较单纯的体针高,浅刺头针配合体针组有效率为97%,体针组有效率为93.3%,中成药组有效率为87%;根据中医症状评分,浅刺头针配合体针组的有效率为94%,体针组有效率为76.6%,中成药组有效率为67%。MENQOL评分中,血管及社会心理维度的结果为浅刺头针配合体针组效果优于中成药组或体针组;躯体维度的结果为浅刺头针配合体针组及体针组效果优于中成药组,另外浅刺头针配合体针组相对体针组更加优胜;性维度结果3组间没有统计学差异。(2)总结本次的临床观察,潮热汗出症状方面,经5周治疗后,浅刺头针配合体针组对比中成药组有统计学意义,而经8周治疗后,浅刺头针配合体针组对比中成药组及体针组有统计学意义。易激动及眩晕症状方面,经5周治疗后,浅刺头针配合体针组对比中成药组及体针组有统计学意义。抑郁症状,经1、5及8周治疗后,浅刺头针配合体针组对比中成药组及体针组有统计学意义。头痛症状,从第1周开始,浅刺头针配合体针组对比中成药组及体针组有统计学意义,经5周及8周治疗后,其差异仍然有统计意义。心悸、失眠症状,经8周治疗后,浅刺头针配合体针组对比中成药组有统计学差异意义。骨关节肌肉痛、疲乏及肌肉抽搐症症状,经5及8周治疗后,浅刺头针配合体针组及体针组对比中成药组均有统计学差异意义。(3)病程及病情对疗效影响方面,经过8周疗程后,病程≦3个月的病人评分均值低于病程为4-6个月以及病程≧7个月的病人评分均值。而且在治疗有效率方面,病程≦3个月的病人的治疗效果优于病程为4-6以及病程≧7个月的病人。而病程≦3个月的病人其疗效在第1周疗程后便开始出现,病程为4-6以及病程≧7个月的病人侧需在第5周治疗后,才有符合统计学差异的治疗效果。此外,病程轻度及中度的病人的治疗效果优于病情重度的病人。而病情轻度及中度的病人其疗效在第1周疗程后便开始出现,病情重度的疗效虽然趋于向好,但并没有符合统计学差异的治疗效果。浅刺头针配合体针组的治疗效果在病情轻度及中度组群中较为显着。结论:根据本次的Meta系统文献分析及临床研究,得出了以下的结论:(1)对于临床研究文献的Meta分析,提示针刺治疗围绝经期综合征的总有效率高于口服药品及心理宣教。头针配合体针的针刺治疗有效率亦优于单纯的体针治疗。(2)本研究以浅刺头针配合体针治疗围绝经期综合征肾阴虚证,对照组分别为体针组、中成药组。三组均能改善患者的症状,但浅刺头针配合体针的整体治疗效果优于体针对照组及中成药组,尤其针对神志及镇痛方面的症状,如失眠、情绪病、头痛及肌肉关节痛等症状效果更为显著。
%U https://kns.cnki.net/kcms2/article/abstract?v=XEQRgWHfXDGyJYq0dumsEhsjJd7tK_YuY2G7BG9iWRU4QW4ZJfYxOyiOpTzLBGjDVtzDCD6A3gmYV6r8Tl_Uf0H9wZDDL6gHViWK3OoJhDPFeYBWqn6i1Mv4_zP1DoyMAZNHEZkidkU9EzS8RWrqO4pCkcOu7o4AsnZZOXwqLPc=&uniplatform=NZKPT&language=CHS
%W CNKI

%0 Journal Article
%A 洪奇
%A 石青青
%+ 杭州市余杭区径山镇社区卫生服务中心中医科;象山县第一人民医院康复科;
%T 针刺联合耳针治疗心肾不交型女性更年期失眠症患者的临床效果
%J 西藏医药
%D 2020
%V 41
%N 05
%K更年期;女性;失眠;心肾不交证;针刺;耳针
%X 目的观察针刺联合耳针治疗心肾不交型女性更年期失眠症患者的临床效果。方法选取2018年4月～2020年5月我院中医科收治心肾不交型女性更年期失眠症患者的186例为研究对象,按照就诊顺序进行编号,采用随机数字表法将其分成联合组和对照组,每组各93例。对照组患者予以耳针治疗,联合组在对照组治疗基础上采用针刺治疗,两组每周治疗3次,治疗4周、比较两组临床疗效、中医证候积分及PSQI评分。结果联合组临床总有效率89.25%(83/93),对照组70.97%(66/93),差异具有统计学意义(P<0.05);联合组治疗后入睡困难、头晕、耳鸣、腰膝酸软、五心烦热症状评分低于对照组,组间差异具有统计学意义(P<0.05);联合组治疗后PSQI评分3.62±1.12分,对照组6.89±1.47分,差异具有统计学意义(P<0.05)。结论对心肾不交型女性更年期失眠症患者采用针刺结合耳针治疗,效果良好,能够显著改善患者临床症状和睡眠质量。
%P 137-139
%@ 1005-5177
%U https://kns.cnki.net/kcms2/article/abstract?v=XEQRgWHfXDGiob8UXjeNzQXTbyAyiRjjW-a_-azLSzn6xiavi8BDrXelaAqW0loVQ54GVDsJL_NCtGYDlzCUNA_3YptCPT27gNe951jcerD01qLGfyn7NRgQJdXsSbUvcNwb8YG_PUbHAYbLgCf1LU3mQcvV6fca&uniplatform=NZKPT&language=CHS
%W CNKI

%0 Journal Article
%A 于眉
%A 王颖超
%A 李玲
%A 杨敏
%+ 北京航天总医院中医科;
%T 腹针配合柴胡疏肝散治疗气郁型围绝经期失眠的临床效果
%J 中国医药导报
%D 2020
%V 17
%N 20
%K腹针;柴胡疏肝散;围绝经期;失眠
%X 目的观察腹针配合柴胡疏肝散治疗气郁型围绝经期失眠患者的临床效果。方法选取2018年1月～2019年9月北京航天总医院中医更年期门诊确诊为气郁型围绝经期失眠患者92例,按随机数字表法将其分为对照组和观察组,每组各46例。对照组给予柴胡疏肝散治疗,观察组在对照组的基础上加用腹针治疗,两组均治疗4周。比较两组临床疗效、匹兹堡睡眠质量指数(PSQI)量表评分、改良Kupperman index评分。结果治疗后,两组睡眠质量、入睡时间、睡眠时间、睡眠障碍、睡眠效率、日间功能评分及PSQI总分均较治疗前降低(P <0.05),且观察组低于对照组(P <0.05)。治疗后,两组改良Kupperman index评分均较治疗前降低(P <0.05),且观察组低于对照组(P <0.05)。观察组治疗后总有效率明显高于对照组(P <0.05)。结论柴胡疏肝散配合腹针治疗能提高气郁型围绝经期失眠的临床效果,更好地改善患者症状,提高睡眠质量,临床值得推广。
%P 160-163
%@ 1673-7210
%U https://kns.cnki.net/kcms2/article/abstract?v=XEQRgWHfXDGiob8UXjeNzQXTbyAyiRjjW-a_-azLSzlwtbV7iwiKQwHl2x1izxb-lrjXulE_BgoRq2Y1bOQqe_fSoTI7oA_FFY7SOZno4MMfLA8q4V6zjBRN_FFRONVgwLjbt9to1A_7zgmKliRzMnvcp6Ja6Vqu&uniplatform=NZKPT&language=CHS
%W CNKI

%0 Thesis
%A 赵瑞玲
%T 针刺联合更年健汤治疗肾阴虚型围绝经期失眠的临床观察
%Y 李灵芝
%J 天津中医药大学
%9 硕士
%D 2020
%K肾阴虚;围绝经期;失眠;更年健汤;针刺
%X 目的:观察针刺联合更年健汤治疗肾阴虚型围绝经期失眠的临床疗效,为中医药治疗该病提供理论依据。方法:选取2017年10月至2019年12月就诊于天津市中医药研究院附属医院妇科门诊的围绝经期失眠患者,将经过筛选后符合纳入标准的65例围绝经期失眠患者,按照随机分配的方法分为对照组(32例)和治疗组(33例),对照组采取单纯针刺法治疗,每周针刺2次,4周为一个疗程,连续治疗3个疗程;治疗组在针刺组疗法的基础上加服更年健汤,中药汤剂一日2次,饭后温服,治疗周期与对照组一致。治疗前后分别测定患者的中医证候评分及改良kupperman评分、PSQI(Pittsburgh Sleep Quality Index,匹兹堡睡眠质量指数)总分及其各项得分、性激素三项FSH(Follicle stimulating hormone,促卵泡激素)、LH(Luteinizing hormone,促黄体激素)、E_2(Estradiol,雌激素),作为临床疗效的评判指标,观察两组间治疗前后各项指标的差异。结果:1.基线比较:治疗前,两组患者在年龄、病程、中医证候评分、改良kupperman评分及PSQI得分、性激素三项水平等一般情况方面比较,差异无统计学意义(P均>0.05),具有可比性。2.中医证候评分比较:组内对比:中医证候评分治疗前后比较,差异有统计意义(P<0.05)。组间对比:两组治疗后中医证候评分比较,差异有统计学意义(P<0.05),说明两组均可降低中医证候评分,但针刺联合更年健汤效果优于单纯针刺治疗。3.改良kupperman评分比较:组内对比:治疗后,两组kupperman评分均降低,差异有统计学意义(P<0.05);组间比较:治疗后,两组间评分改善比较,差异有统计学意义(P<0.05),说明两组均可降低改良kupperman评分,针刺联合更年健汤效果优于单纯针刺治疗。4.PSQI总分及各项得分比较:组内对比:对照组和治疗组PSQI总分及各项得分均较治疗前明显下降,差异有统计学意义(P<0.05)。组间比较:治疗后,两组间睡眠质量评分比较,差异无统计学意义(P>0.05);PSQI总分、入睡时间、睡眠时间、睡眠效率、日间功能障碍改善方面,治疗组较对照组有显著优势(P<0.01);催眠药物及睡眠障碍方面,差异有统计意义(0.01<P<0.05),说明两组在睡眠质量的改善上,并没有太大差异,而在PSQI总分、入睡时间、睡眠时间、睡眠效率、日间功能障碍改善方面,治疗组具有显著优势。5.性激素三项水平比较:组内对比:对照组治疗前后性激素三项水平比较,FSH和LH水平P均>0.05,差异无统计学意义;E_2水平治疗前后比较,差异有统计学意义(P<0.05),说明针刺治疗可改善E_2水平,但对FSH、LH的改善并不明显。治疗组前后性激素三项水平比较,差异有统计学意义(P<0.05),说明针刺联合更年健汤对性激素三项均有改善作用。组间对比:治疗后,两组间FSH和E_2水平比较,P均>0.05,差异无统计学意义。LH水平比较,差异有统计学意义(P<0.05),说明在LH水平的改善上,针刺联合更年健汤较单纯针刺治疗效果明显。6.临床总体有效率比较:对照组总有效率为71.88%,治疗组总有效率为93.94%,两组间疗效比较有统计学意义(P<0.05),说明针刺联合更年健汤治疗肾阴虚型围绝经期失眠优于单纯针刺治疗。7.临床研究过程中,两组均无不良事件和严重不良事件发生。结论:1.针刺联合更年健汤治疗肾阴虚型围绝经期失眠优于单纯针刺治疗,尤其在改善入睡时间、睡眠时间、睡眠效率、日间功能障碍方面优势更明显。2.针刺联合更年健汤对FSH、LH、E_2均有一定的改善作用,单纯针刺治疗能够改善患者E_2水平,但对FSH及LH的改善作用并不明显。两组间比较,针刺联合更年健汤在改善LH水平方面,效果明显,较单纯针刺有一定的优势。
%U https://link.cnki.net/doi/10.27368/d.cnki.gtzyy.2020.000167
%R 10.27368/d.cnki.gtzyy.2020.000167
%W CNKI

%0 Journal Article
%A 车金香
%A 徐玲
%+ 江西修水县中医院妇科;
%T 补肾解郁清心汤联合针灸对更年期抑郁症患者雌激素水平及睡眠质量的影响
%J 医疗装备
%D 2020
%V 33
%N 12
%K更年期抑郁症;补肾解郁清心汤;针灸
%X 目的探讨补肾解郁清心汤联合针灸对更年期抑郁症患者雌激素水平及睡眠质量的影响。方法选取2018年1月至2019年3月江西修水县中医院收治的86例更年期抑郁症患者作为研究对象,随机分为对照组和试验组,各43例。对照组给予补肾解郁清心汤治疗,试验组在对照组基础上加用针灸治疗,比较两组雌激素水平及睡眠质量。结果治疗后,试验组促卵泡激素(FSH)、促黄体生成素(LH)水平低于对照组,雌二醇(E_2)水平高于对照组,差异均有统计学意义(P<0.05);试验组入眠时间、睡眠效率、睡眠时间、睡眠质量、日间功能、睡眠障碍等评分明显低于对照组,差异均有统计学意义(P<0.05)。结论采用补肾解郁清心汤联合针灸治疗更年期抑郁症患者的效果较好,可调节机体内雌激素水平,改善睡眠质量。
%P 84-86
%@ 1002-2376
%U https://kns.cnki.net/kcms2/article/abstract?v=XEQRgWHfXDGEPx9KJwhNBjiKIYcCwkFE8NkYKBjjFs15REq6F-vEH05llz1PE46qbwSAfQbx3Dh611gHCW-CFf39d0bkULtECCe1pXa9SM-sHhqcNGQFKdJvgSdf797MnP2okbE6bLmBMQuzxWqpVafM_YMTdppl&uniplatform=NZKPT&language=CHS
%W CNKI

%0 Journal Article
%A 王琳晶
%A 朱路文
%A 常红
%A 祝鹏宇
%A 王春英
%A 孙远征
%+ 黑龙江中医药大学附属第二医院;哈尔滨市妇幼保健院;
%T 腹针结合中药治疗心肾不交型围绝经期睡眠障碍的临床观察
%J 中医药学报
%D 2020
%V 48
%N 05
%K腹针;心肾不交;围绝经期;睡眠障碍
%X 目的:观察腹针结合中药治疗心肾不交型围绝经期睡眠障碍的临床疗效。方法:将52例心肾不交型围绝经期睡眠障碍患者随机分为对照组(24例)和治疗组(28例),对照组采用中药自拟方,治疗组在对照组基础上结合腹针治疗,治疗2个疗程。治疗前后观察两组患者匹兹堡睡眠质量指数量表(PSQI)评分、改良Kupperman量表评分及临床疗效分析。结果:治疗2个疗程后,两组患者的PSQI评分、改良Kupperman量表评分均低于治疗前(P<0.05),且治疗组较对照组下降显著(P<0.05);治疗组临床疗效优于对照组,差异有统计学意义(P<0.05)。结论:腹针结合中药能提高心肾不交型围绝经期睡眠障碍的睡眠质量,值得临床应用及推广。
%P 55-58
%@ 1002-2392
%U https://link.cnki.net/doi/10.19664/j.cnki.1002-2392.200089
%R 10.19664/j.cnki.1002-2392.200089
%W CNKI

%0 Journal Article
%A 莫换好
%A 刘育清
%+ 东莞市中医院;
%T 疏肝安神汤配合针刺疗法治疗女性更年期失眠的疗效观察
%J 黑龙江中医药
%D 2020
%V 49
%N 03
%K疏肝安神汤;针刺疗法;女性更年期失眠;疗效
%X 目的:探讨疏肝安神汤配合针刺疗法在女性更年期失眠中的疗效。方法:2017年10月-2018年10月女性更年期失眠患者75例分为对照组(n=40)和治疗组(n=35)。对照组给予常规方法治疗,治疗组在在常规治疗的基础上给予自拟疏肝安神汤治疗,两组均进行1个月治疗,比较两组治疗效果。结果:治疗组治疗后1个月各项指标均优于对照组(P<0.05),经比较两组数据具有统计学意义;治疗前两组数据无统计学意义(P>0.05);治疗一个月后,两组患者都有了明显的恢复,但是治疗组的患者恢复效果要显著高于对照组(P<0.05),两组治疗过程中均产生了并发症,但是两组并发症发生率比较均无统计学意义(P>0.05)。结论:将疏肝安神汤配合针刺疗法用于女性更年期失眠患者中能有效缩短入睡时间、改善患者睡眠质量,减少安眠药用药剂量,未增加并发症发生率,值得推广应用。
%P 50-51
%@ 1000-9906
%U https://kns.cnki.net/kcms2/article/abstract?v=XEQRgWHfXDHBW5Q6eyUpylJfJY0Dt7PkCjrzgLWYnPQuFN-eg7NWdAKsNZveV_W_yeYmgdLFRxc2arCoXgZ5w5H5aod5jYpXDVRjGEpSNxidaxfeacmvRZXWLYgeFgPQnM78-asHrv78zwfPAcyZ1htnFkeEEU4D&uniplatform=NZKPT&language=CHS
%W CNKI

%0 Thesis
%A 陈晓璐
%T 浅针结合体针治疗肾阴虚型围绝经期综合征的临床疗效观察
%Y 吴明霞
%J 福建中医药大学
%9 硕士
%D 2020
%K围绝经期综合征;肾阴虚型;体针;浅针
%X 目的:观察对比浅针结合体针与口服替勃龙片治疗肾阴虚型围绝经期综合征的临床疗效,寻求治疗肾阴虚型围绝经期综合征更优方案,为针灸治疗肾阴虚型围绝经期综合征提供新思路。方法:选取符合研究标准的肾阴虚型围绝经期综合征患者60例作为研究对象,随机分为观察组和对照组。观察组采用浅针结合体针治疗,先行体针治疗,留针的同时行浅针操作,体针选穴为关元、子宫(双)、神门(双)、三阴交(双)、太溪(双),浅针选穴为山根、百会,每日1次,每次30min,连续治疗6天为1个疗程,疗程间休息1天,连续治疗4周,共治疗4个疗程;对照组口服替勃龙片1.25mg,每日1次,连续服药4周;两组均治疗4周后进行疗效评定。观察治疗前后中西医评分表、血清性激素(E_2、FSH、LH)的变化情况,评价两组的临床疗效,对所收集整理的数据进行统计分析,假设检验设定为P<0.05具有统计学意义。结果:1.中医证候总评分:组内比较,两种疗法均能降低中医证候总评分(P<0.01);组间比较,观察组在中医证候总评分改善度上优于对照组,差异有统计学意义(P<0.05)。2.中医症状各单项评分:组内比较,两种治疗方案均能降低中医症状各单项评分(P<0.05);组间比较,观察组在改善烦躁易怒、失眠、五心烦热症状上优于对照组,差异有统计学意义(P<0.05),其余症状差异无统计学意义(P>0.05)。3.改良Kupperman总评分:组内比较,两种疗法均能降低改良Kupperman总评分(P<0.01);组间比较,观察组在改良Kupperman总评分改善度上优于对照组,差异有统计学意义(P<0.05)。4.改良Kupperman各单项评分:组内比较,两种治疗方案均能降低改良Kupperman各单项评分(P<0.05);组间比较,观察组在改善失眠、易激动症状上优于对照组,差异有统计学意义(P<0.05),其余症状差异无统计学意义(P>0.05)。5.血清E_2、FSH、LH值:组内比较,两种疗法均可降低血清FSH、LH值,升高E_2值(P<0.01);组间比较,两组差异无统计学意义(P>0.05)。6.临床疗效:观察组的总有效率为92.86%,对照组为88.89%,两者疗效比较,差异没有统计学意义(P>0.05)。结论:1.浅针结合体针与口服替勃龙片在降低肾阴虚型围绝经期综合征患者血清FSH、LH值,升高E_2值方面疗效相当。2.浅针结合体针与口服替勃龙片治疗肾阴虚型围绝经期综合征临床疗效相当,均能降低患者中医证候总评分、改良Kupperman总评分,改善临床相关症状,但浅针结合体针疗法在改善烦躁易怒易激动、失眠、五心烦热症状方面更具优势,值得肯定和研究。
%U https://link.cnki.net/doi/10.27021/d.cnki.gfjzc.2020.000030
%R 10.27021/d.cnki.gfjzc.2020.000030
%W CNKI

%0 Thesis
%A 李小红
%T 大补阴丸加味治疗绝经前后诸证（肾阴虚证）的临床研究
%Y 王慧
%J 长春中医药大学
%9 硕士
%D 2020
%K大补阴丸;绝经前后诸证;坤泰胶囊;肾阴虚证
%X 目的:本课题主要目的是研究大补阴丸加味治疗绝经前后诸证(肾阴虚证)的临床疗效。通过与坤泰胶囊作为对照,主要观察两组治疗前后的症状改善情况、激素水平变化情况,以验证该治疗方法的可行性、有效性和安全性。方法:选取自长春中医药大学附属医院妇科门诊或疗区就诊的患者,并符合绝经前后诸证(肾阴虚证)的纳入标准,拟观察72例患者,随机分为治疗组36例和对照组36例。治疗组为口服大补阴丸加味汤剂,对照组口服坤泰胶囊。试验过程中治疗组脱落1例,对照组脱落3例,实际治疗组收集病例35例,对照组33例。两组患者均连服3个月后停药,观察疗效。记录患者治疗前后症状评分及相关激素水平,使用SPSS17.0统计分析软件进行比较分析,评价其临床疗效。结果:经3个月的治疗后,治疗组(大补阴丸加味)痊愈9例,显效18例,有效4例,无效4例,总有效率为88.57%;对照组(坤泰胶囊)治疗后痊愈4例,显效13例,有效11例,无效5例,总有效率为84.85%。两种药物对肾阴虚证绝经前后诸证均有明显效果,且治疗组疗效优于对照组。治疗组在降FSH值水平和改善患者烘热汗出、腰膝酸软、五心烦热、失眠多梦、口干咽燥症状方面优于对照组。结论:经过试验结果的分析,发现大补阴丸加味治疗绝经前后诸证(肾阴虚证)疗效显著,无明显的不良反应及副作用,安全性好,值得在临床推广。
%U https://link.cnki.net/doi/10.26980/d.cnki.gcczc.2020.000284
%R 10.26980/d.cnki.gcczc.2020.000284
%W CNKI

%0 Thesis
%A 傅逸君
%T 调更汤联合针刺治疗更年期综合征的临床观察
%Y 徐莲薇
%J 上海中医药大学
%9 硕士
%D 2020
%K更年期综合征;中医药;针刺;调更汤;临床疗效
%X 目的:通过对调更汤联合针刺治疗更年期综合征的临床治疗效果的观察,评价其有效性和安全性。方法:本研究的120例更年期综合征患者分别从上海中医药大学附属龙华医院、上海市第六人民医院收集。将龙华医院收集的患者按照1:1进行随机分组治疗,即中药组40例,中药+针刺组40例,将第六人民医院收集的患者纳入西药组,即西药组40例。中药组予调更汤治疗,中药+针刺组予调更汤联合针刺治疗,西药组予芬吗通治疗。以28天为一疗程,总共治疗3个疗程。观察治疗前后的改良Kupperman评分量表、绝经综合征评定量表(MRS)、中医证候评分表、匹兹堡睡眠质量评分量表(PSQI)、焦虑自评量表(SAS)、抑郁自评量表(SDS)、性激素和血脂变化及肝肾功能、妇科B超等安全性指标。通过比较三组间的病情变化,来评价调更汤联合针刺治疗更年期综合征的疗效和副作用。结果:120例患者中,中药+针刺组脱落3例,最终本研究纳入分析的病例总计117例,中药组40例,中药+针刺组37例,西药组40例。1、三组的KI评分和MRS评分均随疗程的增长而下降(P<0.05),中药+针刺组与西药组评分下降程度无显著差异(P>0.05),均优于中药组(P<0.05)。2、三组治疗后的中医临床证候表积分均较治疗前有显著性差异(P<0.05)。中药组总有效率为87.50%,中药+针刺组总有效率为86.48%,西药组总有效率为45.00%。对单项症状评分进行分析,三组治疗潮热汗出、失眠、头晕、手足心热、耳鸣、腰膝酸软症状前后比较均有显著性差异(P<0.05),中药、中药+针刺治疗口干症状前后比较均有显著性差异(P<0.05),而西药治疗口干症状前后比较无显著性差异(P>0.05);中药、中药+针刺在改善口干、耳鸣、腰膝酸软的程度上均优于西药(P<0.05)。3、三组PSQI积分均随疗程的增长而下降(P<0.05),中药+针刺组的下降程度大于中药组和西药组(P<0.05)。4、三组的SAS均随疗程的增长而下降(P<0.05),中药+针刺组与中药组评分下降程度无显著差异(P>0.05),且均大于西药组评分的下降程度(P<0.05)。5、三组的SDS评分均随疗程的增长而下降(P<0.05),中药+针刺组与中药组评分下降程度无显著差异(P>0.05),且均大于西药组评分的下降程度(P<0.05)。6、三组治疗后的血清TG、TC水平和体重均较治疗前无显著差异(P>0.05)。7、三组治疗后的血清FSH、LH水平均较治疗前有显著性差异(P<0.05),且下降程度基本相当(P>0.05);三组治疗后的血清E_2水平均较治疗前有显著性差异(P<0.05),中药组、中药+针刺组的升高程度小于西药组(P<0.05)。8、治疗前后三组患者肝肾功能、子宫B超(内膜)均未发现异常改变,中药组见1例腹泻患者,中药+针刺组见1例皮疹患者,西药组未见不良反应。结论:1、中药+针刺对潮热汗出、头晕、手足心热、耳鸣、腰膝酸软、口干、失眠、焦虑、抑郁症状均有着良好的改善作用,且改善口干、耳鸣、腰膝酸软的疗效优于西药;改善睡眠质量的疗效优于中药及西药;改善焦虑、抑郁症状的疗效与中药相近,且优于西药。2、中药+针刺在短期内改善血脂情况、控制体重的效果不明显。3、中药+针刺能提高绝经女性血清E_2水平,但疗效不如西药。4、中药+针刺短期内无明显不良反应,在临床上安全可行。
%U https://link.cnki.net/doi/10.27320/d.cnki.gszyu.2020.000349
%R 10.27320/d.cnki.gszyu.2020.000349
%W CNKI

%0 Journal Article
%A 杨月
%A 邹鹏
%A 高惠宁
%+ 黑龙江中医药大学附属第一医院心血管二科;黑龙江中医药大学附属第一医院血液科;哈尔滨医科大学附属第三医院腔镜室;
%T 耳穴埋针联合针灸治疗围绝经期不寐的临床研究
%J 中国医药导报
%D 2020
%V 17
%N 15
%K耳穴埋针;针灸;围绝经期;不寐
%X 目的探讨耳穴埋针联合针灸治疗围绝经期不寐的临床效果。方法选取2017年12月～2019年6月于黑龙江中医药大学附属第一医院针灸科门诊及住院处收治的100例围绝经期不寐患者,采用随机数字表法将其分为观察组(50例)和对照组(50例)。观察组采用揿针耳穴埋针联合针灸治疗,对照组采用艾司唑仑治疗。观察两组治疗前后的血清雌激素(E2)、卵泡刺激素(FSH)、5-羟色胺(5-HT)、去甲肾上腺素(NE)水平及匹兹堡睡眠质量指数(PSQI)睡眠时间评分、总分。结果两组治疗后PSQI睡眠时间评分及总分均低于治疗前,且观察组低于对照组,差异有统计学意义(P <0.05或P <0.01)。两组治疗后血清E2水平均高于治疗前,且观察组高于对照组;两组治疗后血清FSH水平均低于治疗前,且观察组低于对照组,差异有统计学意义(P <0.05或P <0.01)。两组治疗后血清5-HT水平均高于治疗前,且观察组高于对照组;两组治疗后血清NE水平均低于治疗前,且观察组低于对照组,差异有统计学意义(P <0.05或P <0.01)。结论耳穴埋针联合针灸治疗可以改善围绝经期患者的睡眠质量,可能与其促进血清E2、5-HT的表达与抑制血清FSH、NE的表达密切相关。
%P 143-146
%@ 1673-7210
%U https://kns.cnki.net/kcms2/article/abstract?v=XEQRgWHfXDHF3f0vIt_jK5IFcxbFcC61SBqrza2OUxq-HKDose_rnRjv2KhyndBHXZ8L7mPwxip3hTyLgA_Z8qMWfDUGhN4UcTnkl2reW3iTXSXkAY30SrmecZHBGq4VJ4xejRmvhnbJPtSj0np-iD5cqCC56R2V&uniplatform=NZKPT&language=CHS
%W CNKI

%0 Journal Article
%A 颜玲玲
%A 郭永彬
%+ 台州市肿瘤医院;
%T 中药联合耳穴针刺治疗肝肾阴虚型更年期失眠症45例疗效观察
%J 浙江中医杂志
%D 2020
%V 55
%N 05
%K更年期失眠症;肝肾阴虚型;中药;耳穴
%X 目的:探究针刺耳穴联合自拟中药制剂对肝肾阴虚型更年期失眠症患者的神经递质及细胞因子的影响。方法:选取90例肝肾阴虚型更年期失眠症患者作为观察对象,随机分为对照组和观察组,每组各45例,对照组采用针刺耳穴治疗,治疗4周,观察组在此基础上联合自拟中药制剂治疗4周,观察分析患者治疗前后神经递质和细胞因子水平变化。结果:观察组总有效率(91.11%)高于对照组总有效率(73.33%)(P<0.05);治疗后观察组PSQI各项评分、肿瘤坏死因子-α(TNF-α)、白细胞介素-6(IL-6)均低于对照组(P<0.05),观察组5-羟色胺(5-HT)、γ-氨基丁酸(GABA)水平高于对照组(P<0.05)。结论:针刺耳穴联合自拟中药制剂对肝肾阴虚型更年期失眠症患者具有较好的临床疗效,并且能改善患者神经功能。
%P 351-352
%@ 0411-8421
%U https://link.cnki.net/doi/10.13633/j.cnki.zjtcm.2020.05.026
%R 10.13633/j.cnki.zjtcm.2020.05.026
%W CNKI

%0 Journal Article
%A 陆贺青
%A 李沙
%A 胡军
%+ 淳安县第一人民医院针灸科;淳安县第一人民医院中医科;
%T 针刺联合耳针治疗更年期心肾不交型失眠症的效果分析
%J 中国妇幼保健
%D 2020
%V 35
%N 10
%K针刺;耳针;更年期;心肾不交型;失眠症
%X 目的探讨针刺联合耳针治疗更年期失眠症的临床效果。方法选取2018年1月-2019年6月在该院诊断治疗的更年期失眠症患者60例为研究对象,随机分为观察组和对照组,每组各30例。对照组患者采用针刺治疗,观察组患者在此基础上加用耳针治疗。比较两组患者PSQI得分、KI得分、中医证候积分及临床疗效的差异。结果治疗后,两组患者PSQI各维度得分及总分均显著低于治疗前,观察组患者PSQI各维度得分及总分均显著低于对照组,差异均有统计学意义(均P<0. 05)。治疗后,观察组患者潮热出汗、感觉异常、失眠及KI总分均显著低于对照组,差异均有统计学意义(均P<0. 05)。治疗后,两组患者中医症状积分显著低于治疗前,观察组患者中医症状积分显著低于对照组,差异均有统计学意义(均P<0. 05)。两组患者治疗总有效率比较,差异无统计学意义(P>0. 05);但是秩和检验显示,观察组临床疗效优于对照组,差异有统计学意义(P<0. 05)。结论针刺联合耳针治疗更年期心肾不交型失眠症可显著改善睡眠质量,改善更年期症状,改善中医证候积分,提高临床效果。
%P 1865-1869
%@ 1001-4411
%U https://link.cnki.net/doi/10.19829/j.zgfybj.issn.1001-4411.2020.10.033
%R 10.19829/j.zgfybj.issn.1001-4411.2020.10.033
%W CNKI

%0 Thesis
%A 吕灵艳
%T 耳穴揿针治疗乳腺癌相关围绝经期综合征的临床研究
%Y 万冬桂
%J 北京中医药大学
%9 硕士
%D 2020
%K潮热;耳针;临床研究;乳腺癌;围绝经期综合征
%X 本文包括文献综述两篇和临床研究一篇。综述一:主要总结了近年来耳针疗法在恶性肿瘤诊治中的临床应用,为恶性肿瘤及其相关并发症的诊治提供更多的思路和方法。耳针疗法作为中医针灸学的一部分,因其安全有效、简便经济等优势而易被临床广泛应用。耳与全身脏腑、经络密切联系,身体的各种不适都可经由耳穴色泽、形态、痛阈、电阻的变化反应出来。通过对这些耳部特异性信息的采集和分析有助于辅助胃癌、食管癌、乳腺癌等恶性肿瘤的早期发现和诊断,为提高癌症的治愈率创造有利条件。耳针是一种绿色、安全的非药物干预方法,在肿瘤相关的并发症中也发挥积极的防治作用,尤其在减轻焦虑抑郁等负性情绪、化疗相关恶心呕吐、癌性疼痛、癌性疲乏、内分泌治疗不良反应等方面已取得不错的疗效。同时耳针在辅助肿瘤患者手术麻醉及术后恢复、改善呼吸系统症状等方面也具有一定作用。综述二:主要对近年来乳腺癌相关围绝经期综合征的内科治疗现状进行总结,为乳腺癌相关围绝经期综合征的临床治疗提供参考。乳腺癌治疗的进步给患者带来了生存率的持续上升,然而提高乳腺癌幸存者生活质量随之成为亟待解决的问题。乳腺癌相关围绝经期综合征是一种难治疗且易复发的疾病,也是严重影响患者生存质量的重要因素,其临床表现以血管舒缩症状、精神神经系统症状、肌肉骨骼症状和泌尿生殖症状为主。目前西医治疗以认知行为疗法和非激素类药物对症治疗为主,但疗效有限、易产生其他不良反应或可能影响内分泌治疗疗效等不利因素限制了其临床应用。中药和针灸在治疗乳腺癌相关围绝经期综合征方面积累了丰富的临床经验,能从多途径、多靶点进行干预,疗效确切且副作用少,尤其是耳针疗法,因其具有操作简便、易于推广的优势,具有广阔的应用前景。临床研究:目的:观察耳穴揿针治疗乳腺癌相关围绝经期综合征的临床疗效。方法:收集中日友好医院中西医结合肿瘤内科2018年12月1日至2019年6月1日期间就诊的符合纳入标准的乳腺癌相关围绝经期综合征患者,开展为期4周的随机对照临床研究并随访4周。将入组患者随机分为耳穴揿针组及对照组,耳穴揿针组予以耳穴揿针联合中药口服治疗,对照组予以单纯中药口服治疗。观察两组治疗前后改良Kupperman评分量表(KI)、潮热总分(HFS)、匹茨堡睡眠质量指数(PSQI)和医院焦虑抑郁量表得分(HADS)的变化情况。结果:耳穴揿针组共34人,对照组共28人纳入统计分析。两组受试者的一般情况、KI、HFS、PSQI和HADS的基线水平无统计学差异,组间具有可比性。两组受试者治疗4周后KI、HFS、PSQI和焦虑抑郁得分均较治疗前显著降低,差异具有统计学意义(P<0.05)。耳穴揿针组治疗后的KI、HFS以及PSQI水平均明显低于对照组,差异均具有显著性(P<0.05);两组治疗后焦虑抑郁得分不具有显著性差异(P>0.05)。对改良Kupperman评分量表的13个症状积分分析发现,在潮热汗出、失眠、肌肉关节痛及心悸这四类症状上,耳穴揿针组患者积分明显低于对照组,差异具有统计学意义(P<0.05);两组患者的性生活疼痛和泌尿系统症状积分治疗前后对比均没有显著性差异(P>0.05)。疗效分析方面,耳穴揿针组第2、4、8周的总有效率均显著高于对照组(58.8%vs 10.7%;91.1%vs 64.3%;79.4%vs 35.7%),差异均具有统计学意义(P<0.01)。结论:①耳穴揿针联合中药和单纯口服中药均可有效改善乳腺癌相关围绝经期综合征,联合耳穴揿针治疗的总体疗效明显优于单纯口服中药,具有起效更快、疗效更稳定持久的优势。②耳穴揿针联合中药在改善乳腺癌患者潮热汗出、失眠、肌肉关节疼痛及心悸这四类症状方面的疗效显著优于单纯口服中药;在改善易激动和焦虑抑郁症状方面,两种干预方式的疗效可能相当;在改善泌尿生殖症状方面,两种干预方式均未见明显疗效。③耳穴揿针联合中药治疗期间仅出现1例患者在耳针治疗后局部疼痛不耐受,未见其他不良反应,应用安全可靠。
%U https://link.cnki.net/doi/10.26973/d.cnki.gbjzu.2020.000857
%R 10.26973/d.cnki.gbjzu.2020.000857
%W CNKI

%0 Thesis
%A 姜晓涵
%T 行气法治疗心肾不交型失眠的临床疗效观察
%Y 于金栋;李志道
%J 天津中医药大学
%9 硕士
%D 2020
%K针刺疗法;行气法;循经感传;心肾不交型;失眠
%X 目的:本研究在总结前期临床工作的基础上,通过科学的统计学方法观察行气法治疗心肾不交型失眠的临床疗效,以期为针刺手法这一关键要素在临证治疗中的灵活运用提供有效依据。方法:将收治的符合入选标准的72例心肾不交型失眠患者随机均分为两组,即实验组和对照组每组各36例。两组针刺治疗均取百会、四神聪、内关(双侧)、神门(双侧)、足三里(双侧)、三阴交(双侧)、太溪(双侧)等穴位。实验组严格控制进针方向与深度,并采取行气法使针感沿穴位所在经络走行传导至预期方向;如行针后仍难以达到循经感传的效果,可先尝试候气留针,待气至针下再施行气法;如感传方向与预期方向相反,可采用按截法调整至期望方向。对照组参照《针灸学》采用常规针刺操作手法。两组均每周治疗3次,6次为1个疗程,共治疗2个疗程。通过统计治疗前、1个疗程治疗后、2个疗程治疗后以及治疗结束后1个月随访时各项观察指标的评分及变化,参照《中药新药临床研究指导原则》并结合匹兹堡睡眠指数评分(PSQI)减分率进行疗效判定,比较各个阶段两组在夜间睡眠状况、日间状态、情绪及中医证候表现等方面的改善程度及其差异。结果:1.基线资料分析:两组受试者在性别、年龄、病程、职业影响、合并基础病情况、身体质量指数和治疗前各项疗效观察指标等方面的差异均无统计学意义(P>0.05),说明两组具有可比性。2.临床疗效评估组内比较:经2个疗程治疗后,两组受试者的各项疗效观察指标与治疗前相比,差异均有高度统计学意义(P<0.01),说明两组受试者经治疗后的各项疗效观察指标较治疗前均有明显改善。3.临床疗效评估组间比较:在1个疗程治疗后、2个疗程治疗后和治疗结束后1个月随访时,两组受试者的PSQI总评分组间对比差异均具有统计学意义(P<0.05),说明实验组整体改善程度优于对照组;其中,在1个疗程治疗后和2个疗程治疗后,两组受试者的PSQI总评分组间对比差异均有高度统计学意义(P<0.01)。在1个疗程治疗后、2个疗程治疗后和治疗结束后1个月随访时,两组受试者的中医证候量表评分组间对比差异均有高度统计学意义(P<0.01),说明实验组整体改善程度优于对照组。经2个疗程治疗后,两组受试者的HAMD评分和HAMA评分组间对比差异均具有统计学意义(P<0.05),说明对照组整体改善程度优于实验组。4.综合疗效判定:对照组总有效率为86.11%,实验组总有效率为97.22%。经2个疗程治疗后,两组受试者的总体疗效判定组间对比差异具有统计学意义(P<0.05),说明实验组整体疗效优于对照组。5.安全性评估:两组受试者的安全性评估组间对比差异无统计学意义(P>0.05),说明两种针刺治疗手法的安全性相当。结论:1.针刺治疗可明显改善心肾不交型失眠患者的夜间睡眠状况、日间状态、焦虑抑郁情绪及中医证候表现等。2.在改善心肾不交型失眠患者的临床症状方面,行气法的疗效优于常规针刺手法。行气法在近期(约1个月内)疗效方面较常规针刺手法更具优势,但在治疗结束后的远期(超过1个月)疗效维持方面可能稍差。3.在改善心肾不交型失眠患者的中医证候表现方面,行气法的改善程度优于常规针刺手法。4.在改善心肾不交型失眠患者的焦虑抑郁情绪方面,常规针刺手法的改善程度优于行气法。5.常规针刺手法治疗总有效率为86.11%,行气法治疗总有效率为97.22%。行气法整体疗效优于常规针刺手法。6.在两种针刺治疗手法的安全性评价方面,行气法与常规针刺手法的安全性未见明显差异。
%U https://link.cnki.net/doi/10.27368/d.cnki.gtzyy.2020.000267
%R 10.27368/d.cnki.gtzyy.2020.000267
%W CNKI

%0 Thesis
%A 黎玮娈
%T 调神针刺联合中药治疗肝肾阴虚更年期综合征的疗效观察
%Y 庄礼兴
%J 广州中医药大学
%9 硕士
%D 2020
%K更年期综合征;肝肾阴虚;庄氏调神针刺;六味地黄丸
%X 目的:更年期综合征指妇女绝经前后出现的性激素波动或减少所致的一系列以自主神经系统功能紊乱为主,并伴有神经心理症状的一组症候群,影响了女性的身心健康,降低了患者的生活质量,严重者可导致焦虑、抑郁等倾向,因此寻求一套有效而安全的治疗方法及其重要。本研究旨在观察庄氏调神针刺联合六味地黄丸加减治疗更年期综合征中的作用,通过庄氏调神针刺联合六味地黄丸加减与六味地黄丸加减两组对照治疗肝肾阴虚型更年期综合征的临床研究,从而得出客观、有效的临床数据,用以评价其临床疗效,获取更为有效、科学和客观的治疗方案,为更年期综合征的临床治疗提供更规范优化的方案。方法:选取于2019年2月—2019年12月就诊于香港济生中医诊所就诊的患者,参照规定的诊断标准,将符合纳入标准及不符合排除标准的患者予以纳入研究,最终选出60位肝肾阴虚型更年期综合征的患者。通过随机数字表法根据患者按首次来诊的先后顺序随机分为治疗组(庄氏调神针刺联合六味地黄丸加减治疗组)、对照组(六味地黄丸加减治疗组),每组30位。治疗组以庄氏调神针刺联合六味地黄丸加减治疗,对照组以六味地黄丸加减治疗。在相同的治疗次数情况下,以Kupperman评分表、自评抑郁量表以及中医证候评分表(肝肾阴虚型)的结果作出比较,观察患者治疗前后的改善情况。成果:1.治疗组(庄氏调神针刺联合六味地黄丸加减)与对照组(六味地黄丸加减)治疗后Kupperman评分比较,有非常显着性差异(P<0.01)。结果表明治疗组(庄氏调神针刺联合六味地黄丸加减)改善Kupperman症状优于对照组(六味地黄丸加减)。2.治疗组(庄氏调神针刺联合六味地黄丸加减)与对照组(六味地黄丸加减)治疗后自评抑郁量表评分比较,有显着性差异(P<0.05)。结果表明治疗组(庄氏调神针刺联合六味地黄丸加减)改善抑郁优于对照组(六味地黄丸加减)。3.治疗组(庄氏调神针刺联合六味地黄丸加减)与对照组(六味地黄丸加减)治疗后中医证候评分(肝肾阴虚型)比较,有显着性差异(P<(0.05).结果表明治疗组(庄氏调神针刺联合六味地黄丸加减)改善肝肾阴虚证候优于对照组(六味地黄丸加减).结论:以庄氏调神针刺联合六味地黄丸加减治疗肝肾阴虚型更年期综合征患者,在改善Kupperman评分表、自评抑郁量表以及中医证候评分表(肝肾阴虚型)指标三方面,优于单纯六味地黄丸加减治疗。针药并用的疗效显着,并且安全可靠,具有进一步研究和临床推广的价值。
%U https://link.cnki.net/doi/10.27044/d.cnki.ggzzu.2020.000333
%R 10.27044/d.cnki.ggzzu.2020.000333
%W CNKI

%0 Journal Article
%A 杨佐琴
%A 靳素萍
%A 秦尔奇
%A 郑倩华
%A 李瑛
%+ 四川省成都市郫都区中医医院针灸科成都中医药大学第三临床医学院;成都中医药大学针灸推拿学院;
%T 电针结合耳穴贴压对围绝经期失眠患者睡眠及生活质量的影响
%J 上海中医药杂志
%D 2020
%V 54
%N 03
%K围绝经期失眠;电针;耳穴贴压;艾司唑仑;匹兹堡睡眠质量指数;围绝经期生存质量量表
%X 目的观察电针结合耳穴贴压对围绝经期失眠患者睡眠及生活质量的影响。方法将60例围绝经期失眠患者随机分为治疗组和对照组,每组30例。对照组采用口服艾司唑仑治疗,治疗组采用电针结合耳穴贴压治疗。两组疗程均为28 d,观察临床疗效,比较匹兹堡睡眠质量指数(PSQI)评分及围绝经期生存质量量表(MENQOL)评分的变化情况,同时进行安全性评价。结果①治疗组、对照组总有效率分别为93.3%、73.3%;两组临床疗效比较,治疗组明显优于对照组(P<0.05)。②治疗前后组内比较,治疗组PSQI中各维度评分及总分均减少(P<0.05),对照组入睡时间、睡眠时间、睡眠效率评分及总分减少(P<0.05);组间治疗后比较,治疗组睡眠质量、睡眠障碍、日间功能评分及总分少于对照组(P<0.05)。③治疗前后组内比较,两组MENQOL评分减少(P<0.05);组间治疗后比较,治疗组MENQOL评分少于对照组(P<0.05)。④两组均未见明显的不良反应。结论电针结合耳穴贴压治疗围绝经期失眠疗效满意,能有效改善患者的睡眠质量和生活质量,且安全性好,值得临床推广应用。
%P 72-75
%@ 1007-1334
%U https://link.cnki.net/doi/10.16305/j.1007-1334.2020.03.020
%R 10.16305/j.1007-1334.2020.03.020
%W CNKI

%0 Journal Article
%A 曹朝霞
%A 黄志强
%A 谢宇平
%+ 达州市中西医结合医院针灸科;达州市中西医结合医院神经内科;甘肃省人民医院睡眠医学中心;
%T 疏肝调神针刺联合逍遥散治疗围绝经期肝气郁结型失眠临床研究
%J 山东中医杂志
%D 2020
%V 39
%N 02
%K疏肝调神;针刺;逍遥散;围绝经期失眠;肝气郁结;匹兹堡睡眠质量指数
%X 目的:观察疏肝调神针刺联合逍遥散治疗围绝经期肝气郁结型失眠的临床疗效。方法:将90例围绝经期肝气郁结型失眠患者随机分为西药组、中药组和针药结合组,每组各30例。西药组口服艾司唑仑片治疗,中药组口服逍遥散治疗,针药结合组在中药组基础上给予疏肝调神针刺治疗。三组均治疗21 d。治疗前后,观察各组患者匹兹堡睡眠质量指数(PSQI)评分,评价各组疗效。治疗结束6个月后,比较各组复发率。结果:治疗后,中药组和针药结合组PSQI各项评分较治疗前均降低(P<0.05),西药组仅入睡时间、睡眠时间、睡眠效率评分较治疗前降低(P<0.05);针药结合组和中药组睡眠质量、睡眠障碍、日间功能障碍评分均低于西药组(P<0.05);针药结合组PSQI各项评分均低于中药组(P<0.05)。西药组总有效率86%,中药组总有效率60%,针药结合组总有效率83%,西药组和针药结合组总有效率均高于中药组(P<0.05),西药组与针药结合组总有效率相当(P> 0.05)。治疗结束6个月后,西药组复发率高于中药组与针药结合组,差异有统计学意义(P<0.05),针药结合组与中药组复发率比较,差异无统计学意义(P> 0.05)。结论:疏肝调神针刺联合逍遥散治疗围绝经期肝气郁结型失眠临床疗效与艾司唑仑片相当,且疏肝调神针刺联合逍遥散改善睡眠质量、睡眠障碍、日间功能障碍和降低复发率的效果优于艾司唑仑片。
%P 145-148
%@ 0257-358X
%U https://link.cnki.net/doi/10.16295/j.cnki.0257-358x.2020.02.011
%R 10.16295/j.cnki.0257-358x.2020.02.011
%W CNKI

%0 Journal Article
%A 莫仁姣
%A 彭青
%A 龙安国
%+ 湖南中医药大学;湖南中医药大学附属常德医院;
%T 皮肤针联合针刺治疗围绝经期睡眠障碍临床观察
%J 山西中医
%D 2020
%V 36
%N 01
%K围绝经期综合征;睡眠障碍;针刺疗法;皮肤针
%X 目的:观察皮肤针联合针刺治疗围绝经期睡眠障碍的临床疗效。方法:选取围绝经期睡眠障碍患者62例,按随机数字表法将其分为两组各31例,观察组采用皮肤针联合针刺治疗,对照组口服谷维素片治疗,比较两组治疗前后的匹兹堡睡眠质量指数量表(PSQI)评分、汉密尔顿抑郁量表(HAMD)评分及总有效率,并观察两组的不良反应发生情况。结果:两组治疗后PSQI评分和HAMD评分均有下降,且观察组均优于对照组(P<0.05);观察组总有效率均高于对照组总有效率,两组比较差异有统计学意义(P<0.05)。结论:皮肤针联合针刺治疗围绝经期睡眠障碍疗效优于谷维素片,能够明显改善临床症状。
%P 27-28+35
%@ 1000-7156
%U https://kns.cnki.net/kcms2/article/abstract?v=XEQRgWHfXDGHf26kXC4W_Rd5W7swezdQgD1vZ6TI3WqtXCxrF2UEg9cfKKgVzq1YdXdVK3rxU2n-CyqMRMT7VN7fAjGRUA9EnH3aGPqc3v88LI6btihFwD_Eya06pdQ8YzeFQyS06a7O-gA0--jUByYuOhZBVECp&uniplatform=NZKPT&language=CHS
%W CNKI

%0 Journal Article
%A 陈晓琴
%A 李瑛
%A 秦尔奇
%A 黄兵
%A 彭小莉
%+ 成都市郫都区中医医院;成都中医药大学;海南省人民医院;彭州市中医医院;
%T 针刺配合重灸涌泉穴治疗围绝经期失眠40例临床观察
%J 国医论坛
%D 2019
%V 34
%N 06
%K针灸;涌泉穴;围绝经期综合征;失眠;临床观察
%X 目的:观察针刺配合重灸涌泉穴治疗围绝经期失眠的临床疗效。方法:将我院收治的80例围绝经期失眠患者随机分为针刺加灸组和常规针刺组,每组40例。针刺组选用关元、子宫(双侧)、足三里(双侧)、三阴交(双侧)、百会、安眠、涌泉(双侧),采用常规针刺治疗,行平补平泻手法,针刺得气后留针30min,每周3次,连续治疗8周;针刺加灸组在针刺组治疗的基础上加灸疗,灸疗选用涌泉穴(双侧),采用两支药艾条重灸,每次治疗10min,每周2次,连续治疗8周。结果:经治后,常规针刺组总有效率为90.0%(36/40),针刺加灸组总有效率为97.5%(39/40),两组比较,差异具有统计学意义(P<0.05);两组改良kupperman评分、匹兹堡睡眠质量指数(PSQI)量表评分与治疗前比较,差异具有统计学意义(P<0.05),组间治疗后比较,差异具有统计学意义(P<0.05)。结论:针刺及针刺配合重灸涌泉穴均可改善围绝经期失眠患者症状,针刺加灸改善作用更明显。
%P 37-39
%@ 1002-1078
%U https://link.cnki.net/doi/10.13913/j.cnki.41-1110/r.2019.06.018
%R 10.13913/j.cnki.41-1110/r.2019.06.018
%W CNKI

%0 Journal Article
%A 王彩霞
%+ 山西省针灸研究所医教科;
%T 针药结合治疗女性更年期失眠的临床观察
%J 实用医技杂志
%D 2019
%V 26
%N 11
%X <正>女性更年期是因为绝经前后伴随着卵巢功能的减退,雌孕激素不断降低,自身的精神状态和身体机能产生的一系列变化,女性较为常见的更年期的突出疾病表现就是失眠,较为突出的表现特征就是入睡困难、容易醒、太早醒、醒后再想入睡较难等各种情况,长期失眠会导致更年期女性容易产生焦虑、烦躁等负面情绪,随着时间的推移,这种症状会逐步加重,进而影响患者自身健康状况及家庭的生活质量,长期以往发展下去,患者随着失眠症状的加重,也会慢慢产生认知能力下降,继而影响日常的生活和人际交往等。国外有研究~([1])报道称在绝经前后的女性容易患上失眠症状,且患病率从16%上升到60%,失眠现在是决定女性更年期生活情况的主
%P 1474-1475
%@ 1671-5098
%U https://link.cnki.net/doi/10.19522/j.cnki.1671-5098.2019.11.061
%R 10.19522/j.cnki.1671-5098.2019.11.061
%W CNKI

%0 Journal Article
%A 饶安平
%+ 四川省叙永县中医医院;
%T 中药与针灸综合干预对更年期失眠患者生活质量的影响
%J 世界最新医学信息文摘
%D 2019
%V 19
%N 85
%K中药;针灸;更年期失眠;生活质量;疗效
%X 目的探讨中药与针灸综合干预对更年期失眠患者生活质量的影响。方法纳入本院110例更年期失眠患者,收治时间为2018年1月至2019年6月,按随机数字表法分为对照组和观察组,对照组通过常规西药治疗,观察组通过中药与针灸综合干预治疗,比较两组临床疗效及对生活质量的影响。结果观察组患者治疗后临床有效率经评估为92.73%,与对照组患者的74.55%比较,差异显著(P<0.05);两组患者的精神状况、心理状况、生理功能、社会关系等生活质量指标比较,观察组患者均高于对照组患者,差异存在统计学意义(P<0.05)。结论给予更年期失眠患者中药与针灸综合干预治疗,可显著增强临床有效率,提高患者的生活质量,值得借鉴。
%P 261-262
%@ 1671-3141
%U https://link.cnki.net/doi/10.19613/j.cnki.1671-3141.2019.85.171
%R 10.19613/j.cnki.1671-3141.2019.85.171
%W CNKI

%0 Journal Article
%A 陈立文
%+ 德州市陵城区人民医院;
%T 针灸联合柴胡加龙骨牡蛎汤加减治疗更年期失眠的疗效分析
%J 中医临床研究
%D 2019
%V 11
%N 24
%K针灸;柴胡加龙骨牡蛎汤加减;更年期失眠;治疗效果
%X 目的:探讨针灸联合柴胡加龙骨牡蛎汤加减治疗更年期失眠的治疗效果。方法:选取2017年8月-2018年8月我院收治的更年期失眠患者120例,随机分为两组,对照组给予患者口服安定进行治疗,研究组采用针灸联合柴胡加龙骨牡蛎汤加减方法进行治疗。结果:研究组的治疗效果高于对照组(P <0.05),研究组患者治疗后症状的改善效果优于对照组(P <0.05)。结论:在更年期失眠的治疗过程当中,采用针灸联合柴胡加龙骨牡蛎汤加减方法进行治疗的效果较为理想,可以明显改善患者的睡眠质量,临床上应当进一步推广应用。
%P 99-100
%@ 1674-7860
%U https://link.cnki.net/urlid/11.5895.R.20191014.1539.010
%W CNKI

%0 Journal Article
%A 闫雪丽
%A 于远东
%A 杨丹丹
%+ 河南省直第三人民医院;
%T 针刺结合香附汤加减治疗围绝经期失眠肝郁气滞证的临床研究
%J 中国中药杂志
%D 2020
%V 45
%N 06
%K针刺;香附汤加减;围绝经期失眠;肝郁气滞证
%X 评价针刺联合香附汤加减治疗围绝经期失眠肝郁气滞证的疗效及安全性。将120例患者随机分为对照组和治疗组,各60例,分别给予艾司唑仑片、针刺结合香附汤加减,疗程均为16周。比较2组患者治疗前后爱泼沃斯嗜睡量表(ESS),匹兹堡睡眠质量指数(PSQI),汉密尔顿焦虑量表(HAMA)和中医症状评分;采用多导睡眠监测仪监测睡眠进程和睡眠结构;检测血清黄体生成素(LH)、卵泡激素(FSH)和雌二醇(E_2)的含量;观察2组临床疗效和不良反应发生率。研究期间脱落4例。治疗组总有效率91.5%,高于对照组的75.4%(P<0.05)。治疗后,治疗组临床症状(ESS、PSQI、HAMA和中医症状)评分均明显降低(P<0.05),且较对照组降低更为明显(P<0.05);治疗组睡眠总时间(TST)和睡眠维持率(SE)升高(P<0.05);觉醒时间(AWT),睡眠潜伏期(SL),觉醒次数(AT)降低(P<0.05),且较对照组改善更为明显(P<0.05);治疗组S_1降低(P<0.05), S_2, S_(3+4)和快速眼动睡眠期(REM)升高(P<0.05),且较对照组改善更为明显(P<0.05);治疗组LH和FSH含量明显降低(P<0.05),E_2含量明显升高(P<0.05),且较对照组改变更为明显(P<0.05)。对照组总不良反应发生率8.8%,明显高于治疗组的1.7%(P<0.05)。结果表明针刺联合香附汤加减可明显改善围绝经期失眠肝郁气滞证患者的睡眠状况,不良反应发生率低。
%P 1460-1464
%@ 1001-5302
%U https://link.cnki.net/doi/10.19540/j.cnki.cjcmm.20191010.501
%R 10.19540/j.cnki.cjcmm.20191010.501
%W CNKI

%0 Journal Article
%A 李慧鑫
%+ 河南推拿职业学院附属医院;
%T 宁神调心针刺法联合药物治疗围绝经期失眠临床研究
%J 新中医
%D 2019
%V 51
%N 09
%K围绝经期综合征;失眠;心肾不交证;宁神调心针刺法;中西医结合疗法;坤泰胶囊
%X 目的:观察宁神调心针刺法联合药物治疗围绝经期失眠的临床疗效。方法:将120例围绝经期失眠心肾不交证患者随机分为对照组和观察组各60例。2组均口服替勃龙片、谷维素片、坤泰胶囊,观察组给予宁神调心针刺法,2组均连续治疗4周。治疗前后评价匹兹堡睡眠质量指数(PSQI)、Kupperman评分和心肾不交证评分。比较2组的临床疗效。结果:治疗后,观察组PSQI疗效、中医证候疗效均优于对照组,差异均有统计学意义(P <0.05)。观察组PSQI、Kupperman评分和心肾不交证评分均低于对照组(P <0.01)。结论:宁神调心针刺法联合药物可明显改善围绝经期失眠症状和心肾不交症状,有较好的临床疗效。
%P 228-230
%@ 0256-7415
%U https://link.cnki.net/doi/10.13457/j.cnki.jncm.2019.09.068
%R 10.13457/j.cnki.jncm.2019.09.068
%W CNKI

%0 Journal Article
%A 张赛
%A 贾思涵
%A 杨丽娟
%A 晋志高
%+ 北京市顺义区仁和镇卫生院;北京中医药大学研究生学院;煤炭总医院针灸科;
%T 针刺配合耳针治疗心肾不交型女性更年期失眠症的临床研究
%J 针刺研究
%D 2019
%V 44
%N 07
%K女性更年期;耳针;体针;失眠;心肾不交
%X 目的:观察针刺配合耳针治疗心肾不交型女性更年期失眠症的临床疗效。方法:将收集的心肾不交型女性更年期失眠症患者随机分为治疗组55例和对照组56例。对照组针刺神门、三阴交、安眠、照海、申脉、四神聪、心俞、肾俞,治疗组在对照组基础上加耳针治疗,取耳穴的肾、神门、交感、内分泌,均每周治疗3次,隔日1次,6次为1个疗程,连续治疗3个疗程。治疗前后采用匹兹堡睡眠质量指数(PSQI)量表评定睡眠质量及效率,并于治疗前后判定中医证候变化。结果:与治疗前比较,两组睡眠质量及睡眠效率评分均降低(P<0.05),且治疗组较对照组降低更显著(P<0.05)。与治疗前比较,治疗后两组失眠多梦、五心烦热、心悸烦躁、疲乏健忘证候积分均显著降低(P<0.05),且治疗组各项积分(除疲乏健忘外)较对照组降低更显著(P<0.05);治疗后,与同组治疗前及对照组比较,治疗组头晕耳鸣、潮热盗汗证候积分显著降低(P<0.05)。对照组显效率为32.1%(18/56)、总有效率为82.1%(46/56),治疗组显效率为54.5%(30/55)、总有效率为94.5%(52/55),治疗组均显著优于对照组(P<0.05)。结论:针刺配合耳针治疗心肾不交型女性更年期失眠症在症状评分、临床疗效等方面改善明显,比单用体针疗效更佳。
%P 516-519+524
%@ 1000-0607
%U https://link.cnki.net/doi/10.13702/j.1000-0607.180390
%R 10.13702/j.1000-0607.180390
%W CNKI

%0 Journal Article
%A 刘珊
%A 敬秀平
%A 谢安卫
%A 安象乾
%A 韩俊
%A 刘利红
%+ 华西广安医院;
%T 平衡针刺联合逍遥丸治疗肝郁血虚型围绝经期失眠症疗效观察
%J 中国处方药
%D 2019
%V 17
%N 06
%K平衡针刺;逍遥丸;围绝经期;失眠症
%X 目的观察平衡针刺联合逍遥丸治疗肝郁血虚型围绝经期失眠症患者的临床疗效。方法随机将60例肝郁血虚型围绝经期失眠患者分为对照组与观察组各30例。对照组给予西药阿普唑仑片治疗,观察组给予平衡针刺联合逍遥丸治疗,比较两组临床疗效、临床症状改善时间、治疗前后匹兹堡睡眠质量指数(PSQI)、失眠严重指数(ISI)、抑郁和焦虑状态。结果治疗1个疗程后,观察组与对照组治疗总有效率、总PSQI评分与失眠严重指数(ISI)无明显差异(P> 0.05);观察组治疗后焦虑自评量表(SAS)评分、抑郁自评量表(SDS)评分、临床症状改善时间均显著低于对照组(P <0.05)。结论平衡针刺联合逍遥丸治疗肝郁血虚型围绝经期失眠患者疗效确切,相比于西药治疗,可明显改善患者的睡眠质量与抑郁、焦虑状态及临床症状。
%P 129-130
%@ 1671-945X
%U https://kns.cnki.net/kcms2/article/abstract?v=XEQRgWHfXDFCSJD-sP4s9Sy3_NRA8MZKa4E-ydIjB5f5-4Gu5U7Usfvr0VFsBEFkiL8ftNzo56B8wQcxxdhnQVtlfSSOKva4YyapZQ8tyZQ0iflxdOO45Jn1Ozx_Nl19jsQGBp3EHpqXm57_R4mwPP8Eo0DBPG8G&uniplatform=NZKPT&language=CHS
%W CNKI

%0 Thesis
%A 姜凤丽
%T 针药联合治疗围绝经期失眠（心肾不交型）的临床观察
%Y 王晓滨
%J 黑龙江中医药大学
%9 硕士
%D 2019
%K围绝经期失眠;心肾不交;天王补心丸;揿针
%X 研究目的:观察天王补心丸联合揿针治疗围绝经期失眠(心肾不交型)的疗效,以及对围绝经期相关症状的作用,为临床应用推广提供依据。研究方法:本研究选取2018年3月-2018年12月就诊于黑龙江中医药大学附属第二医院妇科门诊围绝经期失眠(心肾不交型)患者,共42例,予以天王补心丸联合揿针治疗,应用匹兹堡睡眠质量指数量表(Pittsburgh sleep quality index,PSQI)、Kupperman评分量表、中医证候积分量表测评,对治疗前后的结果进行比较,应用统计学对数据进行分析。结果:1、治疗两周后,PSQI积分治疗后较治疗前降低,P<0.05,有统计学意义。在睡眠质量、入睡时间、睡眠效率和睡眠障碍上均有明显改善。治愈4例,显效2例,有效26例,无效6例,总有效率为84.21%。2、中医证候积分治疗后比治疗前降低,P<0.05,有统计学意义。临床痊愈2例,显效7例,有效25例,无效4例,总有效率为89.47%。3、Kupperman积分治疗后较治疗前降低,P<0.05,统计学有意义,与治疗前相比差异显著。结论:天王补心丸联合揿针治疗围绝经期失眠(心肾不交型)患者失眠症状疗效确切。能够改善围绝经期失眠(心肾不交型)患者围绝经期相关症状。具有安全、副作用少的特点,值得临床研究推广。
%U https://link.cnki.net/doi/10.27127/d.cnki.ghlzu.2019.000137
%R 10.27127/d.cnki.ghlzu.2019.000137
%W CNKI

%0 Thesis
%A 黄小珍
%T 刺血拔罐联合麦粒灸治疗围绝经期失眠的临床研究
%Y 粟胜勇
%J 广西中医药大学
%9 硕士
%D 2019
%K围绝经期失眠;刺血拔罐;麦粒灸;针刺;临床观察
%X 目的:观察刺血拔罐联合麦粒灸治疗围绝经失眠的临床疗效。方法:本研究将符合纳入标准的60例围绝经期失眠患者按随机数字表法分为治疗组及对照组,每组各30例;治疗组给予刺血拔罐联合麦粒灸治疗(刺血拔罐取穴:大椎、心俞、至阳穴;麦粒灸取穴:肾俞、中脘、下脘、气海、关元穴);对照组采用常规针刺治疗(主穴:印堂、四神聪、安眠、神门、照海、申脉;配穴:肝火扰心加行间、侠溪;痰热内扰加丰隆、内庭;心脾两虚加心俞、脾俞;心肾不交加心俞、肾俞;心胆气虚加心俞、胆俞;脾胃不和加公孙、足三里);比较两组患者治疗前后的临床有效率,睡眠质量指数、生活质量指数及血清性激素(FSH、LH、E2)的水平变化、不良反应等情况。结果:(1)临床疗效比较:两组治疗后临床有效率具有显著性差异(P<0.05),治疗组临床疗效优于对照组。(2)匹兹堡睡眠质量指数评价:(1)组内比较:治疗后两组患者的睡眠质量、PSQI总分、入睡时间、睡眠障碍、日间功能、睡眠时间、睡眠效率均较治疗前具有显著性差异(P<0.05);(2)组间比较:治疗组患者较对照组患者在睡眠质量、入睡时间、睡眠障碍等方面无显著性差异(P>0.05),在睡眠时间、睡眠效率、日间功能、PSQI总分等方面有显著性差异(P<0.05);说明刺血拔罐联合麦粒灸以及常规针刺法均可以改善围绝经期失眠的睡眠质量、PSQI总分、睡眠效率、入睡时间、睡眠障碍、睡眠时间、日间功能等方面,而刺血拔罐联合麦粒灸在改善睡眠时间、睡眠效率、日间功能、PSQI总分等方面优于常规针刺组。(3)生活质量量表评价:(1)组内比较:两组患者生活质量(SF-36)量表评分结果比较,治疗后两组患者在一般健康状况、生理机能、情感职能、生理职能、精神健康、躯体疼痛、社会功能、精力等方面较治疗前具有显著性差异(P<0.05);两组患者在改善情感职能方面差异无统计学意义(P>0.05);(2)组间比较:治疗组在一般健康状况、生理机能、情感职能、生理职能、精神健康、躯体疼痛、社会功能、精力等方面较对照组差异具有统计学意义(P<0.05);说明刺血拔罐联合麦粒灸以及常规针刺法均可以改善围绝经期失眠的一般健康状况、生理机能、情感职能、生理职能、精神健康、躯体疼痛、社会功能、精力等方面,而刺血拔罐联合麦粒灸在一般健康状况、社会功能、生理机能、精力、生理职能、躯体疼痛、精神健康等方面优于常规针刺组。(4)性激素水平的比较:(1)组内比较:治疗后两组患者的FSH、LH、E2等激素水平均较治疗前有显著性差异(P<0.05);(2)组间比较:治疗组患者的FSH、LH、E2等激素水平较对照组有显著性差异(P<0.05),说明刺血拔罐联合麦粒灸以及常规针刺法均可以改善围绝经期失眠的FSH、LH、E2等激素水平,而刺血拔罐联合麦粒灸组优于常规针刺组。(5)安全性评价:两组患者在治疗期间均出现轻度不良反应,无明显差异(P>0.05);其中治疗组出现1例头晕头痛、1例恶心呕吐,对照组出现2例头晕头痛、1例乏力症状,给予对应处理后症状均明显缓解,余未见明显不良反应。结论:刺血拔罐联合麦粒灸治疗围绝经失眠疗效明显,且无毒副作用及明显的不良反应,临床值得推广。
%U https://link.cnki.net/doi/10.27879/d.cnki.ggxzy.2019.000067
%R 10.27879/d.cnki.ggxzy.2019.000067
%W CNKI

%0 Thesis
%A 缪玉娟
%T 针药结合治疗肾虚肝郁型早发性卵巢功能不全的临床研究
%Y 李云君
%J 湖北中医药大学
%9 硕士
%D 2019
%K补肾疏肝汤;针刺;肾虚肝郁;早发性卵巢功能不全
%X 目的:(1)通过量表调查肾虚肝郁型早发性卵巢功能不全患者的可能致病因素,并制作简易表进行统计分析;(2)通过观察补肾疏肝汤联合针刺和补肾疏肝汤治疗肾虚肝郁型早发性卵巢功能不全的临床疗效差异,采用统计学软件进行分析,对总的临床疗效进行对比和分析,为临床治疗早发性卵巢功能不全提供有效治疗方案及相关研究工作提供一定的思路。方法:收集从2017年3月到2018年12月到湖北省中医院花园山妇科门诊就诊,符合纳入标准被诊断为肾虚肝郁型早发性卵巢功能不全的患者62例,对入组的每一位患者进行研究前心理应激因素调查后,随机分为针药组和中药组,每组各31例,针药组采用口服补肾疏肝汤联合针刺进行治疗,中药组采用口服补肾疏肝汤治疗,连续治疗3个月(1个疗程),然后观察患者治疗前和治疗后中医证候积分,血清FSH、LH、E_2和AMH数值的变化,子宫内膜厚度以及临床总疗效的情况。结果:(1)入组患者年龄主要分布在32-39岁之间,均受过负性生活事件刺激(特别是家庭不和或婚姻问题、经济压力方面),存在不同的负面情绪(其中苦恼、忧郁、焦虑超过50%,且有多种负面情绪交叉存在)。结果提示:肾虚肝郁型早发性卵巢功能不全患者可能存在不同的社会心理问题。(2)中医证候积分比较:针药组中性欲减退、头晕耳鸣积分比较,P值均大于0.05,差异无统计学意义,其余证候积分比较,P值均小于0.01,差异有显著统计学意义。中药组中性欲减退、精神抑郁、头晕耳鸣、失眠多梦积分比较,P>0.05,差异无统计学意义,其余证候积分比较,P值均小于0.01,差异有显著统计学意义。两组患者治疗后比较,精神抑郁、烦躁易怒、胸闷太息、失眠多梦积分比较,P值均小于0.01,差异有显著统计学意义,其余证候积分比较,P值均大于0.05,差异无统计学意义。结果提示:针药组和中药组均能改善肾虚肝郁型早发性卵巢功能不全患者的临床症状,但均对性欲减退、头晕耳鸣症状改善不明显。针药组在改善精神抑郁、烦躁易怒、胸闷太息、失眠多梦方面的疗效优于中药组。(3)性激素(FSH、LH、E_2)、AMH及子宫内膜厚度比较:针药组和中药组患者治疗前后比较,P值均小于0.01,差异有显著统计学意义。两组患者治疗后比较,P值大于0.05,差异无统计学意义。结果提示:针药组和中药组均能升高血清E_2、AMH水平,降低血清FSH、LH水平,增加子宫内膜厚度,对肾虚肝郁型早发性卵巢功能不全治疗有效,但两组在升高血清E_2、AMH水平,降低血清FSH、LH水平,增加子宫内膜厚度方面无明显差异。(4)临床总疗效比较:治疗后,针药组和中药组总有效率分别为87.10%和70.98%,两组临床总疗效比较,P<0.05,差异有统计学意义。结果提示:针药组总疗效优于中药组。结论:本研究结果表明:(1)肾虚肝郁型早发性卵巢功能不全的发病可能与社会心理应激有关;(2)补肾疏肝汤联合针刺和补肾疏肝汤治疗肾虚肝郁型早发性卵巢功能不全均有效,两种治疗方法均能改善患者的临床症状,其中针药组在改善精神抑郁、烦躁易怒、胸闷太息和失眠多梦方面的疗效明显优于中药组。补肾疏肝汤联合针刺和补肾疏肝汤均能调节肾虚肝郁型早发性卵巢功能不全患者的血清性激素水平(使血清FSH、LH水平降低,E_2水平升高),升高血清AMH水平,增加子宫内膜厚度,但两组对上述指标调节效果无明显差异。临床总疗效比较,针药组治疗肾虚肝郁型早发性卵巢功能不全疗效优于中药组。
%U https://kns.cnki.net/kcms2/article/abstract?v=XEQRgWHfXDF2Js12b4u8vjTolpR6H518dzs8rXQfK5yqxV6A-atxV8fBPvRMa8jDMM4eAORDZf0L2p2Sj0queqplurTJ2vO9CuyO82z5wd_wPSP4MUwaa8xzRVhXngXX50zuVbvYJJKTc0glis6gr4-8UKJOmUkY&uniplatform=NZKPT&language=CHS
%W CNKI

%0 Thesis
%A 徐欢
%T 腹针联合百会透四神聪治疗围绝经期心肾不交型失眠的临床研究
%Y 丁德光
%J 湖北中医药大学
%9 硕士
%D 2019
%K围绝经期失眠;心肾不交;腹针;百会透四神聪;临床研究
%X 目的:观察腹针联合百会透四神聪与常规针刺疗法治疗围绝经期心肾不交型失眠的疗效差异,以寻求出一种安全易行、低廉经济、简便有效的疗法,为围绝经期失眠的治疗提供思路,使针灸更好地服务于临床、指导临床,从而更好地改善患者睡眠状况和提高围绝经期生活质量。方法:筛选出2017年3月至2018年12月期间就诊于湖北省中医院光谷院区针灸科门诊和住院部的围绝经期失眠患者,符合心肾不交型共68例。遵循就诊先后顺序对纳入患者编号后,按1:1随机分为腹针加头针透刺组和常规针刺组各34例,最终完成本研究分别为33和32例。腹针加头针透刺组采用以引气归元(中脘、下脘、气海、关元)、腹四关(双侧滑肉门和外陵)、双侧商曲和气穴为主穴的腹针疗法,并联合百会透四神聪治疗;常规针刺组则取百会、神门、三阴交、安眠、太溪、心俞和肾俞。两组均采用针刺治疗,每周一、三、五治疗,一周3次,连续治疗4周为1疗程,共3疗程。研究开始前和治疗3疗程后,分别对两组患者PSQI各项评分及总分、改良KMI评分等指标进行详细记录,并运用统计软件分析,以判断两组患者睡眠质量、围绝经期症状等情况的疗效差异。结果:1基线资料:两组患者在年龄、病程等方面,均无统计学意义(P>0.05),资料具可比性。2 PSQI各项评分及总分:治疗前两组患者PSQI各项评分及总分比较均无差异(P>0.05);疗程后两组患者分别与各自治疗前进行组内比较,均具有显著差异性(P<0.01);治疗后两组间在睡眠质量、入睡时间、睡眠障碍、日间功能障碍及总分方面比较有统计学意义(P<0.05),在睡眠时间、睡眠效率方面比较则无意义(P>0.05)。3改良KMI评分:治疗前两组患者改良KMI评分比较无差异(P>0.05);疗程后两组分别与各自治疗前进行组内比较,均具有显著差异性(P<0.01);治疗后两组间比较,腹针加头针透刺组的评分下降趋势比常规针刺组更明显,差异具有统计学意义(P<0.01)。4临床疗效:治疗后两组患者总有效率分别为96.97%和81.25%,经X~2检验后,P<0.05,说明两组在总体疗效的比较上差异显著且有意义。结论:1腹针联合百会透四神聪和常规针刺疗法对改善围绝经期心肾不交型失眠均有一定的疗效。但前者相对后者而言,在提高睡眠质量、缩短入睡时间、减轻睡眠和日常功能障碍方面作用更明显。2腹针联合百会透四神聪和常规针刺疗法均能改善失眠患者围绝经期相关症状,提高生活质量和水平,但前者作用更明显。3腹针联合百会透四神聪治疗围绝经期心肾不交型失眠的临床疗效明显优于常规针刺,且针对性更强,简便有效,安全无副作用,患者接受度高,值得临床进一步推广应用。
%U https://kns.cnki.net/kcms2/article/abstract?v=XEQRgWHfXDF2Js12b4u8vjTolpR6H518dzs8rXQfK5yqxV6A-atxV0iS3Yi0A90EIZhSIHEtE_GeKsWJfxP1mDiPbAJwd_5dST-nz8ld_kpGBghsTZrSLqezfIY61iufn-2JYnGV0BxkdDJhjmr1jqMfHHn8a3sn&uniplatform=NZKPT&language=CHS
%W CNKI

%0 Journal Article
%A 李霞
%A 黄冬梅
%A 张铭
%+ 广东省佛山市南海区妇幼保健院妇保科;
%T 口服克龄蒙联合针刺疗法治疗更年期合并睡眠障碍的效果
%J 实用中西医结合临床
%D 2019
%V 19
%N 04
%K更年期;睡眠障碍;克龄蒙;针刺疗法;临床疗效
%X 目的:分析应用口服克龄蒙联合针刺疗法治疗更年期合并睡眠障碍患者的临床疗效。方法:选取60例在我院接受治疗的更年期合并睡眠障碍患者作为临床研究对象,病例选取时间为2017年1月～2018年9月,以治疗方式的不同分为两组,实行口服克龄蒙治疗的患者设为对照组,实行口服克龄蒙联合针刺疗法治疗的患者设为观察组,对比患者的临床疗效情况。结果:经治疗后,观察组患者FSH(79.55±9.25) IU/L、E2(60.99±3.55) pmol/L、LH(109.76±10.98) IU/L以及PSQI评分(6.44±2.13)分;对照组患者FSH(88.65±11.09) IU/L、E2(77.65±4.99) pmol/L、LH(144.98±14.65) IU/L以及PSQI评分(8.31±2.25)分;观察组总有效率(96.67%)高于对照组治疗效果(66.67%),差异有统计学意义(P<0.05)。结论:给予更年期合并睡眠障碍患者行口服克龄蒙联合针刺疗法治疗可有效提高临床治疗效果,改善患者睡眠质量,有较高的临床应用价值。
%P 145-146
%@ 1671-4040
%U https://link.cnki.net/doi/10.13638/j.issn.1671-4040.2019.04.075
%R 10.13638/j.issn.1671-4040.2019.04.075
%W CNKI

%0 Journal Article
%A 吴坤朋
%A 孙晓伟
%A 盖利利
%+ 黑龙江中医药大学;黑龙江中医药大学附属第一医院;
%T 涤痰醒神针刺法治疗痰热内扰型围绝经期失眠30例临床观察
%J 湖南中医杂志
%D 2019
%V 35
%N 04
%K围绝经期失眠;痰热内扰型;涤痰醒神针刺法
%X 目的:观察涤痰醒神针刺法治疗痰热内扰型围绝经期失眠的临床疗效。方法:将60例围绝经期失眠患者随机分为2组,每组各30例。治疗组以涤痰醒神针刺法治疗,对照组予温胆汤治疗。分别在治疗前和治疗1、2、3周后测定2组患者匹兹堡睡眠质量指数(PSQI),比较2组在治疗3周后的综合疗效。结果:总有效率治疗组为93. 33%,对照组为90. 00%,差异无统计学意义(P> 0. 05)。2组PSQI评分治疗前后组内比较与治疗1、2周后组间比较,差异均有统计学意义(P <0. 05);治疗3周后组间比较,差异无统计学意义(P> 0. 05)。结论:涤痰醒神针刺法和温胆汤均能提高痰热内扰型更年期失眠患者的睡眠质量,且涤痰醒神针刺法的早期效果优于温胆汤,但两者长期疗效无显著差异。
%P 72-73
%@ 1003-7705
%U https://link.cnki.net/doi/10.16808/j.cnki.issn1003-7705.2019.04.033
%R 10.16808/j.cnki.issn1003-7705.2019.04.033
%W CNKI

%0 Journal Article
%A 叶煜婉
%A 方园园
%+ 武汉市中医医院针灸科;
%T 针刺联合雷火灸治疗更年期失眠症的临床观察
%J 中西医结合研究
%D 2019
%V 11
%N 02
%X <正>更年期是指女性绝经前后的一段时间,一般为45～55岁。更年期妇女由于性激素水平的急剧变化,出现一系列以自主神经功能紊乱为主的症状,导致患者心理负担增加,最终引发更年期失眠症的发生~[1]。更年期女性若是长期发生失眠,持续的睡眠不足或睡眠质量不佳,将会对其正常的工作和生活产生严重的不良影响。因此,对于更年期失眠症妇女需要给予足够的重视,及时采取合理有效的治疗方式进行干预显得尤为重要。目前临床上对于本病的治疗主要以应用镇静催眠类药物为主,虽然
%P 89-90
%@ 1674-4616
%U https://kns.cnki.net/kcms2/article/abstract?v=XEQRgWHfXDEUjy91tju7qZBmTUuRj5SA7BwnunfK_0VQoOMu316fdgggKSkL-QnXeE2gFxCr821aw3kDnROURoHIPWZLdESu8N7crECAbVm2hHO1hiAasUkbJkV2fhxGVrDu51yoBMq3BK3gXnqnyi0vxxWFGcS0&uniplatform=NZKPT&language=CHS
%W CNKI

%0 Thesis
%A 刘婷婷
%T 归肾丸加减方联合揿针治疗围绝经期综合征肾阴虚型的临床观察
%Y 宋素英;赵彦
%J 华北理工大学
%9 硕士
%D 2019
%K归肾丸加减方;揿针;耳穴;围绝经期综合征;肾阴虚型
%X 目的通过观察中药汤剂归肾丸加减方联合揿针治疗围绝经期综合征肾阴虚型患者服药前后的临床症状、激素水平和多种观察量表的变化,以评价其治疗围绝经期综合征肾阴虚型的临床疗效。方法1研究对象:2018年1月至2019年1月在石家庄市中医医院妇科门诊就诊的90例围绝经期综合征肾阴虚证患者。2研究方法:将符合纳入标准的90例患者按随机数字表法分为针药组、中药组、揿针组,每组30例。针药组采取口服中药汤剂归肾丸加减方联合揿针治疗,归肾丸加减方汤剂水煎服,200ml,每日1剂,早晚分服;耳穴选取内分泌、内生殖器、肾、神门、交感穴;揿针选用清铃揿针,直径0.2*0.3mm,每天按压3~4次,一周两次贴压,两耳交替进行;中药组给予单纯口服中药汤剂归肾丸加减方治疗,方药组成及服药方法同针药组;揿针组给予单纯耳穴揿针治疗,穴位选择和治疗方法同针药组,三组均以4周为1疗程,连续治疗2个疗程。3观察指标:分别记录治疗前治疗后的Kupperman(女性绝经期自测表)评分变化,激素水平变化及中医证候评分变化,以此评定药物疗效。结果1 Kupperman评分及中医证候积分变化:治疗后针药组Kupperman评分及中医证候积分均优于中药组和揿针组,差异有统计学意义(P<0.05)。2激素水平变化:治疗后三组组内血清雌二醇(E_2)水平均较前升高,血清促卵泡刺激素(FSH)水平及血清促黄体生成激素(LH)水平均较前下降,差异有统计学意义(P<0.05);疗后针药组E_2、FSH及LH水平较中药组和揿针组改善明显,差异有统计学意义(P<0.05)。3主要单项中医症状变化:治疗后针药组在改善患者烘热汗出、腰膝酸软、失眠症状上优于中药组和揿针组,差异有统计学意义(P<0.05)。4 Kupperman评分疗效及中医证候积分疗效:针药组30人,Kupperman评分总有效率为93.33%,痊愈9人,显效14人,有效5人,无效2人。中医证候积分总有效率为96.67%,痊愈11人,显效16人,有效2人,无效1人。中药组29人,Kupperman评分总有效率82.76%,痊愈4人,有效8人,显效12人,无效5人。中医证候积分总有效率93.10%,痊愈4人,显效12人,有效11人,无效2人。揿针组29人,Kupperman评分总有效率为75.86%,痊愈4人,显效9人,有效9人,无效7人。中医证候积分总有效率为82.76%,痊愈5人,显效8人,有效11人,无效5人,差异有统计学意义(P<0.05),针药组优于中药组和揿针组。结论归肾丸加减方联合揿针治疗围绝经期综合征肾阴虚型患者,能有效降低患者Kupperman评分及中医证候积分,改善患者烘热汗出、腰酸及失眠等症状,提高血清E_2水平,降低FSH及LH水平。图0幅;表10个;参144篇。
%U https://kns.cnki.net/kcms2/article/abstract?v=XEQRgWHfXDEvKNpcSLpjmroQkcxNQimrrh5-JPhBhk36iYzGjv3IKjby1ySSWbE3CXW6tkrNb2NXGF89Xtze-5O8BwQvK4DL8jqJep4VghF2GKofyNjGUXK7CoLvw_3vV1U1tQt-xnvgRbHRU9305yom4G5RIjkr&uniplatform=NZKPT&language=CHS
%W CNKI

%0 Journal Article
%A 关慧泉
%A 刘宇
%+ 北京市宣武中医医院中医门诊;北京中医药大学附属护国寺中医医院针灸科;
%T 安神促眠方联合调督安神针法对围绝经期心肾不交型失眠的改善及性激素水平的影响
%J 河北中医
%D 2019
%V 41
%N 01
%K入睡和睡眠障碍;围绝经期;心肾不交;针刺疗法;中药疗法
%X 目的观察安神促眠方联合调督安神针法对围绝经期心肾不交型失眠的改善及性激素水平的影响。方法将94例围绝经期心肾不交型失眠患者按照随机数字表法分为2组。对照组47例予安神促眠方治疗,治疗组47例在对照组治疗基础上加调督安神针法治疗。2组均治疗4周后统计疗效,比较2组治疗前后匹兹堡睡眠质量指数(PSQI)评分、围绝经期综合征生活质量评定量表(MENQOL)评分、中医证候评分及血清雌二醇(E2)、卵泡刺激素(FSH)、黄体生成激素(LH)水平变化。结果治疗组总有效率89. 36%,对照组总有效率72. 34%,治疗组总有效率高于对照组(P <0. 05)。治疗后,2组PSQI各项评分及总分均较本组治疗前降低(P <0. 05),且治疗组睡眠质量、睡眠时间、睡眠障碍、日间功能评分及总分均低于对照组治疗后(P <0. 05)。2组治疗后MENQOL评分及中医证候评分均较本组治疗前降低(P <0. 05),且治疗组低于对照组(P <0. 05)。2组治疗后E2水平均较本组治疗前升高(P <0. 05),FSH和LH水平降低(P <0. 05),且治疗组E2水平高于对照组(P <0. 05),FSH和LH水平低于对照组(P <0. 05)。结论安神促眠方联合调督安神针法治疗围绝经期心肾不交型失眠疗效显著,可调节激素水平,改善失眠症状,提高患者生活质量。
%P 21-25
%@ 1002-2619
%U https://link.cnki.net/urlid/13.1067.R.20190220.1125.010
%W CNKI

%0 Journal Article
%A 孟财周
%A 赵耀东
%+ 甘肃中医药大学针灸推拿学院;
%T 针灸联合百合地黄汤加味用于更年期失眠症中的作用分析
%J 人人健康
%D 2019
%V 
%N 02
%K针灸;百合地黄汤加味;更年期失眠症;作用分析
%X 目的:探索针灸联合百合地黄汤加味治疗更年期失眠症的疗效评价。方法:选择更年期失眠症患者202例(实行奇偶分组法),对照组实施西医治疗,研究组实施针灸联合百合地黄汤加味治疗。对组间的临床治疗总有效率、不良反应率、深睡眠和浅睡眠时长进行对比分析。结果:研究组的临床治疗总有效率(98.00%)高于对照组(76.47%),且研究组的不良反应发生率(3.00%)低于对照组(22.55%),研究组的深睡眠(2.11±0.23h)和浅睡眠时长(6.22±1.22h)均优于对照组,P<0.05,差异显著。结论:对更年期失眠症患者实施针灸联合百合地黄汤加味治疗可以提高疗效降低不良反应率。
%P 95
%@ 1004-597X
%U https://kns.cnki.net/kcms2/article/abstract?v=XEQRgWHfXDFFNTeY-0YJuKqW_Gni9rPKmR0pRbTrPNdN449vEaisiF0VGdwgH30WOdxvYuw4VC--Wv63Zd0yS53s9mtfWNwBlf-_wBxsNnVImihBIwMoj1PJhaDs7DixZJ5pOVwePrYw_-GegiEQ-k2RKzXtDPdB&uniplatform=NZKPT&language=CHS
%W CNKI

%0 Journal Article
%A 刘惠君
%A 权国昌
%A 吴清明
%+ 湖南中医药大学研究生院;湖南中医药大学第二附属医院脑病科;
%T 酸枣仁汤联合针刺治疗更年期失眠症的临床观察
%J 中国中医药现代远程教育
%D 2019
%V 17
%N 01
%K酸枣仁汤;针刺;更年期;失眠;脏躁;绝经前后诸症
%X 目的观察酸枣仁汤加减联合针刺治疗更年期失眠症的临床疗效。方法将50例更年期失眠症患者随机分为2组,治疗组25例予酸枣仁汤加减联合针刺治疗,对照组25例予以阿普唑仑片口服治疗,疗程为4周,对比2组治疗后情况。结果治疗组总有效率为88%,对照组为92%,组间比较,差异无统计学意义(P>0.05);2组症状疗效比较,差异有统计学意义(P<0.05)。结论酸枣仁汤加减联合针刺治疗更年期失眠症有较好的临床疗效。
%P 57-59
%@ 1672-2779
%U https://kns.cnki.net/kcms2/article/abstract?v=XEQRgWHfXDEbyjmZLw20r-w93UUhp_1X6XAsCNY1CgO-RT-kP1-GzXcJ8BIDWGjUJ4LO0vbJUYxjlBkrflKWujPC8Blutk_7yMvewr2Ji1bbzMzcpu9i0FRxX-NYrSPbKpO5fiqjDu3pi8zPNr9ga5lmOW_u1Cpn&uniplatform=NZKPT&language=CHS
%W CNKI

%0 Journal Article
%A 张婉容
%A 金园园
%+ 广州市番禺区中心医院康复科;浙江医院针灸科;
%T “引气归元针法”配合涌泉穴艾灸治疗心肾不交型围绝经期失眠症临床疗效观察
%J 中国针灸
%D 2018
%V 38
%N 12
%K围绝经期失眠症;心肾不交型;针刺;艾灸;引气归元;穴;涌泉
%X 目的:观察"引气归元针法"配合涌泉穴艾灸治疗心肾不交型围绝经期失眠症的临床疗效。方法:将100例心肾不交型围绝经期失眠患者随机分为药物组和针灸组,每组50例。药物组服用舒乐安定和谷维素;针灸组给予"引气归元针法"配合涌泉穴艾灸治疗,10 d为一疗程,共治疗2个疗程。治疗前后,采用匹兹堡睡眠质量指数(PSQI)量表评价两组患者睡眠质量改善情况,并比较两组的临床疗效。结果:治疗2个疗程后,针灸组PSQI总评分(4.88±1.80)明显低于药物组总评分(8.00±1.93),差异有统计学意义(P<0.05)。针灸组除睡眠效率外,其他项目评分均低于药物组,差异均有统计学意义(均P<0.05)。针灸组总有效率为90.0%(45/50),药物组总有效率为68.0%(34/50),差异有统计学意义(P<0.05)。整个治疗过程中,针灸组未出现明显不良反应,安全性较好。结论:"引气归元针法"配合涌泉穴艾灸治疗心肾不交型围绝经期失眠症具有较好的临床效果。
%P 1279-1282
%@ 0255-2930
%U https://link.cnki.net/doi/10.13703/j.0255-2930.2018.12.008
%R 10.13703/j.0255-2930.2018.12.008
%W CNKI

%0 Journal Article
%A 刘慧鸿
%A 孙晓生
%+ 广州中医药大学;
%T 失眠的综合干预进展
%J 世界睡眠医学杂志
%D 2018
%V 5
%N 11
%K失眠;综合干预;食疗;身心结合;赋能教育
%X 本文总结了失眠的综合干预进展概况,综合干预治疗失眠有效率高,兼顾短期和长期疗效,对患者的综合获益多;总结了现有综合干预的模式特点;提出了在干预技术、干预可行性、组织建设与医疗人员培养、综合干预中的交互作用、赋能教育等方面的研究和创新还有待进一步开展。
%P 1407-1412
%@ 2095-7130
%U https://kns.cnki.net/kcms2/article/abstract?v=XEQRgWHfXDEyua_CgiXgP7lwe6tsMMyMBLsZv_48HpCkqFlXqi9euHO6__mEQzXW_175iYLIpu-f39_302FiiUeLSaF4Mo9a60n0m61tkXOOUUWNXl2-Zgqphf_JQg0mp6Vwdkz4a1PiU8VIGxqqr1xiD4c5y3o7&uniplatform=NZKPT&language=CHS
%W CNKI

%0 Journal Article
%A 来明
%A 胡静
%A 陈雄杰
%A 袁兴
%A 余友池
%+ 重庆市奉节县中医院;
%T 更年宁神汤结合电针治疗更年期失眠症疗效观察
%J 实用中医药杂志
%D 2018
%V 34
%N 08
%X <正>失眠症是更年期女性的常见疾病,研究发现女性在围绝经期及绝经后的失眠率可达70%,为绝经前的1.3~1.6倍[1],我们用更年宁神汤结合电针治疗更年期失眠症疗效较好,报道如下。1临床资料共80例,均为奉节县中医院针灸康复科女性患者,随机分为治疗组及对照组各40例。治疗组年龄(52.35±5.39)岁,病程(15.70±7.79)个月。对照组年龄(51.13±5.58)岁,病程(16.80±7.80)个月。两组年龄、病程比较差异无
%P 905
%@ 1004-2814
%U https://kns.cnki.net/kcms2/article/abstract?v=XEQRgWHfXDG08E8uBHSnC2iOptXgA0QgFdb0fJPExW_qL1mcr-Ti6GE9q4QXjtp0FQXluuL6tn_b54HTebD46GBNBzOdwXLyNekw3BySOF2V5IdJ0HeoPRdZvzvw49qO3lPFhJTiB965CLyHSeHISeEMZIgKAuqC&uniplatform=NZKPT&language=CHS
%W CNKI

%0 Journal Article
%A 杨瑞鑫
%A 陈立刚
%+ 长春市南关杨瑞鑫中医内科诊所中医科;长春市南关区中医院针灸科;
%T 自拟安神汤结合针刺治疗女性更年期失眠临床观察
%J 中西医结合心血管病电子杂志
%D 2018
%V 6
%N 21
%K更年期;失眠;自拟安神汤;针刺治疗;艾司唑仑平;睡眠障碍
%X 目的探讨自拟安神汤结合针刺治疗女性更年期失眠的效果。方法抽取我院收治的90例女性更年期失眠患者,随机分两组各45例。对照组采取口服艾司唑仑片治疗,观察组在其基础上采取口服自拟安神汤配合针刺治疗,比较两组效果。结果观察组治疗有效率显著优于对照组(P<0.05)。结论在常规治疗的基础上口服自拟安神汤配合针刺治疗,疗效显著。
%P 141
%@ 2095-6681
%U https://link.cnki.net/doi/10.16282/j.cnki.cn11-9336/r.2018.21.107
%R 10.16282/j.cnki.cn11-9336/r.2018.21.107
%W CNKI

%0 Journal Article
%A 杨刚
%+ 武义县王宅中心卫生院;
%T 自拟疏肝补肾汤联合耳针治疗围绝经期妇女失眠症的临床效果观察
%J 中外医学研究
%D 2018
%V 16
%N 18
%K疏肝补肾汤;失眠;临床观察
%X 目的:比较疏肝补肾汤联合耳针及口服西药(地西泮)治疗围绝经期妇女失眠症的效果差异。方法:将162例围绝经期妇女失眠症患者随机分为中医治疗组(80例)和西医治疗组(82例)。中医治疗组采用疏肝补肾汤联合耳针治疗,西医治疗组采用地西泮5 mg/d。分别于治疗前及治疗4周后,对两组患者进行睡眠率、PSQI及临床疗效进行评价。结果:两组患者睡眠率评分比较差异无统计学意义(P>0.05),中医治疗组痊愈率显著高于西医治疗组,差异有统计学意义(P<0.05);治疗前两组PSQI分项评分和总分比较差异无统计学意义(P>0.05),治疗4周后,中医治疗组分项评分及总分均显著高于西医治疗组,差异均有统计学意义(P<0.05)。结论:疏肝补肾汤联合耳针治疗围绝经期妇女失眠症的临床疗效显著,值得在临床进一步推广。
%P 130-131
%@ 1674-6805
%U https://link.cnki.net/doi/10.14033/j.cnki.cfmr.2018.18.060
%R 10.14033/j.cnki.cfmr.2018.18.060
%W CNKI

%0 Journal Article
%A 孟方
%A 龚卫娟
%A 廖月霞
%A 徐慧文
%A 王潇
%+ 扬州大学护理学院;南京中医药大学护理学院;
%T 耳揿针联合耳尖放血对围绝经期失眠患者睡眠质量、神经内分泌水平的影响
%J 中国针灸
%D 2018
%V 38
%N 06
%K围绝经期;失眠;耳揿针;耳尖放血;艾司唑仑;睡眠质量指数;5-羟色胺
%X 目的:比较耳揿针联合耳尖放血与口服西药治疗围绝经期失眠的疗效差异,以及对患者神经内分泌水平的影响。方法:将90例围绝经期失眠患者随机分为观察组和对照组,每组45例。观察组采用耳揿针联合耳尖放血,穴位选取耳穴肾、心、肝、神门、交感、内分泌和耳尖,两耳交替治疗,每3天更换1次;对照组口服西药艾司唑仑1mg,每日1次,两组均4周为一疗程,连续治疗2个疗程。比较两组治疗前后匹兹堡睡眠质量指数(PSQI)、血清雌激素(E2)、5-羟色胺(5-HT)和去甲肾上腺素(NE)含量。结果:两组治疗后PSQI总分较治疗前均明显下降(均P<0.05),观察组治疗后在睡眠质量、睡眠时间、睡眠障碍、日间功能障碍和总分改善上优于对照组(均P<0.05);两组治疗前后血清E2含量差异均无统计学意义(均P>0.05),治疗后,两组血清5-HT均有不同程度的提高,NE有不同程度的下降(均P<0.05),且观察组血清5-HT的含量明显高于对照组,NE含量低于对照组(均P<0.05);观察组总有效率为95.6%(43/45),明显高于对照组的82.2%(37/45,P<0.05)。结论:耳揿针联合耳尖放血能够改善围绝经期失眠患者的睡眠质量,调节神经递质水平,其作用优于西药艾司唑仑。
%P 575-579
%@ 0255-2930
%U https://link.cnki.net/doi/10.13703/j.0255-2930.2018.06.002
%R 10.13703/j.0255-2930.2018.06.002
%W CNKI

%0 Thesis
%A 谌苏容
%T 针刺联合四花穴艾箱灸治疗肝肾阴虚型围绝经期综合征的临床观察
%Y 费兰波
%J 湖北中医药大学
%9 硕士
%D 2018
%K针刺;四花穴;艾灸;围绝经期综合征;肝肾阴虚证
%X 目的:观察针刺联合四花穴艾箱灸与常规针刺疗法治疗肝肾阴虚型围绝经期综合征的疗效差异,以明确针刺联合四花穴艾箱灸治疗本病的疗效,提高临床治疗围绝经期综合征的临床疗效,从而更好地改善患者的症状、提高患者的生活质量。方法:将2017年3月至2018年1月到湖北省中医院针灸科门诊就诊的60例符合纳入标准的肝肾阴虚型围绝经期综合征患者,随机分为针灸组和针刺组,各30例。针灸组予常规针刺配合四花穴艾箱灸治疗。针刺取穴:先令患者仰卧位取其关元、三阴交、太溪、太冲、照海,均取双侧,其中关元、三阴交行捻转补法,其余各穴平补平泻,留针30分钟;再令患者俯卧位,取其肾俞(双侧),行捻转补法后留针,同时配合四花穴(双侧的膈俞、胆俞)艾箱灸治疗,留针与艾灸同时进行,共30分钟。针刺组只接受常规针刺治疗,针刺取穴、补泻手法、留针时间同针灸组。两组治疗均隔日1次,1周3次,6次为1个疗程,共连续治疗3个疗程。观察记录两组治疗前后的国内改良Kupperman症状评分指数(KMI)量表、更年期生存质量量表(MENQOL)评分,并比较两组组内、组间的差异,从而进行疗效评价。结果:通过对两组患者基线资料比较:患者年龄、病程经统计分析,差异均无统计学意义(均P>0.05),提示组间具有可比性。治疗前,两组患者的改良KMI评分及MENQOL评分经统计分析,均无统计学差异(均P>0.05),提示组间具有可比性。疗程全部结束后,两组患者的改良KMI评分、MENQOL评分的组内比较,均较治疗前降低(均P<0.05),提示两组治疗方法均能改善患者的围绝经期症状、提高生活质量。在MENQOL量表的四个维度各项评分上,治疗后两组在心血管症状、心理状态、生理状态三个维度的各项评分均较治疗前降低,且差异均有统计学意义(均P<0.05),而治疗后两组在性生活维度的评分与治疗前相比,差异均无统计学意义(均P>0.05)。提示两组治疗方法均能通过有效改善围绝经期综合征患者的心血管症状、心理状态、生理状态,从而提高患者的生活质量,而在改善性生活方面效果均不明显。疗程全部结束后,两组患者的改良KMI评分、MENQOL评分的组间比较,针灸组均低于针刺组(均P<0.05),提示针灸组在改善患者的围绝经期症状、提高生活质量两方面均优于针刺组。治疗后两组在MENQOL量表四个维度各项评分比较中,在心血管症状、心理状态、生理状态三个维度的各项评分上,针灸组均低于针刺组,差异均具有统计学意义(均P<0.05),在性生活维度的评分,虽然针灸组较针刺组有所降低,但差异无统计学意义(P>0.05)。提示在改善围绝经期患者的生活质量方面,针灸组比针刺组能更好地改善患者的心血管症状、心理状态及生理状态。疗程全部结束后,针灸组总有效率为86.67%(30/30),针刺组总有效率为62.07%(29/30),提示针灸组的临床疗效优于针刺组,两组总疗效等级差别比较,经χ~2检验,χ~2=5.987,P=0.024(<0.05),两组患者经治疗后在总体临床疗效的比较上差异具有统计学意义(P<0.05)。结论:1.针刺联合四花穴艾箱灸治疗围绝经期综合征(肝肾阴虚型)的临床疗效确切,可有效改善患者的症状,提高患者的生活质量;2.针刺联合四花穴艾箱灸在改善患者生活质量上,主要体现在心血管症状、心理症状、生理症状三个方面的改善;3.针刺联合四花穴艾箱灸治疗本病疗效优于单一针刺疗法,体现在临床总有效率更高、患者围绝经期症状得到更好地改善、患者的生活质量得到更好地提高(体现在心血管症状、心理状态、生理状态三方面得到更好地改善)。
%U https://kns.cnki.net/kcms2/article/abstract?v=XEQRgWHfXDFCX9oSmTKB3uMUwPblGUFl6FRzE1y-sjxTWBILXvo8XuAn9SOuuy_tvbAEIGdt3X8OXGY0s6CrjoJpPuQA-ogsNFf7cq0TnXN60kAsiJ-oATtpg35KiwEu2hDt3-z4NL1qXXeTzYA1LIOoIRWjxK8U&uniplatform=NZKPT&language=CHS
%W CNKI

%0 Journal Article
%A 吕佳
%+ 沈阳市第二中医医院针灸科;
%T 黄连阿胶汤联合针刺治疗围绝经期心肾不交型失眠的临床观察
%J 光明中医
%D 2018
%V 33
%N 09
%K黄连阿胶汤;针刺疗法;围绝经期心肾不交;失眠
%X 目的探讨黄连阿胶汤联合针刺治疗围绝经期心肾不交型失眠的疗效。方法选取2017年1月—2017年11月在沈阳市第二中医医院针灸科就诊的80例围绝经期心肾不交型失眠患者,随机分为试验组和对照组,对照组40例,采取针刺治疗,试验组40例,使用黄连阿胶汤联合针刺治疗,比较2组患者治疗后的临床有效率。结果试验组临床有效率高于对照组,差异有统计学意义(P<0.05)。结论对围绝经期心肾不交型失眠患者使用黄连阿胶汤联合针刺治疗,可以明显缓解患者的失眠症状,提高患者的生活质量,值得在临床推广。
%P 1286-1287
%@ 1003-8914
%U https://kns.cnki.net/kcms2/article/abstract?v=XEQRgWHfXDFCX9oSmTKB3uMUwPblGUFlQLLj1KsXpb1LpcA8uSXbaH6bTVJGhOjMrV3CmaNOzITftRD7BG__ovQoYBCWF1qfeqoJ3GFrRqKm5MjTOWms_ivUC2S0acbAgIktM-F1yFjjuuuDlcFNx8d5s3U7r5J0&uniplatform=NZKPT&language=CHS
%W CNKI

%0 Journal Article
%A 张兰
%A 王渊
%+ 陕西中医药大学附属医院;陕西中医药大学;
%T 补肾更年方联合雷射针刺治疗阴虚火旺型更年期失眠39例
%J 陕西中医药大学学报
%D 2018
%V 41
%N 03
%K补肾更年方;雷射针刺;更年期;失眠;阴虚火旺
%X 目的评价补肾更年方联合雷射针刺治疗阴虚火旺型失眠症的临床疗效。方法将78名阴虚火旺型更年期失眠患者随机分为补肾更年方联合雷射针刺治疗组39例,药物对照组39例,连续治疗2个疗程,治疗结束后,对匹兹堡睡眠质量指数量表评分、生活质量评分、睡眠质量分级情况以及总有效率进行组内和组间比较。结果对于匹兹堡睡眠质量指数量表评分、生活质量评分、睡眠质量分级情况,两组治疗前后均有显著性差异(P<0.05);补肾更年方结合雷射针刺能够显著降低匹兹堡睡眠质量指数量表总分、入睡时间、睡眠时间和睡眠质量得分,提高总体健康、生理功能、情感职能、精神健康、活力等生活质量评分,改善睡眠质量Ⅰ级-Ⅱ级、Ⅳ级-Ⅴ级情况,提高治疗总有效率,对以上诸方面的改善均优于对照药物右佐匹克隆(P<0.05)。结论补肾更年方联合雷射针刺治疗阴虚火旺型失眠症疗效优于右佐匹克隆。
%P 53-57
%@ 2096-1340
%U https://link.cnki.net/doi/10.13424/j.cnki.jsctcm.2018.03.019
%R 10.13424/j.cnki.jsctcm.2018.03.019
%W CNKI

%0 Thesis
%A 江曼
%T 针药合用治疗肾阴虚型围绝经期综合征的临床疗效研究
%Y 张宏
%J 广州中医药大学
%9 博士
%D 2018
%K围绝经期综合征;中药治疗;肾虚型;针灸治疗
%X 背景:围绝经期综合征,是女性在进入绝经期前后,因体内性激素改变,会出现自主神经功能紊乱,以及神经心理改变而出现各种症状,就称之为围绝经期综合征。临床症状主要表现为腰酸背痛,膝软无力,汗出潮热,脾气暴躁,失眠心悸,莫名烦躁,多梦心慌,怔忡抑郁等。围绝经期综合征现在已经成为妇科常见疾病,现代社会是一个快节奏的社会,女性在现代社会扮演的角色也越来越重要,特别是在绝经期的女性,要面临多种压力,比如社会压力,职场压力,家庭压力,这些压力严重的影响了女性的身心健康,也使得围绝经期向年轻化的趋势发展~([1]),研究表明:围绝经期综合征的临床症状是否出现、出现的早晚,以及严重程度主要与内分泌状况密切相关,其次,也与个人的基础体质、健康情况、精神状态,以及所处工作岗位、家庭环境等关系密切。在现阶段,西医治疗本病症状轻者,主要是采用心理治疗和对症治疗,症状严重者在患者愿意接受的情况下,采用激素替代治疗,但是长期使用激素会对人体造成一定程度副作用,激素的不恰当使用甚至会引起内分泌紊乱,增加了患者出现心脑血管疾病、妇科肿瘤的几率~([2]),所以澳大利亚布里斯本当地患者想要寻求中医药的治疗来解决该病带来的种种困扰。中医药在治疗围绝经期综合征方面,疗效显著,寻求一种适合当地女性的治疗方法,以减轻围绝经期综合征给病人带来的痛苦,成为当前急需解决的难题。目的:课题主要通过查阅相关文献,总结分析中西医关于围绝经期综合征的相关机理论述以及不同治疗方法,并选择澳大利亚布里斯本符合纳入标准的当地女性,通过临床研究,以现有的国际上权威的观测指标,来评价针刺结合中药治疗肾阴虚型围绝经期综合征患者临床症状的改善情况,以寻求一种治疗澳大利亚本地女性围绝经期综合征的有效方法,更好地在澳大利亚推广中医,为当地患者服务,也为治疗肾阴虚型围绝经期综合征提供一种新的临床方法。方法:按照临床随机对照试验方法,对2017年5月1日至2018年02月28日到澳大利亚布里斯本江曼中医诊所就诊的符合纳入标准的60例患者,随机分为治疗组30例和对照组30例。对照组:参照张玉珍主编《中医妇科学》(第二版)~([3]),选择围绝经期综合征辨证为肾阴虚型,使用左归丸合二至丸汤剂加减,每周3剂中药,由澳大利亚布里斯本江曼中医诊所代煎中药,每袋为200ml,每次服用1袋,每天服用2次。治疗组:在对照组的基础上选用针灸治疗,所选穴位组合为导师张宏教授多年临床经验配穴处方。一周针刺2次。2组的治疗时间都是2个疗程,一个疗程4周。本研究选取的围绝经期综合征生存质量量表主要有:Greene量表、MRS评分量表,围绝经期生存质量量表(MENQOL),来评价两组患者在治疗前后的生存质量量表分值数值的变化情况,选取的中医证候评价指标为:《中医病证诊断疗效标准》,以及《中药新药治疗女性更年期综合征的临床研究指导原则》,来评价两组的中医证候临床疗效。结果:1.治疗前后Greene量表疗效评价:针药结合治疗组及单纯中药对照组对围绝经期综合征患者在治疗2个疗程后均能改善其生理、心理和躯体等多项临床总体症状,而针药结合治疗的疗效更明显,两组结果差异有显著统计学意义(p<0.01)。2.治疗前后MRS评分量表疗效评价:针药结合治疗组及单纯中药对照组在治疗第4周,第8周,治疗结束后1个月进行随访,其MRS评分都较治疗前降低,两组都能改善患者烘热出汗、心脏不适、睡眠障碍、情绪抑郁、紧张易怒、焦虑烦躁、记忆力下降、性欲减退、阴道干涩、泌尿系症状以及关节肌肉等症状,而针药结合治疗组的疗效更明显(p<0.01)。3.治疗前后围绝经期生存质量(MENQOL)评分量表疗效评价:针药结合及单纯中药治疗均能改善围绝经期综合征患者的血管舒缩症状、心理和生理状态,以及性生活情况,而针药结合治疗组的疗效更明显(p<0.01)。4.临床疗效比较:针药结合治疗围绝经期综合征患者,治愈7例,好转23例,无效0例,其临床治愈率为23.30%,单纯中药治疗组,治愈1例,好转29例,无效0例,其临床治愈率为3.30%,针药结合治疗组优于单纯中药治疗组(p<0.05)。结论:针灸结合中药和单纯中药治疗,均能有效改善围绝经期综合征患者的生理、心理和躯体等多项临床总体症状,能够提高患者的生活质量,但针灸结合中药的临床总体治疗效果明显优于单纯中药组。澳大利亚布里斯本当地女性也乐于接受针灸结合中药治疗,该疗法值得在澳大利亚国内广泛推广,以便让更多的当地围绝经期综合征患者受益。
%U https://kns.cnki.net/kcms2/article/abstract?v=XEQRgWHfXDHtXrWOHRSLVYGczM8T964aFR5Q4zc_Q5MI2fuJaLpEHWu3Lh4jz0ZwaeYxXZZKhlDqJa79APMoJvkwZW9UsYhsx3WAWrK23sD8I5lmAZus-J_lrZ7O0mu-mGI7ckm55rlA5VLIetrKgOtg7Uxj9HiF4QLoSMiBmtM=&uniplatform=NZKPT&language=CHS
%W CNKI

%0 Thesis
%A 魏心昶
%T 舌针结合体针治疗阴虚火旺型围绝经期失眠临床疗效观察
%Y 陆瑾
%J 南京中医药大学
%9 硕士
%D 2018
%K舌针;阴虚火旺;围绝经期失眠;体针
%X 研究目的:观察舌针结合体针改善阴虚火旺型围绝经期失眠症患者症状的临床疗效。研究方法:将筛选后的60例阴虚火旺型围绝经期失眠症患者,按照随机原则分为治疗(舌针+体针)组和对照(单纯体针)组各30例,分别予舌针结合体针治疗以及单纯体针治疗。疗程及评价方法:1次/每日,5次1个疗程,疗程间休息两天,共4个疗程,分别于治疗前、治疗2个疗程后、治疗结束时对患者进行匹兹堡睡眠质量指数(PSQI)量表、国内改良Kupperman量表以及中医症候量表进行评分,评估病情变化情况并进行疗效评价。研究结果:1.统计结果显示在2个疗程后舌针+体针组和单纯体针组患者的总有效率分别为63.3%、16.7%,舌针+体针组的疗效显著优于单纯体针组,差异具有统计学意义(P<0.05)。疗程结束时两组的总有效率分别为90%、86.7%,两组疗效无明显差异(P>0.05)。2.统计结果显示,两组的国内改良Kupperman量表评分在2个疗程后和治疗结束时的结果与治疗前相比均有下降,且均具有统计学意义(P<0.05);两组患者在接受治疗后2次组间比较结果显示,舌针+体针组均优于单纯体针组(P<0.05)。3.统计结果显示,两组的PSQI量表评分在2个疗程后和治疗结束后的结果与治疗前相比均有下降,且均具有统计学意义(P<0.05);两组患者经2个疗程治疗后组间比较结果显示,舌针+体针组疗效优于单纯体针组,结果具有统计学意义(P<0.05),而在治疗结束时两组组间比较显示无显著差异(P>0.05)。4.统计结果显示,舌针+体针组和单纯体针组的中医症候量表评分在2个疗程后和治疗结束时与治疗前相比均有下降,且均具有统计学意义(P<0.05);两组患者2次组间比较结果显示,舌针+体针组均优于单纯体针组(P<0.05)。结论:1.舌针结合体针疗法治疗阴虚火旺型围绝经期失眠症临床疗效显著。2.舌针结合体针疗法和单纯体针疗法均可以改善阴虚火旺型围绝经期失眠症患者的睡眠情况,以及患者的围绝经期症状,但是舌针结合体针疗法起效更迅速,在治疗前期即可明显缩短入睡时间、提高睡眠效率。3.舌针结合体针疗法可缩短治疗疗程,且患者容易接受,依从性良好,无明显不良反应和毒副作用,值得推广。
%U https://kns.cnki.net/kcms2/article/abstract?v=XEQRgWHfXDHtXrWOHRSLVYGczM8T964akSgS8DXZmkfj83UGRQJ_7B2-9MTfneDMsvxxtHhYCS14UPfHNSa31xaLKnSrM2XB1vS1UWYbtF7rCU4uq7utAcQaOYeI8-qNtYodayxP-jgIgtvG8HeVtrVvuMIuC7LD&uniplatform=NZKPT&language=CHS
%W CNKI

%0 Thesis
%A 李茜茜
%T 董氏奇穴治疗围绝经期心肾不交型失眠的临床研究
%Y 冯淑兰
%J 广州中医药大学
%9 硕士
%D 2018
%K围绝经期失眠;董氏奇穴;心肾不交
%X 目的:采用随机对照的临床试验研究方法,探讨董氏奇穴治疗围绝经期心肾不交型失眠的临床疗效。方法:将广东省佛山市中医院针灸科门诊及住院部收集到的60例患者按1:1比例随机分配到治疗组和对照组。治疗组采用常规针刺结合董氏奇穴下三皇穴组进行治疗,常规针刺选取双侧百会、关元、太溪、神门、内关,另选取天皇副穴、人皇穴、地皇穴。其中下三皇穴采取倒马针法,其余各穴常规针刺。对照组组选穴、操作同治疗组常规针刺。两组均每日针刺1次,周日休息一天,共治疗3周,观察指标选择为匹兹堡睡眠质量指数(PSQI)量表、多导睡眠图(PSG)、改良Kupperman量表、心肾不交型失眠证候量表,分别在治疗前后根据量表及评分表进行观测指标评分,并进行统计学处理,做出分析和评价。结果:在治疗前,两组间基本资料、PSQI评分、PSG指标、KI以及自拟心肾不交型失眠症候量表评分经比较,差异无统计学意义(P>0.05),说明两组治疗前基线资料具有可比性。两组治疗后临床疗效比较,差异无统计学意义(P>0.05),说明两组治疗方法均能改善围绝经期心肾不交型失眠的症状。两组组内的PSQI评分相互比较,治疗前后对比,差异具有统计学意义(P<0.05)。说明两组治疗方法对于围绝经期心肾不交型失眠都有很好的效果。在两组间的比较上,针刺结合董氏奇穴治疗后PSQI总分评分与常规针刺比较,差异无统计学意义(P>0.05),说明联合针刺组和常规针刺对于改善围绝经期心肾不交型失眠无明显差异。但对于各子项目中睡眠效率及日间功能的评分有显著意义(P<0.01)。提示针刺结合董氏奇穴治疗对睡眠效率和日间功能改善作用显著。两组受试者多导睡眠图PSG指标监测,治疗前后组内比较,常规针刺组患者治疗后睡眠进程中SE有明显升高,SL明显减少(P<0.01),AT明显减少(P<0.05),TST变化无显著统计学差异(P>0.05);针刺结合董氏奇穴组患者治疗后睡眠进程TST、SE显著升高(P<0.01),而SL、AT与治疗前相比显著下降(P<0.05)。治疗后两组经独立样本的t检验后,TST具有显著性差异(P<0.05),SE、SL、AT均未见显著性差异(P均>0.05)。提示:常规针刺与针刺结合董氏奇穴治疗对于改善患者睡眠进程均有明显疗效,且后者治疗对TST改善作用明显。两组治疗前后改良Kupperman积分比较,差异具有显著性差异(P<0.05),说明针刺结合董氏奇穴和常规针刺治疗均能降低改良Kupperman积分;治疗后两组比较,具有显著性差异(P<0.05),提示:联合针刺组在降低改良Kupperman积分效果上要优于常规针刺组。两组治疗前后心肾不交型量表积分比较其差异具有统计学意义(P<均0.05),提示针刺结合董氏奇穴和常规针刺均能降低心肾不交型量表分数;治疗后两组组间比较仍具有显著的差异性(P<0.05),具有统计学意义,这说明联合针刺组在降低心肾不交型量表分数及症候效果要比常规针刺组明显。结论:1、针刺结合董氏奇穴和常规针刺两种方法均能有效治疗围绝经期心肾不交型失眠,在提高临床疗效、降低PSQI评分、Kupperman积分和心肾不交型失眠症候量表积分以及改善PSG指标上均有明显效果。2、针刺结合董氏奇穴组在降低Kupperman积分、心肾不交型失眠症候量表积分上要优于常规针刺组,且在PSQI评分表子项目睡眠效率和日间功能和PSG指标TST中,针刺结合董氏奇穴治疗效果明显优于常规针刺组。3、针刺结合董氏奇穴治疗围绝经期心肾不交型失眠有效和可行,尤其适用于改善女性围绝经期心肾不交型症状,值得推广。
%U https://kns.cnki.net/kcms2/article/abstract?v=XEQRgWHfXDFh9r2vxmV1JSzraQhqVIfz3vRfk3WjaZDmNw2QcShuTGilrZgqkrpc4PbbfZanQ8V_Xszd1HoHQk3jnfjCN4t8Lx2FjTjEGH9Hr7dNC21q3-iONF7mcC40_QRr2k2Mj0QfOsh_dYeiiIz3QZm8sZcs&uniplatform=NZKPT&language=CHS
%W CNKI

%0 Thesis
%A 赵金艳
%T 基于通补奇经法针药结合治疗围绝经期失眠的临床研究
%Y 吴兆利
%J 辽宁中医药大学
%9 硕士
%D 2018
%K通补奇经法;针药;围绝经期失眠;睡眠质量
%X 目的:失眠是女性绝经前后常见症状之一,其疾病发生率呈上升趋势,围绝经期失眠对围绝经期女性的身体和心理造成严重影响。当前失眠患者多选择催眠类药物来改善失眠症状,而长期服用该类药物,不但很难达到彻底治愈的理想目标,还会使患者产生对药物的依赖。祖国中医事业历史悠久,古今文献有关失眠治疗记载很多,不仅疗效满意,且未见或少见副作用。笔者在导师的悉心指导下,查阅相关文献资料,以中医基础理论为基础,结合临床案例,从奇经辨证理论出发,发现目前有很多围绝经期失眠患者存在冲任亏虚这一发病机理。总结前人经验,据通补奇经的治则,采用该法针药结合治疗围绝经期失眠,取得了较为满意的疗效。本研究通过进一步理论探讨和对临床辨证治疗观察,开拓了治疗围绝经期失眠的新思路、新方法,尝试为临床提供新的有效方药,具有理论和实践上的重要意义。资料与方法:33例患者由辽宁中医药大学附属医院治未病门诊自2016年02月至2017年04月收治,其中年龄最小45岁,最大55岁。均给予通补奇经复方结合针刺进行干预,连续干预4周,每周根据症状改变在基本方的基础上酌情加减。干预前后进行病史及症状采集,并进行评价,主要包括主观睡眠质量评价:匹兹堡睡眠质量指数量表(PSQI),情绪自评:焦虑自评量表(SAS)和抑郁自评量表(SDS)。结果:在进行共为期4周的治疗后,33例围绝经期失眠患者失眠症总体疗效有效率为93.94%、中医症候疗效总有效率90.91%。治疗前后PSQI、SDS、SAS评分有显著性差别(P<0.05)。结论:通补奇经法针药结合可有效提高围绝经期失眠患者的睡眠质量并改善焦虑、抑郁程度,同时针对围绝经期失眠患者的失眠多梦、烦躁易怒、烘热汗出、手(和或)足厥冷等伴随症状均有缓解作用。
%U https://kns.cnki.net/kcms2/article/abstract?v=XEQRgWHfXDFh9r2vxmV1JSzraQhqVIfz3vRfk3WjaZDmNw2QcShuTDvmltHsGqA-oEAcSDFJjMl8WyGSQ2t6q9Ek3WoWPxH9TacOhba_h3-UxRlK8Vlydm3GPOzcn6zmeB30dAiGNRdsJoTSN52tWnLIK8ZbqhCR&uniplatform=NZKPT&language=CHS
%W CNKI

%0 Journal Article
%A 柴进华
%A 杨贤海
%A 陈程
%A 耿乐仙
%+ 湖北省荆门市中医医院;
%T 背俞穴针罐疗法联合中药内服治疗围绝经期失眠临床观察
%J 中国民族民间医药
%D 2018
%V 27
%N 04
%K围绝经期综合征;失眠;针刺;针罐疗法;背俞穴
%X 目的:观察背俞穴针罐疗法联合中药内服从肝肾论治妇女围绝经期失眠的临床疗效。方法:将60例确诊为围绝经期失眠的患者随机分为治疗组和对照组各30例,对照组予以口服谷维素片治疗,治疗组予以背俞穴针罐疗法联合中药内服治疗,观察治疗前后症状改善情况。结果:治疗组总有效率86.7%,对照组总有效率63.3%,差异有统计学意义(P<0.05)。结论:背俞穴针罐疗法联合中药内服从肝肾论治能有效减轻围绝经期失眠症状,疗效确切。
%P 57-59
%@ 1007-8517
%U https://kns.cnki.net/kcms2/article/abstract?v=XEQRgWHfXDHfNajZvWV0xIMYAYmzlRxdhREDvoy39cACVNYIiGqLWA1aEqnDrIo-kZ45QawiKJZdDAkoThscw5gCkMreD_k_2Zajdpo46uti3cjK1p1Cuvijo558nUZmRXge_w_vzeh91fUFoBkR5bMjGJ08M9BU&uniplatform=NZKPT&language=CHS
%W CNKI

%0 Journal Article
%A 陈晞
%+ 上海市长宁区天山中医院针灸科;
%T 揿针联合黄连阿胶汤治疗肾虚肝郁型围绝经期失眠症临床观察
%J 新中医
%D 2018
%V 50
%N 01
%K失眠;围绝经期;肾虚肝郁型;揿针;黄连阿胶汤;失眠严重指数量表(ISI)
%X 目的:观察揿针联合黄连阿胶汤治疗肾虚肝郁型围绝经期失眠症的临床疗效。方法:将120例肾虚肝郁型围绝经期失眠症患者随机分为针药组、中药组和西药组,每组40例。针药组采用揿针联合黄连阿胶汤治疗,中药组采用黄连阿胶汤治疗,西药组予艾司唑仑片治疗。评估3组治疗效果,观察患者治疗前后失眠严重指数量表(ISI)评分的变化,记录中医症状的发生率。结果:针药组总有效率90.0%,中药组总有效率67.5%,西药组总有效率82.5%。针药组的总有效率高于中药组(P<0.05);针药组的总有效率与西药组比较,差异无统计学意义(P>0.05)。治疗后,3组入睡困难、睡眠维持困难、早醒指数评分及ISI总分均较治疗前降低(P<0.01);针药组ISI总分治疗前后差值均高于中药组和西药组(P<0.01),西药组ISI总分治疗前后差值与中药组比较,差异无统计学意义(P>0.05);针药组入睡困难和睡眠维持困难评分治疗前后差值均高于西药组和中药组(P<0.01),西药组2项评分治疗前后差值均高于中药组(P<0.05);针药组早醒指数评分治疗前后差值高于中药组(P<0.05),西药组早醒指数评分治疗前后差值与针刺组和中药组分别比较,差异均无统计学意义(P>0.05)。治疗后,针药组及中药组情绪抑郁、善太息、潮热汗出、急躁易怒、五心烦热发生率均较治疗前降低(P<0.05),且均低于西药组(P<0.05);针药组情绪抑郁、急躁易怒发生率低于中药组(P<0.05)。结论:揿针联合黄连阿胶汤治疗肾虚肝郁型围绝经期失眠症疗效显著,能有效改善患者的睡眠质量。
%P 115-118
%@ 0256-7415
%U https://link.cnki.net/doi/10.13457/j.cnki.jncm.2018.01.032
%R 10.13457/j.cnki.jncm.2018.01.032
%W CNKI

%0 Thesis
%A 师维
%T 电针治疗围绝经期睡眠障碍的临床随机对照研究
%Y 李瑛
%J 成都中医药大学
%9 硕士
%D 2017
%K电针;手针;围绝经期;睡眠障碍
%X 目的:本研究采用随机对照试验,观察电针与手针治疗围绝经期睡眠障碍患者的临床疗效差异,为不同针刺刺激方法治疗围绝经期睡眠障碍提供可靠的临床研究依据,促进针灸治疗该病在临床上的推广应用。方法:本研究采用随机对照试验设计,将符合纳入标准的65例围绝经期睡眠障碍患者,采用随机分配的方法分为电针组及手针组,主穴选取三阴交(双侧)、关元、百会、安眠(双侧)、神门(双侧)、太溪(双侧)、太冲(双侧);治疗期为4周,每周3次,共治疗12次,每次治疗30分钟。主要结局指标:匹茨堡睡眠质量指数(PQSI),于入组时、入组第4周、入组第8周各评价一次;次要结局指标:阿森斯失眠量表(AIS)、绝经症状评分量表(MRS),于入组时、入组第4周、入组第8周各评价一次。不良事件情况随时记录,于入组第8周,即观察周期结束后进行安全性评价及患者满意度评价。结果:1.两组纳入与脱落剔除的病例数差异无统计学意义(P>0.05),组间均衡。两组受试者的人口学情况及各项疗效指标等基线比较差异无统计学意义(P>0.05),两组间具有可比性。2.主要指标:组内比较,治疗后两组的PQSI总评分及各成分评分与基线期相比均明显降低(P<0.05);随访期两组PQSI总评分与基线期相比仍有所下降(P<0.05),电针组的睡眠时间、睡眠效率、睡眠障碍、催眠药物评分与基线期相比降低(P<0.05),手针组的睡眠时间、睡眠障碍评分与基线期相比降低(P<0.05)。组间比较,治疗后电针组的PQSI总评分、睡眠质量、睡眠时间、睡眠效率评分低于手针组(P<0.05);随访期两组的PQSI总评分差异无统计学意义(P>0.05),电针组睡眠效率评分低于手针组(P<0.05)。3、次要指标:组内比较,两组治疗后AIS评分、MRS评分及各维度评分与基线期相比均有显著下降(P<0.05);随访期电针组AIS、MRS总评分及躯体症状、心理症状及泌尿生殖维度评分与基线期相比仍有所下降(P<0.05),手针组的AIS评分、MRS总评分及躯体症状维度与基线期相比有所下降(P<0.05)。组间比较,AIS评分、MRS总评分及各维度比较无显著差异(P>0.05)。4、研究初步表明,两组均有不良事件发生,两组比较,不良事件发生例数及安全性等级比较差异无统计学意义(P>0.05)。两组患者满意度评价对比有极显著差异(P<0.01)。结论:1、电针和手针均能明显改善围绝经期睡眠障碍,并能同时缓解其他围绝经期伴随症状,且具有一定的持续治疗效应。电针对于睡眠时间、睡眠质量及睡眠效率的改善可能较有优势。2、电针及手针均有较高的安全性,但患者对于电针的满意度较高于手针,电针能更好地进行临床推广。
%U https://kns.cnki.net/kcms2/article/abstract?v=XEQRgWHfXDHD_jDNWEA7SAZlSCDEH3dAK84YLu7XZCJ_zBsgSMkKBr3ol-c0x3w7Oy-5TxQAWg4G8TFtPRxQ398JlCHRHhqKO5n0Gzc7wQv2fH72K11kt_sYnht_hm0bUDSKdA4p-isfiUp7x2YtK11x2jaW2QEb&uniplatform=NZKPT&language=CHS
%W CNKI

%0 Thesis
%A 凌娴
%T 针刺结合乐疗治疗女性更年期综合征的临床观察
%Y 刘海静
%J 云南中医学院
%9 硕士
%D 2017
%K针刺;乐疗;更年期综合征;肝肾阴虚证;心身共治
%X 目的:本研究旨在观察、比较和评价针刺结合乐疗、单纯口服西药对治疗肝肾阴虚型女性更年期综合征的临床疗效。为临床治疗女性更年期综合征提供一种心身共治的新方法。方法:按照纳入标准选择病例,采用随机数字表法分为治疗组和对照组,两组各30例。治疗组采用针刺结合乐疗法治疗,对照组采用口服西药“克龄蒙”(戊酸雌二醇片/雌二醇环丙孕酮片)治疗。治疗组每周治疗3次,10次为一疗程,对照组连续服药21天为一疗程;两组均为每个疗程间间隔7天。两组患者分别于治疗前、治疗3个疗程后进行改良kupperman量表(KI)评定,对治疗前后KI得分进行统计学分析对比,并判定疗效。结果:1治疗结束后,治疗组总有效率为96.67%,其中显效19例,有效10例,无效1例。对照组总有效率为90%,其中显效9例,有效18例,无效3例。经统计学分析,其差异有统计学差异(P<0.05),提示治疗组总体疗效优于对照组。2治疗结束后两组患者改良kupperman量表(KI)评分均有降低,与治疗前比较,有统计学差异(P<0.05)。治疗组KI评分降低较对照组更为显著,组间差异有统计学意义(P<0.05),提示治疗组疗效优于对照组。3两组治疗前后组内比较,两组患者在抑郁、焦虑症状上均有改善,抑郁自评量表(SDS)、焦虑自评量表(SAS)、汉密尔顿抑郁量表(HAMD)、汉密尔顿焦虑量表(HAMA)评分均有显著降低,与治疗前相比有统计学差异(P<0.05),提示两种治疗方法对改善患者焦虑、抑郁症状均有疗效。治疗后组间比较,治疗组的焦虑自评量表(SAS)、汉密尔顿焦虑量表(HAMA)得分较对照组低,其差异有统计学意义(P<0.05),提示治疗组在改善患者焦虑症状上优于对照组;两组抑郁自评量表(SDS)、汉密尔顿抑郁量表(HAMD)得分无统计学差异(P>0.05),提示治疗组与对照组在改善患者抑郁症状上疗效相当;4两组治疗前后组内比较,中医症候评分均有降低,与治疗前相比均有统计学差异(P<0.05),提示两种治疗方法对改善潮热汗出、急躁易怒、精神抑郁均有疗效。治疗后组间比较,治疗组潮热汗出、急躁易怒两项症状得分较对照组低,其差异有统计学意义(P<0.05),提示治疗组在改善上述两项症状上优于对照组;两组精神抑郁一项症状得分无统计学差异(P>0.05),提示治疗组与对照组在改善精神抑郁上疗效相当;5两组治疗前后对比,组内血清雌二醇(E2)、促卵泡生成素(FSH)均有变化,E2有所升高,FSH有所降低,均有统计学差异(P<0.05),提示两种治疗方法对患者体内血清雌二醇(E2)、促卵泡生成素(FSH)均有影响;治疗后组间比较,治疗组E2、FSH的变化较对照组更明显,其差异有统计学意义(P<0.05),提示对患者激素内分泌调整上治疗组优于对照组。结论:1针刺结合乐疗治疗肝肾阴虚型更年期综合征效果显著;2针刺结合乐疗在改善潮热汗出、急躁易怒、焦虑症状以及调整E2、FSH分泌方面疗效优于西药“克龄蒙”(戊酸雌二醇片/雌二醇环丙孕酮片);3针刺结合乐疗在改善抑郁相关症状上与西药“克龄蒙”(戊酸雌二醇片/雌二醇环丙孕酮片)疗效相当。
%U https://kns.cnki.net/kcms2/article/abstract?v=XEQRgWHfXDGBAzKClLw-5lcX1cRPmKUN1ZdLcWtQfESi2NXEso42GM2Ss4MdLNYtQV24pIBdFscrhU42I9eT2mpjL7COO3PkJxAkhgVrut2CfLOL5TxD2WVuc92d6416Lmi40DdOfBFhIjrjrgaaNLNudeE0GHwn&uniplatform=NZKPT&language=CHS
%W CNKI

%0 Thesis
%A 任倩
%T 电针治疗阴虚火旺型围绝经期烘热症状频次与疗效的关系研究
%Y 刘智艳
%J 新疆医科大学
%9 硕士
%D 2017
%K电针;不同频次;围绝经期综合征;临床疗效
%X 目的:评价不同频次电针治疗阴虚火旺型围绝经期烘热症状的疗效差异。初步确定电针治疗围绝经期烘热症状的最佳频次,有效指导临床实践。方法:收集符合纳入标准的围绝经期综合征患者40例,采用随机对照(随机数字表)原则,分为治疗组和对照组,各20例。治疗组每周针刺3次,对照组每周针刺1次。治疗期均为10周。治疗后检测两组E_2、FSH及LH水平,评估两组平均24h烘热积分、绝经症状评价量表(MRS量表)评分的变化情况。结果:治疗组和对照组治疗第5、10周后及随访第22、34周时烘热积分与同组治疗前比较,差异均具有统计学意义(P<0.01,P<0.05).治疗组治疗第5、10周后及随访第22、34周时烘热积分与对照组比较,差异均具有统计学意义(P<0.01,P<0.05);治疗组和对照组治疗第5、10周后及随访第22、34周时MRS评分与同组治疗前比较,差异均具有统计学意义(P<0.01,P<0.05)。治疗组治疗5、10周后及随访第22、34周时MRS评分与对照组比较,差异具有统计学意义(P<0.01)。治疗组治疗10周后血清E_2、FSH水平及LH与同组治疗前比较,差异均具有统计学意义(P<0.01,P<0.05)。结论:电针每周3次可更显著降低MRS量表和平均24h烘热积分、降低E_2、FSH及LH水平。从而得出电针每周3次比电针每周1次能更快地积累并提高疗效,可能是治疗围绝经期烘热症状的最佳频次。
%U https://kns.cnki.net/kcms2/article/abstract?v=XEQRgWHfXDGBAzKClLw-5lcX1cRPmKUN1ZdLcWtQfESi2NXEso42GBXSGvI_HLc9AYGmYjs-a-IhIrjEfm4lNpxRoawb_Lm81fmAQkvwMqyqBPfohVRA_gdKSYS_fCsDXkNWCbaf0Swu4iCkStRIzEKPKzENBunH&uniplatform=NZKPT&language=CHS
%W CNKI

%0 Journal Article
%A 单醒瑜
%A 何小妹
%A 刘洁文
%+ 广州市增城区中医医院康复科;
%T 针灸配合黄连阿胶汤治疗围绝经期失眠症的效果
%J 中国当代医药
%D 2017
%V 24
%N 06
%K针灸;黄连阿胶汤;围绝经期;失眠症
%X 目的探讨针灸配合黄连阿胶汤治疗围绝经期失眠症的效果。方法 2015年5月~2016年3月广州市增城区中医医院收治的80例围绝经期失眠症患者,将患者随机分为两组,各40例。对照组单纯服用黄连阿胶汤治疗,观察组在服用黄连阿胶汤的基础上联合采用针灸法治疗。比较两组患者的中医症候改善效果、生活质量、匹兹堡睡眠指数(PSQI)、焦虑量表评分(HAMA)、抑郁量表评分(HAMD)。结果观察组的中医症候改善总有效率为95.00%,高于对照组的62.50%(P<0.01)。观察组的生活质量评分明显高于对照组(P<0.05)。观察组治疗后1、2、4周的PSQI评分、HAMA评分、HAMD评分低于对照组及治疗前(P<0.05)。结论针灸配合黄连阿胶汤治疗围绝经期失眠症的效果显著,可有效改善患者的失眠状态,提高睡眠质量和生活质量,改善不良心理状态,具有较高的临床应用价值。
%P 103-105
%@ 1674-4721
%U https://kns.cnki.net/kcms2/article/abstract?v=XEQRgWHfXDF7O2NVinKXtqAaSi0h6-nZ-0RzjS6oPq46TDCvN6456JMRCm0tFGYiq1z8HqWXcwdxtRRijUFAI5cJXnDy7GjAEUOOoOoW40Tx4H1bJgtwdMtde33YiJoWRIwV36psMY9v_9YUFo-1Za7rVKw0BR7d&uniplatform=NZKPT&language=CHS
%W CNKI

%0 Journal Article
%A 杨继若
%A 许会英
%A 白晶梅
%A 汤志刚
%A 卢荣
%A 王朝阳
%+ 兰州市第一人民医院针灸科;北京中医药大学;
%T 头针体针并用治疗围绝经期失眠症81例
%J 西部中医药
%D 2017
%V 30
%N 02
%K围绝经期;头针;体针;艾司唑仑片;失眠
%X 目的:观察头针体针并用治疗围绝经期失眠症的临床疗效。方法:将162例患者随机分为观察组、对照组各81例,观察组采用头针体针针刺治疗,对照组采用艾司唑仑片治疗,2组均连续治疗3个月经周期。观察2组临床疗效及治疗前后雌二醇(E_2)、促卵泡生成素(FSH)、促黄体生成素(LH)和匹兹堡睡眠质量指数(PSQI)等指标的变化情况。结果:总有效率观察组为91.36%,对照组为76.54%,2组比较差异有统计学意义(P<0.05)。FSH、LH、E_2及PSQI等指标治疗前后2组组内比较,差异有统计学意义(P<0.05);治疗后组间比较,差异也有统计学意义(P<0.05)。结论:头针和体针并用治疗围绝经期失眠症临床疗效显著。
%P 4-6
%@ 1004-6852
%U https://kns.cnki.net/kcms2/article/abstract?v=XEQRgWHfXDF7O2NVinKXtqAaSi0h6-nZ-0RzjS6oPq5ywPbFtfctU_eo2eT3ZIZRFWA-18gsVJ5bw_BpxoIhmUymSyrett_LbA_Y_3RmECT9tpCn_DvCVcqWBeOnyjLxU_-aTZnn44AVHhvqXBDvicZcbzNdluHZ&uniplatform=NZKPT&language=CHS
%W CNKI

%0 Journal Article
%A 陈鹏典
%A 杨卓欣
%A 皮敏
%A 贝剑宏
%A 闫兵
%A 缑燕华
%+ 南方医科大学附属深圳市妇幼保健院中医科;广州中医药大学附属深圳市中医院针灸科;
%T 调任通督针法联合膀胱经拔罐治疗围绝经期失眠症的临床观察
%J 中国医药导报
%D 2017
%V 14
%N 04
%K调任通督针法;拔罐;膀胱经;围绝经期失眠
%X 目的探讨调任通督针法联合膀胱经拔罐治疗围绝经期失眠症的临床疗效。方法研究对象来源于2014年9月~2015年10月深圳市妇幼保健院中医科和深圳市中医院针灸科符合纳入标准和排除标准的围绝经期失眠症患者,共60例。采用随机数字表法将患者分为调任通督针法联合膀胱经拔罐组(治疗组)和常规体针针刺组(对照组),每组各30例。治疗组以针刺气海、关元、百会、神庭、神门(双)、三阴交(双)为主联合膀胱经拔罐进行治疗,对照组予以常规针刺四神聪、印堂、神门(双)、内关(双)、三阴交(双)为主进行治疗。两组均每次留针30 min,隔日治疗1次,每周治疗3次,总疗程为4周。比较治疗前后两组患者外周血促黄体生成激素(LH)、促卵泡激素(FSH)和雌二醇(E_2)水平以及匹兹堡睡眠质量指数(PSQI)的变化,并评估两组的治疗效果。结果总有效率治疗组为86.67%,而对照组为80.00%,两组比较差异无统计学意义(P>0.05)。两组治疗后其外周血LH和FSH水平与同组治疗前比较,差异具有统计学意义(P<0.01)。组间比较,两组治疗后的外周血LH和FSH水平差异均具有统计学意义(P<0.01,P<0.05),而E2水平差异无统计学意义(P>0.05)。治疗组治疗后PSQI评分与对照组比较,差异有统计学意义(P<0.01)。结论调任通督针法联合膀胱经拔罐治疗围绝经期失眠症疗效确切,可有效改善患者临床症状评分和性激素水平,提高生活质量,且优于常规针刺治疗。
%P 70-73
%@ 1673-7210
%U https://kns.cnki.net/kcms2/article/abstract?v=XEQRgWHfXDFSH-x4mY5e5i5B14Mthky2WXxfTMCPn06wumUp9ICw2wujAbZkjp7Exn3Dcu2ny28m8DKQ3SsgJBrpJzgBy2ZgvuLugU0wXB5djOCTqLUDWkHKVdjTWm7TqOz8PEWclIggzHtUJ3DgS_AC4nUCGEwD&uniplatform=NZKPT&language=CHS
%W CNKI

%0 Journal Article
%A 薛文雄
%A 张金嫒
%A 葛玲玲
%A 丁瑛骅
%A 蒋阳
%+ 张家港市第一人民医院;
%T 针刺联合雷火灸治疗更年期失眠疗效观察
%J 按摩与康复医学
%D 2017
%V 8
%N 03
%K更年期失眠;针刺;雷火灸;疗效
%X 目的:观察针刺联合雷火灸治疗更年期失眠的临床疗效。方法:选择2013年2月~2016年2月在我院接受治疗的更年期失眠患者50例,并随机分为观察组和对照组各25例,对照组口服安定片治疗,观察组采用针刺联合雷火灸治疗,观察两组患者治疗前后PSQI评分、AIS评分的变化,对比两组治疗的总体疗效。结果:治疗后,观察组PSQI评分、AIS评分改善程度均显著优于对照组(P<0.05);观察组总有效率为92.0%,显著高于对照组的76.0%(P<0.05)。结论:针刺联合雷火灸治疗更年期失眠疗效确切,可显著改善患者的睡眠质量。
%P 25-26
%@ 1008-1879
%U https://link.cnki.net/doi/10.19787/j.issn.1008-1879.2017.03.012
%R 10.19787/j.issn.1008-1879.2017.03.012
%W CNKI

%0 Journal Article
%A 姚新
%A 孟晴
%A 刘兴山
%+ 长春中医药大学;
%T 药膳配合针刺对妇女围绝经期失眠症的实验研究
%J 吉林医学
%D 2016
%V 37
%N 12
%K药膳;针刺;围绝经期;失眠
%X 目的:探究药膳配合针刺对妇女围绝经期失眠症的作用。方法:选取吉林省中医院门诊就诊的围绝经期妇女失眠症患者66例,分为两组,观察组34例,对照组32例,对照组给予西药艾司唑仑进行镇静、催眠治疗,观察组采用药膳甘麦大枣粥加百合配合毫针刺疗法。结论:观察组总有效率为85.29%,对照组总有效率为81.25%,两组在痊愈率、显效率、有效率、无效率、总有效率方面比较差异有统计学意义(P<0.01),观察组疗效优于对照组。讨论:本研究结果表明,中药药膳配合毫针刺法在改善围绝经期妇女失眠疗效方面具有明显效果,具有安全、有效、易接受,且减少催眠药物在临床上的使用等优点,对围绝经期失眠症患者具有临床应用价值。
%P 3016-3017
%@ 1004-0412
%U https://kns.cnki.net/kcms2/article/abstract?v=XEQRgWHfXDEfjP_zT2fLHOICAGU8Zoea2eecUNoeN8WI8uXgvdYLnYQF0IJFgEwv1KPiKLaW1-tAXfg7QxysOxg9VGp0jUpTFwWv4PtA7IcZWwn555r17rLu0sZ4Qsl9-qL-dXMn-q7cgBvN_owFi-VSqkheNURh&uniplatform=NZKPT&language=CHS
%W CNKI

%0 Thesis
%A 李杏曜
%T 知柏地黄丸加味联合腹针治疗肝肾阴虚型更年期综合征的疗效观察
%Y 许丽绵
%J 广州中医药大学
%9 博士
%D 2016
%K更年期综合征;肝肾阴虚;知柏地黄丸;腹针
%X 目的:更年期综合征是妇女在绝经前后,由于生理和心理改变而出现的一系列症状。部份妇女因身体未能适应这种变化,而症状比较明显,甚至影响日常生活。随着社会发展,或家庭环境的改变,生活压力加重,更年期出现不适的妇女已相当普遍,成为不少社会和家庭问题的成因,而现代医学对本病的治疗尚不够理想,因此,寻找一种安全、有效的治疗方法,成为现今医疗界的重点研究目标之一。中医治疗本病的疗效显着,副作用少,具有良好的临床优势,本次研究以肝肾阴虚型更年期综合征的患者作为临床观察对象,治疗以中药和腹针结合,与单纯中药和单纯腹针比较治疗效益,希望从中为临床提供数据,为治疗本病建立更规范的优化方案。方法:将诊断为肝肾阴虚型更年期综合征,并自愿参加本研究的患者共90例,采用随机对照的研究方法,将患者分为治疗组(针药结合)30例,对照一组(单纯中药)30例,对照二组(单纯腹针)30例。治疗组(针药结合)以口服知柏地黄丸加味联合腹针治疗,对照一组(单纯中药)予知柏地黄丸口服,对照二组(单纯腹针)予腹针治疗。在相同治疗次数的情况下,以Kupperman评分、肝肾阴虚症状评分及性激素检测结果作出比较,观察患者治疗前后的改善情况。结果:1.治疗组(针药结合)与对照一组(单纯中药)治疗后Kupperman评分比较,有显着性差异(P<0.05);治疗组(针药结合)与对照二组(单纯腹针)治疗后Kupperman评分比较,有非常显着性差异(P<0.01)。结果表明治疗组(针药结合)改善Kupperman症状优于对照一组(单纯中药)与对照二组(单纯腹针)。2.治疗组(针药结合)治疗前、后比较,对改善Kupperman症状,潮热出汗、失眠、焦躁、忧郁、疲倦乏力、肌肉痛、头痛的评分,有非常显着性差异(P<0.01);眩晕、心悸的的评分,有显着性差异(P<0.05);其余症状的评分,无显着性差异(P>0.05)。结果表明治疗组(针药结合)能改善潮热出汗、失眠、焦躁、忧郁、疲倦乏力、肌肉痛、头痛、眩晕、心悸。3.治疗组(针药结合)与对照一组(单纯中药)治疗后中医证候评分比较,有显着性差异(P<0.05);治疗组(针药结合)与对照二组(单纯腹针)治疗后中医证候评分比较,有非常显着性差异(P<0.01)。结果表明治疗组(针药结合)疗效优于对照一组(单纯中药)和对照二组(单纯腹针)。4.治疗组(针药结合)的中医证候疗效总有效率为93.33%,对照一组(单纯中药)的总有效率为78.57%,对照二组(单纯腹针)的总有效率为77.41%,结果表明三组治疗的疗效比较中,治疗组(针药结合)优于对照一组(单纯中药)和对照二组(单纯腹针)。5.三组治疗后血清E2水平的组间比较:治疗组(针药结合)与对照一组(单纯中药)比较,有非常显着性差异(P<0.01);治疗组(针药结合)与对照二组(单纯腹针)比较,有非常显着性差异(P<0.01)。结果表明治疗组(针药结合)提高血清E2水平优于对照一组(单纯中药)和对照二组(单纯腹针)。6.三组治疗后血清FSH水平的组间比较:治疗组(针药结合)与对照一组(单纯中药)比较,无显着性差异(P>0.05);治疗组(针药结合)与对照二组(单纯腹针)比较,有非常显着性差异(P<0.01)。结果表明治疗组(针药结合)降低血清FSH水平,与对照一组(单纯中药)改善程度相当,并优于对照二组(单纯腹针)。7.三组治疗后血清LH水平的组间比较:治疗组(针药结合)与对照一组(单纯中药)比较,无显着性差异,(P>0.05),治疗组(针药结合)与对照二组(单纯腹针)比较,有显着性差异,(P<0.05)。结果表明治疗组(针药结合)降低血清LH水平,与对照一组(单纯中药)程度相当,并优于对照二组(单纯腹针)。结论:以知柏地黄丸加味联合腹针治疗肝肾阴虚型更年期综合征患者,在改善Kupperman评分,中医证候评分,以及血清内分泌指标三方面,优于单纯中药治疗及单纯腹针治疗。针药并用的疗效显着,而且安全可靠,具有进一步研究和临床推广的价值。
%U https://kns.cnki.net/kcms2/article/abstract?v=XEQRgWHfXDG-zYYF6ZIS9abB1D8ZtG_AjUw-LOl0JKhC2HNpZh7WstNup6yRxxcXblH7ovD59eKlssdgfBqdwmN3W97G_qyZXuIcToSah2w8tqtywPbgQ3un7_laRWKLL8qny19ACUOuQUq2u90Fc9dJ1v64YIbclx_ErfUT2LA=&uniplatform=NZKPT&language=CHS
%W CNKI

%0 Journal Article
%A 方庆霞
%A 赵双俏
%A 陈瑞雪
%+ 北京市第二医院陈慎吾名家研究室陈大启名医工作室;中国中医科学院广安门医院妇科;
%T 天王补心丸联合穴位埋线治疗心肾不交型围绝经期失眠的临床观察
%J 中国中医基础医学杂志
%D 2016
%V 22
%N 08
%K天王补心丸;穴位埋线;围绝经期失眠;临床观察
%X 目的:观察天王补心丸联合穴位埋线治疗心肾不交型围绝经期失眠的临床疗效。方法:将64例患者按随机对照试验分为治疗组和对照组各32例,治疗组给予天王补心丸联合穴位埋线治疗,对照组给予艾司唑仑片治疗,4周为1个疗程,共治疗1个疗程。采用匹兹堡睡眠质量指数(PSQI)评价2组患者治疗前后睡眠质量(取其中6个睡眠相关因子如睡眠质量、入睡时间、睡眠时间、睡眠效率、睡眠障碍、日间功能障碍)。结果:治疗组总有效率81.25%,对照组78.13%,2组比较差异无统计学意义;2组治疗后PSQI各项评分与同组治疗前比较差异有统计学意义,治疗组的睡眠质量、日间功能障碍评分与对照组比较差异有统计学意义。结论:天王补心丸联合穴位埋线治疗心肾不交型围绝经期失眠疗效确切,在睡眠质量、日间功能障碍方面优于口服艾司唑仑片,可在临床推广应用。
%P 1092-1093
%@ 1006-3250
%U https://link.cnki.net/doi/10.19945/j.cnki.issn.1006-3250.2016.08.029
%R 10.19945/j.cnki.issn.1006-3250.2016.08.029
%W CNKI

%0 Thesis
%A 王俊倩
%T 针刺五脏俞结合温针灸治疗更年期心肾不交型失眠的临床研究
%Y 胡金凤
%J 长春中医药大学
%9 硕士
%D 2016
%K温针灸;五脏俞;更年期;失眠;心肾不交型
%X 目的:临床研究针刺五脏俞结合温针灸的疗法对更年期心肾不交型失眠的治疗作用及对更年期其他症状的改善情况,为失眠的临床研究提供新思路,以及提供有效的,无不良反应的新疗法。方法:将2014年9月到2015年12月的门诊符合入组标准的60例更年期心肾不交型失眠患者进行临床观察,根据随机数字表法,分成治疗组与对照组,30例为一组,治疗组采用针刺五脏俞结合温针灸治疗,对照组予以口服乌灵胶囊。临床观察患者治疗前后情况,建立数据库,运用统计软件SPSS19.0进行分析,对治疗组和对照组治疗前后的PSQI评分及改良kupperman症状评分标准得出数据进行分析。结果:经统计学处理,在两组患者中,在年龄、月经情况、病程、中医症状等比较没有明显差异,均有可比性。两组的治疗方法均有一定的疗效,改变了患者睡眠状况,提高了患者生活质量;治疗组的总有效率为86.67%,对照组的总有效率为73.33%,统计学分析后治疗组与对照组有明显差异。两组治疗方法均有改善失眠症状、提高患者生活质量的作用,但治疗组的疗效明显优于对照组。针刺五脏俞结合温针灸治疗更年期心肾不交型失眠起效快,疗效好,对其他更年期症状的缓解情况也略优于乌灵胶囊。结论:针刺五脏俞结合温针灸的方法对更年期心肾不交型失眠的治疗有确切疗效,能改善患者睡眠质量,及其他更年期兼证,具有临床推广意义。
%U https://kns.cnki.net/kcms2/article/abstract?v=XEQRgWHfXDGEeRnecJoysXV0GF01G9psfCJxRrtO_evffQ4g4R0Ce6h1rHL4x0a2RjaU8QLiqTQ5SDiDzqn6TmBi9_P1pXOje-_FS8fvu_V3immVoAjm4KMPgokwWn-hC2v5njDodi4EJ5O4myGaXs6k61PL293H&uniplatform=NZKPT&language=CHS
%W CNKI

%0 Thesis
%A 蔡雪琴
%T 头针配合四关穴治疗更年期抑郁症肝气郁结型的临床观察
%Y 赵军
%J 黑龙江中医药大学
%9 硕士
%D 2016
%K头针;四关穴;更年期抑郁症;肝气郁结型;临床观察
%X 目的：观察头针配合四关穴治疗更年期抑郁症(肝气郁结型)和传统针刺方法治疗更年期抑郁症(肝气郁结型)的临床疗效。方法：本项研究在黑龙江中医药大学附属第一医院针灸一科门诊收集的更年期抑郁症(肝气郁结型)患者。本课题选取60例更年期抑郁症肝气郁结型的患者、随机分为30例治疗组其中年龄40-55岁,病程3个月到1年和30例对照组,治疗组使用针刺额中线、额旁一线、额旁二线配合四关穴进行治疗,对照组使用传统针刺法进行治疗,比较治疗前后患者症状,观察疗效。然后采用抑郁评定按汉密尔顿抑郁量表(HAMD)17项评分,用更年期评定按Kupperman更年期症状评分(KMI)和中医证候评分(肝气郁结),所有资料均输入计算机,数据用SPSS16.0版统计软件进行分析,结果：两组研究治疗之前HAMD量表评分,KMI量表评分,中医抗抑郁量表评分来比较(P>0.05),说明两组患者在症状上没有明显差别。两组治疗之后分别与各组治疗前相比较,通过HAMD量表评分、KMI量表评分、中医抗抑郁量表评分结果明显下降,与治疗之前评分比较差别,具有统计学意义(P<0.01),说明治疗组和对照组均有效。治疗之后两组再采用量表比较,结果显示HAMD量表评分、KMI量表评分、中医抗抑郁量表评分比较差别显著,具有统计学意义(P<O.05),两组减分效率进行比较差别显著,具有统计学意义(P<O.05),说明治疗组效果优于对照组。治疗组有效率达97.66%,对照组有效率达84.33%,再经过Ridit系统分析,按照治疗组和对照组的效果具有显著差别(P<0.05),说明治疗组效果优于对照组。结论：1.头针配合四关穴治疗更年期抑郁症肝气郁结型,能明显改善更年期抑郁症的症状。2.头针配合四关穴能治疗改善更年期抑郁症肝气郁结型是一种有效方法。
%U https://kns.cnki.net/kcms2/article/abstract?v=XEQRgWHfXDGEeRnecJoysXV0GF01G9psfCJxRrtO_evffQ4g4R0Cew295PcyJFomUh8RVEQYELPfjvgWWebFkJmNy1eTas7lT8dfJJWy_c3EU6Q7lqFhZnxElmTTiEB9tWzcfDw-0rpTojR54eCl5Ztw_2jPTaQk&uniplatform=NZKPT&language=CHS
%W CNKI

%0 Thesis
%A 赵晶晶
%T 经颅重复针刺法结合中药治疗围绝经期失眠的临床观察
%Y 李红梅
%J 黑龙江中医药大学
%9 硕士
%D 2016
%K经颅重复针刺法;围绝经期失眠;心肾不交
%X 研究目的：观察经颅重复针刺法结合中药治疗围绝经期失眠患者的临床疗效。探讨其可行性及广泛适用性,为临床应用提供理论依据。研究方法：本课题选取符合标准的病例96例,随机分为A、B、C三组,各32例。A组给予自拟方口服；B组给予经颅重复针刺法治疗；C组给予经颅重复重复针刺法结合上述自拟方口服治疗。观察三组患者失眠总疗效,治疗前后匹兹堡睡眠质量指数评分、中医证候积分及性激素水平。研究结果：1.三组患者失眠总疗效比较：A、B、C三组总有效率分别为86.7%、87.1%、93.5%;A组与B组的总疗效比较,P>0.05,两组总疗效无差异；C组与A组、B组疗效比较,P<0.05,C组疗效明显优于A组与B组。2.三组患者治疗前后中医证候积分比较：A、B、C三组治疗前后中医证候积分相比,P<0.05,三组均可改善中医证候积分；A组与B组治疗后中医证候积分比较无明显差异,P>0.05,两组改善中医证候积分疗效相同；C组治疗后中医证候积分与A组、B组比较,P<0.05,C组改善中医证候积分疗效明显优于A组与B组。3.三组患者治疗前后PSQI评分比较：A、B、C三组治疗前后睡眠紊乱因子评分比较,P>0.05,改善睡眠紊乱因子方面疗效不显著；三组治疗前后其余六个因子评分比较,P<0.05,三组对其余六个因子有显著疗效；A组与B组治疗后PSQI评分比较,P>0.05,两组改善PSQI评分疗效相同；C组治疗后PSQI评分与A组、B组比较,P<0.05,C组改善PSQI评分疗效明显优于A组与B组。4.三组患者治疗前后性激素水平(LH、FSH、E2)比较：A、B、C三组治疗前后LH、FSH、E2水平比较,FSH、LH数值治疗后较疗前略有降低,P>0.05,无显著疗效；三组治疗后LH、FSH、E2水平比较,P>0.05,三组改善性激素水平无差异。研究结论：经颅重复针刺法结合中药治疗围绝经期失眠疗效显著,且明显优于单纯中药组和经颅重复针刺法组,临床应用无毒副作用,具有一定的临床价值。
%U https://kns.cnki.net/kcms2/article/abstract?v=XEQRgWHfXDE2UigFAmjr0b1tYR_pd2vSVfKtQ-qaXhnhCour4so3o6RZ2akAEiHFOdx5aJfet2v98KXCmvhbDEhosB2iWOdnXJn_FBd1Rw8aOu4FIghXgNS3NTryrTEoDSTmJ66Rg6fcTWr-11BvX4ubOsTYMFsZ&uniplatform=NZKPT&language=CHS
%W CNKI

%0 Thesis
%A 孙艳杰
%T 电针结合刺血疗法治疗心肾不交型围绝经期失眠的临床观察
%Y 粟胜勇
%J 广西中医药大学
%9 硕士
%D 2016
%K电针;刺血疗法;心肾不交型;围绝经期失眠
%X 目的:观察电针结合刺血疗法治疗心肾不交型围绝经期失眠的临床疗效。方法:将符合纳入标准的60例患者随机分为治疗组和对照组各30例。治疗组采用电针结合刺血疗法,对照组采用常规针刺法。1、治疗组:(1)针刺取穴:太溪、三阴交、神门、内关(均为双侧取穴)、关元、百会、印堂。操作方法:患者取仰卧位,皮肤穴位行常规消毒后,采用华佗牌一次性无菌针灸针1.5寸,直刺10-30mm,行小幅度提插捻转致得气;百会与印堂、神门与内关、太溪与三阴交穴针柄分别接电针仪导线,选择具有镇静作用的密波,电流强度以患者能够耐受为度;(2)刺血疗法:取穴:大椎、心俞(双侧)。操作方法:充分暴露患者项背部,先在刺血点行推、按、揉、捋等手法,使局部充血,皮肤穴位行常规消毒,以左手拇指、食指固定腧穴周围皮肤,右手持三棱针快速点刺2-3针,刺入深约0.5-0.8cm,选择大小合适的火罐迅速叩在刺血部位,出血量为自然出血停止量,留罐约10分钟,起罐后用无菌棉签擦拭,再次行常规消毒。2、对照组:(1)针刺取穴:参照新世纪(第二版)全国高等中医药院校规划教材《针灸治疗学》取穴:印堂、四神聪、安眠、神门、照海、申脉、心俞、肾俞;(2)操作方法:患者取仰卧位,皮肤穴位行常规消毒后,采用华佗牌一次性无菌针灸针1.5寸,直刺10-30mm,行小幅度提插捻转致得气,留针30分钟,期间每10分钟行针1次。3、两组针刺穴位均采用平补平泻手法;疗程及评价方法:每周进行2次治疗,分别于周二、周五进行1次,共治疗10次,于治疗前后采用匹兹堡睡眠质量指数(PSQI)、围绝经期生活质量量表(MENQOL)评分、血清性激素3项的变化情况进行疗效评价。采用统计软件spss17.0对数据进行统计分析。结果:1.两组患者在年龄、病程方面差异无统计学差异(p>0.05);2.治疗后,治疗组在改善睡眠情况总体临床疗效方面优于对照组(p<0.01);3.PSQI评分比较,两组治疗前后自身比较,差异有统计学意义(p<0.01),提示两组在改善PSQI总分及睡眠质量、入睡时间、睡眠时间、睡眠效率、睡眠障碍、日间功能障碍此6个方面均具有作用;4.PSQI评分比较,两组治疗后,在改善PSQI总分及睡眠时间、睡眠障碍、日间功能障碍方面差异具有统计学意义(p<0.05),表明两组在改善PSQI总分及睡眠时间、睡眠障碍、日间功能障碍方面治疗组疗效优于对照组。5.两组性激素3项治疗后组间相互比较:LH、E2方面具有显著性差异(p<0.01),FSH方面具有差异(p<0.05),说明两组方法均能降低FSH、LH水平,提高E2水平,但治疗组优于对照组。6.MENQOL评分比较,两组患者治疗前后自身比较差异有统计学意义(p<0.05),提示两组在改善MENQOL总分及血管舒缩症状、社会心理、生理状态、性生活4个方面均具有作用;7.MENQOL评分比较,两组治疗后,在改善MENQOL总分及血管舒缩症状、社会心理、生理状态、性生活4个方面组间比较差异有统计学意义(p<0.01,p<0.05),提示在改善MENQOL总分及血管舒缩症状、社会心理、生理状态、性生活4个方面治疗组优于对照组。结论:电针结合刺血疗法与常规针刺治疗均能有效改善心肾不交型围绝经期失眠,但电针结合刺血疗法在改善心肾不交型围绝经期失眠患者睡眠质量与生活质量方面均优于常规针刺治疗,临床值得进一步研究。
%U https://kns.cnki.net/kcms2/article/abstract?v=XEQRgWHfXDE2UigFAmjr0b1tYR_pd2vSVfKtQ-qaXhnhCour4so3o_aEFioBMOjNtMglYcmVmCRfo8KYeUV_lJpAd7d-ajwaeS24s7aq2-771H7P0X026Vlamk134kIYUMSemuEx-8EHk3bDbGm14JCzFDScfV7O&uniplatform=NZKPT&language=CHS
%W CNKI

%0 Thesis
%A 陈懿琳
%T 基于数据库挖掘的经方治疗台湾人失眠与抑郁症的研究
%Y 陈明
%J 北京中医药大学
%9 博士
%D 2016
%K柴胡加龙骨牡蛎汤;甘麦大枣汤;健保数据库;加味逍遥散;睡眠障碍;酸枣仁汤;抑郁症;中草药
%X 目的流行病学研究表明,失眠和抑郁症之间的联系是双向的,由于失眠及抑郁有愈来愈严重的发病趋势,且西医用药有成瘾的副作用,基于中医几千年的用药经验,特别是经方在临床的运用,且现代之失眠及抑郁在张仲景《伤寒杂病论》许多方证中能体现出来,本研究试图挖掘更有效的用药方式帮助患者,也让西方了解中医的特殊有效疗法。方法第一,在这项回顾性人群研究辅助数据分析中,使用来自台湾的纵向医疗保险数据库(LHID)的数据进行分析,研究探讨中草药产品(CHPS)即(中成药),以经方称之,对台湾人失眠与抑郁症的治疗,探讨中国草药和西医的处方模式于睡眠障碍和抑郁症患者,此外,对单方(SH)和复方(HF)使用的频率进行分析。第二,以常用经方酸枣仁汤治疗失眠,及治疗抑郁症之常用经方甘麦大枣汤、柴胡加龙骨牡蛎汤进行了临床随机对照大样本资料的meta分析,并再对酸枣仁汤证,甘麦大枣汤证,柴胡加龙骨牡蛎汤证进行理论研究,对此三方的病因病机及方药特点深入探讨。结果第一章,理论研究分两大部分：1.有关失眠的条文,依据《伤寒论》六经辨证系统, 《金匮要略》脏腑经络理论辨证施治,从条文之病机、症状、治则、方药及临床运用现状进行分析。2.有关抑郁症的条文,依据《伤寒论》六经辨证系统,《金匮要略》脏腑经络理论辨证施治,从条文之病机、症状、治则、方药及临床运用现状进行分析。第二章,基于数据库挖掘的经方治疗台湾人失眠与抑郁症的研究,目的：中草药产品(CHPS)是常用于睡眠障碍和抑郁症(MDD)的处方。这项研究的目的是为有这些疾病在台湾的患者调查其中草药产品和西医的处方模式,并分析使用单味草药(SHS)和复方草药配方(HFS)的频率。材料方法：在这项回顾性人群研究辅助数据分析中,是2007年1月至2011年12月,使用来自台湾的纵向医疗保险数据库(LHID)的数据进行分析,从LHID百万受益者,随机从2010年的注册表选定为全国的网络健康保险研究数据库。睡眠障碍和抑郁根据国际疾病分类,第九版,临床修改代码分别为307.40和311。第三章,经方治疗失眠、抑郁临床随机对照试验之meta分析,酸枣仁汤治疗失眠及甘麦大枣汤、柴胡加龙骨牡蛎汤治疗抑郁症临床随机对照试验之meta分析。结论在这项回顾性人群研究辅助数据分析中,是2007年1月至2011年12月,使用来自台湾的纵向医疗保险数据库(LHID)的数据进行分析,总共有11030睡眠障碍患者,9619名使用西药,1334名患者使用中国草药产品,77名中西药皆使用；总共有11157重度抑郁症患者,11389名使用西药,131名患者使用中国草药产品,51名中西药皆使用。无论睡眠障碍或重度抑郁症(MDD),患者女性多于男性,年龄在22-44岁的人数最多,月收入在NT$17281-22800有大量的病人,1级2级城市有最大量的患者。中草药使用,有1411人因睡眠障碍就诊中医5298次,有182人因重度抑郁症疾患就诊中医755次,失眠合并抑郁症最常用的前三名,用量比率最高的单味中药(SHs)是酸枣仁,夜交藤及远志,用量比率最高的复方(HFs)是加味逍遥散,酸枣仁汤及柴胡加龙骨牡蛎汤。结果：中药复方及单方被广泛用于睡眠障碍与抑郁症。然而,中草药对睡眠障碍和抑郁症的安全性和有效性,需要进一步评估；基于数据库的分析,对这些药物用于治疗睡眠障碍和抑郁症的,剂量-反应关系和功效是未知的,故继续深入了解经方治疗失眠与抑郁症其疗效的评估,本次Meta分析结果表明酸枣仁汤及其加减方治疗失眠的效果优于西药,甘麦大枣汤及其加减方治疗抑郁症的效果优于西药,柴胡加龙骨牡蛎汤及其加减方在治疗抑郁症方面优于西药对照组,本研究得知经方酸枣仁汤、甘麦大枣汤、柴胡加龙骨牡蛎汤之使用,对失眠及抑郁症有很好疗效,以台湾卫生健保部门的数据库,得到的数据,更证明中医使用于失眠与抑郁症及失眠伴发抑郁症提供了参考数据,使用台湾全民健康保险研究数据库得到的结果,证明中药使用的安全性,希望有助失眠抑郁医疗质量的提升,同时藉由期刊之发表,促进中医药的国际化。
%U https://kns.cnki.net/kcms2/article/abstract?v=XEQRgWHfXDHEnSg45nv0AdJh5ShbIukTsuhTHxD5b52mpsHHHRZ-Z8q_IEpaCYUlKf5hQzuFTbO2JrHTjPIf7J7mAqYqbB6tBnwRdjvPqhSqdjRL8lAz6_O53FWZdJukJZItccWQkDXURO8Pwys0CAfUlln7lrq532AAWlkxuDg=&uniplatform=NZKPT&language=CHS
%W CNKI

%0 Thesis
%A 郑东阳
%T 梅花针配合针刺治疗肾阴虚型围绝经期综合征的疗效观察
%Y 龚东方
%J 广州中医药大学
%9 硕士
%D 2016
%K围绝经期综合征;肾阴虚型;梅花针;足太阳膀胱经第一侧线
%X 目的：本课题通过观察、比较、评价梅花针配合针刺、单纯针刺治疗肾阴虚型围绝经期综合征患者的临床疗效及对症状和中医证候改善情况,探讨梅花针叩刺足太阳膀胱经第一侧线对肾阴虚型围绝经期综合征的客观的可用机制,为临床上选择本疗法提供有力的科学依据。方法：本课题按照试验纳入标准筛选出符合要求的肾阴虚型围绝经期综合征患者60例,随机分成治疗组和对照组,两组均接受常规体针治疗,具体穴位乃根据导师龚东方教授经验选穴：四神聪、印堂、承浆、关元、天枢(双)、内关(双)、足三里(双)、三阴交(双)、太冲(双)、太溪(双)。治疗组在常规体针的基础上予梅花针叩刺足太阳膀胱经第一侧线,而对照组仅采用常规体针治疗。一个疗程后采取中西医评分表记录两组的评分,通过SPSS19.0软件包统计分析收集的数据。结果：1.一个疗程之后,两组患者均取得较好的临床疗效。治疗组患者30例中完全缓解3例,显效19例,有效7例,无效1例,总有效率96.67%；对照组完全缓解1例,显效9例,有效17例,无效3例,总有效率90.00%。可见治疗组疗效分级优于对照组(P<0.01)。2.治疗后,两组患者的临床症状得到缓解,Kupperman评分较治疗前均有明显下降。治疗组与对照组组间改良Kupperman评分比较具有显著性差异,治疗组对症状改善效果优于对照组(P<0.01)。3.治疗后,治疗组与对照组的中医证候与治疗前相比均有明显改善。治疗组与对照组组间肾阴虚型围绝经期综合征中医证候积分比较(P<0.01),差异有统计学意义,梅花针配合针刺治疗对改善中医证候优于单纯针刺治疗。结论：梅花针配合针刺为治疗肾阴虚型围绝经期综合征的有效方法,可以明显改善围绝经期综合征患者临床症状及中医证候,并初步证明梅花针叩刺足太阳膀胱经第一侧线能提高治疗本病的临床疗效。
%U https://kns.cnki.net/kcms2/article/abstract?v=XEQRgWHfXDHGzSch2OkdN_u_4mdYVnizkMvclWFFuiiNJf3KigGp23EgXqFYn86qUNPBLYaPLl01bybFIvSUul-3ong5nowE518_IhRNS0E-YXsTfX-lmmPR3VnsdvQ0-CqZ4mS5EOj2hP_sRilOYfcREAz3EyKA&uniplatform=NZKPT&language=CHS
%W CNKI

%0 Thesis
%A 徐梦
%T 阴阳调衡透刺针法电针治疗围绝经期综合征临床观察
%Y 宋春华
%J 黑龙江中医药大学
%9 硕士
%D 2016
%K围绝经期综合征;阴阳调衡透刺;电针
%X 目的：通过阴阳调衡透刺针法电针对围绝经期综合征及全身潮热、失眠、心悸等相关症状的临床疗效对比观察,验证本法对围绝经期综合征的有效性,为本法的临床应用提供临床依据。方法：本研究将来自黑龙江中医药大学附属第二医院针灸科七门诊、妇科门诊围绝经期综合征患者60例,随机分成2组,每组30人,治疗组采用阴阳调衡透刺针法电针疗法,对照组应用安慰电针组疗法。通过观察比较治疗组和对照组的Kupperman评分及生存质量评定,进行数据统计分析。结果：治疗组即阴阳调衡透刺针法电针组的总有效率为90%,显效率为50%,安对照组即安慰电针组的总有效率为83.33%,显效率为33.33%。治疗组患者治疗4周后相关症状未见明显缓解,治疗8周后症状明显改善,停止治疗2周后,患者基本维持治疗后状态,治疗组围绝经期综合征临床症状明显改善,总有效率明显高于对照组,具有显著性差异(P<0.05)。结论：阴阳调衡透刺针法电针疗法治疗围绝经期综合征的疗效显著,具有疗效快、依从性好、副作用少等优势,具备临床广泛应用的价值。
%U https://kns.cnki.net/kcms2/article/abstract?v=XEQRgWHfXDHGzSch2OkdN_u_4mdYVnizkMvclWFFuiiNJf3KigGp23FfvPPy8kNpij28rbiODXOxp8YfljdRDsDcGx0Kry6sXXvdM4BEl3HhjkZVLtpiuK7qiuAaS8-frZkod1cdbDSQB98XTK3et-o5SFX2dfGC&uniplatform=NZKPT&language=CHS
%W CNKI

%0 Journal Article
%A 姚海鹰
%A 郭景虎
%+ 上海市嘉定区徐行镇社区卫生服务中心中医科;
%T 联用滋养肝肾法和针灸疗法对围绝经期失眠症患者进行治疗的效果分析
%J 当代医药论丛
%D 2016
%V 14
%N 09
%K围绝经期;失眠;滋养肝肾;针灸
%X 目的 :探讨联用滋养肝肾法和针灸疗法对围绝经期失眠症患者进行治疗的效果。方法 :对2013年1月~2015年1月期间在我院进行治疗的80例围绝经期失眠症患者的临床资料进行回顾性分析。将这些患者随机分为联合组和对照组,每组各有40例患者。单独采用滋养肝肾法对对照组患者进行治疗,联合使用滋养肝肾法和针灸疗法对联合组患者进行治疗。比较两组患者的治疗效果。结果 :联合组患者治疗的总有效率明显高于对照组患者,两组相比差异显著(P<0.05)。联合组患者不良反应的发生率明显低于对照组患者,两组相比差异显著(P<0.05)。结论 :联合使用滋养肝肾法和针灸疗法对围绝经期失眠症患者进行治疗的效果显著。此治疗方法值得在临床上推广应用。
%P 27-28
%@ 2095-7629
%U https://kns.cnki.net/kcms2/article/abstract?v=XEQRgWHfXDF1KkgF7sGIS1LSuLx3Uesi4lngBUY0cwZnq-29jzWDwB0KD5jQ3miqJjQgo4mtvgw7EX5PqJA8EutA_Jgjk2TWaqEdyOq7f2Z-zFX6cI2JIG1nYtHHnQVh8jiztGcQ3rWiKL3R6sOb6jJKiWSDw6pF&uniplatform=NZKPT&language=CHS
%W CNKI

%0 Journal Article
%A 师维
%A 郑倩华
%A 鲁凌云
%A 黄活石
%A 罗芳丽
%A 王欣月
%A 李瑛
%+ 成都中医药大学针灸推拿学院;
%T 近10年针灸治疗围绝经期睡眠障碍临床研究述评
%J 四川中医
%D 2016
%V 34
%N 04
%K围绝经期睡眠障碍;针灸治疗;研究述评
%X 睡眠障碍是我国围绝经期妇女较为常见的一种症状,针灸治疗安全、疗效明确,本文通过整理近10年间针灸治疗此病的文献,总结介绍现阶段围绝经期睡眠障碍的针灸疗法研究现状,并强调针灸治疗结合心理干预治疗围绝经期睡眠障碍的重要性,为临床针灸治疗此病提供参考,以期提高疗效。
%P 216-219
%@ 1000-3649
%U https://kns.cnki.net/kcms2/article/abstract?v=XEQRgWHfXDGNUmRXYlT79jFCU2R6h7mex9r0cJ4VmvmwmoKueoEDViby8hgmJRX8-B-ymtv9_acJHXhvwM7OsLjoX_SJsDokYOZugWRZtmqMY0SaX2lyPaa_eYikfVCz6m_VQB5FoguZJWllU5KqZZ2wj49e1t3P&uniplatform=NZKPT&language=CHS
%W CNKI

%0 Journal Article
%A 王佳明
%A 许明辉
%A 林柳
%+ 广西中医药大学针灸推拿学院;
%T 中医外治法治疗围绝经期失眠研究近况
%J 中华针灸电子杂志
%D 2015
%V 4
%N 06
%K围绝经期;入睡和睡眠障碍;医学;传统;外治法
%X 失眠又称睡眠障碍,是内科常见病之一。围绝经期失眠是妇女生理转折期的常见病,严重影响围绝经期妇女的工作及日常生活。中医外治法是通过外在方法(如:针刺、灸法、按摩、药浴、情志疏导等)作用于人体,通过穴位、皮肤毛孔及精神意识对人体产生一种治疗信息,进而刺激调节人体机能达到治疗目的。归纳整理近年国内发表的有关中医外治法治疗围绝经期失眠的临床研究文献,探讨中医外治法治疗围绝经期失眠的临床疗效与不足。
%P 271-274
%@ 2095-3240
%U https://kns.cnki.net/kcms2/article/abstract?v=XEQRgWHfXDFh1pY39Zd-DI2roTYKBAD8e2ERaPdB3aNDUmWFR9NfrL6yRPOpc5rVRZb5qBeyEYmPd1-Qqefv81lkco7wEsM3AM3HTJmnIfiq3xXpaZXl4QiMfUxQzRMYSIUBkdijOb5RncPN0b2xPSe7ZxsVchoF&uniplatform=NZKPT&language=CHS
%W CNKI

%0 Journal Article
%A 廖玲
%A 唐利群
%+ 成都市德康医院中医科;
%T 穴位埋线联合益肾解郁汤对更年期综合征患者雌激素水平的影响
%J 中国中医药现代远程教育
%D 2015
%V 13
%N 23
%K更年期综合征;围绝经期综合征;雌激素;穴位埋线;益肾解郁汤;脏燥
%X 目的穴位埋线联合自拟益肾解郁汤加味治疗女性更年期综合征的疗效以及对血清雌激素水平的影响。方法将170例患者随机分为治疗组1组(中药组)60例、治疗2组(中药+穴位埋线组)60例、对照组(西药组)50例,治疗1组采用口服自拟益肾解郁汤加味治疗,治疗2组采用口服自拟益肾解郁汤加味和穴位埋线治疗,对照组采用西药人工周期治疗。治疗3个月观察症状、体征,3组患者均于治疗前和疗程结束后检查肝肾功能、血尿常规、雌二醇(E2)、血清卵泡刺激素(FSH)、促黄体生成素(LH)。结果 (1)治疗1组、治疗2组有效率均明显优于对照组(P<0.05),治疗1组和治疗2组的有效率进行组间比较,治疗2组优于治疗1组(P<0.05)。(2)治疗1组和治疗2组的主要症状改善率均优于对照组,有统计学意义(P<0.05),治疗2组的主要症状改善率优于治疗1组,有统计学意义(P<0.05)。(3)3组治疗后E2水平均显著升高,FSH及LH水平均显著下降(P<0.05),3组治疗后E2、FSH、LH比较差异均无统计学意义(P>0.05)。结论穴位埋线联合自拟益肾解郁汤加味治疗女性更年期综合征可有效调节性腺轴,改善临床症状,具有良好的治疗效果,且无明显副反应。
%P 19-21
%@ 1672-2779
%U https://kns.cnki.net/kcms2/article/abstract?v=XEQRgWHfXDGkhsxuck8zeNjaMBKM4dtt1QCX7UaOeq1Ku8QB1qJdbGvl5WGgr6iUqf43sMH9noUwjmqPD3Q-y-uuf_xNk-DPLd0Ev6ys-02IBiro6v2IV9U2Si4WfStvHhv-wrNVDkFDH7Z42nmrXxoPTYrMCG47&uniplatform=NZKPT&language=CHS
%W CNKI

%0 Thesis
%A 张家怡(Cheung Ka Yi)
%T 调任通督針刺法治疗围绝经期心肾不交型失眠的临床观察
%Y 杨卓欣
%J 广州中医药大学
%9 博士
%D 2015
%K调任通督针刺针法;围绝经期失眠;心肾不交;交泰丸
%X 目的：本课题采取随机对照的方法去观察与分析调任通督针法结合中药治疗围绝经期心肾不交型失眠的临床疗效,为治疗围绝经期失眠提供一种简廉有效并且利于广泛推广的方法。方法：本课题病例均来自于2014年1月至2015年2月张家怡中医诊所门诊,选择符合中、西医诊断纳入标准的围绝经期失眠症患者60例。采用电脑随机数的方法,将60病例随机分为治疗组和对照组各30例。治疗组(调任通督针法结合中药组)取主穴百会、神庭、气海、关元、三阴交、神门,配穴肾俞、心俞、太溪、照海、大陵,针刺得气后各留针30分钟(每周一、三、五治疗),配合口服交泰丸加减(每周一至周五服用),四星期为一个疗程。对照组(单纯中药组)仅口服中药作对比,服用药物、方法、疗程均同治疗组。在治疗结束后,统计患者各个指标分数(匹兹堡睡眠质量指数(PSQI)各因子及总分、爱泼沃斯思睡量表(ESS)、改良Kupperman评分及心肾不交型失眠证候量表评分)的变化,并对数据进行整理、采用SPSS17.0软件包对数据进行分析。成果：临床疗效比较：治疗组：总例数29例,1例脱落,总有效率达到89.7%,经治疗后完全康复的例数为14例,显效例数为8例,有效例数为4例,无效例数为3例；对照组：总例数29例,1例脱落,总有效率达到72.4%,经治疗后完全康复的例数为8例,显效例数为6例,有效例数为7例,无效例数8例。对比两组疗效,差异具有统计学意义(P<0.05),说明治疗组临床疗效高于对照组。PSQI评分比较：(1)治疗组治疗前后PSQI总分及7项成分分数有显着差异(P<0.05)。提示：治疗组可以改善PSQI7个指标分数及总分。(2)对照组治疗前后PSQI总分,及睡眠质量、入睡时间、睡眠效率、睡眠障碍、安眠药物、日间功能6个成分分数对比有显着性差异(P均<0.05),而在睡眠时间方面差异无统计学意义(P>0.05)。提示：对照组可以改善除了睡眠时间以外的其他PSQI 6个指标分数及总分。(3)经治疗后两组PSQI总分及入睡时间、睡眠时间、睡眠效率、日间功能4个成分分数有显着性差异(P均<0.05),而在睡眠质量、睡眠障碍和催眠药物3项成分分数,差异无统计学意义(P>0.05)。(4)两组治疗3个月后PSQI总分比较,具有显着性差异(P<0.05),提示两组3个月后仍能降低PSQI总分；且治疗组优于对照组,有显着性差异(P<0.05),提示3个月后治疗组在降低PSQI总分上效果要优于对照组。ESS评分比较：两组治疗前后ESS评分比较,具有显着性差异(P均<0.05),提示两组均能降低ESS评分；治疗后两组ESS评分比较,具有显着性差异(P<0.05),提示：治疗组在降低ESS评分效果要优于对照组改良Kupperman积分比较：两组治疗前后改良Kupperman积分相对比,P<0.05,具有显着性差异,提示两组均能降低改良Kupperman积分；经治疗后两组改良Kupperman积分比较,P<0.05,具有显着性差异,提示：治疗组在降低改良Kupperman积分效果要优于对照组。心肾不交型失眠症候量表积分比较(以下简称心肾不交型量表)：两组治疗前与治疗后心肾不交型量表积分比较,P均<0.05,差异具有统计学意义,提示两组均能降低心肾不交型量表分数；经治疗后,两组心肾不交型量表分数比较,P<0.05,差异具有统计学意义,提示：治疗组在降低心肾不交型量表分数效果要优于对照组。结论：1.调任通督针法结合中药组和单纯中药组均能治疗失眠,在改善PSQI评分、ESS评分、改良Kupperman积分和心肾不交型失眠症候量表积分上均有明显效果。2.调任通督针法结合中药组在改善PSQI评分(其中入睡时间、睡眠时间、睡眠效率、日间功能4个因子分数及总分)、ESS评分、改良Kupperman积分和心肾不交型失眠症候量表积分,效果要优于单纯中药组。3.三个月后随访调任通督针刺针法结合中药组在改善PSQI评分上效果仍优于单纯中药组。
%U https://kns.cnki.net/kcms2/article/abstract?v=XEQRgWHfXDEBBq6UVnhF8xR3wx7PcfmqbbzLSDvB_5MdZMW3NwW64u8rZWJmV_DhGZEbtfGJ1ECT42tL6RhXjtivRsD94ftWLhYZr8lH_9qxSiF0pcccNOweVlWhRIBVeAlE10zV2CIsDrD777o6gBgaDa8HHGSUpz9gRpZo_eQ=&uniplatform=NZKPT&language=CHS
%W CNKI

%0 Journal Article
%A 董巧云
%A 李娟娥
%A 姜小帆
%+ 陕西省人民医院中医科;
%T 针灸配合黄连阿胶汤治疗围绝经期阴虚火旺型失眠患者疗效观察
%J 陕西中医
%D 2015
%V 36
%N 08
%K失眠症/针灸疗法;黄连阿胶汤/治疗应用;穴;百会;穴;三阴交
%X 目的:探讨针灸配合黄连阿胶汤治疗围绝经期失眠症患者的临床疗效。方法:将68例围绝经期失眠症随机分成治疗组35例和对照组33例。对照组给予中医常规的辨证施治,以黄连阿胶汤为主方进行加减。治疗组在对照组的治疗基础上行针灸治疗。治疗2个疗程,10d为1个疗程,观察PSQI的评分量表,评价临床疗效。结果:观察结束时,治疗组患者的睡眠质量明显好于对照组,治疗组的小于7分的患者数与对照组相比,差异具有统计学意义(P<0.05)。结论:针灸配合黄连阿胶汤治疗围绝经期失眠症有定志安神的功效。
%P 1068-1069
%@ 1000-7369
%U https://kns.cnki.net/kcms2/article/abstract?v=XEQRgWHfXDEBBq6UVnhF8xR3wx7PcfmqQqB3q3Lh5smnLuNri6piTPpyYrLYNHvKrPPb84v6VkqqL_ZdJ-ZvBbKkk_COqTetHQ8S4YBFaoigKQCdszeBIJPgeeqDEohyz-5wAUIr3CEAZM3tiIHANxfM1HAXnwfD&uniplatform=NZKPT&language=CHS
%W CNKI

%0 Thesis
%A 郭伟伟
%T 更愈汤配合穴位埋线治疗肝肾阴虚型围绝经期综合征的临床研究
%Y 桑海莉
%J 山东中医药大学
%9 硕士
%D 2015
%K肝肾阴虚;围绝经期综合征;穴位埋线;更愈汤;滋补肝肾;益气养阴
%X 目的:观察更愈汤配合穴位埋线治法对肝肾阴虚型围绝经期综合征患者的临床疗效、以及对内分泌的影响,观察滋补肝肾、益气养阴法配合穴位埋线治疗对肝肾阴虚型围绝经期综合征患者的临床症状量表评分、内分泌水平的影响.并探讨其可能的作用机制,为探讨临床治疗围绝经期综合征提供可靠的科学依据。方法:60例肝肾阴虚型围绝经期综合征患者,随机分为治疗组、对照组各30例。治疗组采取穴位埋线配合更愈汤;对照组激素替代疗法口服用药补佳乐、黄体酮胶囊,治疗3个月后评价两组患者的中医证候评分、临床疗效、改良kupperman积分及内分泌FSH、LH、E2水平以及对其他症状的程度及治疗结果等进行比较。结果:治疗组、对照组治疗3个疗程后,总有效率分别是93.33%,86.67%。治疗组:显效17例、有效8例、痊愈3例、无效2例,总体有效率93.33%;对照组:显效7例、有效18例、痊愈1例、无效4例,总体有效率86.67%。治疗前治疗组与对照组各症状积分无差异(P>0.05),治疗后治疗组疗效明显优于对照组(p<0.01)。Kupperman指数两组均有显著降低,治疗组下降明显(P<0.01);治疗组治疗后,烘热汗出、失眠、疲劳、骨关节疼痛、皮肤蚁痒等症状积分与治疗前相比有统计学意义(p<0.01),性生活、泌尿器感染、心悸、头疼、情绪波动等症状积分有统计学意义(P<0.05),抑郁、疑心则无统计学意义(P>0.05)。两组治疗后潮热汗出、失眠、疲劳、骨关节疼痛、心悸比较有统计学意义(P<0.05),表明两组对围绝经期综合征的主要临床症状均有较好治疗作用,尤其在改善失眠、潮热汗出、疲劳、骨关节疼痛症状,治疗组与对照组比较有显著性差异(p<0.01)。3个疗程之后,两组E2水平均升高(P<0.01);血清FSH和LH均呈现降低(P<0.01)。治疗后治疗组血清E2升高水平、血清FSH降低与对照组比较更为明显(P<0.05);LH的比较无统计学意义(p>0.05)。结论:两种疗法方法对肝肾阴虚型围绝经期综合征都有治疗作用,但更愈汤配合穴位埋线疗法疗效优于激素替代疗法(p<0.01),临床具有确切疗效。临床应与实际情况结合,利弊权衡,选择最优治疗方法。
%U https://kns.cnki.net/kcms2/article/abstract?v=XEQRgWHfXDGMJhQHDOpJI7IMrrQap9GfNb4yDNlLO42pviBzDFc3ICQPTYkE094OJcmNj9BW5jsh53Ceiwi4ltIWAboz9a6iTtfka_t4ie92aY8_9h9MGpKV_sOrfPlPmFTpyDKv5HEEScCvMXNmNugOkGJljM82&uniplatform=NZKPT&language=CHS
%W CNKI

%0 Thesis
%A 范颖
%T 针刺结合皮内针治疗围绝经期失眠的文献及临床研究
%Y 符文彬
%J 广州中医药大学
%9 博士
%D 2015
%K针灸;围绝经期;失眠;文献研究;随机对照
%X 目的：1.通过现代文献研究,总结针灸治疗围绝经期失眠的治法选穴规律,并对国内临床对照试验进行系统评价及meta分析,为针灸治疗围绝经期失眠提供循证医学证据。2.通过临床随机对照试验,评价针刺结合皮内针治疗围绝经期失眠的有效性、安全性,以及对围绝经期患者生活质量的影响。方法：1.针灸治疗围绝经期失眠的现代文献研究计算机检索包括中国知网(CNKI)、万方(WF)、维普全文数据库(VIP)、中国生物物医学文献数据库(CBM)等国内大型数据库。主要中文检索词：针灸、经络、经穴、穴位、腧穴、针、针刺、电针、体针、手针、头针、头皮针、腹针、灸、耳针、耳穴、耳压、埋肠线、穴位埋线、穴位贴敷、穴位敷贴、穴位贴药、穴位敷药、拔罐、火罐、放血、刺血、刺络、穴位注药、穴注、穴位注射、围绝经期、更年期、更年期综合征、绝经前后、经断前后、失眠、不寐、不得眠、不得卧、目不瞑、睡眠、睡眠障碍等。检索式：通过主题词、标题、关键词、自由词检索,并由OR、AND及NOT等连接词建立逻辑检索式,检索时间截止至2014年12月31日。建立数据库,对纳入文献的取穴规律进行统计分析。在穴位规律研究的基础上,对检索的文献通过阅读标题、摘要、全文等方式纳入治疗组为纯针灸疗法,对照组为中药疗法或西药疗法的临床对照研究,对纳入的研究进行系统评价及meta分析。2.临床研究：将符合纳入标准的90例围绝经期失眠患者按1：1：1随机分为穴位针刺组、穴位假针刺组、非穴位浅刺组。穴位针刺组：取穴百会、印堂、引气归元(中脘、下脘、气海、关元),子宫、心俞、肝俞、肾俞(均为双侧取穴)。穴位常规消毒后,引气归元、子宫采用2寸管针,垂直快速拍击使针体透入患者皮肤后,去掉针管后均匀提插捻转3次,以局部酸胀得气感为度,百会、印堂采用1寸管针,轻拍入皮肤后去管调整针身,提插捻转3次,以局部酸胀得气感为度。留针30分钟后起针,留针期间引气归元行针3次,每10分钟1次。出针后,取心俞、肝俞、肾俞埋皮内针,用医用胶布(15×15mm)粘贴固定。穴位假针刺组：取穴同针刺组,穴位常规消毒后,将固定垫粘贴在穴位上,采用1寸套叠式钝头针直刺穿过固定垫刺达皮肤表面,均匀提插捻转各3次但不刺破皮肤。留针30分钟,留针期间引气归元行针3次,每10分钟1次。出针后,取心俞、肝俞、肾俞将王不留行籽,用医用胶布(15×15mm)粘贴固定。非穴位浅刺组：取穴为非穴位点,中脘旁、下脘旁、气海旁、关元旁、印堂旁：均为平各穴水平向左旁开1寸,子宫旁：平子宫穴左侧水平向左旁开1寸,右侧水平向右旁开1寸,百会旁：平百会穴水平向左旁开0.5寸；进针方法同治疗组,但针身仅刺入穴位皮肤浅层0.3cm,刺破皮肤后不行手法。出针后,取心俞、肝俞、肾俞(双侧)将王不留行籽,用医用胶布(15×15mm)粘贴固定。治疗频率为每周3次,两次治疗间隔时间≥24小时；皮内针及王不留行籽贴每周治疗2次,两次治疗间隔时间≥72小时；4周为1疗程,共治疗2个疗程。随访期为1个月。在治疗前、治疗4周、治疗8周、随访1个月的四个不同时点,通过PSQI量表、改良kupperman量表、MENQOL量表等评价手段,评价针刺结合皮内针方案治疗围绝经期失眠的近期疗效。运用统计软件SPSS18.0对数据进行统计分析,采用卡方检验、方差分析、Post Hoc tests、重复测量方差分析等统计方法,通过穴位针刺组与穴位假针刺组及非穴位浅刺组进行对照,探讨各组治疗围绝经期失眠的疗效差异。结果：1.针灸治疗围绝经期失眠的现代文献研究共检索到550篇文献,通过阅读标题、摘要及全文等筛选文献后,共纳入76篇记载有穴位的临床研究；对纳入的临床研究治疗方法频次统计依次为：单纯针灸疗法(57.9%),中医综合疗法(23.68%),中西医综合疗法(18.42%)；统计针灸疗法频次依次为：体针针刺(51.32%)、耳穴疗法(23.68%)、艾灸疗法(9.21%)、腹针疗法(7.9%)及穴位贴敷疗法(7.9%)；对所有穴位频次进行统计,使用频次居前10的穴位分别为三阴交、神门、百会、肾俞、太冲、心俞、太溪、内关、脾俞、足三里,使用频次居前10的主穴分别为三阴交、神门、百会、肾俞、四神聪、内关、心俞、关元、安眠、照海、申脉、太冲。穴位在十四经的分布依次为：膀胱经、脾经、肾经、督脉、肝经、心经、胃经、经外奇穴、任脉、心包经、胆经、大肠、三焦；在头面四肢的分布依次为：下肢、头颈、腰背、上肢、胸腹。在对纳入的76项临床研究进行筛选,最终纳入16个临床对照研究,其中对照组为中药的5个,对照组为西药的11个,共计纳入患者1434例；16项研究中14项研究对有效率进行了报道,共纳入1282例患者；其中针灸与西药对比的10项,异质性检验提示(P=0.0008,I2=68%),故采用随机效应模型；结果显示：[RR=1.20,95%CI(1.06,1.35),P=0.003],提示针灸疗法在有效率方面可能优于西药组；针灸与中药对比的4项,异质性检验提示(P=0.002,I2=80%),故采用随机效应模型；结果显示：[RR=1.13,95%CI(0.91,1.40),P=0.27,提示针灸疗法在有效率方面与中药相比可能无明显差异。6项研究对PSQI总分进行了报道,共纳入444例患者；其中针灸与西药对比的4项,异质性检验提示(P<0.00001,I2=90%),故采用随机效应模型；结果显示：[MD=-3.37,95%CI(-5.24,-1.51),P=0.0004],提示针灸疗法在改善PSQI总分方面优于西药组；针灸与中药对比的2项,异质性检验提示(P=0.36,I2=0%),故采用固定效应模型；结果显示：[MD=-4.23,95%CI(-5.13,-3.34),P<0.00001],提示针灸疗法在改善PSQI总分方面可能优于中药组。2项研究对AIS量表进行了报道,共纳入184例患者；异质性检验提示(P=0.87,I2=0%),故采用随机效应模型；结果显示：[MD=-2.26,95%CI(-3.00,-1.52),P<0.0001],提示针灸疗法在改善AIS积分方面优于西药组。2.临床研究(1)基线资料三组患者在年龄、文化程度、病程、治疗史等方面比较差异均无统计学意义(P>0.05)；治疗前,三组患者PSQI量表、改良kupperman量表及MENQOL量表评分组间比较,差异无统计学意义(P>0.05),具有可比性。(2) PSQI量表评分治疗前、治疗4周、治疗8周、及随访1个月针刺组PSQI量表评分分别为：16.8±1.16、12.63±1.45、11.33±2.25、11.23±1.25,治疗后各时点与疗前相比,P值分别为：0.000,0.000,0.000,提示差异有统计学意义；穴位假针刺组PSQI量表评分分别为：16.37±1.92、15.3±2.58、15.27±3.25、15.06±2.83,治疗后各时点与疗前相比,P值分别为：0.000,0.000,0.000,提示差异有统计学意义；非穴位浅针刺组PSQI量表评分分别为：17.2±1.32、14.83±1.97、14.17±2.42、14.37±1.79,治疗后各时点与疗前相比,P值分别为：0.000,0.000,0.000,提示差异有统计学意义；治疗4周针刺组与穴位假针刺组及非穴位浅刺组进行组间比较,P值分别为：0.000,0.000,差异均有统计学意义,穴位假针刺组及非穴位浅刺组进行组间比较,P值分别为：0.38,差异无统计学意义；治疗8周针刺组与穴位假针刺组及非穴位浅刺组进行组间比较,P值分别为：0.000,0.000,差异均有统计学意义,穴位假针刺组及非穴位浅剌组进行组间比较,P值分别为：0.115,差异无统计学意义;随访1个月,针刺组与穴位假针刺组及非穴位浅刺组进行组间比较,P值分别为：0.000,0.000,差异均有统计学意义,穴位假针刺组及非穴位浅刺组进行组间比较,P值分别为：0.197,差异无统计学意义。(3)改良kupperman量表评分治疗前、治疗4周、治疗8周、及随访1个月针刺组改良kupperman量表评分分别为23.9±4.18、17.13±3.85、16.33±3.53、15.23±2.47,治疗后各时点与疗前相比,P值分别为：0.000,0.000,0.000,差异有统计学意义；穴位假针刺组改良kupperman量表评分分别为22.73±4.83、21.3±4.58、21.27±4.17、21.33±4.25,治疗后各时点与疗前相比,P值分别为：0.216,0.206,0.227,差异无统计学意义；非穴位浅刺组改良kupperman量表评分分别为22.5±4.1、18.67.3±3.74、18.2±3.93、17.37±4,治疗后各时点与疗前相比,P值分别为：0.000,0.000,0.000,差异有统计学意义；治疗4周,治疗8周,随访1个月,针刺组与穴位假针刺组比较,P值分别为：0.000,0.000,0.000,差异均有统计学意义；针刺组与非穴位浅刺组比较,P值分别为：0.148,0.066,0.026,前两个时点差异无统计学意义,随访1个月差异有统计学意义；非穴位浅刺组与穴位假针刺比较,P值分别为：0.014,0.003,0.000,差异均有统计学意义。(4) MENQOL量表评分在治疗前、治疗4周、治疗8周、及随访1个月针刺组MENQOL量表评分分别为85.27±15.36、59.77±13.3、41.83±9.93、48.17±11.67,治疗后各时点与疗前相比,P值分别为：0.000,0.000,0.000,差异有统计学意义；穴位假针刺组MENQOL量表评分分别为85.37±19.67、65.3±16.53、56.77±14.83、60.23±13.27,治疗后各时点与疗前相比,P值分别为：0.000,0.000,0.000,差异有统计学意义；非穴位浅刺组MENQOL量表评分分别为82.57±22.75、65.07±17.72、54.1±15.24、57.27±14.33,治疗后各时点与疗前相比,P值分别为：0.000,0.000,0.000,差异有统计学意义。治疗4周,治疗8周,随访1个月,针刺组与穴位假针刺组比较,P值分别为：0.183,0.000,0.001；针刺组与非穴位浅刺组比较,P值分别为：0.202,0.001,0.009；即针刺组与穴位假针刺组或非穴位浅刺组比较,治疗4周时差异无统计学意义,治疗8周及随访1周时差异有统计学意义；非穴位浅刺组与穴位假针刺比较,P值分别为：0.955,0.448,0.384,差异均无统计学意义。(5)有效率治疗4周,治疗8周,随访1个月,针刺组总有效率分别为：83.33%、93.33%、90.00%；假针刺组分别为：50%、46.67%、26.67%；非穴位浅刺组分别为：66.67%、60.00%、43.33%。治疗4周,治疗8周,随访1个月,针刺组与穴位假针刺组比较,P值分别为：0.004,0.000,0.000,差异均有统计学意义(P<0.0167)；针刺组与非穴位浅刺组比较,P值分别为：0.326,0.001,0.000,即治疗4周时差异无统计学意义(P>0.0167),治疗8周及随访1周时差异有统计学意义(P<0.0167)；非穴位浅刺组与穴位假针刺比较,P值分别为：0.091,0.215,0.418,差异均无统计学意义(P>0.0167)。(6)安全性治疗期间未发生严重不良反应。结论：1.现代文献研究发现：针灸治疗围绝经期失眠在遵循治病求本的基础上,体现了循经取穴、分部取穴的原则,常用腧穴为三阴交、神门、百会、肾俞、太冲、太溪、内关、心俞、脾俞、足三里；系统评价与meta分析发现针灸在治疗围绝经期失眠方面与西药或中药疗法相比可能存在一定优势,但仍需要更高质量的临床RCT支持。2.临床研究表明,针刺结合皮内针的治疗组在改善围绝经期失眠患者睡眠总体情况、围绝经期症状及围绝经期生活质量方面均有较好的疗效,且优于安慰针刺组,值得在临床中推广。
%U https://kns.cnki.net/kcms2/article/abstract?v=XEQRgWHfXDFXVuUDEPlul72YTlww73xlDVT4HzTeiRLUz7AGeUAE5NhxmJG8JWgyXvqi1B09ddI7cnskoIbOlbjMt8n_oMuPNd4b7OvNiQC6mMk7yBcaVxRics5htiTUFmO9nY48aO02QJ2YxZRI8W5VARXfwZ1n8svWdot3YgY=&uniplatform=NZKPT&language=CHS
%W CNKI

%0 Thesis
%A 柯庆宗
%T 郁三针配合定神针治疗更年期睡眠障碍的临床研究
%Y 唐纯志
%J 广州中医药大学
%9 博士
%D 2015
%K郁三针配合定神针;更年期睡眠障碍;临床研究
%X 目的：由于如今的生活节奏明显加快,工作竞争激烈,人与人之间的关系明显紧张,家庭不稳定因素增多,使人们的精神处于一种高度紧张的状态,失眠症已成为更年期妇女主诉最多的症状之一。本题采取简单随机对照的研究方法,以郁三针配合定神针组作为治疗组,以西药组作为对照组,通过郁三针配合定神针治疗更年期睡眠障碍的临床观察,探讨郁三针配合定神针治疗更年期睡眠障碍的有效性及优越性,为临床治疗提供有价值的方法经验。方法：文献研究方面,整理了近十年为主的文献,主要针对本病病因病机的认识及治疗方法的沿革,重点综述了中医疗方法对于更年期睡眠民障碍的疗效近况。临床研究方面,本题将90例符合纳入标准的更年期睡眠障碍的病人按1：1的比例,用简单随机分组的方法分为治疗组和对照组各45例：治疗组,采用郁三针(四神针,内关,三阴交)配合定神针(印堂上0.5寸,阳白上0.5寸(双侧))；对照组采用口服艾司唑仑片lmg qn。两组在相同的环境条件下,分别进行治疗。治疗组每周固定周一、周三、周五治疗一次,对照组则每晚口服艾司唑仑片lmg,两组均是治疗4周为一个疗程,四周后评价两组疗效。两组治疗前及治疗四周后均采用匹兹堡睡眠质量评分量表(PSQI)(详见附录)、汉密尔顿抑郁量表(HAMD)(详见附录)及国际统一睡眠效率值(简称睡眠率)公式进行评价、评估,据此判断两组治疗方法的临床疗效,并对结果进行比较分析。结果：两组患者的年龄、病程、治疗前睡眠率及中医辨证分型经相应检验,无统计学差异,基线一致,具有可比性(P>0.05)。1.有效率方面根据国际统一睡眠效率值(简称睡眠率)公式评价治疗前后疗效情况分析,治疗后,治疗组,痊愈17例,显效18例,有效7例,无效3例,总有效率为93.33%；对照组,痊愈10例,显效16例,有效13例,无效6例,总有效率为86.67%。经秩和检验两组总有效率差异比较具有统计学意义(P<0.05),提示治疗组疗效优于对照组。2. PSQI量表方面①PSQI评分各维度方面治疗后两组PSQI睡眠质量维度得分均较治疗前有了明显减少(P<0.01)；两组组间比较,两组治疗前后PSQI睡眠质量维度得分差值经t检验(P<0.01)因此可以认为治疗组与对照组经治疗后PSQI睡眠质量维度得分差异具有显著统计学意义,治疗组明显优于对照组。治疗后两组PSQI入睡时间维度得分均较治疗前有了一定减少(P<0.05)；两组组间比较,两组治疗前后PSQI入睡时间维度得分差值经t检验(P>0.05)因此可以认为治疗组与对照组经治疗后PSQI入睡时间维度得分差异不具有统计学意义,治疗组与对照组疗效相当。治疗后两组PSQI睡眠时间维度得分均较治疗前有了一定减少(P<0.05)；两组组间比较,两组治疗前后PSQI睡眠时间维度得分差值经t检验(P>0.05)因此可以认为治疗组与对照组经治疗后PSQI睡眠时间维度得分差异不具有统计学意义,治疗组与对照组疗效相当。治疗后两组PSQI睡眠率维度得分均较治疗前有了明显减少(P<0.01)；两组组间比较,两组治疗前后PSQI睡眠率维度得分差值经t检验(P<0.01)因此可以认为治疗组与对照组经治疗后PSQI睡眠率维度得分差异具有显著统计学意义,治疗组明显优于对照组。治疗后两组PSQI睡眠障碍维度得分均较治疗前有了明显减少(P<0.01)；两组组间比较,两组治疗前后PSQI睡眠障碍维度得分差值经亡检验(P<0.05)因此可以认为治疗组与对照组经治疗后PSQI睡眠障碍维度得分差异具有统计学意义,治疗组优于对照组。治疗后两组PSQI日间功能障碍维度得分均较治疗前有了明显减少(P<0.01)；两组组间比较,两组治疗前后PSQI日间功能障碍维度得分差值经t检验(P<0.01)因此可以认为治疗组与对照组经治疗后PSQI日间功能障碍维度得分差异具有显著统计学意义,治疗组明显优于对照组。②不同观察时点PSQI总分比较治疗一周后,两组PSQI总分均较治疗前有了明显减少(P<0.01)；两组组间比较,两组治疗前后PSQI总分差值经t检验(P>0.05)因此可以认为治疗组与对照组经治疗后PSQI总分差异不具有统计学意义,治疗组与对照组疗效相当治疗四周后,两组PSQI总分均较治疗前有了明显减少(P<0.01)；两组组间比较,两组治疗前后PSQI总分差值经亡检验(P<0.01)因此可以认为治疗组与对照组经治疗后PSQI总分差异具有显著统计学意义,治疗组明显优于对照组。2. HAMD量表方面治疗后治疗组HAMD评分均较治疗前有了明显减少(P<0.01),对照组HAMD评分无明显变化(P>0.05)；两组组间比较,两组治疗前后HAMD评分差值经t检验(P<0.05)因此可以认为治疗组与对照组经治疗后HAMD评分差异具有统计学意义,治疗组明显优于对照组。结论：研究结果提示：郁三针配合定神针、口服艾司唑仑对治疗更年期睡眠功能障碍均具有确切的疗效。治疗后两组患者的PSQI总分及总有效率皆相较于治疗前有了改善,差异具有统计学意义；HAMD评分对照组较治疗前有了明显改善,而对照组则无显著变化。而组间比较方面,治疗组在PSQI量表睡眠质量维度、睡眠率维度、睡眠障碍维度、日间功能障碍维度评定方面效果更好,其余各维度两组疗效相近；HAMD及总有效率部分,治疗组优于对照组。据以上实验结果可以认为,两种疗法均可改善患者睡眠障碍的情况,但是运用郁三针配合定神针治疗本病,可以更好地改善患者的睡眠情况及抑郁状态,差异具有统计学意义(P<0.05)。
%U https://kns.cnki.net/kcms2/article/abstract?v=XEQRgWHfXDGU5TNwOdMgpibe5eMFfRYwC_AxbJC48RwwjGuQwJZaHWBMJM9xNxjVoTksEfuqgIMouUBGwA-GB_Q8hHrCXj-Gim8rc9Ts3YWBQg1FMGHZJLgxpKNkPo9O4iRIFmMrSg0FNydrbqO0S4SoQayV9hlD4_Gpz4XdtLc=&uniplatform=NZKPT&language=CHS
%W CNKI

%0 Thesis
%A 张冰洁
%T 针刺四花结合艾灸涌泉治疗围绝经期综合征疗效研究
%Y 陈劼
%J 广州中医药大学
%9 硕士
%D 2015
%K围绝经期综合征;四花穴;艾灸涌泉;引火归元
%X 目的：本研究按照临床诊断标准和试验纳入标准筛选出符合要求的围绝经期综合征患者,采用随机、对照临床试验的方法,分成实验组和对照组,分别给予针刺四花穴结合艾灸涌泉穴(引火归元法)结合常规体针刺法和常规体针刺法,评价体穴加四花结合艾灸涌泉(引火归元法)对围绝经期综合征患者症状缓解的临床疗效,为临床围绝经期综合征治疗方法提供参考依据。方法：临床观察80例围绝经期综合征的患者,按照纳入标准进行筛选(经过年龄、月经异常情况、国内改良Kupperman量表评分等项目筛选)并纳入实验,所有符合纳入标准的病例按随机分配的原则,分别纳入常规体针组(对照组)40例、体穴加四花结合艾灸涌泉组(实验组)40例(腧穴的定位按照《经络腧穴学》执行)。以28天为1疗程,治疗2个疗程。治疗结束后,通过国内改良Kupperman量表评分和月经改变情况判定治疗效果。采用SPSS19.0统计软件包进行统计学处理。成果：80例符合纳入标准的围绝经期综合征患者中,脱落17例,实际完成病例63例,其中实验组32例,对照组31例。实验组总有效率为84.38%,无效率15.62%；对照组总有效率为77.42%,无效率22.58%。两组疗效比较差异有统计学意义,实验组的有效率比对照组高,尤其在失眠和眩晕方面疗效好于对照组。两组治疗对大多数症状都是有效的,个别症状基本无效(如性交痛)。总体来说,两种疗法的疗效都是肯定的,体穴加四花结合艾灸涌泉(引火归元法)疗效更好。结论：体穴加四花结合艾灸涌泉(引火归元法)可以明显改善围绝经期综合征患者的绝经过渡期相关症状(主要是精神、神经症状和植物神经、心血管症状)和月经不调情况。尤其是对改善潮热汗出、感觉异常、失眠、抑郁、疲劳和骨关节肌肉痛疗效尤为明显,对改善眩晕、心悸、皮肤蚁走感和泌尿系症状也有良好收效,并且在改善失眠和眩晕两方面症状时疗效较常规体针法更具优势。总之,该方法对围绝经期综合征的疗效肯定,可以减轻此类患者的痛苦,提高她们的生活质量,对临床治疗围绝经期综合征有指导意义和参考价值。
%U https://kns.cnki.net/kcms2/article/abstract?v=XEQRgWHfXDGU5TNwOdMgpibe5eMFfRYwfxQ9RBXdMAnYv_9Y4Wn_A7QFNLcS7p-C_2PNYK7pPNEYlQ6JR0siP0tFktKU_QAcv1RT_7HCCdjKZTL4-lvDvFfa-70mhfqLoBrDco1wNFaPWr6i0pk6aU86tBefBqqC&uniplatform=NZKPT&language=CHS
%W CNKI

%0 Journal Article
%A 谭克平
%A 姚旭
%A 李新伟
%A 黄国琪
%+ Department of Acupuncture and Moxibustion,Tongde Hospital of Zhejiang Province;
%T 针刺配合滋肾调肝汤治疗围绝经期失眠症的疗效观察（英文）
%J Journal of Acupuncture and Tuina Science
%D 2015
%V 13
%N 01
%K针刺疗法;针药并用;中草药;围绝经期;失眠症
%X 目的:探讨针刺配合滋肾调肝汤治疗围绝经期妇女失眠症的疗效。方法:将符合纳入标准的126例患者随机分成两组,每组63例,观察组采用针刺配合滋肾调肝汤治疗,对照组采用与观察组相同的针刺治疗,连续干预4星期后评价疗效。结果:观察组总有效率为96.8%,对照组为74.6%,两组总体疗效比较有统计学意义(P<0.01)。治疗后,两组SPIEGEL量表评分均与本组治疗前有统计学差异(P<0.05,P<0.01);两组治疗前后SPIEGEL量表评分差值有统计学差异(P<0.05)。结论:针刺配合滋肾调肝汤治疗女性围绝经期失眠症效果确切,且疗效优于单纯的针刺治疗。
%P 49-53
%@ 1672-3597
%U https://kns.cnki.net/kcms2/article/abstract?v=XEQRgWHfXDHxNnXSjHDHopbMkp5F82JycSL1Icmry-aRQZAVEF0jSEYrubJylOpsBy65EdeIE0rEPt5rXc7srTHZR63Dol-6AsPOR9aXs7YU_q4CFx1nZK1Bo3oexs4KtwyqQrRs86EfSwTgy8rOd_l0uyZRROmN&uniplatform=NZKPT&language=CHS
%W CNKI

%0 Journal Article
%A 石曾育
%A 黄颖
%A 于庆影
%+ 黑龙江中医药大学;黑龙江中医药大学附属第二医院;
%T 电针配合中药治疗围绝经期失眠临床观察
%J 实用中医药杂志
%D 2014
%V 30
%N 12
%K围绝经期;失眠;针刺;中药
%X 目的:观察电针配合中药治疗围绝经期失眠的疗效。方法:60例随机分为两组各30例,中药组给予建瓴汤加减,针药组给予建瓴汤加减和电针治疗,共治疗1个月。结果:治愈率针药组46.67%、中药组20.00%,两组比较差异有统计学意义(P<0.05)。结论:电针配合中药治疗围绝经期失眠症疗效显著。
%P 1091-1092
%@ 1004-2814
%U https://kns.cnki.net/kcms2/article/abstract?v=XEQRgWHfXDGnIG7iC6ssDYDJba5hVWrNN2jLbcW_XPx92eCtaFeB1Kg4ipumY6bWeHnXA8IKZobBy7TG7OD5E0BN5yq_hVA6hmsheunF16j1RQxoZcZmrX_wHQXW7r4Ww_02scze8nHlF6vJ1sJeJUbdLczk8IBV&uniplatform=NZKPT&language=CHS
%W CNKI

%0 Journal Article
%A 张红
%A 吴群
%A 刘国云
%+ 湖北省十堰市房县人民医院妇产科;湖北中医药大学针灸骨伤学院;湖北省十堰市中西结合医院妇产科;
%T 自拟安神汤结合针刺治疗女性更年期失眠临床观察
%J 湖北中医药大学学报
%D 2014
%V 16
%N 05
%K失眠;更年期;针灸疗法;中药疗法
%X 目的观察自拟安神汤配合针刺治疗女性更年期失眠的临床疗效。方法 60例女性更年期失眠患者随机分为两组。治疗组在常规治疗的基础上给予自拟安神汤口服,并配合针刺治疗;对照组给予艾司唑仑片口服,两组疗程均为4周。治疗前后进行匹兹堡睡眠质量指数(PSQI)评分,观察两组临床疗效。结果治疗组总有效率与对照组比较,差异具有统计学意义(P<0.05);两组治疗后与治疗前比较PSQI指数值明显降低,差异具有统计学意义(P<0.05);治疗组较对照组指数值下降明显,差异具有统计学意义(P<0.05)。结论自拟安神汤配合针刺治疗女性更年期失眠证效果更佳。
%P 80-82
%@ 1008-987X
%U https://kns.cnki.net/kcms2/article/abstract?v=XEQRgWHfXDF5m6gNrqACx4e7kRvjBDqJWjS_GY0o5aR9FOMzyCAwT2aenANh5OGW877yF5erdMzvqPa-B_e-ePf-01wbziMm9Z8QffudR21m-4H3gvajf9sUDh7Hrb24biGh4FNjlBQxaEba5E-nEQ==&uniplatform=NZKPT&language=CHS
%W CNKI

%0 Journal Article
%A 马润兴
%+ 青海省交通医院;
%T 针灸联合宁神汤治疗女性更年期失眠39例
%J 河南中医
%D 2014
%V 34
%N 09
%K失眠;女性更年期;针灸疗法;宁神汤
%X 目的:观察针灸联合宁神汤治疗女性更年期失眠的疗效。方法:选择女性更年期失眠患者78例,随机分为观察组和对照组各39例。对照组采用口服安定治疗,观察组采用针灸联合宁神汤治疗。结果:观察组有效率为94.87%,对照组有效率为74.36%,观察组疗效优于对照组(P<0.05);观察组治疗后更年期Kupperman评分优于对照组(P<0.05),匹茨堡睡眠质量指数优于对照组(P<0.05)。结论:针灸联合宁神汤治疗女性更年期失眠疗效可靠,可改善患者更年期症状,提高睡眠质量。
%P 1825-1826
%@ 1003-5028
%U https://link.cnki.net/doi/10.16367/j.issn.1003-5028.2014.09.069
%R 10.16367/j.issn.1003-5028.2014.09.069
%W CNKI

%0 Thesis
%A 刘晓萌
%T 从肝论治失眠的文献与实验研究
%Y 李峰
%J 北京中医药大学
%9 博士
%D 2014
%K失眠;从肝论治;四逆散;系统评价;全细胞膜片钳;免疫印迹
%X 目的失眠作为现代社会的常见疾病,严重影响着人们的生活质量。中西医治疗失眠均着眼于镇静催眠,然而西医存在明显副作用并且长期疗效证据不足,中医方药众多并且疗效证据不足。临床上失眠的反复发作与异常情绪常相互伴随,并且一些针对失眠的方药研究显示从肝论治失眠确有疗效,提示从肝论治失眠具有一定的临床可行性。本研究首先从中医病机和西医发病的角度为从肝论治失眠寻找理论基础,之后一方面采用系统评价手段分析从肝论治失眠的临床有效性,为从肝论治失眠寻找临床证据；一方面采用电生理和分子生物学手段分析从肝论治方治疗失眠的作用靶点,为从肝论治失眠寻找实验室证据。最终使从肝论治失眠理论应用于临床有据可依。方法1文献研究研究一：全面检索从肝论治失眠的临床研究文献,建立从肝论治失眠随机对照临床试验、半随机对照临床试验、自身前后对照试验、病例报告、病例分析文献的数据库。统计近20年每年临床研究各设计类型的数量。研究二：选取研究一数据库中的从肝论治失眠随机对照临床试验和半随机对照临床试验,制作资料提取表以采集基本信息、设计类型、研究对象、干预措施、结局指标等文献信息,并采用Cochrane偏倚风险评价工具评价文献质量。研究三：根据伴随精神性疾病、中医证型、干预及对照措施、结局指标将研究二中纳入的文献划分为不同亚组,并采用RevMan5.0软件在异质性允许的条件下对从肝论治失眠疗效进行meta分析。研究四：选取研究一数据库中的从肝论治失眠自身前后对照试验,制作资料提取表以采集基本信息、设计类型、研究对象、干预措施、结局指标等文献信息。根据伴随精神性疾病、中医证型、结局指标将纳入文献划分为不同亚组,并采用RevMan5.0软件在异质性允许的条件下对从肝论治失眠疗效进行meta分析。2实验研究研究一：以空白血清为对照,采用HPLC测定从肝论治方四逆散含药血清的固有成分,并比较4个不同批次含药血清的成分差异。研究二：根据Springer protocol,采用新生24h内SD大鼠培养皮层神经元,倒置相差显微镜下观察神经元生长状态,并采用免疫荧光技术对培养12d的细胞进行神经元鉴定。研究三：原代培养SD大鼠皮层神经元培养至第7-12d,分别加入对照组血清、四逆散组血清,使血清终浓度为10%,继续培养3h和24h后,采用全细胞膜片钳技术记录各组GABA诱导的IGABA,描绘浓度-效应曲线、计算IGARA衰减时间常数。研究四：原代培养SD大鼠皮层神经元培养至第7-12d,分别加入对照组血清、四逆散组血清、归脾汤组血清,使血清终浓度为10%,继续培养24h后分别提取细胞膜蛋白及总蛋白。采用western blot技术检测各组蛋白质中GABA.受体α1、α2、α3、α5亚基的含量。结果1文献研究研究一：最终纳入977篇从肝论治失眠临床研究文献,其中随机对照临床试验占17.81%,半随机对照临床试验占1.23%,自身前后对照试验占5.42%。从肝论治失眠临床研究文献发表数量从1993年的9篇逐渐增多至2013年的103篇,其中,随机/半随机对照临床试验从2003年的4篇增至2013年的28篇,同比增幅达600%。研究二：最终纳入186篇从肝论治失眠随机/半随机对照临床试验文献,研究对象的年龄、性别、伴随疾病、证型分布以及干预措施、结局指标的选择可以良好的代表临床上的失眠患病人群,外部真实性良好。从随机分配方法、分配方案隐藏、盲法应用、结局损耗四方面判断,93.55%的文献存在高偏倚风险,内部真实性较差研究三：(1)伴有更年期失眠：肝郁气滞证、肝阴亏虚证从肝论治组量表评分低于西药组或从他脏论治中药组。(2)伴有亚健康失眠：肝郁气滞证、肝郁化火证从肝论治组量表评分低于西药组或安慰剂组。(3)伴有抑郁症失眠：无特定证型从肝论治组量表评分低于西药组。(4)伴有焦虑症失眠：无特定证型从肝论治组量表评分低于从他脏论治中药组。(5)原发性失眠：无特定证型从肝论治中药组或联合西药组量表评分低于西药组、从他脏论治中药组或安慰剂组；肝郁气滞证从肝论治组量表评分低于西药组或从他脏论治中药组；肝郁化火证从肝论治组中药或联合西药组量表评分低于西药或从他脏论治中药组；肝阴亏虚证从肝论治组量表评分低于西药组或从他脏论治中药组。(6)未知伴随精神性疾病失眠：肝郁气滞证、肝郁化火证从肝论治组量表评分低于西药组或从他脏论治中药组。研究四：最终纳入111篇从肝论治失眠自身前后对照试验文献,研究对象的年龄、性别、伴随疾病、证型分布以及干预措施、结局指标的选择可以良好的代表临床上的失眠患病人群,外部真实性良好。内部真实性无法判断。与治疗前相比,各亚组从肝论治后量表评分均显著降低。2实验研究研究一：4份四逆散含药血清的9个特有共有峰的相对保留时间RSD均在1%以内,相关系数均在0.90以上,证明不同批次血清成分比较稳定。但相对峰面积RSD最高达61.041%,证明不同批次血清成分含量存在差异。研究二：采用classⅢβ-Tubulin抗体进行神经元鉴定显示原代培养皮层神经元纯度较高。显微镜观察提示神经元培养至7-12d活性最好,细胞胞体饱满,光晕明显,分布均匀,神经网络初步形成,适宜进行膜片钳实验。研究三：经四逆散含药血清孵育后：(1)可增强GABA与GABAA受体的亲和力,随着孵育时间的延长,该作用有所减弱,但GABAA受体对低浓度GABA的敏感性有所增强。(2)可延缓GABAA受体进入失活。但随着孵育时间的延长,该作用有所减弱。(3)皮层神经元细胞膜上GABAA受体的数目增多,并随着孵育时间的延长,该作用有所增强。研究四：(1)经四逆散含药血清孵育后,皮层神经元总蛋白中α1亚基含量显著升高,α5亚基含量显著下降；皮层神经元膜蛋白中α2、α3亚基含量显著升高,α5亚基含量显著下降。(2)经归脾汤含药血清孵育后,皮层神经元总蛋白中α1亚基含量显著升高；皮层神经元膜蛋白中α1、α3亚基含量显著升高,α5亚基含量显著下降。(3)皮层神经元膜蛋白中α1、α2亚基含量四逆散组和归脾汤组之间存在显著性差异。结论1文献研究与对照组和治疗前相比,从肝论治失眠部分结局指标改善具有统计学意义。但由于文献方法学质量较低；干预措施方案不统一；结局指标中定性指标标准模糊客观性欠佳,定量指标在计算显效、无效的患者例数时标准不一,甚至未进行计算,无法进行进一步的分类变量合并效应量检验,最终均影响亚组meta分析结果临床意义的解释。要证实从肝论治失眠的临床有效性,尚需开展更多高质量的多中心、大样本随机临床对照试验。2实验研究从肝论治方通过增强GABAA受体对GABA的亲和性；延缓GABAA受体的失活；提高细胞膜上GABAA受体的表达,增强GABAA受体介导的mIPSP,起到神经元抑制,从而可能改善失眠。从肝论治方通过增加神经元总蛋白中α1亚基含量起到镇静催眠作用；通过增加神经元膜蛋白α2、α3亚基含量起到抗异常情绪作用；通过降低神经元总蛋白和膜蛋白中α5亚基含量避免记忆损害。与所隶属课题中的整体实验和临床试验结果相互印证,从不同角度证实从肝论治方治疗失眠的有效性。
%U https://kns.cnki.net/kcms2/article/abstract?v=XEQRgWHfXDETrVhLvW6WtxCY8XH2dW1ogjtJkigGleQPk98SGX3HqJKnfdaa3R4_07HFiugrJnJ2ILgVcKFYJJkAw1D4KMAn43CIXKfyku1Gvmd_8gIvykosNXnfBmJCkJEWczL7-WHEcXTCsKQdSKCsLOuU7EZU&uniplatform=NZKPT&language=CHS
%W CNKI

%0 Journal Article
%A 杨松柏
%A 梅志刚
%A 蔡三金
%A 雷华平
%A 孙承红
%A 陈玲
%A 周创
%+ 三峡大学中医临床医学院;宜昌市中医医院;三峡大学医学院;
%T 不同穴位组合对女性更年期失眠症的疗效比较:随机对照研究
%J 中国针灸
%D 2014
%V 34
%N 01
%K更年期;失眠;针刺疗法;耳针;随机对照试验
%X 目的:评价不同穴位组合针刺对女性更年期失眠症的疗效差异。方法:将女性更年期失眠症患者96例随机分为3组,交通心肾组(32例)取穴心俞、肾俞、四神聪、神门、三阴交;针刺跷脉组(32例)取穴照海、交信、申脉、仆参;耳穴刺激组(32例)取穴耳神门及耳迷走神经分布区敏感点,6天为一疗程,各组针刺4个疗程结束治疗。分别于治疗前后采用多导睡眠图(PSG)监测法和匹兹堡睡眠质量指数(PSQI)量表法对失眠改善情况进行评估。结果:3组患者治疗后睡眠潜伏期(SL)、快波睡眠潜伏期(RL)以及睡眠效率(SE)均有显著改善,差异有统计学意义(P<0.05,P<0.01)。耳穴刺激组SL[(40.08±16.54)min]和觉醒次数AT[(4.87±2.64)次]较其他两组[SL(50.36±18.47)min、(54.87±20.92)min,AT(5.98±2.11)次、(6.13±3.04)次]显著改善(均P<0.05),慢波睡眠的S3+4比例也显著高于其他两组(均P<0.05);匹兹堡睡眠质量指数显示,耳穴刺激组睡眠质量(0.78±0.12)显著优于针刺跷脉组(1.32±0.29),而总积分(4.34±1.43)则显著优于交通心肾组(7.48±3.09);耳穴刺激组愈显率[68.8%(22/32)]显著高于交通心肾组[53.1%(17/32)](均P<0.05)。结论:耳穴刺激比交通心肾针法和针刺跷脉法疗效更优,值得临床推广。
%P 3-8
%@ 0255-2930
%U https://link.cnki.net/doi/10.13703/j.0255-2930.2014.01.005
%R 10.13703/j.0255-2930.2014.01.005
%W CNKI

%0 Journal Article
%A 佀雪平
%A 吕文静
%A 陈晶晶
%A 关晓光
%+ 黑龙江中医药大学附属第二医院;黑龙江中医药大学;
%T 针刺配合耳穴贴压治疗阴虚火旺型围绝经期失眠症38例临床观察
%J 中医药学报
%D 2013
%V 41
%N 05
%K针刺;耳穴贴压;围绝经期失眠;阴虚火旺
%X 目的:观察针刺配合耳穴贴压治疗围绝经期失眠症的临床疗效。方法:将符合纳入标准的72例阴虚火旺型围绝经期失眠症的患者随机分为2组,治疗组38例,对照组34例;治疗组采用针刺配合耳穴贴压,对照组给予艾司唑仑片及谷维素片口服;观察治疗后两组失眠总有效率和中医证候疗效。结果:治疗组总有效率明显高于对照组(P<0.05),中医证候疗效明显优于对照组(P<0.05),均具有统计学意义。结论:针刺配合耳穴贴压治疗围绝经期失眠症疗效显著。
%P 120-121
%@ 1002-2392
%U https://link.cnki.net/doi/10.19664/j.cnki.1002-2392.2013.05.046
%R 10.19664/j.cnki.1002-2392.2013.05.046
%W CNKI

%0 Journal Article
%A 郑舟霞
%+ 舟山市妇幼保健医院针灸推拿科;
%T 针刺结合黄连阿胶汤辅助治疗更年期失眠临床观察
%J 新中医
%D 2013
%V 45
%N 08
%K更年期失眠;中医疗法;黄连阿胶汤;针灸疗法
%X 目的:观察采用针刺结合中药黄连阿胶汤辅助西药治疗更年期失眠的临床疗效。方法:选择本院治疗的女性更年期失眠患者92例,随机分为观察组和对照组各46例,对照组采用相应的安眠药物治疗,观察组在对照组治疗的基础上给予患者针刺结合口服黄连阿胶汤治疗,2组均治疗14天。观察2组的治疗效果和匹兹堡睡眠质量量表评分变化。结果:治疗后,2组匹兹堡睡眠质量量表评分均较治疗前降低,差异均有显著性意义(P<0.05);观察组治疗后评分下降程度较对照组明显,2组比较,差异有显著性意义(P<0.05)。总有效率观察组为91.30%,对照组为67.39%,2组总有效率比较,差异有非常显著性意义(P<0.01)。结论:针刺结合黄连阿胶汤辅助西药治疗女性更年期失眠疗效显著,可缓解失眠症状。
%P 153-154
%@ 0256-7415
%U https://link.cnki.net/doi/10.13457/j.cnki.jncm.2013.08.010
%R 10.13457/j.cnki.jncm.2013.08.010
%W CNKI

%0 Journal Article
%A 张传慧
%A 范有强
%A 张新颖
%A 都少萍
%A 于丽丽
%A 李文朵
%+ 黑龙江省双鸭山煤炭总医院;
%T 宁神汤结合针灸治疗更年期失眠36例临床观察
%J 中国中医药科技
%D 2013
%V 20
%N 03
%X <正>更年期失眠是妇女更年期常见症状,严重影响更年期女性的生活质量。笔者采用宁神汤结合针灸治疗本症36例,疗效满意,报道如下。1临床资料所选病例共72例,均来自本院中西医结合门诊2008-10～2011-10治疗的女性更年期心肾不交型失眠患者。年龄最小41岁,最大58岁,中位年龄49.7岁;平均病程(11.73±3.76)月。随机分为治疗组和对照组各36例,两组患者
%P 303-304
%@ 1005-7072
%U https://kns.cnki.net/kcms2/article/abstract?v=XEQRgWHfXDH_jsby-XUA1_sDzGmw7z03HDgxUpYV_27TR62czPmntyweWvxzngd-Zpa_9HIUVkklIAimEwxWuBxmLrnVIFRTYIRW8GponsDlB1xHdRx3l6WJiMiNmqYiBXmPo0Ff2-wXcwlEwMTA3w==&uniplatform=NZKPT&language=CHS
%W CNKI

%0 Journal Article
%A 文幸
%A 米建平
%+ 广东省中医院针灸科;
%T 艾灸背俞穴联合电针治疗围绝经期睡眠障碍临床观察
%J 新中医
%D 2013
%V 45
%N 05
%K睡眠障碍;围绝经期;针灸疗法;艾灸;电针;背俞穴
%X 目的:观察艾灸背俞穴联合电针治疗围绝经期睡眠障碍的临床疗效。方法:将60例患者随机分为2组各30例。对照组采用电针治疗,治疗组采用艾灸背俞穴联合电针治疗。治疗前、后进行睡眠状况评分,比较2组临床疗效。结果:临床疗效总有效率治疗组86.7%,对照组63.3%,2组总有效率比较,差异有显著性意义(P<0.05)。治疗后,2组睡眠状况入睡困难、睡眠表浅、早醒评分及总分分别与治疗前比较,差异均有显著性意义(P<0.05);2组睡眠状况各项评分分别比较,差异均有显著性意义(P<0.05)。结论:艾灸联合电针治疗围绝经期睡眠障碍具有更好的临床疗效。
%P 129-131
%@ 0256-7415
%U https://link.cnki.net/doi/10.13457/j.cnki.jncm.2013.05.033
%R 10.13457/j.cnki.jncm.2013.05.033
%W CNKI

%0 Journal Article
%A 张孟玲
%A 王禹
%+ 解放军第202医院理疗科;
%T 多种物理疗法结合心理疗法治疗更年期妇女失眠症95例临床疗效观察
%J 临床军医杂志
%D 2013
%V 41
%N 02
%K更年期妇女;失眠症
%X 目的探讨多种物理疗法(针灸,按摩加超短波)结合心理疗法治疗更年期妇女失眠症的疗效。方法将95例患者按随机数字表法分为三组,对照组31例,用地西泮口服治疗。治疗1组32例,应用多种物理疗法(针灸,按摩加超短波)并结合心理疗法综合治疗;治疗2组32例,口服地西泮,同时应用多种物理疗法(针灸,按摩加超短波)并结合心理疗法综合治疗;三组治疗总疗程均为4周,对比观察疗效。结果治疗总有效率分别为:对照组64.5%(20/31);治疗1组65.6%(21/32);治疗2组90.6%(29/32)。三组疗效比较:治疗1组与对照组比较,总有效率差异无统计学意义(P>0.05);治疗2组与对照组比较,总有效率差异有统计学意义(P<0.05)。结论多种物理疗法(针灸,按摩加超短波)结合心理疗法对治疗更年期妇女失眠症有明显的疗效,且安全,无毒副作用。若再与口服地西泮治疗联合应用,治疗效果更佳。
%P 201-202
%@ 1671-3826
%U https://kns.cnki.net/kcms2/article/abstract?v=XEQRgWHfXDE_S3Roy4IvRuHnuRqt90xCan28dKxi4YEQVLPSgzHEd30YXbC-4LeCzzPK0kaJNjzu3YTjVCyyxdt7JaehAT16Dcs3yPTm5SBOrZbcdqABGfHQEuJ-zozPxMTiCV7LadkEJNuD3_Kkvw==&uniplatform=NZKPT&language=CHS
%W CNKI

%0 Journal Article
%A 房彩平
%+ 江苏泰州市中医院妇产科;
%T 针药结合治疗更年期心肾不交型失眠症
%J 光明中医
%D 2013
%V 28
%N 01
%K针药结合;心肾不交型;更年期;失眠症;中医药疗法
%X 目的观察针药结合治疗更年期心肾不交型失眠症的临床疗效。方法将90例病例随机分为对照组和治疗组,其中治疗组45例予以针药结合,对照组45例予以单纯中药煎剂,4周为1个疗程,连续2个疗程。观察两组临床疗效;并对治疗组患者的临床疗效进行分析。结果治疗组疗效优于对照组,两组总有效率比较统计学差异显著(P<0.05)。结论更年期心肾不交型失眠症采取针药结合治疗的方法效果更好。
%P 131-132
%@ 1003-8914
%U https://kns.cnki.net/kcms2/article/abstract?v=XEQRgWHfXDHEZ_uIe2K8iu-X96LXPG-mgLDEiLFM-eNH6scNrRydUeYswnc1wuYqvtEnvUTSnjflkem8RFPNP7H5BKG4t8boUkNcwxsktSMFGWmqwYxb_zG5UkX4kK9Xgoh_jqtNvmk5mWndsgHlDg==&uniplatform=NZKPT&language=CHS
%W CNKI

%0 Journal Article
%A 洪艳丽
%A 何贵翔
%A 吴飞
%+ 南京中医药大学第一临床医学院;南京中医药大学教务处;
%T 针药结合治疗绝经过渡期失眠50例临床研究
%J 中医杂志
%D 2012
%V 53
%N 12
%K绝经过渡期;心肾不交;失眠;针药结合;神经递质
%X 目的评价针药结合治疗绝经过渡期失眠(心肾不交型)的临床疗效及其对相关神经递质的影响。方法将绝经过渡期失眠(心肾不交型)患者140例随机分为中药组45例、针刺组45例、针药结合组50例,中药组口服益肾清心汤,每日1剂;针刺组选穴安眠、四神聪、神门、三阴交、申脉、照海进行电针治疗,隔日1次;针药结合组同时进行针刺结合中药治疗,各组均4周为1个疗程,4个疗程后评价疗效,并分别记录各组患者治疗前后Kupperman量表评分和匹兹堡睡眠质量指数(PSQI)评分,检测血清性激素、单胺类神经递质包括多巴胺(DA)、去甲肾上腺素(NE)、5-羟色胺(5-HT)、5-羟吲哚乙酸(5-HIAA)、γ-氨基丁酸(GABA)。结果针药结合组总有效率(74.0%)与中药组(66.7%)、针刺组(62.2%)比较差异有统计学意义(P<0.05);而中药组与针刺组比较差异无统计学意义(P>0.05)。治疗后各组Kupperman量表各因子评分及总积分、PSQI各因子评分及总积分均较本组治疗前显著下降(P<0.01),且针药结合组的改善程度优于中药组和针刺组(P<0.05)。治疗后各组患者血清性激素比较及与本组治疗前比较差异均无统计学意义(P>0.05)。治疗后各组血清单胺类神经递质水平与本组治疗前比较差异均有统计学意义(P<0.05);治疗后针刺组DA、NE与针药结合组比较差异有统计学意义(P<0.05),中药组DA、NE、5-HT与针药结合组比较差异有统计学意义(P<0.05)。结论针药结合比单纯中药或针刺改善绝经过渡期心肾不交型失眠疗效更佳,其机理与升高5-HT、5-HIAA、GABA含量、降低NE、DA合成相关。
%P 1028-1031+1045
%@ 1001-1668
%U https://link.cnki.net/doi/10.13288/j.11-2166/r.2012.12.003
%R 10.13288/j.11-2166/r.2012.12.003
%W CNKI

%0 Thesis
%A 郑利芳
%T 引气归元穴位埋线对围绝经期综合患者Kupperman评分及生殖内分泌的影响
%Y 金亚蓓
%J 浙江中医药大学
%9 硕士
%D 2012
%K围绝经期综合征;穴位埋线;血清性激素
%X 目的：探索穴位埋线法治疗围绝经期综合征的临床疗效及其机制。方法：将80例符合诊断标准的绝经后女性随机分为穴位埋线组(治疗组)和普通针刺组(对照组),每组各40例。其中穴位埋线组包含肝肾阴虚型27例,脾肾阳虚型13例,普通针刺组包含肝肾阴虚型25例,脾肾阳虚型15例。穴位埋线组选取关元、气海、中脘、下脘,肾俞、三阴交穴进行穴位埋线治疗,肝肾阴虚型配肝俞穴,脾肾阳虚型配足三里、脾俞穴,1次/7天,连续埋4次为一个周期,共治疗2个周期。普通针刺组选取的穴位同治疗组,3次/7天,连续治疗4周为一个周期,共治疗2个周期。观察两组治疗前以及治疗结束后当天患者的Kupperman症状评分及其血清促卵泡生成激素(FSH)、促黄体生成激素(LH)、雌二醇(E2)的变化。结果：①总体Kupperman评分：穴位埋线组、普通针刺组不同证型及总体组内治疗前后MI比较差异均有非常显著性意义(P<0.01),穴位埋线组、普通针刺组不同证型间及总体组间治疗后MI比较差异均无显著性意义(P>0.05)；②各项症状评分：穴位埋线组与对照组在改善围绝经期综合征患者的潮热汗出、失眠、焦躁、疲倦乏力等症状上差异有显著性意义(P<0.01或p<0.05),而对照组在改善围绝经期综合征患者的肌肉骨关节痛和头晕症状方面差异有显著性意义(P<0.05)；而两组对围绝经期综合征的其他症状方面无明显改善(P>0.05)。③回访情况：穴位埋线组、普通针刺组不同证型及总体组内回访MI与治疗后比较差异均有显著性意义(P<0.05或P<0.01),穴位埋线组、普通针刺组不同证型间及总体组间回访MI比较差异无显著性意义(P>0.05)；④总体疗效比较：穴位埋线组肝肾阴虚型有效率79.17%,脾肾阳虚型总有效率92.86%；普通针刺组肝肾阴虚型有效率84.62%,脾肾阳虚型总有效率91.1%。穴位埋线组总有效率为84.21%,普通针刺组总有效率为86.49%。不同证型、不同组间总体疗效比较差异无显著性意义(P>0.05)。⑤生殖内分泌的影响：穴位埋线组、普通针刺组不同证型以及总体组内治疗后血清促卵泡生成素(FSH)、血清促黄体生成素(LH)、血清雌二醇(E2)含量较治疗前比较差异均有非常显著性意义(P<0.01),穴位埋线组、普通针刺组不同证型间以及总体组间治疗后血清促卵泡生成素(FSH)、血清促黄体生成素(LH)、血清雌二醇(E2)含量较治疗前比较差异均无显著性意义(P>0.05)。结论：第一,穴位埋线法与普通针刺法可有效地改善围绝经期综合征患者的临床症状,尤其对于潮热汗出、失眠、焦躁、疲倦乏力等症状的改善疗效显著,但近期疗效优,远期疗效欠佳；第二,穴位埋线法与普通针刺法对不同证型围绝经期综合征症状的改善疗效无明显差别；第三,穴位埋线法和普通针刺法均可降低围绝经期综合征患者血清FSH、LH含量,升高E2水平,两种方法可能通过调整绝经后女性生殖内分泌功能和神经递质含量,一定程度上促进了相关激素的分泌；第四,穴位埋线法和普通针刺法对围绝经期综合征患者的临床疗效无显著差别,可供患者多种选择治疗途径。
%U https://kns.cnki.net/kcms2/article/abstract?v=XEQRgWHfXDHed1FnlQTkrhAKa84d9DFchMqWkl6WBsALSkTMQ-iYyFSuOuHcQIhm90R-g8Wdagy9NoZfr-wJS3LYAzQ63PfSl7leLOFLFUPV0USniPBm131L0BKyYIQc1AC7PIUpvW1eVRUAkw-766xh0-x1k6jX&uniplatform=NZKPT&language=CHS
%W CNKI

%0 Thesis
%A 冯勇伟
%T 谷世喆学术思想与临床经验总结及辨治抑郁症的研究
%Y 谷世喆
%J 北京中医药大学
%9 硕士
%D 2011
%K谷世喆;名老中医药专家;学术思想与临床经验;抑郁症
%X 背景：导师谷世喆是北京中医药大学针灸推拿学院教授,主任医师,博士生导师,国家级名老中医药专家学术经验继承工作指导老师,原北京中医药大学针灸学院院长。谷世喆从事医疗教学、临床、科研工作四十余年,在中医针灸诊治各种疑难杂症方面形成了丰富的学术思想及临床经验。抑郁症是现代社会发病率越来越高的疾病之一,西医治疗虽然方法多样,但是存在副作用大,费用昂贵等缺点,中医针灸在诊治抑郁症方面,简、便、验、廉,显示出了越来越多的优点,具有广泛的应用前景。谷世喆对抑郁症的病因病机及中医辨证论治进行了深入而细致的研究,运用中医针灸的方法诊治抑郁症,取得了显著的疗效,形成了独特的学术思想与临床经验。目前对谷世喆老师的学术思想和临床经验,尚且停留于整理与归纳阶段,带有一定的主观成分,亟需全面系统深入的总结,目的：全面系统的总结谷世喆老师的学术思想和临床经验及谷老抑郁症的辨治规律研究。内容：分析谷世喆学术思想渊源；研究并全面总结谷世喆老师治疗临床各种疑难杂病的临床经验并提炼升华其学术思想；应用现代信息技术手段,对谷世喆老师擅长治疗的抑郁症进行深入研究,总结其辩证诊治及取穴规律,以期更深层次地挖掘其学术思想及临床经验,并加以提炼和扩展。方法：本研究分以下部分：1学术思想渊源部分：从家学渊源、师从大家、精研经典及教学与临床实践等方面探求谷世喆老师学术思想渊源。2学术思想概述部分：从谷世喆老师“注重经络,强调辨证”,“西为中用,辩证诊断”,“针药结合,攻治顽症”,“多种针法,得心应手”,“高尚医德,大医风范”等方面总结其学术思想。3临床经验总结部分：从谷老师治疗疑难杂症的实践中总结其治疗多种疾病的辩证分析,治疗方法,针刺取穴规律等临床经验,并提出一些创新。4谷世喆辨治抑郁症的研究部分：应用Microsoft Excel2003建立数据表,运用统计分析方法,对谷世喆老师针刺治疗抑郁症有效病例的处方进行分析。以单穴出现的频次频率、总结出谷老师针刺治疗抑郁症的核心处方、并以核心处方中各穴位的归经,穴位的特性,穴位的补泻手法等为观察点,总结谷世喆老师的用穴规律；总结谷老师诊治抑郁症的辨证分型特点及提炼出谷老师辨治抑郁症的学术思想,并加以扩展。结论：1学术思想渊源部分：谷世喆老师家学渊源、受四大名医施今墨、其父谷济生；当代中医针灸大师杨甲三等名老中医思想影响,强调辨证论治。对于经络学说的标本根结理论及气街四海理论的研究尤为深入。精研经典,并且来源于临证实践。2学术思想部分：谷世喆老师的学术思想包括以下几项：注重经络,强调辨证,经络和经络系统是人体的重要组成部分,标本根结理论和气街四海理论是特定穴产生的基础,谷教授深入研究了相关文献,补充了《灵枢》未列的手三阴三阳经的根结内容及相应穴位；谷老强调西为中用,辩证诊断；针药结合,攻治顽症。谷老灵活运用多种针法,得心应手。3临床经验部分：谷世喆老师的临床经验主要有：在治疗带状疱疹方面,考虑其是由火毒引起,“火郁发之”(《内经》),故予火针点刺“龙头”“龙眼”“龙尾”以清泻火热之邪,结合汤药清火、化痰、利湿通络,针刺疏通经络,局部围针即在疱疹连结成块的周围进行皮肤消毒后,用一寸长的毫针沿皮刺向成块疱疹的中心,针数的多少,随患处的面积大小而定,每针相距1-2寸为宜。谷老师治疗带状疱疹“针、药、火针”联合治疗,效果非常显著。我将拔罐放血应用到带状疱疹的治疗当中,取得较好疗效。谷世喆治疗面瘫主穴：阳白、地仓、頬车、四白、合谷、牵正、太阳、太冲,风寒证加用风池、下关、颧髎、承浆、攒竹,风热证加用翳风、外关、人中、头维、颔厌、下关,谷老师常加用太冲是从足厥阴肝经的循行来考虑的。我将艾灸疗法应用到面瘫的治疗当中,积累了临床经验。另外谷老师在诊治失眠、头痛、面肌痉挛、更年期综合症等疾病方面也积累了丰富的临床经验。4谷世喆辨治抑郁症的研究部分：4.1通过针刺取穴频率分析,总结谷世喆治疗抑郁症的核心穴位共16穴,并组成基本方如下：神庭、本神、四神聪、印堂、内关、神门、太冲、膻中、安眠、三阴交、百会、太溪、蠡沟、中脘、足三里.少府。4.2通过核心穴位归经,穴位特性,补泻手法分析,总结谷世喆老师辩证治疗抑郁症的学术思想及经验：谷老师在诊治抑郁症过程中,运用辩证论治的中医思想,以脏腑辨证与经络辨证为主,运用以“七神针”,即神庭、本神、四神聪(包括上神聪、下神聪、左神聪、右神聪)为最核心穴位的16个基本穴位组成的基础方,随症加减,充分运用特定穴与经外奇穴相结合,补泻兼施的针刺手法,局部取穴与远端取穴相结合的配伍方法,强调“针灸治神”的学术思想,对抑郁症进行针刺治疗,取得了较好的疗效。5创新思路与方法：5.1我认为,郁证的各种证候之间存在着一定的联系,主要表现为在虚实证候间的相互转化。属于实证的肝气郁结、血行郁滞、痰气郁结等证候,病久之后,若主要损伤心脾,气血不足,则可转化为心脾两虚或心阴亏虚；若主要耗伤肝肾,阴精亏虚,则转化为肝肾阴虚的证候。实证中的气郁化火证候,由于火热伤阴而多转化为阴虚火旺。郁证中的虚证,可以由实证转化而来,也可以由于忧思郁怒,情志过极等精神因素耗伤脏腑的气血阴阳,而在发病初起即出现比较明显的虚证。病程较久的患者,亦有虚实互见的情况。一方面正气不足,或主要表现为气血不足,或主要表现为阴精亏虚,同时又伴有气滞、血瘀、痰结、火郁等病变,而成为虚实夹杂之证。因此,我们在抑郁症的诊治过程中,要动态的观察病情,一定要辨清患者的证候,尤其是脏腑气血的虚实变化,治疗才可有的放矢。5.2在经络腧穴理论中,特定穴的地位非常重要,在针灸治疗中起主要作用,而特定穴产生的理论基础,就是标本根结理论和气街四海理论。经外奇穴,是十四正经腧穴之外的重要补充,灵活运用经外奇穴,可以起到非常显著的治疗效果。5.3谷老师非常强调“针灸治神”。认为,针刺治疗精神情志疾病自古即有效显法捷的特色,如众所周知的“孙真人十三鬼穴”即是一例。《千金翼》云：“凡诸孔穴名不徒设,皆有深意。”十二经穴与经外奇穴中有许多便是以神字命名的,如神门,神庭,神堂,神道,本神,四神聪等。这些腧穴的名称即说明了它们对于治疗精神情志疾病的特殊疗效。因此,我对针灸治疗精神情志疾病做以下扩展：5.3.1神机上朝,重点取头穴5.3.2三焦升降,重调脏腑5.3.3从根引末,依标本而刺5.3.4以神治神,重在疏导现代社会生活节奏快,工作压力日益增大,精神情志疾病发病逐渐增多,应当引起临床医师的足够重视,进而开展专项的中医研究。我们应着眼于针刺治疗与整体治疗相结合,以脏腑经络对精神情志活动的基础作用为出发点,调经络,和脏腑,尔后畅情志，方可获得较满意疗效,使“针灸治神”的理论更广泛地应用。意义：本课题较为全面的总结了名老中医药专家谷世喆教授的学术思想和临床经验,以使之得以传承并发扬光大。对于谷世喆辨治抑郁症进行了较为深入的研究,使谷老师诊治抑郁症的辩证针刺规律得以系统总结,并将谷老师“针灸治神”的学术思想加以提炼,使之更广泛地应用于临床当中。
%U https://kns.cnki.net/kcms2/article/abstract?v=XEQRgWHfXDHed1FnlQTkrhAKa84d9DFchMqWkl6WBsALSkTMQ-iYyDE1o2L1_MOvOeNnlRNLhRO0yk__lFsxM5vik6OBUr7yZBC1zmm0yyQklXeVh11mDnKes4k9vXmEjTy4K6KcgsLAhz2V4U4kFuHRtm4WYI2T&uniplatform=NZKPT&language=CHS
%W CNKI

%0 Thesis
%A 李平
%T 针灸治疗脾肾阳虚型围绝经期综合征的临床疗效观察
%Y 李忠仁
%J 南京中医药大学
%9 硕士
%D 2011
%K脾肾阳虚型围绝经期综合征;针灸;神阙;中药汤剂;临床疗效
%X 目的：观察针灸配合中药汤剂与单纯中药汤剂治疗脾肾阳虚型围绝经期综合征的临床疗效差异及可能的机理,并为该疗法的临床推广应用提供一定的临床依据。方法：本研究共观察脾肾阳虚型围绝经期综合征患者(根据改良Kupperman评分标准)60例,数字法随机分为2组,其中针灸加中药汤剂组30例,单纯中药汤剂组30例。针灸加中药汤剂组的穴位：选用智三针穴、百会穴、内关穴、神门穴、关元穴、子宫穴、足三里穴、三阴交穴、太溪穴、太冲穴等,艾灸神阙穴,同时配合中药汤剂口服(处方同单纯中药汤剂组),药物对照组：予以江苏省中医院妇科门诊治疗脾肾阳虚证型的围绝经期综合征的协定方：钩藤15g后下丹皮参10g山萸肉10g鳖甲10g先煎淮山药10g熟地黄10g生地黄10g川断10g桑寄生10g枸杞子10g杜仲10g茯苓10g莲子心3g仙灵脾10g太子参10g夜交藤15g首乌10g冬桑叶6g合欢皮10g菟丝子10g红花6g玫瑰花6g。煎成汤剂口服。针灸加中药治疗组：上述诸穴予以针刺治疗,艾灸神阙穴,温和灸,灸至局部皮肤微微泛红为度,每周3次；同时口服中药汤剂,每日一剂,分两次服用,4周为一个疗程；单纯中药汤剂口服组：每日服用中药汤剂1剂,分两次服用,4周为一个疗程。根据改良Kupperman评分标准,分别评估各组患者治疗及服药前后症状评分及性激素水平的动态变化。结果：根据改良Kupperman评分标准分析,两组治疗均有显效,并优于治疗前评分；但二组间疗效比较,针灸配合中药汤剂组疗效明显优于单纯中药汤剂组(P<0.01),患者临床症状较治疗前明显改善,可是两组间比较,治疗后激素水平的改善并无统计学意义。结论：针灸配合中药汤剂组与单纯中药汤剂组治疗脾肾阳虚型围绝经期综合征均有一定的疗效。但针灸配合中药汤剂组对脾肾阳虚证型的围绝经期综合征患者的临床症状改善,显著优于单纯口服中药组,与治疗前相比改善更明显,值得临床进一步推广应用。
%U https://kns.cnki.net/kcms2/article/abstract?v=XEQRgWHfXDGgFVNu-TWHpO9yWN4CtAYvmLeADn-_6vn-v8pzZmtZRyDIq5_x8-08Nsd1fSGY1Kz1ufvJe3KCILLY08uwbbOplFq7NmCl6GMF68zeOMAKJzsWh22tF-Go-8f6SGeX23x8IQj3CO7qFZRgi7n_DRZ3&uniplatform=NZKPT&language=CHS
%W CNKI

%0 Thesis
%A 房彩平
%T 针药结合治疗更年期心肾不交型失眠症的临床研究
%Y 何贵翔
%J 南京中医药大学
%9 硕士
%D 2011
%K针药结合;心肾不交型;更年期;失眠症;临床研究
%X 目的通过观察针药结合治疗更年期心肾不交型失眠症的临床研究,评价针药结合治疗更年期心肾不交型失眠的临床疗效并探讨其作用机理。方法将门诊90例更年期心肾不交型失眠症患者随机分为对照组和治疗组,其中治疗组45例予以针药结合,对照组45例予以单纯中药煎剂,4周为1个疗程,连续观察2个疗程。通过观察治疗前后PSQI评分以及血清IL-1、TNF-α的变化,分析治疗前后失眠的改善情况；通过观察治疗前后KI积分变化来分析针药结合对整体改善情况,评定临床疗效。结果1. PSQI疗效对比：无论是治疗组还是对照组,以上两种方法对失眠症状均有明显的改善。两组PSQI总体疗效显示：治疗组：痊愈率2.22%,显效率82.22%,有效率4.44%,无效率11.11%,总有效率88.89%；对照组：痊愈率0%,显效率37.78%,有效率35.56%,无效率26.67%,总有效率73.33%。两组PSQI总体疗效存在显著差异(P<0.05)。说明两组均能改善患者睡眠,针药结合组疗效较好。2.KI症状积分对比：两组治疗后KI积分均显著下降,与治疗前相比存在极显著性差异(P<0.01)；治疗组疗后KI积分与对照组疗后相比存在极显著性差异(P<0.01)。说明两组均能改善患者整体症状,针药结合组优于对照组。3.血清IL-1、TNF-α对比：两组治疗后血IL-1、TNF-α均显著升高,与治疗前相比存在极显著性差异(P<0.01)；治疗组疗后与对照组疗后相比有显著差异性(P<0.01)。说明：两组治疗方法均能升高IL-1、TNF-α水平,针药结合组优于对照组。结论纵观本研究,我们认为针药结合治疗更年期心肾不交型失眠症具有相互协同作用,可更加有效改善患者的症状；针药结合能更有效提高细胞因子IL-1、TNF-α的含量,使之达到或超过正常水平,提示针药结合治疗更年期心肾不交型失眠症较单独使用中药治疗效果更好,值得在临床推广运用。
%U https://kns.cnki.net/kcms2/article/abstract?v=XEQRgWHfXDFa9pUMmT_umAJocu2Oqaxtf9R-P05Y4z5qYtePF-xOYzy5BpaWRSdvPWalD8n5qio_zTzu6Ve91pjh6ocSAUN1R0xEodoQ80CvN0DjBDWtuT-FiNIlClg5XOGGHb1pLaYBdIH9vMTCKkItzkI4ZFvm&uniplatform=NZKPT&language=CHS
%W CNKI

%0 Thesis
%A 侯玉昆
%T 针药结合治疗肾阴虚型围绝经期综合征的临床观察
%Y 李忠仁
%J 南京中医药大学
%9 硕士
%D 2011
%K肾阴虚;围绝经期;电针;中药煎剂
%X 目的：通过对照性研究,观察针药结合前后对肾阴虚型围绝经期综合征患者的血清雌激素E2、促黄体生成素LH、促卵泡激素FSH的影响及Kupperman指数的变化,深入探讨在治疗围绝经期综合征中的临床疗效及可能机理,为临床上选择最佳治疗肾阴虚型围绝经期综合征提供科学依据。方法：参照1997年中华人民共和国卫生部制定颁发的《中药新药治疗女性更年期综合征的临床研究指导原则》和第六版《妇产科学》及普通高等教育“十五”国家级规划教材《中医妇科学》第一版的围绝经期综合征诊断标准拟定。将其按随机数字表法随机分为中药治疗组和针药结合组。每组各30例。中药治疗组采用滋补肝肾,补益心脾之法。中药方剂如下：炙鳖甲(先煎)10g、山萸肉10g、杜仲10g、续断10g、寄生10g、山药10g、枸杞10g、仙灵脾10g、钩藤15g(后下)、丹皮10g、青龙齿10g(先煎)、莲子心3g、浮小麦30g(布包煎)、瘪桃干10g,随证加减,每日一剂,连服一个月为一疗程。针药结合组：在中药治疗基础上加用电针。取穴：主穴取子宫穴,足三里穴,三阴交穴,太溪穴,太冲穴,合谷穴,百会穴,配穴取神门穴,内关穴,气海穴加减。以1.5寸一次消毒针灸针针刺,针刺深度据患者体质及部位而定,针至有酸、麻、胀、重等得气感时为度,持续留针30分钟。其中子宫穴和三阴交穴接电针治疗,选用疏密波,刺激30分钟,强度以患者能忍受最大为度,3次/周,连续一个月为一疗程。治疗一疗程结束后,观察两组患者治疗前后Kupperman指数变化；激素E2、LH、FSH的变化；并随访患者治疗后3个月,其Kupperman指数变化。结果：1.针药结合组患者与单纯中药组患者在治疗后Kupperman指数均较治疗前低。2.针药结合组与单纯中药组患者治疗后相比,Kupperman指数低,其中失眠,心烦,疲乏,骨关节痛改善较单纯中药组更明显。3.针药结合组患者与单纯中药组患者治疗后,血中E2水平均较前稍升高,二者组间比较无明显差异。4.针药结合组患者与单纯中药组患者治疗后血中FSH、LH水平均有不同程度下降,两者比较无明显统计学差异。5.治疗3个月后随访,针药结合组患者的Kupperman指数仍低于单纯中药组6.治疗3个月后的针药结合组患者Kupperman指数较治疗1个月的患者低,治疗3个月后的单纯中药组患者较治疗1个月的患者Kupperman指数无统计学差异。结论：从症状改善情况看,两组患者在治疗后症状均有改善,但针药结合对肾阴虚型围绝经期患者的治疗效果比单纯中药组好,且维持时间长,尤其对失眠,心烦,疲乏,骨关节痛改善明显。可见围绝经期患者经针刺治疗后,效果可以维持得更久,但二者在改善性激素水平方面无明显差异。
%U https://kns.cnki.net/kcms2/article/abstract?v=XEQRgWHfXDFa9pUMmT_umAJocu2Oqaxtf9R-P05Y4z5qYtePF-xOY6pkKGrvtHxcVpJ40SvgvUwvrmM4pdGzzZiEmBA_c4DLtxw4PP7Rjv2xPN-qwMD3FAfRNR7lzq9x8YvI2_A4yBIbb8eJCbcRx0fvIaQG4NFR&uniplatform=NZKPT&language=CHS
%W CNKI

%0 Thesis
%A 陈妙霞
%T 针药结合对围绝经期综合征疗效及生存质量的影响
%Y 庄礼兴
%J 广州中医药大学
%9 博士
%D 2011
%K围绝经期综合征;针刺;改良Kupperman评分表;生存质量
%X 研究背景围绝经期综合征是妇女在绝经前后由于雌激素水平波动或下降所致的以植物神经系统功能紊乱为主,伴有神经心理症状的一组症候群。临床表现为烘热汗出、心烦易怒、心慌心跳、手足心热、头痛头晕、耳鸣、失眠、精神抑郁、焦虑不安等。这些症状为众多围绝经期妇女带来了困扰,严重影响地她们的生活质量。2009年香港年龄介乎4055岁女性人口已高达一百万人口,随着人口老化香港会有越来越多踏进围绝经期妇女人口,也意味着有更多围绝经期妇女受到该病的困扰,对相关医疗服务需求增加。随着社会健康水平知识的提高,新一代的香港围绝经期妇女更注重健康,追求更卓越的生活质量。由于围绝经期综合征临床症状繁多,病情反复,患病时间长,对广大患者做成严重的身心压力,同时也削弱她们的生产工作能力,令到她们的家庭关系及社交生活受到不良的影响。围绝经期妇女健康是一个不容忽视的大课题,有需要研究关注。由于治疗女性围绝经期综合征所用的西药存在一定的副作用,再加上医学模式的转变、健康概念有了新的内涵,人们不仅追求生命的量更注重生命的质,因此,寻找一种安全,有效的方法对防治本病具有重要的意义。中医是具有数千年实践的医学,中医治疗妇科疾病具有一定的疗效与特色,针灸和中药疗法治疗本病不仅具有较好的临床效果,且毒副作用少、简便易行。如何应用中医优势为围绝经期妇女提供符合需要的中医顾护调治保健措施,加强中医在本港医疗体系中为围绝期妇女健康做出贡献,突出中医防治疾病的优势,以提高广大香港围绝经期妇女的健康质素和生活质量,助她们轻松跨越围绝经期是很值得研究的课题目的本课题通过观察针刺结合补肾疏肝中药疗法治疗围绝经期综合征的临床疗效,并比较针刺加中药和纯中药两组不同治疗方法的效果,以及对围绝经期综合征患者生存质量的影响,来探讨针灸治疗围绝经期综合征的可能作用机理。期望通过本次研究,能为日后临床治疗该病提供一项安全有效又具中医特色的疗法,继而为提高众多香港围绝经期综合征患者生存质量做出贡献,并为推动香港中医专科化发展及弘扬中医文化做出贡献。方法收集博爱医院中医门诊2010年4月-2010年12月期间就诊,年龄在45-55岁之间的妇女,确诊为围绝经期综合征及符合中医肾虚肝郁证型的诊断的患者共63例为研究对象,按随机化原则,根据随机数字表将符合纳入标准的63例围绝经期综合征患者分为治疗组(针刺加中药组)31例,对照组(单纯中药组)32例。各组具体研究方法分别为：一、治疗组：采用针刺加补肾疏肝中药治疗。针刺取两组穴位：①：百会、关元、气海、三阴交(双)、太冲(双)；②：肝俞(双)、肾俞(双)、阳陵泉(双)、内关(双)、太溪(双)。操作方法：每次选一组穴位,两组穴位交替使用,下针后每10分钟行针1次,留针30分钟。两组穴位交替使用,隔天一次,月经期间停针灸治疗,连续治疗两个月。中药：对患者予以浓缩中药颗粒六味地黄丸合丹栀逍遥散(每10克六味地黄丸浓缩中药颗粒含生草药：熟地24g、淮山12g、山萸肉12g、茯苓9g、泽泻9g、牡丹皮9g；每10克丹栀逍遥散浓缩中药颗粒含生草药：柴胡12g、白术12g、当归12g、白芍12g、茯苓12g、牡丹皮10g、栀子10g、炙甘草6g。比例：六味地黄丸：丹栀逍遥散1：1,每天口服2次,每次10克(5克六味地黄丸合5克丹栀逍遥散),连续服用两个月。二、对照组：采用单纯补肾疏肝中药治疗,对患者予以浓缩中药颗粒六味地黄丸合丹栀逍遥散。比例：六味地黄丸：丹栀逍遥散1：1,每天口服2次,每次10克(5克六味地黄丸合5克丹栀逍遥散),连续服用两个月。两组治疗前后均从以下几个方面进行临床观察：(1)临床症状评分采用改良Kupperman评分量表,该量表自发表至今是目前国内外应用最广泛的围绝经综合征疗效评价指标,量表里的13个症状可反映与围绝经综合征相关的不同系统的表现,具有一定的代表性。(2)围绝经期综合征主要症状改变测定：对围绝经期综合征常见的主要症状潮热出汗、感觉异常、失眠、易激动、抑郁、眩晕、疲乏、骨关节痛,骨肉痛、头痛、心悸、皮肤蚂蚁走感、性交痛、泌尿系等13项症状,采用改良Kupperman评分表,在治疗前,中(治后1个月),治疗后(治后2个月)各评估1次,并计算其改善值,KI改善值。(3)SF-36健康调查简表(中文版),该量表广泛使用于临床,有较好的信度、效度和代表性,作为生存质量的主要结局指标。其中共有躯体健康(PF)、体角色功能(RP)、躯体疼痛(BP)、总体健康(GH)、活力(VT)、社会功能(SF)、情绪角色功能(RE)、心理健康(MH)等8个维度,每个维度包含若干问题,共36个项目。(4)安全性检测,治疗前后检查血、尿常规、肝肾功能、心电图等,并于治疗期间记录不良反应观察表,疗程结束后填写安全性评价表。两组患者治疗前,治疗1月后及治疗2月后进行均进行问卷评分。将全部数据输入SPSS13.0统计软件,对数据资料进行统计学处理及分析,得出结论。结果在实验过程中治疗组和对照均无失访或退出病例,具体治疗结果如下：一、治疗前两组患者在年龄、病程、中医证型方面等各项基本资料组间比较,经独立样本T检验后(P>0.05)无统计学差异,提示两组样本均来自于同一总体,彼此间具有可比性。二、围绝经期综合征临床症状疗效评价(1)改良Kupperman(KI)评分治疗前两组间总体症状总评分KI指数比较无差异(P>0.05),表明两组间基本资料具有可比性。①治疗后1个月及2个月治疗组KI指数自身前后比较有显著性差异(P<0.01),治疗后1个月及2个月对照组KI指数自身前后比较有显著性差异(P<0.01),提示两组治疗方法都有效,证明两组治疗方法都能大幅度降低了KI评分,有效治疗围绝经期综合征症状如潮热出汗、感觉异常、失眠、易激动、抑郁、眩晕、疲乏、骨关节痛、骨肉痛、头痛、心悸、皮肤蚂蚁走感、性交痛、泌尿系等症状,而且治疗两个月的效果明显比治疗一个月的效果好。②治后两组间KI指数改善值比较有差异(P<0.05),说明治疗组针刺加中药整体的效果比对照组单纯中药好。③治疗前两组的KI评分均值都接近25分,在治疗后1个月,治疗组KI指数均值由治疗前的25.90±6.91下降至治疗后的15.52±5.09；对照组KI指数均值由治疗前的24.25±6.21下降至治疗后的15.69±4.41；结果显示两组的KI指数都大幅度下降,证明两种治疗方法都可以有效改善患者肾虚肝郁体质所导致的围绝经期综合征症状。连续治疗2个月后,两组的KI指数持续下降,提示连续治疗两个月有加强疗效的作用。治疗组的KI改善值与对照组比较有显著差异,证明针药结合治疗比单纯中药疗效好。提示治疗组针药结合疗效明显优于对照纯中药组,针刺结合中药方对治疗围绝经期综合征疗效确切。(2)两组间各项围绝经期综合征症状组间疗效比较评价围绝经期综合征各症状疗效分析得出以下结论：①治疗组、对照组两组内比较：治疗1个月和治疗2个月在改善各个症状上两组均有效(P<0.05)。②治疗组、对照组两组组间比较：两组在治疗1个月和治疗2个月后KI改善值均比较无差异的症状为：潮热汗出、疲乏和性交痛症状；两组在治疗1个月和治疗2个月后KI改善值均比较有差异的症状为：失眠、易激动、抑郁、眩晕、骨关节、骨肉痛、头痛、心悸、皮肤蚂蚁样走感和泌尿系症状,说明治疗组的针刺加中药比对照组的纯中药治疗在神经系统,心理及疼痛症状上效果好；治疗1个月后,KI改善值均比较有差异的为：感觉异常(P=0.016),说明两组组间比较在改善感觉异常治疗组见效较快,但是治疗2个月后效果相若,提示中药的疗效起效较慢。三、治疗前后两组生存质量比较治疗前两组间相比,SF—36健康调查简表评分在8个维度上均无明显差异(P>0.05),说明两组之间具有可比性。①治疗组经治疗后在8个维度上均有明显改善(P<0.01),且在综合积分方面也有明显提高(P<0.01),说明针刺加中药治疗能有效改善其生存质量；②对照组经治疗后在8个维度上均有明显改善(P<0.01),且在综合积分方面也有明显提高(P<0.01),说明补肾疏肝法的中药治疗能有效改善其生存质量。③治疗后治两组间比较,除了在躯体健康(PF)、体角色功能(RP)、心理健康(MH)三方面治疗组与对照组无明显差异(P>0.05)外,在躯体疼痛(BP)、总体健康(GH)、生命活力(VT)、情绪角色功能(RE)及综合积分等方面,两组间比较,结果在统计学上均有显著性差异(P<0.01)。社会功能(SF)两组间比较,结果在统计学上有差异(P<0.05)。④表18结果显示运用针刺结加中药疗法的治疗组,在改善患者生存质量,如躯体疼痛(BP)、总体健康(GH)、生命活力(VT)、情绪角色功能(RE)、社会功能(SF)等五方面的作用,其疗效更优于采用单纯中药组；但两组在改善两躯体健康(PF)、体角色功能(RP)、心理健康(MH)三方面,组间的程度并无明显差异,说明两组在改善这三方面的疗效相若。四、治疗后两组疗效比较两组患者疗效构成比组间比较,经Ridit分析后两组间疗效比较有差异(P<0.05)。说明运用针刺结合中药治疗围绝经期综合征患者,其疗效明显优于采用单纯中药治疗方法。治疗组总有效率为90.3%,而对照组总有效率为75.0%,两组间总疗效比较,统计结果显示,两组间比较无差异(P>0.05),说明运用针刺结合中药治疗围绝经期综合征患者,其总体疗效与采用单纯中药治疗效果相若。五、治疗后两组不良反应比较整个研究过程中,治疗期间,治疗组与对照组中的患者均未发现明显不良反应,故两组安全级别均属于1级。结论临床证实针刺能刺激输穴通过经络的传导调节脏腑功能,使得全身各大系统的功能得到调整,改善神经功能,镇静、镇痛等使临床症状得到有效的控制和改善,患者躯体疼痛症状减轻、生活和工作能力、情绪稳定、社会功能增强、总体健康水平显著提高。补肾疏肝中药治疗本病切中病机,六味地黄丸及丹桅逍遥散合方对机体的作用是多方面、多系统、多靶点的,从而对肾虚肝郁型围绝经期综合征所导致的一系列烦躁易怒、头晕耳鸣、口干目涩、潮热汗出、口干口苦、心烦失眠等症状起良好的治疗效果。因此针药结合治疗围绝经期综合征疗效优于单纯中药治疗,值得在临床中推广使用。
%U https://kns.cnki.net/kcms2/article/abstract?v=XEQRgWHfXDG01wPIxMFHcAJc2R1nffO6Uo5njUtvgiPC2d0f1X0IrakIgnaknxKKtpMWaEzv47bzEOzzJ32Mmgwk3wGjAwtxy3hhEo9bHkYD0KbubInxeFFTKGBWS6nXzp167Bu4kK5dA-rDdhK4cpH8t5gOPDVh&uniplatform=NZKPT&language=CHS
%W CNKI

%0 Thesis
%A 潘家怡
%T 雷射针灸治疗肝肾阴虚型更年期综合征的临床研究
%Y 金宏柱
%J 南京中医药大学
%9 博士
%D 2011
%K雷射针灸;肝肾阴虚;更年期综合征;临床研究
%X 目的：评价雷射针灸治疗肝肾阴虚型更年期综合征的临床疗效,探讨其作用机理。方法：采用随机对照单盲的试验方法,共收集92例病例,将符合纳入标准的肝肾阴虚型更年期综合征患者随机分配到治疗组和对照组,由于治疗过程中病例的脱落和剔除,实际完成数为88例,治疗组为雷射针灸体穴加耳穴治疗组,本组23例患者,对照组分为雷射针灸体穴治疗组、雷射针灸耳穴治疗组和中药组(六味地黄丸),每组分别为22、21、22例患者。4周为一个疗程,连续观察两个疗程,治疗前后分别填写临床症状观察表,并选用国际公用的kupperman评分法对患者治疗前及治疗后的临床症状进行评价,以观察患者治疗后临床症状的改善情况；检测患者治疗前与治疗后血中促卵泡刺激素(FSH)、促黄体生成素(LH)、雌二醇(E2)的水平变化。对雷射针灸疗效及安全性等进行分析判定,观察治疗后治疗组与对照组组间的差异性。结果：总有效率治疗组为86.96%,雷射针灸体针组为72.73%,雷射针灸耳针组为71.43%,中药组为86.36%。治疗组和雷射针灸体针组及雷射针灸耳针组比较有显著性差异(P<0.05),治疗组和中药组比较无显著性差异(P>0.05)；雷射针灸体针组和雷射针灸耳针组比较无显著性差异(P>0.05)。治疗组治疗后Kupperman症状评分指数(M1)显著下降(P<0.05),肝肾阴虚型潮热汗出、烦躁易怒、失眠等主症改善显著(P<0.05),与雷射针灸体穴组和耳穴组有显著性差异(P<0.05),与中药组无显著性差异(P>0.05)。治疗组治疗后血清E2水平显著升高(P<0.05),血清FSH和LH均显著降低(P<0.05),且与三个对照组治疗后相比差异显著(P<0.05)。雷射针灸体穴组和中药组治疗后在FSH和LH上无显著性差异(P>0.05),三个对照组治疗后组间比有显著性差异(P<0.05)。结论：雷射针灸体穴加耳穴治疗可以显著地改善肝肾阴虚型更年期综合征患者的临床症状及血清内分泌激素水平,所以雷射针灸治疗是改善更年期综合征患者症状和微循环,调节内分泌及植物神经,增强免疫功能的有效方法,值得进一步研究和临床推广应用。
%U https://kns.cnki.net/kcms2/article/abstract?v=XEQRgWHfXDG01wPIxMFHcAJc2R1nffO6Uo5njUtvgiPC2d0f1X0IrT8Qp20cYnHKnDKzJLMrmvyMN3lvSWMC6QlZpw7azMlBroB7uOiv8-4UNPmu7UkoellX5UpX6yysZAod-362-JKs4_xG11xL77KMI9jqd_Io&uniplatform=NZKPT&language=CHS
%W CNKI

%0 Journal Article
%A 郭言川
%+ 南京市秦淮区中医院;
%T 脑循环治疗仪结合针刺治疗围绝经期妇女失眠
%J 黑龙江中医药
%D 2010
%V 39
%N 06
%X <正>失眠,是临床常见病和多发病,古代文献记载谓之"不寐",现代医学认为其以经常不能获得正常睡眠为特征的一种常见疾病,围绝经期妇女较易出现睡眠障碍,临床使用脑循环治疗仪结合针刺治疗取得了较好的疗效,现汇报如下:1一般资料所有病例均来源于2008年7月-2009年7月我院针灸科门诊就诊的65例患者,根据患者进入研究的时间先后顺序,按随机数字表随机分为治疗组和对照组,其中治疗组35例,平均年龄为51.1岁,失眠病程为1个月～3个月不等,平均病程为2.1个
%P 40
%@ 1000-9906
%U https://kns.cnki.net/kcms2/article/abstract?v=XEQRgWHfXDFroLM44WfweRKbBIrapp9a0kO4lDXNcqZ9cIxtWiQx2iP9zLh5rOzMX3hnj0KdMMWJKhBwjPZM28F7PsjQPWeu0DjV7KKVg8LDk8UoXqvdPtWietEEenfmDktiNUaJobI57VzLEY9ktA==&uniplatform=NZKPT&language=CHS
%W CNKI

%0 Conference Proceedings
%A 雷霭霞
%A 林仁勇
%A 陈俊琦
%A 吴俊贤
%A 肖慧玲
%A 黄泳
%+ 南方医科大学中医药学院针灸科;
%T 薄氏腹针配合TDP治疗围绝经期综合征的临床观察
%B 第二届腹针国际学术研讨会
%C 中国广西南宁
%? 中国针灸学会腹针专业委员会(Abdominal Acupuncture Committee of China Association of Acupuncture and Moxibustion)
%D 2009
%P 5
%K薄氏腹针;围绝经期综合征;Kupperman量表;TDP;针灸治疗
%X 目的:观察薄氏腹针为主,配合TDP治疗围绝经期综合征的临床疗效。方法临床观察于2008.3-2008.12在香港良方、葆康、天佑堂等中医诊所进行。40例围绝经期综合征患者均接受薄氏腹针配合TDP照射的方法进行治疗,针刺穴位包括"引气归元"、"腹四关"、"调肝气"、"调脾气"、双侧气穴、关元下。TDP照射神阙穴。观察周期为8周(每周治疗3次)。观察指标包括临床疗效、不同证型临床疗效、Kupperman总分和各项因子评分、治疗过程中患者不适记录等。结果40例围绝经期综合征患者经过腹针为主配合TDP的治疗后,总有效率为92.5%;而且肾阴虚证、肝肾阴虚证、肾阳虚证、脾肾阳虚证、肾阴阳俱虚证各型患者的临床疗效的比较也没有显着性差异(P>0.05);治疗后,围绝经期综合征患者各项症状均有减轻,Kupperman总分显着降低(P<0.01),其中,潮热出汗、情绪波动等症状治疗前后比较差异有非常显着性意义(P<0.01),失眠、抑郁疑心、眩晕、疲倦乏力、肌肉骨节痛、心悸等症状治疗前后比较差异有显着性意义(P<0.05);并且,40例围绝经期综合征患者治疗过程中,均未发现有特殊不适反应。结论薄氏腹针配合TDP照射,适用于围绝经期综合征的各类证型,疗效肯定,在改善潮热出汗、情绪波动、失眠、抑郁疑心、眩晕、疲倦乏力、肌肉骨节痛、心悸等症状方面有一定优势。薄氏腹针配合TDP照射,对围绝经期综合征有着肯定的治疗作用,能够有效地改善围绝经期综合征患者的临床症状,促进其临床痊愈。
%P 114-118
%U https://kns.cnki.net/kcms2/article/abstract?v=XEQRgWHfXDFroLM44WfweRKbBIrapp9ardlvPSWiKmBEn-ZEV6hS4FMyWmG8eWmdvjvtsPeTb-IH0vvVHuxzba1JM4B8s9d5CaTdmIJU_1Ph4kXNAOSFSGFy65QBjrzxhOky7SRk0m3a2ejoIyRZza7u3j7D21Rs&uniplatform=NZKPT&language=CHS
%W CNKI

%0 Journal Article
%A 莫绍强
%+ 柳州市中医院传统疗法科;
%T 薄氏腹针配合心理疏导治疗更年期不寐
%J 辽宁中医药大学学报
%D 2009
%V 11
%N 10
%K薄氏腹针;更年期不寐;心理疗法
%X 目的:薄氏腹针配合心理疏导疗法治疗妇女更年期不寐的临床疗效。方法:将90例更年期妇女失眠患者随机分为两组。治疗组60例采用薄氏腹针配合心理疏导疗法;对照组传统针刺疗法。10天为1个疗程,2个疗程后观察两组患者的临床疗效。结果:治疗组临床综合疗效明显优于对照组(P<0.01)。结论:薄氏腹针配合心理疏导疗法治疗妇女更年期不寐具有较好的临床疗效。
%P 142-143
%@ 1673-842X
%U https://link.cnki.net/doi/10.13194/j.jlunivtcm.2009.10.144.moshq.075
%R 10.13194/j.jlunivtcm.2009.10.144.moshq.075
%W CNKI

%0 Journal Article
%A 陈霞
%A 涂豫建
%+ 四川省人民医院;
%T 针刺中药联合治疗在围绝经期失眠症中的临床研究
%J 当代医学
%D 2009
%V 15
%N 06
%K失眠症;围绝经期;针刺疗法;中药
%X 目的评价针刺配合中药治疗围绝经期失眠症的疗效。方法将94例围绝经期失眠症患者随机分为针药治疗组30例,同时给予滋肾宁心中药治疗和针刺治疗;中药治疗组32例,给予滋肾宁心中药治疗;对照组32例,给予艾司唑仑治疗,共治疗1个月。采用阿森斯失眠量表(AIS)评定临床疗效,记录三组治疗前后围绝经期相关症状变化情况以及停药1月、3月、6月痊愈及显效病例复发情况。结果三组治疗前后AIS总分比较有显著差异("P<0.01");针药组总有效率86.67%,高于中药组(78.13%)及对照组(81.25%);与对照组比较,围绝经期相关症状缓解率针药治疗组明显优于对照组("P<0.01"),略高于中药组;停药后随访半年,针药治疗组复发率明显低于对照组。结论针刺中药联合治疗围绝经期失眠症有效且复发率低。
%P 147-149
%@ 1009-4393
%U https://kns.cnki.net/kcms2/article/abstract?v=XEQRgWHfXDFZLYo0dyi3HVxwmazPE_kK5nmtBar-crtyROioh6gh4LMwdTmQrH3DVY0nI5BxjsR-7XRk3DyN3rztiMJe0RReK-r5Ql52dpfC_-JdoSstKY-NNOMxAcz22VF7wnmuNPhapyrWzDo2-g==&uniplatform=NZKPT&language=CHS
%W CNKI

 
