# Supplementary material for: The effectiveness and safety of acupuncture combined with medication in the treatment of perimenopausal insomnia: a systematic review and meta-analysis
Source: Front Neurol. 2025 Mar 13;16:1476719. doi: 10.3389/fneur.2025.1476719 (PMC11966447; doi:10.3389/fneur.2025.1476719)
Supplement: Supplementary file 1 [file Data_Sheet_1.ZIP › Search strategies/Cochrane Library Search strategy.txt]

Search Name:	
Date Run:	02/07/2024 14:05:28
Comment:	

ID	Search	Hits
#1	MeSH descriptor: [Perimenopause] explode all trees	229
#2	(Perimenopausal Syndrome):ti,ab,kw OR (Menopausal Transition):ti,ab,kw (Word variations have been searched)	666
#3	#1 OR #2	815
#4	MeSH descriptor: [Sleep Initiation and Maintenance Disorders] explode all trees	3773
#5	(Sleep Difficulty):ti,ab,kw OR (Difficulty Falling Asleep):ti,ab,kw OR (Sleep Disorder):ti,ab,kw OR (Poor Sleep Quality):ti,ab,kw OR (Sleep Deprivation):ti,ab,kw OR (Inability Closing Eyes):ti,ab,kw OR (Inability Lying Down):ti,ab,kw OR (Sleeplessness):ti,ab,kw	16223
#6	#4 OR #5	18627
#7	MeSH descriptor: [Randomized Controlled Trial] explode all trees	37
#8	(Random):ti,ab,kw OR (Control):ti,ab,kw OR (Intervention):ti,ab,kw OR (Randomized Controlled):ti,ab,kw OR (Randomized Controlled Study):ti,ab,kw OR (Clinical Trial):ti,ab,kw OR (Clinical Study):ti,ab,kw OR (Efficacy Observation):ti,ab,kw OR (Efficacy Evaluation):ti,ab,kw	1615008
#9	#7 OR #8	1615008
#10	MeSH descriptor: [Acupuncture] explode all trees	224
#11	(Acupuncture and Moxibustion):ti,ab,kw OR (Scalp Acupuncture):ti,ab,kw OR (Neck Acupuncture):ti,ab,kw OR (Auricular Acupuncture):ti,ab,kw OR (Tongue Acupuncture):ti,ab,kw OR (Hand Acupuncture):ti,ab,kw OR (Foot Acupuncture):ti,ab,kw OR (Abdominal Acupuncture):ti,ab,kw OR (Body Acupuncture):ti,ab,kw OR (Intradermal Needle):ti,ab,kw OR (Electroacupuncture):ti,ab,kw OR (Warm Acupuncture):ti,ab,kw OR (Fire Needle):ti,ab,kw OR (Press Needle):ti,ab,kw OR (Thread Embedding):ti,ab,kw OR (Needle Embedding):ti,ab,kw OR (Acupoint Catgut Embedding):ti,ab,kw	9904
#12	#10 OR #11	10060
#13	#3 AND #6 AND #9 AND #12	8
