# Supplementary material for: The effectiveness and safety of acupuncture combined with medication in the treatment of perimenopausal insomnia: a systematic review and meta-analysis
Source: Front Neurol. 2025 Mar 13;16:1476719. doi: 10.3389/fneur.2025.1476719 (PMC11966447; doi:10.3389/fneur.2025.1476719)
Supplement: Supplementary file 1 [file Data_Sheet_1.ZIP › Search strategies/Cochrane Library Total 8.ris]

Record #1 of 8
Provider: John Wiley & Sons, Ltd.
Content: text/plain; charset="UTF-8"

TY  -  JOUR
AN  -  CN-02527487
AU  -  Wang, Y
AU  -  Yue, HY
AU  -  Chen, YQ
AU  -  Yin, X
AU  -  Xu, SF
AU  -  Mi, YQ
AU  -  Li, SS
TI  -  Jianpi Peiyuan acupoint thread embedding therapy for perimenopausal obesity: a randomized controlled trial
JA  -  Zhongguo zhen jiu [Chinese acupuncture & moxibustion]
PY  -  2023
VL  -  43
IS  -  3
CC  -  Gynaecology and Fertility
SP  -  294‐298
C3  -  PUBMED 36858391
M3  -  Journal article
KW  -  Acupuncture Points
KW  -  Anxiety
KW  -  Humans
KW  -  Obesity
KW  -  Perimenopause
KW  -  Sleep Initiation and Maintenance Disorders
DO  -  10.13703/j.0255-2930.20220526-0007
AB  -  OBJECTIVE: To observe the clinical efficacy and safety of Jianpi Peiyuan acupoint thread embedding therapy on perimenopausal obesity (PMO). METHODS: Ninety‐six patients of PMO were randomly divided into an observation group (48 cases) and a control group (48 cases). The control group received health education and lifestyle intervention. On the basis of the treatment in the control group, the observation group was treated with acupoint thread embedding at the main acupoints of Shangwan (CV 13), Zhongwan (CV 12), Xiawan (CV 10), Yinlingquan (SP 9) and Fenglong (ST 40), etc. as well as the supplementary acupoints in accordance with the syndrome differentiation, once every 2 weeks for 8 weeks (4 times in total). The indexes of obesity (body mass index [BMI], waist circumference, hip circumference and body mass), modified Kupperman score, insomnia severity index (ISI) score, self‐rating anxiety scale (SAS) score, and self‐rating depression scale (SDS) score of the two groups were observed before and after treatment, and the safety was evaluated. RESULTS: After treatment, BMI, waist circumference, hip circumference and body mass in the two groups were lower than before treatment (P<0.05), and those in the observation group were lower than the control group (P<0.05). After treatment, Kupperman, ISI and SAS scores in the observation group were lower than before treatment (P<0.05), and ISI score in the control group was lower than before treatment (P<0.05). Kupperman, ISI and SAS scores in the observation group were lower than those in the control group (P<0.05). There was no significant difference in SDS between the two groups or within groups (P>0.05). No serious adverse reactions occurred during the experiment. CONCLUSION: Jianpi Peiyuan acupoint thread embedding therapy can reduce the degree of obesity in PMO patients, and improve patients' the perimenopausal symptoms, insomnia and anxiety, with good safety.
UR  -  https://www.cochranelibrary.com/central/doi/10.1002/central/CN-02527487/full
ER  -  


Record #2 of 8
Provider: John Wiley & Sons, Ltd.
Content: text/plain; charset="UTF-8"

TY  -  JOUR
AN  -  CN-02396921
AU  -  Feng, H
AU  -  Pan, A
AU  -  Zheng, G
AU  -  Yu, W
TI  -  Clinical study of auricular point seed burying combined with fire dragon pot moxibustion in perimenopausal women with insomnia
JA  -  Journal of obstetrics and gynaecology research
PY  -  2022
VL  -  48
IS  -  7
CC  -  Gynaecology and Fertility
CC  -  Complementary Medicine
SP  -  1938‐1944
C3  -  PUBMED 35508300,EMBASE 2016477202
M3  -  Journal article
KW  -  *depression
KW  -  *insomnia
KW  -  *moxibustion
KW  -  *plant seed
KW  -  Acupuncture Points
KW  -  Adult
KW  -  Anxiety
KW  -  Article
KW  -  Chinese medicine
KW  -  Controlled study
KW  -  Female
KW  -  Human
KW  -  Humans
KW  -  Major clinical study
KW  -  Moxibustion
KW  -  Nursing intervention
KW  -  Perimenopause
KW  -  Pittsburgh Sleep Quality Index
KW  -  Randomized controlled trial
KW  -  Seeds
KW  -  Self evaluation
KW  -  Sleep Initiation and Maintenance Disorders [therapy]
KW  -  Somnolence
KW  -  Treatment Outcome
DO  -  10.1111/jog.15277
AB  -  Objective: To intervene the insomnia symptoms of perimenopausal women by auricular point seed burying combined with fire dragon pot moxibustion, in order to improve the quality of sleep and life of the participants. Methods: Seventy female participants with perimenopausal insomnia who were treated with Chinese medicine techniques from January 2020 to October 2020 were randomly divided into a control group and an observation group, with 35 participants in each group. Participants in the control group were treated with the traditional Chinese medicine nursing intervention of burying seeds at auricular points. And participants in the observation group were additionally treated with fire dragon pot moxibustion. After 10 weeks of intervention, the Pittsburgh Sleepiness Index (PSQI), self‐assessment scores of anxiety (SAS) and depression (SDS), and treatment efficacy of the two groups were compared, respectively. Results: Before the intervention, there was no statistically significant difference in general information, sleep index scores, SAS, SDS scores between the two groups (p > 0.05). After the intervention, the SAS, SDS, and PSQI scores were significantly lower than the control group. Compared with the control group, the time to fall asleep was shorter and the duration of total sleep was longer in the observation group (p < 0.05). The treatment efficacy was better in the observation group (p < 0.05). Conclusion: Auricular point seed burying combined with fire dragon pot moxibustion therapy can be more effect than auricular point seed burying alone in treating perimenopausal women with insomnia.
UR  -  https://www.cochranelibrary.com/central/doi/10.1002/central/CN-02396921/full
ER  -  


Record #3 of 8
Provider: John Wiley & Sons, Ltd.
Content: text/plain; charset="UTF-8"

TY  -  JOUR
AN  -  CN-01115712
AU  -  Liu, Z
AU  -  Wang, Y
AU  -  Xu, H
AU  -  Wu, J
AU  -  He, L
AU  -  Jiang, JY
AU  -  Yan, S
AU  -  Du, R
AU  -  Liu, B
TI  -  Efficacy of electroacupuncture for symptoms of menopausal transition: study protocol for a randomized controlled trial
JA  -  Trials
PY  -  2014
VL  -  15
CC  -  Complementary Medicine
CC  -  Gynaecology and Fertility
SP  -  242
C3  -  PUBMED 24950841,EMBASE 53202199
M3  -  Journal article
KW  -  *climacterium
KW  -  *electroacupuncture
KW  -  *hot flush/th [Therapy]
KW  -  *menopausal syndrome/th [Therapy]
KW  -  Acupuncture Points
KW  -  Acupuncture needle
KW  -  Adult
KW  -  Anxiety disorder/th [Therapy]
KW  -  Article
KW  -  Clinical evaluation
KW  -  Controlled study
KW  -  Electroacupuncture [adverse effects, *methods]
KW  -  Faintness/co [Complication]
KW  -  Female
KW  -  Follow‐Up Studies
KW  -  Hematoma/co [Complication]
KW  -  Hot Flashes [*therapy]
KW  -  Human
KW  -  Humans
KW  -  Infection/co [Complication]
KW  -  Major clinical study
KW  -  Menopause
KW  -  Menopause Specific Quality of Life Questionnaire
KW  -  Middle Aged
KW  -  Migraine/th [Therapy]
KW  -  Multicenter study
KW  -  Needles
KW  -  Pain/co [Complication]
KW  -  Patient safety
KW  -  Phase 1 clinical trial
KW  -  Placebo
KW  -  Placebo Effect
KW  -  Placebo effect
KW  -  Prospective Studies
KW  -  Prospective study
KW  -  Quality of Life
KW  -  Questionnaire
KW  -  Randomized controlled trial
KW  -  Rating scale
KW  -  Research Design
KW  -  Scoring system
KW  -  Sex hormone/ec [Endogenous Compound]
KW  -  Sexual dysfunction/th [Therapy]
KW  -  Sham procedure
KW  -  Sleep disorder/th [Therapy]
KW  -  Sweat gland disease/th [Therapy]
KW  -  Symptom
KW  -  Treatment outcome
KW  -  Vaginal dryness/th [Therapy]
DO  -  10.1186/1745-6215-15-242
AB  -  BACKGROUND: Previous studies have shown that acupuncture can alleviate postmenopausal symptoms, such as hot flashes, but few studies have assessed symptoms during the menopausal transition (MT) period. Thus, the effect of acupuncture upon MT symptoms is unclear. We designed a large‐scale trial aimed at evaluating the efficacy of electroacupuncture for MT symptoms compared with sham electroacupuncture and at observing the safety of electroacupuncture. METHODS/DESIGN: In this multicenter randomized controlled trial, 360 women will be randomized to either an electroacupuncture group or a sham electroacupuncture group. During the 8‐week‐long treatment, a menopause rating scale, average 24‐hour hot flash score, Menopause‐Specific Quality of Life Questionnaire score, and level of female hormones will be observed. Follow‐ups at the 20th and 32nd week will be made. DISCUSSION: Though there is no completely inert placebo acupuncture and blinding is difficult in acupuncture trials, the placebo effect of EA can still be partially excluded in this study. For the placebo control, we use non‐points and a tailor‐made sham needle. This needle is different from a retractable needle, which is usually used for sham acupuncture. The needle in this trial is more simply constructed and more acceptable to Chinese people. We expect to evaluate the efficacy of electroacupuncture for MT symptoms and clarify its effect on these symptoms. TRIAL REGISTRATION: ClinicalTrials.gov Identifier: NCT01849172 (Date of registration: 05/05/2013).
UR  -  https://www.cochranelibrary.com/central/doi/10.1002/central/CN-01115712/full
ER  -  


Record #4 of 8
Provider: John Wiley & Sons, Ltd.
Content: text/plain; charset="UTF-8"

TY  -  JOUR
AN  -  CN-01783212
AU  -  Nelson, HD
TI  -  Menopause
JA  -  Lancet (london, england)
PY  -  2008
VL  -  371
IS  -  9614
SP  -  760‐770
C3  -  PUBMED 18313505,EMBASE 351288876
M3  -  Journal article
KW  -  *menopausal syndrome /diagnosis /drug therapy /epidemiology /therapy
KW  -  Acupuncture
KW  -  Adult
KW  -  Aging [*physiology, psychology]
KW  -  Amines [*therapeutic use]
KW  -  Body weight change
KW  -  Body weight gain
KW  -  Breast cancer /drug therapy
KW  -  Breast tenderness /side effect
KW  -  Cardiovascular disease /side effect
KW  -  Cholecystitis /side effect
KW  -  Clinical feature
KW  -  Clinical trial
KW  -  Controlled clinical trial
KW  -  Cyclohexanecarboxylic Acids [*therapeutic use]
KW  -  Depression /drug therapy
KW  -  Diagnostic procedure
KW  -  Dizziness /side effect
KW  -  Dose response
KW  -  Drug contraindication
KW  -  Drug efficacy
KW  -  Drug formulation
KW  -  Drug mechanism
KW  -  Estrogen Replacement Therapy
KW  -  Exercise
KW  -  Female
KW  -  Female genital system
KW  -  Gabapentin
KW  -  Headache /side effect
KW  -  Hot Flashes [*drug therapy, etiology]
KW  -  Hot flush /drug therapy /side effect
KW  -  Human
KW  -  Humans
KW  -  Liver disease /side effect
KW  -  Menopause [drug effects, *physiology, psychology]
KW  -  Menstrual cycle
KW  -  Meta analysis
KW  -  Middle Aged
KW  -  Nausea and vomiting /side effect
KW  -  Pain /side effect
KW  -  Prescription
KW  -  Prevalence
KW  -  Priority journal
KW  -  Pruritus /side effect
KW  -  Quality of life
KW  -  Randomized Controlled Trials as Topic
KW  -  Randomized controlled trial
KW  -  Rash /side effect
KW  -  Review
KW  -  Seizure /drug therapy
KW  -  Side effect /side effect
KW  -  Systematic review
KW  -  Treatment failure
KW  -  Treatment outcome
KW  -  Treatment response
KW  -  Unspecified side effect /side effect
KW  -  Uterus bleeding /side effect
KW  -  Vasomotor disorder
KW  -  Venous thromboembolism /side effect
KW  -  gamma‐Aminobutyric Acid [*therapeutic use]
DO  -  10.1016/S0140-6736(08)60346-3
AB  -  Menopause is the time of life when menstrual cycles cease, and is caused by reduced secretion of the ovarian hormones oestrogen and progesterone. Although menopause is a normal event for women, individual experiences vary, and some women seek medical advice for the management of symptoms. Many symptoms have been attributed to menopause, but only vasomotor dysfunction and vaginal dryness are consistently associated with this time of life in epidemiological studies. Other common symptoms such as mood changes, sleep disturbances, urinary incontinence, cognitive changes, somatic complaints, sexual dysfunction, and reduced quality of life may be secondary to other symptoms, or related to other causes. Trials of therapies for vasomotor dysfunction have shown improvements with oestrogen, gabapentin, paroxetine, and clonidine, but little or no benefit with other agents; adverse effects of these treatments must also be considered. Many questions about menopausal transition and its effects on health have not been adequately addressed.
UR  -  https://www.cochranelibrary.com/central/doi/10.1002/central/CN-01783212/full
ER  -  


Record #5 of 8
Provider: John Wiley & Sons, Ltd.
Content: text/plain; charset="UTF-8"

TY  -  JOUR
AN  -  CN-01930267
AU  -  Meng, F
AU  -  Gong, W
AU  -  Liao, Y
AU  -  Xu, H
AU  -  Wang, X
TI  -  Effect of auricular intradermal needling combined with erjian (HX6,7i) bloodletting on sleep quality and neuroendocrine level in patients with perimenopausal insomnia
JA  -  Zhongguo zhen jiu [Chinese acupuncture & moxibustion]
PY  -  2018
VL  -  38
IS  -  6
CC  -  Gynaecology and Fertility
SP  -  575‐579
C3  -  PUBMED 29971997
M3  -  Journal article
KW  -  Acupuncture Points
KW  -  Acupuncture Therapy
KW  -  Bloodletting
KW  -  Humans
KW  -  Perimenopause
KW  -  Sleep Initiation and Maintenance Disorders [therapy]
KW  -  Treatment Outcome
DO  -  10.13703/j.0255-2930.2018.06.002
AB  -  OBJECTIVE: To compare the effect differences between auricular intradermal needling combined with erjian (HX6,7i) bloodletting and oral administration of western medicine, and to explore the efficacy of neuroendocrine level in patients with perimenopausal insomnia. METHODS: Ninety patients were randomized into an observation group and a control group, 45 cases in each one. In the observation group, auricular intradermal needling combined with erjian (HX6,7i) bloodletting were adopted alternately in the two ears. The auricular points were shen (CO10), xin (CO15), gan (CO12), shenmen (TF4), jiaogan (AH6a), neifenmi (CO18) and erjian (HX6,7i). The treatment was required once 3 days on the auricular points of one side alternatively. Oral administration of estazolam (1mg each day) was applied in the control group for 2 courses, 4 weeks as 1 course, once a day. The scores of Pittsburgh sleep quality index (PSQI), the levels of serum estrogen (E2), 5‐hydroxy tryptamine (5‐HT) and norepinephrine (NE) were valuated in the two groups before and after treatment. RESULTS: After treatment, the total scores of PSQI reduced in the two groups (both P<0.05), and the improvements of sleeping quality, sleeping time, sleeping difficulty, daytime dysfunction and the total PSQI score in the observation group were superior to those in the control group (all P<0.05). There was no significant difference in serum E2 before and after treatment in the two groups，and between the two groups after treatment (all P>0.05). After treatment, 5‐HT contents increased and NE levels decreased in the two groups (all P<0.05), with better results in the observation group (both P<0.05). The total effective rate was 95.6% (43/45) in the observation group, which was higher than 82.2% (37/45) in the control group (P<0.05). CONCLUSION: Auricular intradermal needling combined with erjian (HX6,7i) bloodletting can improve the sleep quality of patients with perimenopausal insomnia, and adjust the neurotransmitter level, which achieves better effect than western medication.
UR  -  https://www.cochranelibrary.com/central/doi/10.1002/central/CN-01930267/full
ER  -  


Record #6 of 8
Provider: John Wiley & Sons, Ltd.
Content: text/plain; charset="UTF-8"

TY  -  JOUR
AN  -  CN-01952849
AU  -  NCT04000113,
TI  -  Therapeutic Effect of Laser Acupuncture on Insomnia in Perimenopausal Women
JA  -  https://clinicaltrials.gov/show/NCT04000113
PY  -  2019
CC  -  Complementary Medicine
C3  -  CTgov NCT04000113
M3  -  Trial registry record
KW  -  Parasomnias
KW  -  Sleep Initiation and Maintenance Disorders
KW  -  Sleep Wake Disorders
AB  -  According to previous studies, the quality of subjective sleep in women is generally worse than that of men. The prevalence rate can be dramatically increased from 30% before menopause to 50% during menopausal transition. Although studies have shown that menopausal women who use hormone therapy can improve sleep disorders caused by hot flashes, night sweats, sleep disorders, such as sleep apnea, the limited benefits of hormone therapy are reported, the duration of treatment and efficacy required is uncertain. The doubts about the safety of hormone therapy have deterred many menopausal women. Systematic review and meta‐analysis show that acupuncture and related therapies (including electroacupuncture, ear needle, body acupoint massage and ear acupoint massage, etc.) used in the study of insomnia treatment have a significant therapeutic effect. However, for the reason that most of them are invasive treatments, patients receiving such treatment are often afraid and hesitated. This study will apply the low‐energy laser acupuncture treatment trials to menopausal women with insomnia. Sixty perimenopausal female volunteer subjects with 45‐60 years of age who have been assessed and screened for sleep disorders will be recruited and participate in this experiment. After completing the basic data and various related scales, the subjects will undergo a double‐blind, randomly allocated and controlled clinical trials. The experimental procedure is that the subjects will be placed in a soundproof, undisturbed clinic room, lying on a comfortable bed and a pillow and covered by a thin blanket. After the instruments setting ready, subject lie by first for 10 minutes, then a 5‐minute heart rate variability (HRV) measurement recording is underwent, followed by low‐dose near‐infrared laser acupuncture (10mWx10) treatment for 5 minutes, then subject lie by again for 5 minutes, and another 5 minutes of heart rate variability instrument recording followed, a total of 30 minutes experimental process. Acupoints of treatment will include both sides of the Sleep 1 (EXTRA‐1), both sides of the Neiguan (PC‐6), both sides of Shemen (HT‐7), both sides of the Sanyinjiao (SP‐3), both sides of the Taichung (LI‐3),total of 10 acupoints. The results of the analysis will be based on the Pittsburgh Sleep Quality index (PSQI) questionnaire, the Insomnia Severe Index scale (ISI) data as the main assessment results for analysis. The Menopause Rating Scale, (MRS), the Beck Drepression Inventory Index scale (BDI‐II) and the signal measurements of heart rate variability will be analyzed as secondary assessment grounds. Data of the questionnaires will be analyzed by the statistical method of Pair‐t test for the comparison of the data before and after trial. The signal data of heart rate variability are analyzed by the two way ANOVA method. We expect that by way of combination of low‐energy laser light irradiation method and theory of effective acupoint for insomnia can effectively improve the quality of sleep in perimenopausal women. The experiment will start on June, 2019.
UR  -  https://www.cochranelibrary.com/central/doi/10.1002/central/CN-01952849/full
ER  -  


Record #7 of 8
Provider: John Wiley & Sons, Ltd.
Content: text/plain; charset="UTF-8"

TY  -  JOUR
AN  -  CN-01929889
AU  -  Zhang, W
AU  -  Jin, Y
TI  -  Clinical observation of "Yinqi Guiyuan needles therapy" combined with moxibustion at Yongquan (KI 1) on perimenopausal insomnia with heart-kidney imbalance
JA  -  Zhongguo zhen jiu [Chinese acupuncture & moxibustion]
PY  -  2018
VL  -  38
IS  -  12
CC  -  Complementary Medicine
SP  -  1279‐1282
C3  -  PUBMED 30672215
M3  -  Journal article
KW  -  Acupuncture Points
KW  -  Acupuncture Therapy
KW  -  Humans
KW  -  Moxibustion
KW  -  Needles
KW  -  Perimenopause
KW  -  Sleep Initiation and Maintenance Disorders [therapy]
KW  -  Treatment Outcome
DO  -  10.13703/j.0255-2930.2018.12.008
AB  -  OBJECTIVE: To observe the clinical efficacy of "Yinqi Guiyuan needles therapy" combined with moxibustion at yongquan (KI 1) on perimenopausal insomnia (PMI) with heart‐kidney imbalance. METHODS: One hundred patients of PMI with heart‐kidney imbalance were randomly divided into a medication group and an acupuncture group, 50 cases in each group. In the medication group, diazepam and oryzanol were given. "Yinqi Guiyuan needles therapy" combined with moxibustion at yongquan (KI 1) were applied in the acupuncture group. The treatment was given for 2 courses, 10 days as a course. Before and after treatment, the Pittsburgh sleep quality index (PSQI) scale was used to evaluate the improvement of sleep quality in the two groups, and the clinical efficacy was compared. RESULTS: After 2 courses of treatment, the total PSQI score was (4.88±1.80) in the acupuncture group, which was significantly lower than (8.00±1.93) in the medication group, and the difference was statistically significant (P<0.05). Except for the sleep efficiency, the scores of other components in the acupuncture group were lower than those in the medication group, and the differences were statistically significant (all P<0.05). The total effective rate was 90.0% (45/50) in the acupuncture group and 68.0% (34/50) in the medication group. The difference was statistically significant (P<0.05). There was no obvious adverse reactions in entire course of the treatment in the acupuncture group and the safety was satisfactory. CONCLUSION: "Yinqi Guiyuan needles therapy" combined with moxibustion at Yongquan (KI 1) on PMI with heart‐kidney imbalance has good clinical effect.
UR  -  https://www.cochranelibrary.com/central/doi/10.1002/central/CN-01929889/full
ER  -  


Record #8 of 8
Provider: John Wiley & Sons, Ltd.
Content: text/plain; charset="UTF-8"

TY  -  JOUR
AN  -  CN-01943669
AU  -  Zhang, WR
AU  -  Guo, H
AU  -  Tan, SH
AU  -  Min, Y
AU  -  Yang, C
TI  -  Moxibustion therapy is superior to manual acupuncture in the treatment of perimenopausal insomnia: a randomized controlled trial
JA  -  Zhen CI yan jiu = acupuncture research
PY  -  2019
VL  -  44
IS  -  5
CC  -  Gynaecology and Fertility
CC  -  Complementary Medicine
SP  -  358‐362
C3  -  PUBMED 31155869
M3  -  Journal article
KW  -  Acupuncture Points
KW  -  Humans
KW  -  Moxibustion
KW  -  Perimenopause
KW  -  Sleep Initiation and Maintenance Disorders [therapy]
KW  -  Treatment Outcome
DO  -  10.13702/j.1000-0607.180320
AB  -  OBJECTIVE: To compare the clinical effect of manual acupuncture and moxibustion therapies in the treatment of perimenopausal insomnia (PMI). METHODS: A total of 60 outpatients with PMI were randomly and equally divided into an acupuncture group (29 cases) and a moxibustion group (28 cases). Acupoints Zhongwan (CV12), Xiawan (CV10), Qihai (CV6) and Guanyuan (CV4) were employed in these two groups. For acupuncture group, filiform needles were inserted slowly into these acupoints and twirled mildly for a while, and then retained for 30 min. When moxibustion performed, the ignited moxa‐cone was applied to the same 4 acupoints, with 7 cones for each acupoint. The treatment was conducted once daily for 10 consecutive days, suspended for 2 days, then another 10 days' treatment followed. The Pittsburgh Sleep Quality Index (PSQI) scale (7 items: subjective sleep quality, sleep latency, duration of sleep, habitual sleep efficiency, sleep disturbance, use of sleeping medications, and daytime dysfunction, 0－3 points per item, 0－21 points in total) was used to evaluate the patient's sleep quality. The clinical therapeutic effect was also assessed according to the sleep rate (＝sleep duration/total duration from spin‐in to wake‐up×100%). The contents of serum follicular stimulating hormone (FSH), estradiol (E2) and luteinizing hormone (LH) were detected using radioimmunoassay. RESULTS: After treatment, the total score of PSQI and the score of each item were all significantly reduced in the two groups relevant to their own pre‐treatment (P<0.01). The scores of sleep latency, sleep disturbance and daytime dysfunction were comparable between the two groups (P>0.05), but the total score, and scores of sleep quality, sleep duration, sleep efficiency, and use of sleeping medication were significantly lower in the moxibustion group than in the acupuncture group (P<0.05). Of the 29 and 28 cases in the acupuncture and moxibustion groups, 6 (20.69%) and 11 (39.29%) were cured, 7 (24.14%) and 9 (32.14%) experienced marked improvement, 9(31.03%) and 5 (17.86%) were effective, and 7(24.14%) and 3 (10.71%) ineffective, with the total effective rate being 75.86% and 89.29%, respectively. The therapeutic effect of moxibustion was obviously superior to that of acupuncture treatment (P<0.05). After the treatment, the levels of serum FSH and LH were significantly decreased (P<0.01), and that of E2 was significantly increased in both groups (P<0.01). The levels of FSH and E2 in the moxibustion group were obviously improved than those of the acupuncture group (P<0.05). CONCLUSION: Both acupuncture and moxibustion can relieve the sleep quality of patients with PMI, which may be associated with their effect in regulating serum hormone levels. The therapeutic effect of moxibustion is superior to that of acupuncture.
UR  -  https://www.cochranelibrary.com/central/doi/10.1002/central/CN-01943669/full
ER  -  
