# Supplementary material for: The effectiveness and safety of acupuncture combined with medication in the treatment of perimenopausal insomnia: a systematic review and meta-analysis
Source: Front Neurol. 2025 Mar 13;16:1476719. doi: 10.3389/fneur.2025.1476719 (PMC11966447; doi:10.3389/fneur.2025.1476719)
Supplement: Supplementary file 1 [file Data_Sheet_1.ZIP › Search strategies/EMBASE Search strategy.txt]

Embase
Session Results
.......................................................
No.  Query Results                                          Results  Date       
#13. #3 AND #6 AND #9 AND #12                                    20  2 Jul 2024 
#12. #10 OR #11                                              60,951  2 Jul 2024 
#11. acupuncture:ab,ti AND moxibustion:ab,ti OR 'scalp       13,482  2 Jul 2024 
     acupuncture':ab,ti OR 'neck acupuncture':ab,ti OR 
     'auricular acupuncture':ab,ti OR 'tongue 
     acupuncture':ab,ti OR 'hand acupuncture':ab,ti OR 
     'foot acupuncture':ab,ti OR 'abdominal 
     acupuncture':ab,ti OR 'body acupuncture':ab,ti OR 
     'intradermal needle':ab,ti OR 
     electroacupuncture:ab,ti OR 'warm 
     acupuncture':ab,ti OR 'fire needle':ab,ti OR 
     'press needle':ab,ti OR 'thread embedding':ab,ti 
     OR 'needle embedding':ab,ti OR 'acupoint catgut 
     embedding':ab,ti
#10. 'acupuncture'/exp                                       60,342  2 Jul 2024 
#9.  #7 OR #8                                             6,382,618  2 Jul 2024 
#8.  random:ab,ti OR control:ab,ti OR                     6,009,822  2 Jul 2024 
     intervention:ab,ti OR 'randomized 
     controlled':ab,ti OR 'randomized controlled 
     study':ab,ti OR 'clinical trial':ab,ti OR 
     'clinical study':ab,ti OR 'efficacy 
     observation':ab,ti OR 'efficacy evaluation':ab,ti
#7.  'randomized controlled trial'/exp                      831,739  2 Jul 2024 
#6.  #4 OR #5                                               122,930  2 Jul 2024 
#5.  'sleep difficulty':ab,ti OR 'difficulty falling         34,571  2 Jul 2024 
     asleep':ab,ti OR 'sleep disorder':ab,ti OR 'poor 
     sleep quality':ab,ti OR 'sleep deprivation':ab,ti 
     OR 'inability closing eyes':ab,ti OR 'inability 
     lying down':ab,ti OR sleeplessness:ab,ti
#4.  'insomnia'/exp                                          94,039  2 Jul 2024 
#3.  #1 OR #2                                                13,415  2 Jul 2024 
#2.  perimenopause:ab,ti OR 'perimenopausal                   4,814  2 Jul 2024 
     syndrome':ab,ti OR 'menopausal transition':ab,ti
#1.  'climacterium'/exp                                      11,603  2 Jul 2024 
.......................................................
