# Supplementary material for: The effectiveness and safety of acupuncture combined with medication in the treatment of perimenopausal insomnia: a systematic review and meta-analysis
Source: Front Neurol. 2025 Mar 13;16:1476719. doi: 10.3389/fneur.2025.1476719 (PMC11966447; doi:10.3389/fneur.2025.1476719)
Supplement: Supplementary file 1 [file Data_Sheet_1.ZIP › Search strategies/EMBASE Total 20.ris]

TY  - JOUR
M3  - Article
Y1  - 2024
VL  - 103
IS  - 17
SP  - E37930
SN  - 1536-5964
SN  - 0025-7974
JF  - Medicine (United States)
JO  - Medicine
UR  - https://www.embase.com/search/results?subaction=viewrecord&id=L2031926408&from=export
U2  - L2031926408
C5  - 38669364
DB  - Embase
DB  - Medline
U3  - 2024-05-03
U4  - 2024-05-20
L2  - http://dx.doi.org/10.1097/MD.0000000000037930
DO  - 10.1097/MD.0000000000037930
A1  - Cai, Y.
A1  - Zhang, X.
A1  - Li, J.
A1  - Yang, W.
M1  - (Cai Y., huangdenggan23@163.com; Zhang X., gnfexs7620954@163.com; Li J., gnupxy6915377@163.com; Yang W., w_y202@126.com) Department of Traditional Medicine, The Seventh People's Hospital Affiliated to Shanghai University of Traditional Chinese Medicine, Shanghai, China
AD  - W. Yang, Department of Traditional Medicine, The Seventh People s Hospital Affiliated to Shanghai University of Traditional Chinese Medicine, 358 Datong Road, Gaoqiao Town, Pudong New Area, Shanghai, China
T1  - Effect of acupuncture combined with Ningshen mixture on climacteric insomnia: A randomized controlled trial
LA  - English
KW  - beta endorphin
KW  - central nervous system agents
KW  - neurotransmitter
KW  - ningshen mixture
KW  - unclassified drug
KW  - acupuncture
KW  - adult
KW  - article
KW  - climacteric insomnia
KW  - climacterium
KW  - clinical article
KW  - clinical effectiveness
KW  - controlled study
KW  - female
KW  - human
KW  - insomnia
KW  - male
KW  - menopausal syndrome
KW  - mental health
KW  - middle aged
KW  - Pittsburgh Sleep Quality Index
KW  - randomized controlled trial
KW  - recurrence risk
KW  - sleep disorder
KW  - sleep quality
KW  - therapy effect
KW  - western medicine
N2  - Background: In recent years, the incidence of menopause insomnia has gradually increased, seriously affecting women's physical and mental health. Methods: Total 82 climacteric insomnia patients received from January 2021 to January 2023 were divided into 2 groups at random. In control group, 41 cases received conventional Western medicine, and in study group, 41 cases received acupuncture combined with Ningshen mixture. Clinical effectiveness of both groups was compared, neurotransmitter levels, TCM syndrome integral and Pittsburgh Sleep Quality Index (PSQI) were assessed in both groups. Meanwhile, the recurrence rate and safety were evaluated in 2 groups. Results: The curative effect in study group was better than that in control group (P < .05). After treatment, the expressions of 5-hydroxytryptamine and β-endorphin (β-EP) in study group were higher than control group (P < .05); TCM syndrome scores and PSQI scores in study group were lower than control group (P < .05). The total recurrence rate in study group was obviously lower than control group at 3 months after treatment (P < .05). There were no serious adverse reactions in both group, and no distinct difference between 2 groups was found (P > .05). Conclusion: Acupuncture united with Ningshen mixture has a significant therapeutic effect and high safety in climacteric insomnia patients. It can effectively improve the neurotransmitter levels, clinical symptoms and sleep quality, and reduce the recurrence rate of climacteric insomnia patients, which has high clinical application value and is worthy of clinical promotion.
ER  - 

TY  - JOUR
M3  - Review
Y1  - 2023
VL  - 102
IS  - 45
SP  - E35942
SN  - 1536-5964
SN  - 0025-7974
JF  - Medicine (United States)
JO  - Medicine
UR  - https://www.embase.com/search/results?subaction=viewrecord&id=L2028687162&from=export
U2  - L2028687162
C5  - 37960761
DB  - Embase
DB  - Medline
U3  - 2023-12-04
U4  - 2024-01-01
L2  - http://dx.doi.org/10.1097/MD.0000000000035942
DO  - 10.1097/MD.0000000000035942
A1  - Li, Z.
A1  - Yin, S.
A1  - Feng, J.
A1  - Gao, X.
A1  - Yang, Q.
A1  - Zhu, F.
M1  - (Li Z., lizhao@stu.cdutcm.edu.cn; Yin S., yinshao@stu.cdutcm.edu.cn; Feng J., fengjie@stu.cdutcm.edu.cn; Gao X., 1019031459@qq.com) Hospital of Chengdu University of Traditional Chinese Medicine, Chengdu, China
M1  - (Zhu F., 15709100786@163.com) Zigong First People's Hospital, Zigong, China
M1  - (Yang Q., 1201838@163.com) Department of Medical Information Engineering, Chengdu University of Traditional Chinese Medicine, Chengdu, China
AD  - F. Zhu, Zigong First People's Hospital, Zigong, China
T1  - Acupuncture combined with Chinese herbal medicine in the treatment of perimenopausal insomnia: A systematic review and meta-analysis
LA  - English
KW  - alprazolam
KW  - bai he di huang tang
KW  - bai zi yang xin tang
KW  - bu shen shu gan ning xin tang
KW  - chai hu jia long gu mu li tang
KW  - chai shao long mu zao ren tang
KW  - Chinese medicinal formula
KW  - diazepam
KW  - estazolam
KW  - estradiol
KW  - eszopiclone
KW  - follitropin
KW  - gamma oryzanol
KW  - geng nian ning shen tang
KW  - herbaceous agent
KW  - huang lian e jiao tang
KW  - jia wei huang lian ejiao tang
KW  - luteinizing hormone
KW  - nilestriol
KW  - ning shen tang
KW  - shu gan bu shen tang
KW  - unclassified drug
KW  - wu mei wan
KW  - xiang fu tang
KW  - acupuncture
KW  - acupuncture point
KW  - adult
KW  - auricular acupuncture
KW  - automation
KW  - Chinese
KW  - Chinese medicine
KW  - climacterium
KW  - clinical assessment
KW  - clinical evaluation
KW  - comparative study
KW  - controlled study
KW  - data analysis
KW  - data base
KW  - data extraction
KW  - dizziness
KW  - electroacupuncture
KW  - exhaustion
KW  - fatigue
KW  - gastrointestinal symptom
KW  - Hamilton Anxiety Scale
KW  - human
KW  - insomnia
KW  - lethargy
KW  - meta analysis
KW  - middle aged
KW  - moxibustion
KW  - multilingualism
KW  - Newcastle-Ottawa scale
KW  - outcome assessment
KW  - perimenopausal insomnia
KW  - Pittsburgh Sleep Quality Index
KW  - randomized controlled trial (topic)
KW  - rash
KW  - review
KW  - side effect
KW  - sleep quality
KW  - somnolence
KW  - systematic review
KW  - therapy effect
KW  - treatment indication
KW  - warm acupuncture
KW  - western medicine
KW  - xerostomia
N2  - Background: Perimenopausal insomnia (PMI) is a relatively common menopausal symptom that can cause serious problems for the women themselves and their families. Today, the world is facing the trend and challenges of an aging population. It is reported that about 1.5 million women worldwide enter menopause every year, with sleep disorder identified as a core symptom. The efficacy of acupuncture combined with traditional Chinese medicine for treating PMI has been recognized by patients and doctors. Methods: We searched 8 databases to identify 15 randomized controlled trials evaluating the effects of acupuncture combined with traditional Chinese medicine on sleep in patients with PMI compared with Western medicine alone. Subsequently, data extraction and analysis were performed to assess the quality and risk of bias of the study method design, and a meta-analysis of the data was performed. Results: This study included 15 randomized controlled trials involving 1188 patients with PMI. The results show that acupuncture combined with traditional Chinese medicine seems to be more effective than Western medicine in the treatment of PMI: efficiency (RR: 1.18; 95% CI: 1.08, 1.29; P = .001); the Pittsburgh Sleep Quality Index (PSQI) (WMD: -2.77; 95% CI: 4.15-1.39; P < .0001); follicle-stimulating hormone (FSH) (WMD: -31.45; 95% CI: 42.7-20.2; P < .001) and the Hamilton Anxiety Score (HAMA) (WMD: -2.62, 95% CI: -3.93, -1.32; P < .0001). Compared with western medicine, E2(WMD: 5.07; 95% CI: 5.78-15.92; P = .36) and LH (WMD: -4.86; 95% CI: 11.5-1.78; P = .151) had no difference. Conclusion: The current analysis results show that acupuncture combined with Chinese medicine seems to have a more positive effect than western medicine alone in improving sleep and FSHF in PMI patients, but no difference has been found in improving E2and LH. This study provides a basis for acupuncture combined with Chinese medicine to treat PMI. However, due to the higher risk of evaluation in included studies, more rigorous randomized controlled trials and higher quality studies are needed to validate included studies.
ER  - 

TY  - JOUR
M3  - Article
Y1  - 2023
VL  - 43
IS  - 3
SP  - 294
EP  - 298
SN  - 0255-2930
JF  - Zhongguo zhen jiu = Chinese acupuncture & moxibustion
JO  - Zhongguo Zhen Jiu
UR  - https://www.embase.com/search/results?subaction=viewrecord&id=L640479098&from=export
U2  - L640479098
C5  - 36858391
DB  - Medline
U4  - 2023-03-10
L2  - http://dx.doi.org/10.13703/j.0255-2930.20220526-0007
DO  - 10.13703/j.0255-2930.20220526-0007
A1  - Wang, Y.
A1  - Yue, H.-Y.
A1  - Chen, Y.-Q.
A1  - Yin, X.
A1  - Xu, S.-F.
A1  - Mi, Y.-Q.
A1  - Li, S.-S.
M1  - (Wang Y.; Yue H.-Y.; Chen Y.-Q.; Yin X.; Xu S.-F.; Mi Y.-Q.; Li S.-S.) Department of Acupuncture and Moxibustion, Affiliated Municipal Hospital of TCM, Shanghai University of TCM, Shanghai, China
T1  - Jianpi Peiyuan acupoint thread embedding therapy for perimenopausal obesity: a randomized controlled trial
LA  - Chinese
KW  - acupuncture point
KW  - anxiety
KW  - climacterium
KW  - controlled study
KW  - human
KW  - insomnia
KW  - obesity
KW  - randomized controlled trial
N2  - OBJECTIVE: To observe the clinical efficacy and safety of Jianpi Peiyuan acupoint thread embedding therapy on perimenopausal obesity (PMO). METHODS: Ninety-six patients of PMO were randomly divided into an observation group (48 cases) and a control group (48 cases). The control group received health education and lifestyle intervention. On the basis of the treatment in the control group, the observation group was treated with acupoint thread embedding at the main acupoints of Shangwan (CV 13), Zhongwan (CV 12), Xiawan (CV 10), Yinlingquan (SP 9) and Fenglong (ST 40), etc. as well as the supplementary acupoints in accordance with the syndrome differentiation, once every 2 weeks for 8 weeks (4 times in total). The indexes of obesity (body mass index [BMI], waist circumference, hip circumference and body mass), modified Kupperman score, insomnia severity index (ISI) score, self-rating anxiety scale (SAS) score, and self-rating depression scale (SDS) score of the two groups were observed before and after treatment, and the safety was evaluated. RESULTS: After treatment, BMI, waist circumference, hip circumference and body mass in the two groups were lower than before treatment (P<0.05), and those in the observation group were lower than the control group (P<0.05). After treatment, Kupperman, ISI and SAS scores in the observation group were lower than before treatment (P<0.05), and ISI score in the control group was lower than before treatment (P<0.05). Kupperman, ISI and SAS scores in the observation group were lower than those in the control group (P<0.05). There was no significant difference in SDS between the two groups or within groups (P>0.05). No serious adverse reactions occurred during the experiment. CONCLUSION: Jianpi Peiyuan acupoint thread embedding therapy can reduce the degree of obesity in PMO patients, and improve patients' the perimenopausal symptoms, insomnia and anxiety, with good safety.
ER  - 

TY  - JOUR
M3  - Article
Y1  - 2023
VL  - 11
SP  - 1120567
SN  - 2296-2565
JF  - Frontiers in public health
JO  - Front Public Health
UR  - https://www.embase.com/search/results?subaction=viewrecord&id=L640389886&from=export
U2  - L640389886
C5  - 36815166
DB  - Medline
U3  - 2023-02-28
U4  - 2023-03-01
L2  - http://dx.doi.org/10.3389/fpubh.2023.1120567
DO  - 10.3389/fpubh.2023.1120567
A1  - Zhao, F.-Y.
A1  - Zheng, Z.
A1  - Fu, Q.-Q.
A1  - Conduit, R.
A1  - Xu, H.
A1  - Wang, H.-R.
A1  - Huang, Y.-L.
A1  - Jiang, T.
A1  - Zhang, W.-J.
A1  - Kennedy, G.A.
M1  - (Zhao F.-Y.; Zheng Z.; Conduit R.; Kennedy G.A.) School of Health and Biomedical Sciences, RMIT University, Bundoora, VIC, Australia
M1  - (Zhao F.-Y.; Xu H.; Wang H.-R.; Huang Y.-L.; Jiang T.; Zhang W.-J.) Shanghai Municipal Hospital of Traditional Chinese Medicine, Shanghai University of Traditional Chinese Medicine, Shanghai, China
M1  - (Zhao F.-Y.) Department of Nursing, School of International Medical Technology, Shanghai Sanda University, Shanghai, China
M1  - (Fu Q.-Q.) Yangpu Hospital, School of Medicine, Tongji University, Shanghai, China
M1  - (Conduit R.; Kennedy G.A.) Institute for Breathing and Sleep, Austin Health, Heidelberg, VIC, Australia
M1  - (Kennedy G.A.) Institute of Health and Wellbeing, Federation University, Mount Helen, VIC, Australia
T1  - Acupuncture for comorbid depression and insomnia in perimenopause: A feasibility patient-assessor-blinded, randomized, and sham-controlled clinical trial
LA  - English
KW  - hormone
KW  - acupuncture
KW  - climacterium
KW  - controlled study
KW  - depression
KW  - feasibility study
KW  - female
KW  - human
KW  - insomnia
KW  - procedures
KW  - quality of life
KW  - randomized controlled trial
KW  - treatment outcome
N2  - Background and objective: Whilst acupuncture is widely used for treating psychosomatic diseases, there is little high-quality evidence supporting its application in comorbid perimenopausal depression (PMD) and insomnia (PMI) which are common complaints during climacteric. This feasibility, patient-assessor-blinded, randomized, sham-controlled clinical trial addresses this gap by investigating the efficacy and safety of acupuncture on depressed mood and poor sleep in women with comorbid PMD and PMI. Methods: Seventy eligible participants were randomly assigned to either real-acupuncture (RA) or sham-acupuncture (SA) groups. Either RA or SA treatment were delivered in 17 sessions over 8 weeks. The primary outcomes for mood and sleep were changes on 17-items Hamilton Depression Rating Scale (HAM-D17) and Pittsburgh Sleep Quality Index (PSQI) scores, from baseline to 16-week follow-up. Secondary outcome measures involved anxiety symptoms, perimenopausal symptoms, quality of life, participants' experience of and satisfaction with the acupuncture treatment. Blood samples were taken to measure reproductive hormone levels. Intention-To-Treat and Per-Protocol analyses were conducted with linear mixed-effects models. The James' and Bang's blinding indices were used to assess the adequacy of blinding. Results: Sixty-five participants completed all treatment sessions, and 54 and 41 participants completed the eight- and 16-week follow-ups, respectively. At post-treatment and 8-week follow-up, the RA group showed a significantly greater reduction in PSQI scores than the SA group did; although the reduction of HAM-D17 scores in RA group was significant, the change was not statistically different from that of SA. There were no significant mean differences between baseline and 16-week follow-up in either HAM-D17 or PSQI in either group. There were no significant between-group differences in serum reproductive hormone levels. All treatments were tolerable and no serious adverse events were reported, and the blinding was successful. Conclusion: Acupuncture is safe and can contribute to clinically relevant improvements in comorbid PMD and PMI, with satisfactory short-and medium-term effects. Whether the anti-depressive benefit of acupuncture is specific or non-specific remains to be determined. No evidence was found for any longer-term benefit of acupuncture compared to sham at 16 weeks. Further research is required to elucidate mechanisms underlying the short to medium term effects of acupuncture.
ER  - 

TY  - JOUR
M3  - Review
Y1  - 2022
VL  - 29
IS  - 10
SP  - 1210
EP  - 1221
SN  - 1530-0374
SN  - 1072-3714
JF  - Menopause
JO  - Menopause
UR  - https://www.embase.com/search/results?subaction=viewrecord&id=L2020494485&from=export
U2  - L2020494485
C5  - 36067398
DB  - Embase
DB  - Medline
U3  - 2022-10-13
U4  - 2022-11-28
L2  - http://dx.doi.org/10.1097/GME.0000000000002051
DO  - 10.1097/GME.0000000000002051
A1  - Lam, C.M.
A1  - Hernandez-Galan, L.
A1  - Mbuagbaw, L.
A1  - Ewusie, J.E.
A1  - Thabane, L.
A1  - Shea, A.K.
M1  - (Lam C.M., lamc21@mcmaster.ca) Department of Biology, McMaster University, Hamilton, ON, Canada
M1  - (Hernandez-Galan L., lgalan@stjosham.on.ca; Shea A.K., sheaak@mcmaster.ca) Research Institute, St. Joseph's Healthcare, Hamilton, ON, Canada
M1  - (Hernandez-Galan L., lgalan@stjosham.on.ca; Shea A.K., sheaak@mcmaster.ca) Department of Obstetrics and Gynecology, McMaster University, Hamilton, ON, Canada
M1  - (Mbuagbaw L., mbuagblc@mcmaster.ca; Thabane L., thabanl@mcmaster.ca) Department of Health Research Methods Evidence and Impact, McMaster University, Hamilton, ON, Canada
M1  - (Mbuagbaw L., mbuagblc@mcmaster.ca) Department of Anesthesia, McMaster University, Hamilton, ON, Canada
M1  - (Mbuagbaw L., mbuagblc@mcmaster.ca) Department of Pediatrics, McMaster University, Hamilton, ON, Canada
M1  - (Mbuagbaw L., mbuagblc@mcmaster.ca; Ewusie J.E., jewusie@stjoes.ca; Thabane L., thabanl@mcmaster.ca) Biostatistics Unit, Father Sean o'Sullivan Research Centre, St Joseph's Healthcare, Hamilton, ON, Canada
M1  - (Mbuagbaw L., mbuagblc@mcmaster.ca) Centre for Development of Best Practices in Health (CDBPH), Yaoundé Central Hospital, Yaoundé, Cameroon
M1  - (Mbuagbaw L., mbuagblc@mcmaster.ca) Division of Epidemiology and Biostatistics, Department of Global Health, Stellenbosch University, Cape Town, South Africa
M1  - (Thabane L., thabanl@mcmaster.ca) Faculty of Health Sciences, University of Johannesburg, Johannesburg, South Africa
M1  - (Shea A.K., sheaak@mcmaster.ca) McMaster Institute for Research on Aging (MIRA), Hamilton, ON, Canada
AD  - C.M. Lam, McMaster University, Life Sciences Building, 1280 Main St. W., Hamilton, ON, Canada
T1  - Behavioral interventions for improving sleep outcomes in menopausal women: a systematic review and meta-analysis
LA  - English
KW  - valerian
KW  - actimetry
KW  - acupressure
KW  - adverse event
KW  - aerobic exercise
KW  - behavior therapy
KW  - climacterium
KW  - clinical effectiveness
KW  - Cochrane Library
KW  - cognitive behavioral therapy
KW  - DSM-IV
KW  - Embase
KW  - female
KW  - hot flush
KW  - human
KW  - insomnia
KW  - low back pain
KW  - low intensity exercise
KW  - Medline
KW  - menopause
KW  - meta analysis
KW  - mindfulness
KW  - moderate intensity exercise
KW  - myalgia
KW  - pain
KW  - Pittsburgh Sleep Quality Index
KW  - polysomnography
KW  - Preferred Reporting Items for Systematic Reviews and Meta-Analyses
KW  - questionnaire
KW  - randomized controlled trial (topic)
KW  - relaxation training
KW  - review
KW  - sleep efficiency
KW  - sleep latency
KW  - sleep parameters
KW  - sleep quality
KW  - sleep time
KW  - stretching
KW  - systematic review
KW  - wake after sleep onset
KW  - Web of Science
KW  - yoga
N2  - Importance Perimenopausal and postmenopausal women commonly report sleep disruption and insomnia. Behavioral interventions may be safe alternatives for patients who are unwilling to begin pharmacological treatments because of adverse effects, contraindications, or personal preference. Objective The primary objective is to assess the efficacy of behavioral interventions on sleep outcomes among perimenopausal and postmenopausal women, as measured using standardized scales and objective methods (polysomnography, actigraphy). The secondary objective is to evaluate the safety of these methods through occurrence of adverse events. Evidence Review Searches were performed within MEDLINE (OVID interface, 1946 onward), Embase (OVID interface, 1974 onward), Cochrane Central Register of Controlled Trials (CENTRAL), PubMed, and Web of Science (Core collection) using a search strategy developed in consultation with a health sciences librarian. Title/abstract and full-text screenings were performed in duplicate, and relevant studies were selected based on inclusion and exclusion criteria set to identify randomized controlled trials evaluating the effects of behavioral interventions on sleep quality. Risk of bias assessments were done using the Cochrane Risk of Bias 2 tool, and the Grading of Recommendations Assessment, Development and Evaluation approach was used to assess the certainty of the body of evidence. Data were pooled in a meta-analysis using a random-effects model. Findings Nineteen articles reporting results from 16 randomized controlled trials were included, representing a total of 2,108 perimenopausal and postmenopausal women. Overall, behavioral interventions showed a statistically significant effect on sleep outcomes (standardized mean difference [SMD], -0.62; 95% confidence interval [CI], -0.88 to -0.35; I2 = 93.4%). Subgroup analyses revealed that cognitive behavioral therapy (SMD -0.40; 95% CI, -0.70 to -0.11; I2 = 72.7%), physical exercise (SMD -0.57; 95% CI, -0.94 to -0.21; I2 = 94.0%), and mindfulness/relaxation (SMD -1.28; 95% CI, -2.20 to -0.37; I2 = 96.0%) improved sleep, as measured using both subjective (eg, Pittsburg Sleep Quality Index) and objective measures. Low-intensity (SMD -0.91; 95% CI, -1.59 to -0.24; I2 = 96.8) and moderate-intensity exercise (SMD -0.21; 95% CI, -0.34 to -0.08; I2 = 0.0%) also improved sleep outcomes. No serious adverse events were reported. Overall risk of bias ranged from some concern to serious, and the certainty of the body of evidence was assessed to be of very low quality. Conclusions and Relevance This meta-analysis provides evidence that behavioral interventions, specifically, cognitive behavioral therapy, physical exercise, and mindfulness/relaxation, are effective treatments for improving sleep outcomes among perimenopausal and postmenopausal women.
ER  - 

TY  - JOUR
M3  - Review
Y1  - 2022
VL  - 25
IS  - 3
SP  - 186
EP  - 198
SN  - 2234-6856
SN  - 2093-6966
JF  - Journal of Pharmacopuncture
JO  - J. Pharmacopunct.
UR  - https://www.embase.com/search/results?subaction=viewrecord&id=L2021840580&from=export
U2  - L2021840580
DB  - Embase
U3  - 2022-12-28
U4  - 2023-01-09
L2  - http://dx.doi.org/10.3831/KPI.2022.25.3.186
DO  - 10.3831/KPI.2022.25.3.186
A1  - Yeo, J.J.
A1  - Lee, J.W.
A1  - Kim, K.S.
A1  - Hyun, M.K.
M1  - (Yeo J.J.; Lee J.W.) Department of Preventive Medicine, Dongguk University, Graduate School of Korean Medicine, Seoul, South Korea
M1  - (Lee J.W.; Hyun M.K., mk3three@dongguk.ac.kr) Department of Preventive Medicine, College of Korean Medicine, Dongguk University, Gyeongju, South Korea
M1  - (Kim K.S.) Department of Korean Medicine, College of Korean Medicine, Dongguk University, Gyeongju, South Korea
AD  - M.K. Hyun, Department of Preventive Medicine, College of Korean Medicine, Dongguk University, 123 Dongdae-ro, Gyeongju, South Korea
T1  - Effectiveness of Acupuncture, Mind and Body Practices, and Natural Products for Insomnia: an overview of systematic reviews
LA  - English
KW  - chaihu longgu muli decoction
KW  - Chinese drug
KW  - diphenhydramine
KW  - estazolam
KW  - kava
KW  - natural product
KW  - placebo
KW  - suanzaoren decoction
KW  - tryptophan
KW  - unclassified drug
KW  - valerian
KW  - A Measurement Tool to Assess Systematic Reviews
KW  - acupressure
KW  - acupuncture
KW  - adolescent
KW  - adult
KW  - aged
KW  - alternative medicine
KW  - anxiety disorder
KW  - arousal
KW  - Athens Insomnia Scale
KW  - brain infarction
KW  - central nervous system disease
KW  - cerebrovascular accident
KW  - cervical spondylosis
KW  - Chinese medicine
KW  - chronic obstructive lung disease
KW  - chronic pain
KW  - climacterium
KW  - clinical protocol
KW  - Cochrane Library
KW  - cognitive behavioral therapy
KW  - comorbidity
KW  - consensus
KW  - consultation
KW  - data extraction
KW  - dementia
KW  - depression
KW  - diabetes mellitus
KW  - dizziness
KW  - drug dependence
KW  - electroacupuncture
KW  - end stage renal disease
KW  - exercise
KW  - female
KW  - headache
KW  - hemodialysis
KW  - hip fracture
KW  - human
KW  - hypertension
KW  - information retrieval
KW  - insomnia
KW  - Insomnia Severity Index
KW  - ischemic heart disease
KW  - liver cirrhosis
KW  - male
KW  - malignant neoplasm
KW  - Medline
KW  - mental disease
KW  - meta analysis
KW  - mind and body practice
KW  - mindfulness meditation
KW  - monotherapy
KW  - moxibustion
KW  - needle rolling
KW  - nursing home
KW  - outcome assessment
KW  - pain
KW  - Pittsburgh Sleep Quality Index
KW  - post-stroke depression
KW  - postmenopause
KW  - posttraumatic stress disorder
KW  - pregnancy
KW  - psychosis
KW  - psychotherapy
KW  - quality control
KW  - randomized controlled trial (topic)
KW  - review
KW  - safety
KW  - schizophrenia
KW  - sham procedure
KW  - sleep efficiency
KW  - sleep latency
KW  - sleep time
KW  - statistically significant result
KW  - systematic review
KW  - therapy effect
KW  - Tui Na
KW  - wake after sleep onset
KW  - warm acupuncture
KW  - Web of Science
KW  - western medicine
KW  - yangxin anshen therapy
KW  - zao ren an shen
N2  - Objectives: This overview summarizes the evidence for the effectiveness and safety of complementary therapies for insomnia through systematic reviews (SRs) and meta-analyses (MAs). Methods: A comprehensive literature search on SRs and MAs for complementary therapies for insomnia was conducted using six databases. Results: This overview included 30 SRs/MAs. The Pittsburgh Sleep Quality Index (PSQI) analysis of insomnia included 383 randomized controlled trials and 31,748 participants. Twenty-four SRs/MAs (80%) out of 30 SRs/MAs reported a positive result, and six SRs/ MAs reported a partially positive result. The most frequently used form of acupuncture reported a positive effect in 89.5% (17/19) of SRs/MAs and a superior effect to western medicine, sham/placebo, and no treatment. The lack of protocol registration and the excluded studies list resulted in generally poor methodological and reporting quality in SRs/ MAs with AMSTAR 2. Conclusion: This overview confirmed that complementary therapies positively affected the PSQI scores in patients with insomnia. However, better-designed primary studies are needed to strengthen the relevant evidence in the future. A more stringent assessment of multiple systematic reviews 2 must be followed when performing SR and MA.
ER  - 

TY  - JOUR
M3  - Article
Y1  - 2022
VL  - 48
IS  - 7
SP  - 1938
EP  - 1944
SN  - 1447-0756
SN  - 1341-8076
JF  - Journal of Obstetrics and Gynaecology Research
JO  - J. Obstet. Gynaecol. Res.
UR  - https://www.embase.com/search/results?subaction=viewrecord&id=L2016477202&from=export
U2  - L2016477202
C5  - 35508300
DB  - Embase
DB  - Medline
U3  - 2022-05-11
U4  - 2022-07-13
L2  - http://dx.doi.org/10.1111/jog.15277
DO  - 10.1111/jog.15277
A1  - Feng, H.
A1  - Pan, A.
A1  - Zheng, G.
A1  - Yu, W.
M1  - (Feng H.; Pan A.; Yu W., bbcd245@163.com) Nursing Department, The Third Affiliated Hospital of Anhui Medical University (The First People's Hospital of Hefei), Anhui, Hefei, China
M1  - (Zheng G.) Department of traditional Chinese Medicine, The Third Affiliated Hospital of Anhui Medical University (The First People's Hospital of Hefei), Anhui, Hefei, China
AD  - W. Yu, Nursing Department, The Third Affiliated Hospital of Anhui Medical University (The First People's Hospital of Hefei), Anhui, Hefei, China
T1  - Clinical study of auricular point seed burying combined with fire dragon pot moxibustion in perimenopausal women with insomnia
LA  - English
KW  - NCT05234814
KW  - adult
KW  - anxiety assessment
KW  - article
KW  - auricular acupuncture
KW  - China
KW  - Chinese medicine
KW  - climacterium
KW  - controlled study
KW  - depression assessment
KW  - female
KW  - human
KW  - insomnia
KW  - intermethod comparison
KW  - major clinical study
KW  - middle aged
KW  - moxibustion
KW  - observational study
KW  - Pittsburgh Sleep Quality Index
KW  - quality of life
KW  - randomized controlled trial
KW  - self assessment scores of anxiety
KW  - self assessment scores of depression
KW  - sleep induction
KW  - sleep quality
KW  - sleep time
KW  - tertiary care center
KW  - treatment duration
KW  - treatment outcome
N2  - Objective: To intervene the insomnia symptoms of perimenopausal women by auricular point seed burying combined with fire dragon pot moxibustion, in order to improve the quality of sleep and life of the participants. Methods: Seventy female participants with perimenopausal insomnia who were treated with Chinese medicine techniques from January 2020 to October 2020 were randomly divided into a control group and an observation group, with 35 participants in each group. Participants in the control group were treated with the traditional Chinese medicine nursing intervention of burying seeds at auricular points. And participants in the observation group were additionally treated with fire dragon pot moxibustion. After 10 weeks of intervention, the Pittsburgh Sleepiness Index (PSQI), self-assessment scores of anxiety (SAS) and depression (SDS), and treatment efficacy of the two groups were compared, respectively. Results: Before the intervention, there was no statistically significant difference in general information, sleep index scores, SAS, SDS scores between the two groups (p > 0.05). After the intervention, the SAS, SDS, and PSQI scores were significantly lower than the control group. Compared with the control group, the time to fall asleep was shorter and the duration of total sleep was longer in the observation group (p < 0.05). The treatment efficacy was better in the observation group (p < 0.05). Conclusion: Auricular point seed burying combined with fire dragon pot moxibustion therapy can be more effect than auricular point seed burying alone in treating perimenopausal women with insomnia.
ER  - 

TY  - JOUR
M3  - Article
Y1  - 2022
VL  - 42
IS  - 6
SP  - 608
EP  - 612
SN  - 0255-2930
JF  - Zhongguo zhen jiu = Chinese acupuncture & moxibustion
JO  - Zhongguo Zhen Jiu
UR  - https://www.embase.com/search/results?subaction=viewrecord&id=L638258335&from=export
U2  - L638258335
C5  - 35712942
DB  - Medline
U3  - 2022-06-24
U4  - 2022-06-27
L2  - http://dx.doi.org/10.13703/j.0255-2930.20211009-k0004
DO  - 10.13703/j.0255-2930.20211009-k0004
A1  - Zhu, J.-F.
A1  - Liu, T.
A1  - Hu, F.
A1  - Sheng, J.-L.
A1  - Jin, Y.-Y.
M1  - (Zhu J.-F.; Liu T.; Jin Y.-Y.) Department of Acupuncture and Moxibustion, Zhejiang Hospital, Hangzhou, China
M1  - (Hu F.; Sheng J.-L.) Second Clinical Medical College, Zhejiang Chinese Medical University, Hangzhou, China
T1  - Acupuncture for perimenopausal early-wake insomnia: a randomized controlled trial
LA  - Chinese
KW  - acupuncture
KW  - acupuncture point
KW  - climacterium
KW  - controlled study
KW  - human
KW  - insomnia
KW  - randomized controlled trial
KW  - treatment outcome
N2  - OBJECTIVE: To observe the clinical effect of acupuncture for perimenopausal early-wake insomnia. METHODS: A total of 60 patients with perimenopausal early-wake insomnia were randomly divided into an observation group (30 cases, 3 cases dropped off) and a control group (30 cases, 2 cases dropped off, 2 cases were removed). In the observation group, acupuncture was applied at Baihui (GV 20), Yintang (GV 24+), Anmian (Extra), Hegu (LI 4), Shenmen (HT 7), Taichong (LR 3), Taixi (KI 3), etc., once every other day, 3 times a week. In the control group, oryzanol tablets were taken orally, 20 mg each time, 3 times a day. Both groups were treated for 4 weeks. Before and after treatment, the sleep actigraphy (ACT) was used to measure the effective sleep time, sleep quality, wake-up time, wake-up frequency, each wake-up time, and the Pittsburgh sleep quality index (PSQI) score and early-wake score were compared in the two groups, and the clinical effect was assessed. RESULTS: After treatment, compared before treatment, the effective sleep time was prolonged and the sleep quality was improved (P<0.05), the wake-up time, each wake-up time were shortened and wake-up frequency was decreased (P<0.05), the PSQI score and early-wake score were decreased (P<0.05) in the observation group. After treatment, the wake-up frequency, PSQI score and early-wake score were decreased in the control group (P<0.05). The effective sleep time, sleep quality, wake-up time, wake-up frequency, each wake-up time, PSQI score and early-wake score after treatment in the observation group were superior to the control group (P<0.05). The total effective rate was 88.9% (24/27) in the observation group, which was higher than 38.5% (10/26) in the control group (P<0.05). CONCLUSION: Acupuncture can increase the effective sleep time and improve sleep quality in patients with perimenopausal early-wake insomnia.
ER  - 

TY  - JOUR
M3  - Article
Y1  - 2022
VL  - 34
IS  - 1
SP  - 58
EP  - 65
SN  - 1933-6594
SN  - 1933-6586
JF  - Medical Acupuncture
JO  - Med. Acupunct.
UR  - https://www.embase.com/search/results?subaction=viewrecord&id=L637332152&from=export
U2  - L637332152
DB  - Embase
U3  - 2022-03-01
U4  - 2022-05-09
L2  - http://dx.doi.org/10.1089/acu.2021.0073
DO  - 10.1089/acu.2021.0073
A1  - D'alessandro, E.G.
A1  - Da Silva, A.V.
A1  - Cecatto, R.B.
A1  - Brito, C.M.M.D.
A1  - Azevedo, R.S.
A1  - Lin, C.A.
M1  - (D'alessandro E.G., e.g.dalessandro@gmail.com) Department of Internal Medicine, Instituto do Câncer do Hospital das Clínicas, Faculdade de Medicina, Universidade de Saõ Paulo, Rua dos Miranhas, 117-Vila Madalena-SP, Sao Paulo, Brazil
M1  - (Da Silva A.V.) Department of Medical Acupuncture, Santa Casa de Misericórdia de Bragancą Paulista, Bragancą Paulista, Brazil
M1  - (Cecatto R.B.; Brito C.M.M.D.) Rehabilitation Service, Instituto do Câncer do Hospital das Clínicas, Faculdade de Medicina, Universidade de Saõ Paulo, Saõ Paulo, Brazil
M1  - (Azevedo R.S.) Department of Pathology, University of Saõ Paulo, Faculty of Medicine, Saõ Paulo, Brazil
M1  - (Lin C.A.) Department of Internal Medicine, University of Saõ Paulo, Faculty of Medicine, Saõ Paulo, Brazil
AD  - E.G. D'alessandro, Department of Internal Medicine, Instituto do Câncer do Hospital das Clínicas, Faculdade de Medicina, Universidade de Saõ Paulo, Rua dos Miranhas, 117-Vila Madalena-SP, Sao Paulo, Brazil
T1  - Acupuncture for Climacteric-Like Symptoms in Breast Cancer Improves Sleep, Mental and Emotional Health: A Randomized Trial
LA  - English
KW  - tamoxifen
KW  - acupuncture
KW  - adult
KW  - article
KW  - Beck Depression Inventory
KW  - breast cancer
KW  - climacterium
KW  - controlled study
KW  - depression
KW  - emotional stability
KW  - female
KW  - follow up
KW  - hot flush
KW  - human
KW  - insomnia
KW  - menopause rating scale
KW  - mental disease
KW  - mental health
KW  - Pittsburgh Sleep Quality Index
KW  - practice guideline
KW  - randomized controlled trial
KW  - sleep
KW  - sleep disorder
KW  - spine
N2  - Objective: Breast cancer is the most prevalent malignant neoplasm in women. Optimal treatment frequently includes a hormonal-blockage phase maintained for 5-10 years. Pharmacologic agents used for this blockage induce many climacteric-like symptoms, which often exact a heavy toll on patients' quality of life. Acupuncture has had promising results for treating climacteric-like symptoms induced by hormonal blockage, but there is no evidence of efficacy for controlling hot flashes. Materials and Methods: This trial used acupuncture to treat the climacteric-like symptoms of patients with breast cancer, focusing on the mental, physical, and genitourinary symptoms and sleep disturbances, to determine the influence of acupuncture treatment. The randomized placebo-controlled trial, at a university-based cancer center, with blinded data collectors, compared an Acupuncture group (A), a Sham-Acupuncture group (S), and a Wait-List Control group (C). The patients were receiving tamoxifen. Group A had 10 weekly sessions of manual Acupuncture; Group S had 10 weekly sessions of Sham Acupuncture; and Group C spent 10 weeks on a Wait-List. The main outcome measures were the Beck Depression Inventory-II (BDI-II), the Pittsburgh Sleep Quality Index (PSQI), and the Menopause Rating Scale (MRS). Results: Primary analysis revealed differences among the groups' improvements in scores for the 3 questionnaires (P < 0.001), The A group had significant improvements on the BDI-II (P < 0.001), PSQI (P < 0.002), and MRS (P < 0.004) compared to the S group in a post hoc analysis. Conclusions: Acupuncture improved sleep, and mental and emotional distress symptoms induced by hormonal blockage in patients with breast cancer.
ER  - 

TY  - JOUR
M3  - Article
Y1  - 2021
VL  - 28
IS  - 1
SP  - 80
EP  - 85
SN  - 1530-0374
SN  - 1072-3714
JF  - Menopause
JO  - Menopause
UR  - https://www.embase.com/search/results?subaction=viewrecord&id=L635374071&from=export
U2  - L635374071
C5  - 32898024
DB  - Embase
DB  - Medline
U3  - 2021-06-30
U4  - 2021-09-07
L2  - http://dx.doi.org/10.1097/GME.0000000000001651
DO  - 10.1097/GME.0000000000001651
A1  - Soares, J.M.
A1  - Branco-De-Luca, A.C.
A1  - Da Fonseca, A.M.
A1  - Carvalho-Lopes, C.M.
A1  - Arruda-Veiga, E.C.
A1  - Roa, C.L.
A1  - Bagnoli, V.R.
A1  - Baracat, E.C.
M1  - (Soares J.M.; Branco-De-Luca A.C.; Da Fonseca A.M.; Carvalho-Lopes C.M.; Arruda-Veiga E.C., eduveiga56@gmail.com; Roa C.L.; Bagnoli V.R.; Baracat E.C.) Disciplina de Ginecologia, Departamento de Obstetrícia e Ginecologia, Hospital das Clínicas, Faculdade de Medicina, Universidade de São Paulo, São Paulo, Brazil
AD  - E.C. Arruda-Veiga, Universidade de Sao Paulo, São Paulo, Brazil
T1  - Acupuncture ameliorated vasomotor symptoms during menopausal transition: Single-blind, placebo-controlled, randomized trial to test treatment efficacy
LA  - English
KW  - acupuncture needle
KW  - disposable equipment
KW  - acupuncture
KW  - adult
KW  - arthralgia
KW  - article
KW  - climacterium
KW  - comparative study
KW  - conception vessel acupoint
KW  - crossover procedure
KW  - female
KW  - guanyuan acupoint
KW  - headache
KW  - heart palpitation
KW  - hegu acupoint
KW  - hot flush
KW  - human
KW  - insomnia
KW  - ligou acupoint
KW  - major clinical study
KW  - melancholia
KW  - menopausal syndrome
KW  - myalgia
KW  - neiguan acupoint
KW  - nervousness
KW  - paresthesia
KW  - qihai acupoint
KW  - randomized controlled trial
KW  - sanyinjiao acupoint
KW  - sexual dysfunction
KW  - shenmen acupoint
KW  - single blind procedure
KW  - sishencong acupoint
KW  - taichong acupoint
KW  - treatment duration
KW  - vasomotor disorder
KW  - vertigo
KW  - waiguan acupoint
KW  - weakness
KW  - yintang acupoint
KW  - zhaohai acupoint
KW  - zhongwan acupoint
KW  - zusanli acupoint
N2  - Objectives: This study aimed to evaluate the effects of acupuncture on women with vasomotor symptoms during the menopausal transition with the aid of the Kupperman-Blatt Menopausal Index. Method: Crossover, single-blind, sham-controlled trial with 100 women randomly divided into two groups of 50 participants each: G1 and G2. During the first 24 weeks of treatment, the G1 women received acupuncture and the G2 women were given sham acupuncture. The crossover was then applied: the G1 participants were given sham acupuncture, and the G2 participants received acupuncture for 24 more weeks. Results: The mean score of hot flashes of the group who first experienced acupuncture (G1) was statistically higher than that of the group that started with sham acupuncture (G2, P=0.020). Also, both groups had similar mean scores in the middle of the study (both were receiving acupuncture). During the last 6 months of the study, after crossover, the values of G2 (acupuncture) were lower than those of G1 (sham acupuncture). Conclusions: Acupuncture treatment may mitigate hot flashes and other climacteric symptoms during the menopausal transition.
ER  - 

TY  - JOUR
M3  - Article
Y1  - 2019
VL  - 29
IS  - 4
SP  - 274
EP  - 278
SN  - 2773-0751
SN  - 1003-5257
JF  - World Journal of Acupuncture - Moxibustion
JO  - World J. Acupunct. Moxibustion
UR  - https://www.embase.com/search/results?subaction=viewrecord&id=L2004079265&from=export
U2  - L2004079265
DB  - Embase
U3  - 2019-12-17
U4  - 2020-01-14
L2  - http://dx.doi.org/10.1016/j.wjam.2019.11.007
DO  - 10.1016/j.wjam.2019.11.007
A1  - Zhao, F.-Y.
A1  - Kim, J.-H.
A1  - Yue, L.-P.
A1  - Yan, H.-X.
A1  - Song, H.-L.
A1  - Xu, Y.
A1  - Xu, H.
A1  - Hong, Y.-F.
A1  - Fu, Q.-Q.
M1  - (Zhao F.-Y.; Yue L.-P.; Xu Y.) Nursing Department, Shanghai SANDA University, Shanghai, China
M1  - (Kim J.-H.; Yan H.-X.; Song H.-L.) Shanghai University of Traditional Chinese Medicine, Shanghai, China
M1  - (Xu H.; Hong Y.-F.) Shanghai Municipal Hospital of TCM Affiliated to Shanghai TCM University, Shanghai, China
M1  - (Fu Q.-Q., 286852271@qq.com) Research Department, Yangpu Hospital, Tongji University, Shanghai, China
AD  - Q.-Q. Fu, Research Department, Yangpu Hospital, Tongji University, Shanghai, China
T1  - SOOJI CHIM (Koryo hand acupuncture) for perimenopausal insomnia: Evidence from actigraphy and serum hormone testing
LA  - English
KW  - actigraph
KW  - wActi-Sleep-BT
KW  - estradiol
KW  - follitropin
KW  - luteinizing hormone
KW  - placebo
KW  - actimetry
KW  - acupuncture
KW  - acupuncture point
KW  - acupuncturist
KW  - adult
KW  - article
KW  - chronic pain
KW  - clinical article
KW  - controlled study
KW  - female
KW  - hormone blood level
KW  - human
KW  - insomnia
KW  - menopausal syndrome
KW  - middle aged
KW  - neck pain
KW  - Pittsburgh Sleep Quality Index
KW  - randomized controlled trial
KW  - sleep time
KW  - wActi-Sleep-BT
C3  - wActi-Sleep-BT
N2  - Objective: This study is conducted to determine the effects of SOOJI CHIM (Koryo hand acupuncture, KHA) therapy on sleep structures and perimenopause symptoms among insomniacs. Methods: Totally 49 participants who met the inclusion criteria were enrolled in a two-arm randomized, placebo controlled, patients-blind trial, with 24 cases allocated to a real-KHA group and 25 cases allocated to a sham-KHA group. Patients in each group received corresponding treatment every other day, three times a week for total eight weeks. Both actigraphy and testing of serum hormones level reflected by biological markers such as follicle-stimulating hormone (FSH), luteinizing hormone (LH) and estradiol (E2) were performed at pre- and post-treatment. Additionally, the scores of Pittsburgh sleep quality index (PSQI) was used for assessing the subjective sleep experience of insomniacs. Meanwhile, adverse effects were monitored and recorded. Results: After eight-week treatment, the global scores of PSQI declined significantly (P<0.05) in the real-KHA group but not in the sham-KHA group (P>0.05). According to the outcomes of actigraphy, a striking increase was observed in both sleep efficiency (SE) and total sleep time (TST) in the real-KHA group (both P<0.05) but not in the sham-KHA group (P>0.05). However, no significant changes of sleep awakenings (SA) in both groups was found after treatment (both P>0.05). Meanwhile, FSH and LH in the real-KHA group decreased markedly after intervention (both P<0.05) while those indicators only slightly changed in the sham-KHA group (P>0.05). The fluctuation of E2 levels were not significant in both groups (both P>0.05). No serious adverse event was reported in either real- or sham- KHA group. Conclusion: KHA may be a potential alternative therapy for improving perimenopausal insomnia via down regulating the levels of FSH and LH.
ER  - 

TY  - JOUR
M3  - Article
Y1  - 2019
VL  - 20
IS  - 1
SN  - 1745-6215
JF  - Trials
JO  - Trials
UR  - https://www.embase.com/search/results?subaction=viewrecord&id=L627902408&from=export
U2  - L627902408
C5  - 31146772
DB  - Embase
DB  - Medline
U3  - 2019-06-11
U4  - 2019-06-17
L2  - http://dx.doi.org/10.1186/s13063-019-3374-8
DO  - 10.1186/s13063-019-3374-8
A1  - Li, S.
A1  - Yin, P.
A1  - Yin, X.
A1  - Bogachko, A.
A1  - Liang, T.
A1  - Lao, L.
A1  - Xu, S.
M1  - (Li S., ellie9880@163.com; Yin P., bingxue616@163.com; Yin X., yinxuan0623@hotmail.com; Bogachko A., annalenabh@yahoo.com; Liang T., alwaysyouknou@163.com; Xu S., xu_teacher2006@126.com) Shanghai Municipal Hospital of Traditional Chinese Medicine, Shanghai University of Traditional Chinese Medicine, Shanghai, China
M1  - (Lao L., lxlao1@hku.hk) School of Chinese Medicine, University of Hong Kong, Hong Kong, Hong Kong
M1  - (Lao L., lxlao1@hku.hk) University of Maryland, School of Medicine, Baltimore, MD, United States
AD  - L. Lao, School of Chinese Medicine, University of Hong Kong, Hong Kong, Hong Kong
T1  - Effect of acupuncture on insomnia in menopausal women: A study protocol for a randomized controlled trial
LA  - English
KW  - 18000186
KW  - actimetry
KW  - acupuncture
KW  - acupuncture point
KW  - anmian acupoint
KW  - article
KW  - baihui acupoint
KW  - climacterium
KW  - clinical effectiveness
KW  - controlled study
KW  - female
KW  - guanyuan acupoint
KW  - human
KW  - insomnia
KW  - Insomnia Severity Index
KW  - major clinical study
KW  - menopause
KW  - Menopause Quality of Life
KW  - Pittsburgh Sleep Quality Index
KW  - qihai acupoint
KW  - quality of life assessment
KW  - randomized controlled trial
KW  - sanyinjiao acupoint
KW  - Self-rating Anxiety Scale
KW  - Self-rating Depression Scale
KW  - shenmen acupoint
KW  - shenting acupoint
KW  - single blind procedure
KW  - yintang acupoint
N2  - Background: The National Institutes of Health estimates the prevalence of insomnia in menopausal women at 40-50%. Some studies have shown that acupuncture might be effective in treating primary insomnia and insomnia related to depression and stroke. Although there are some programs supporting insomnia during the menopausal transition, there are few randomized controlled trials (RCT) to provide evidence regarding their effectiveness. We design a RCT of suitable sample size to verify the effectiveness of acupuncture in patients with insomnia during the menopausal transition and to form an optimized acupuncture treatment protocol. Method/Design: In this randomized, single-site, single-blind, placebo-controlled trial, 84 eligible patients will be recruited and randomly assigned to either the acupuncture group (n = 42) or the sham control group (n = 42) in a 1:1 ratio. Participants will receive a total of 18 treatment sessions for eight consecutive weeks. Treatments will be given three times per week in the first four weeks, twice a week for the next two weeks, and finally once weekly for the final two weeks. Treatment will utilize eight main acupoints (GV20, GV24, GV29, RN6, RN4, SP6, HT7, EX-HN22) and extra two acupoints based on syndrome differentiation. The primary outcome will be assessed using the Pittsburgh Sleep Quality Index (PSQI). The secondary outcomes will be measured by sleep parameters recorded in the Actigraphy (SE, TST, SA), Insomnia Severity Index (ISI), Self-Rating Anxiety Scale (SAS), Self-Rating Depression Scale (SDS), and Menopause Quality of Life (Men-QOL). The primary outcomes will be assessed at baseline, week 4, week 8, and the first and third month after the end of treatment. Discussion: If the results confirm that acupuncture is effective and safe for the treatment on insomnia in menopausal women, this positive outcome could provide evidence for clinical application. Trial registration: Chinese Clinical Trial Registry, ChiCTR1800018645. Registered on 10 January 2018.
ER  - 

TY  - JOUR
M3  - Article
Y1  - 2019
VL  - 44
IS  - 5
SP  - 358
EP  - 362
SN  - 1000-0607
JF  - Zhen ci yan jiu = Acupuncture research
JO  - Zhen Ci Yan Jiu
UR  - https://www.embase.com/search/results?subaction=viewrecord&id=L628070757&from=export
U2  - L628070757
C5  - 31155869
DB  - Medline
U3  - 2019-06-18
U4  - 2023-12-18
L2  - http://dx.doi.org/10.13702/j.1000-0607.180320
DO  - 10.13702/j.1000-0607.180320
A1  - Zhang, W.-R.
A1  - Guo, H.
A1  - Tan, S.-H.
A1  - Min, Y.
A1  - Yang, C.
M1  - (Zhang W.-R.; Min Y.; Yang C.) Department of Rehabilitation Medicine, Guangzhou Panyu District Central Hospital, Guangzhou, China
M1  - (Guo H.) Department of Gynecology, Guangzhou Panyu District Central Hospital, Guangzhou, China
M1  - (Tan S.-H.) Department of Neurology, Guangzhou Panyu District Central Hospital, Guangzhou, China
T1  - Moxibustion therapy is superior to manual acupuncture in the treatment of perimenopausal insomnia: a randomized controlled trial
LA  - Chinese
KW  - acupuncture point
KW  - climacterium
KW  - controlled study
KW  - human
KW  - insomnia
KW  - moxibustion
KW  - randomized controlled trial
KW  - treatment outcome
N2  - OBJECTIVE: To compare the clinical effect of manual acupuncture and moxibustion therapies in the treatment of perimenopausal insomnia (PMI). METHODS: A total of 60 outpatients with PMI were randomly and equally divided into an acupuncture group (29 cases) and a moxibustion group (28 cases). Acupoints Zhongwan (CV12), Xiawan (CV10), Qihai (CV6) and Guanyuan (CV4) were employed in these two groups. For acupuncture group, filiform needles were inserted slowly into these acupoints and twirled mildly for a while, and then retained for 30 min. When moxibustion performed, the ignited moxa-cone was applied to the same 4 acupoints, with 7 cones for each acupoint. The treatment was conducted once daily for 10 consecutive days, suspended for 2 days, then another 10 days' treatment followed. The Pittsburgh Sleep Quality Index (PSQI) scale (7 items: subjective sleep quality, sleep latency, duration of sleep, habitual sleep efficiency, sleep disturbance, use of sleeping medications, and daytime dysfunction, 0－3 points per item, 0－21 points in total) was used to evaluate the patient's sleep quality. The clinical therapeutic effect was also assessed according to the sleep rate (＝sleep duration/total duration from spin-in to wake-up×100%). The contents of serum follicular stimulating hormone (FSH), estradiol (E2) and luteinizing hormone (LH) were detected using radioimmunoassay. RESULTS: After treatment, the total score of PSQI and the score of each item were all significantly reduced in the two groups relevant to their own pre-treatment (P<0.01). The scores of sleep latency, sleep disturbance and daytime dysfunction were comparable between the two groups (P>0.05), but the total score, and scores of sleep quality, sleep duration, sleep efficiency, and use of sleeping medication were significantly lower in the moxibustion group than in the acupuncture group (P<0.05). Of the 29 and 28 cases in the acupuncture and moxibustion groups, 6 (20.69%) and 11 (39.29%) were cured, 7 (24.14%) and 9 (32.14%) experienced marked improvement, 9(31.03%) and 5 (17.86%) were effective, and 7(24.14%) and 3 (10.71%) ineffective, with the total effective rate being 75.86% and 89.29%, respectively. The therapeutic effect of moxibustion was obviously superior to that of acupuncture treatment (P<0.05). After the treatment, the levels of serum FSH and LH were significantly decreased (P<0.01), and that of E2 was significantly increased in both groups (P<0.01). The levels of FSH and E2 in the moxibustion group were obviously improved than those of the acupuncture group (P<0.05). CONCLUSION: Both acupuncture and moxibustion can relieve the sleep quality of patients with PMI, which may be associated with their effect in regulating serum hormone levels. The therapeutic effect of moxibustion is superior to that of acupuncture.
ER  - 

TY  - JOUR
M3  - Article
Y1  - 2018
VL  - 38
IS  - 12
SP  - 1279
EP  - 1282
SN  - 0255-2930
JF  - Zhongguo zhen jiu = Chinese acupuncture & moxibustion
JO  - Zhongguo Zhen Jiu
UR  - https://www.embase.com/search/results?subaction=viewrecord&id=L637575157&from=export
U2  - L637575157
C5  - 30672215
DB  - Medline
U4  - 2022-03-29
L2  - http://dx.doi.org/10.13703/j.0255-2930.2018.12.008
DO  - 10.13703/j.0255-2930.2018.12.008
A1  - Zhang, W.
A1  - Jin, Y.
M1  - (Zhang W.) Department of Rehabilitation, Panyu Central Hospital, Guangdong Province, Guangzhou, China
M1  - (Jin Y.) Department of Acupuncture and Moxibustion, Zhejiang Hospital,
T1  - Clinical observation of "Yinqi Guiyuan needles therapy" combined with moxibustion at Yongquan (KI 1) on perimenopausal insomnia with heart-kidney imbalance
LA  - Chinese
KW  - acupuncture
KW  - acupuncture point
KW  - climacterium
KW  - controlled study
KW  - human
KW  - insomnia
KW  - moxibustion
KW  - needle
KW  - randomized controlled trial
KW  - treatment outcome
N2  - OBJECTIVE: To observe the clinical efficacy of "Yinqi Guiyuan needles therapy" combined with moxibustion at yongquan (KI 1) on perimenopausal insomnia (PMI) with heart-kidney imbalance. METHODS: One hundred patients of PMI with heart-kidney imbalance were randomly divided into a medication group and an acupuncture group, 50 cases in each group. In the medication group, diazepam and oryzanol were given. "Yinqi Guiyuan needles therapy" combined with moxibustion at yongquan (KI 1) were applied in the acupuncture group. The treatment was given for 2 courses, 10 days as a course. Before and after treatment, the Pittsburgh sleep quality index (PSQI) scale was used to evaluate the improvement of sleep quality in the two groups, and the clinical efficacy was compared. RESULTS: After 2 courses of treatment, the total PSQI score was (4.88±1.80) in the acupuncture group, which was significantly lower than (8.00±1.93) in the medication group, and the difference was statistically significant (P<0.05). Except for the sleep efficiency, the scores of other components in the acupuncture group were lower than those in the medication group, and the differences were statistically significant (all P<0.05). The total effective rate was 90.0% (45/50) in the acupuncture group and 68.0% (34/50) in the medication group. The difference was statistically significant (P<0.05). There was no obvious adverse reactions in entire course of the treatment in the acupuncture group and the safety was satisfactory. CONCLUSION: "Yinqi Guiyuan needles therapy" combined with moxibustion at Yongquan (KI 1) on PMI with heart-kidney imbalance has good clinical effect.
ER  - 

TY  - JOUR
M3  - Article
Y1  - 2018
VL  - 38
IS  - 6
SP  - 575
EP  - 579
SN  - 0255-2930
JF  - Zhongguo zhen jiu = Chinese acupuncture & moxibustion
JO  - Zhongguo Zhen Jiu
UR  - https://www.embase.com/search/results?subaction=viewrecord&id=L637575885&from=export
U2  - L637575885
C5  - 29971997
DB  - Medline
U4  - 2022-03-29
L2  - http://dx.doi.org/10.13703/j.0255-2930.2018.06.002
DO  - 10.13703/j.0255-2930.2018.06.002
A1  - Meng, F.
A1  - Gong, W.
A1  - Liao, Y.
A1  - Xu, H.
A1  - Wang, X.
M1  - (Meng F.; Gong W.; Liao Y.; Xu H.) School of Nursing, Yangzhou University, Jiangsu Province, Yangzhou, China
M1  - (Wang X.) School of Nursing, Nanjing University of CM,
T1  - Effect of auricular intradermal needling combined with erjian (HX6,7i) bloodletting on sleep quality and neuroendocrine level in patients with perimenopausal insomnia
LA  - Chinese
KW  - acupuncture
KW  - acupuncture point
KW  - bloodletting
KW  - climacterium
KW  - controlled study
KW  - human
KW  - insomnia
KW  - randomized controlled trial
KW  - treatment outcome
N2  - OBJECTIVE: To compare the effect differences between auricular intradermal needling combined with erjian (HX6,7i) bloodletting and oral administration of western medicine, and to explore the efficacy of neuroendocrine level in patients with perimenopausal insomnia. METHODS: Ninety patients were randomized into an observation group and a control group, 45 cases in each one. In the observation group, auricular intradermal needling combined with erjian (HX6,7i) bloodletting were adopted alternately in the two ears. The auricular points were shen (CO10), xin (CO15), gan (CO12), shenmen (TF4), jiaogan (AH6a), neifenmi (CO18) and erjian (HX6,7i). The treatment was required once 3 days on the auricular points of one side alternatively. Oral administration of estazolam (1mg each day) was applied in the control group for 2 courses, 4 weeks as 1 course, once a day. The scores of Pittsburgh sleep quality index (PSQI), the levels of serum estrogen (E2), 5-hydroxy tryptamine (5-HT) and norepinephrine (NE) were valuated in the two groups before and after treatment. RESULTS: After treatment, the total scores of PSQI reduced in the two groups (both P<0.05), and the improvements of sleeping quality, sleeping time, sleeping difficulty, daytime dysfunction and the total PSQI score in the observation group were superior to those in the control group (all P<0.05). There was no significant difference in serum E2 before and after treatment in the two groups，and between the two groups after treatment (all P>0.05). After treatment, 5-HT contents increased and NE levels decreased in the two groups (all P<0.05), with better results in the observation group (both P<0.05). The total effective rate was 95.6% (43/45) in the observation group, which was higher than 82.2% (37/45) in the control group (P<0.05). CONCLUSION: Auricular intradermal needling combined with erjian (HX6,7i) bloodletting can improve the sleep quality of patients with perimenopausal insomnia, and adjust the neurotransmitter level, which achieves better effect than western medication.
ER  - 

TY  - JOUR
M3  - Review
Y1  - 2017
VL  - 3
IS  - 4
SP  - 299
EP  - 305
SN  - 2198-6401
JF  - Current Sleep Medicine Reports
JO  - Curr. Sleep Med. Rep.
UR  - https://www.embase.com/search/results?subaction=viewrecord&id=L618224449&from=export
U2  - L618224449
DB  - Embase
U3  - 2017-09-14
U4  - 2017-12-06
L2  - http://dx.doi.org/10.1007/s40675-017-0090-3
DO  - 10.1007/s40675-017-0090-3
A1  - Hachul, H.
A1  - Polesel, D.N.
M1  - (Hachul H., helenahachul@gmail.com) Departamento de Ginecologia, Head of the Women’s Sleep Division, Universidade Federal de São Paulo, Rua Napoleão de Barros 925, São Paulo, SP, Brazil
M1  - (Hachul H., helenahachul@gmail.com; Polesel D.N.) Departamento de Psicobiologia, Universidade Federal de São Paulo, São Paulo, Brazil
M1  - (Hachul H., helenahachul@gmail.com) Departamento de Ginecologia, Casa de Saúde Santa Marcelina, São Paulo, Brazil
AD  - H. Hachul, Departamento de Ginecologia, Head of the Women’s Sleep Division, Universidade Federal de São Paulo, Rua Napoleão de Barros 925, São Paulo, SP, Brazil
T1  - Insomnia Pharmacotherapy: a Review of Current Treatment Options for Insomnia in Menopause
LA  - English
KW  - anticonvulsive agent
KW  - citalopram
KW  - doxepin
KW  - escitalopram
KW  - eszopiclone
KW  - fluoxetine
KW  - mirtazapine
KW  - paroxetine
KW  - quetiapine
KW  - ramelteon
KW  - sedative agent
KW  - trazodone
KW  - venlafaxine
KW  - zolpidem
KW  - acupuncture
KW  - amenorrhea
KW  - climacterium
KW  - cognitive behavioral therapy
KW  - depression
KW  - exercise
KW  - hormonal therapy
KW  - human
KW  - hypertension
KW  - hypnosis
KW  - insomnia
KW  - massage
KW  - menopausal syndrome
KW  - menopause
KW  - priority journal
KW  - review
KW  - sleep apnea syndromes
KW  - sleep quality
KW  - urinary tract
KW  - yoga
N2  - Purpose of Review: Women are living longer and spending nearly one third of their lives in the climacteric period with the consequences of hypoestrogenism. Insomnia is the major clinical manifestation of this period. The aim of this chapter is to sum up current treatment options for menopausal insomnia and related symptoms. The paper summarizes some main treatment alternatives to treatment of insomnia in women, especially during the menopausal transition and postmenopause: What are the alternatives for treatment of insomnia in this population? What is the level of evidence of each of them? Recent Findings: Previous studies have shown that the studies use very heterogeneous groups of women with different types of insomnia. This lack of standardized methods makes it difficult to identify the best therapeutic option for insomnia after menopause. However, this does not mean that it is impossible to define the best treatment intervention. Summary: The findings from each therapy were categorized according to the level of evidence, based on the scientific knowledge. We highlight the importance of the patient being evaluated by a multidisciplinary team, and of taking a broad approach which considers both the pharmacological and biopsychosocial context to deliver the most effective treatment.
ER  - 

TY  - JOUR
M3  - Article
Y1  - 2017
VL  - 18
IS  - 1
SP  - 377
SN  - 1745-6215
JF  - Trials
JO  - Trials
UR  - https://www.embase.com/search/results?subaction=viewrecord&id=L622053018&from=export
U2  - L622053018
C5  - 28806907
DB  - Medline
U4  - 2018-05-11
L2  - http://dx.doi.org/10.1186/s13063-017-2072-7
DO  - 10.1186/s13063-017-2072-7
A1  - Wu, X.
A1  - Zhang, W.
A1  - Qin, Y.
A1  - Liu, X.
A1  - Wang, Z.
M1  - (Wu X.; Qin Y.) Sichuan Integrative Medicine Hospital, 51 4th section of Renmin South Road, Wuhou District, Chengdu, Sichuan, China
M1  - (Wu X.) Sichuan Integrative Medicine Hospital, 51 4th section of Renmin South Road, Wuhou District, Chengdu, Sichuan, China
M1  - (Zhang W.) Sichuan Integrative Medicine Hospital, 51 4th section of Renmin South Road, Wuhou District, Chengdu, Sichuan, China
M1  - (Liu X.) Sichuan Integrative Medicine Hospital, 51 4th section of Renmin South Road, Wuhou District, Chengdu, Sichuan, China
M1  - (Wang Z.) Sichuan Integrative Medicine Hospital, 51 4th section of Renmin South Road, Wuhou District, Chengdu, Sichuan, China
T1  - Effect of acupuncture and its influence on cerebral activity in perimenopausal insomniacs: study protocol for a randomized controlled trial
LA  - English
KW  - biological marker
KW  - acupuncture
KW  - adult
KW  - blood
KW  - brain
KW  - China
KW  - climacterium
KW  - clinical protocol
KW  - controlled study
KW  - diagnostic imaging
KW  - electroencephalogram
KW  - emotion
KW  - female
KW  - human
KW  - insomnia
KW  - methodology
KW  - middle aged
KW  - nuclear magnetic resonance imaging
KW  - pathophysiology
KW  - questionnaire
KW  - randomized controlled trial
KW  - sleep
KW  - time factor
KW  - treatment outcome
N2  - BACKGROUND: Perimenopausal insomnia is one of the core symptoms of the menopausal transition. Acupuncture is considered to exert a positive effect on restoring the normal sleep-wake cycle. However, there is little intuitive evidence besides evaluation using clinical effectiveness scales. We therefore designed this study, aiming to use more intuitive and reliable detection techniques such as functional magnetic resonance imaging before and after applying acupuncture to provide neuroimaging evidence, as well as to verify the effectiveness with other curative effect indicators.
METHODS/DESIGN: This study is a randomized, assessor-statistician-blinded, positive medicine controlled trial involving 40 participants. A total of 40 eligible patients with perimenopausal insomnia will be randomly assigned to two groups in a 1:1 ratio as an intervention group using acupuncture and a control group taking estazolam. Participants in the intervention group will receive six acupuncture treatment sessions per week for 4 consecutive weeks, for a total of 24 sessions during the study. Meanwhile, the medicine control group will be prescribed estazolam 1-2 mg/day to be taken 30 minutes before sleep for 4 weeks. The primary outcome is the Pittsburgh Sleep Quality Index. Secondary outcomes are the micro-movement sensitive mattress-type sleep monitoring system, the Hamilton Depression Scale, and the Hamilton Anxiety Scale. All outcomes will be evaluated before and after treatment. The safety of interventions will be assessed at every visit.
DISCUSSION: The results of this trial, which will be available in 2018, will investigate the impact of acupuncture treating perimenopausal insomnia from assessment of the sleep architecture, hormone level, and emotional-circuit neurological function, and will uncover the effective mechanism of acupuncture regulating the emotional center integrated effect.
TRIAL REGISTRATION: Chinese Clinical Trials Register, ChCTR-IPC-16007832 . Registered on 26 January 2016.
ER  - 

TY  - JOUR
M3  - Article
Y1  - 2015
VL  - 35
IS  - 5
SP  - 443
EP  - 446
SN  - 0255-2930
JF  - Zhongguo zhen jiu = Chinese acupuncture & moxibustion
JO  - Zhongguo Zhen Jiu
UR  - https://www.embase.com/search/results?subaction=viewrecord&id=L605944390&from=export
U2  - L605944390
C5  - 26255514
DB  - Medline
U4  - 2015-09-14
A1  - Sun, Z.
A1  - Jin, Y.
A1  - Xiang, H.
A1  - Liu, F.
M1  - (Sun Z.; Jin Y.; Xiang H.; Liu F.)
T1  - Clinical observation on mild perimenopausal depression of kidney deficiency and liver stagnation syndrome treated with acupoint catgut implantation
LA  - Chinese
KW  - catgut
KW  - acupuncture
KW  - adult
KW  - climacterium
KW  - controlled study
KW  - depression
KW  - female
KW  - human
KW  - kidney
KW  - liver
KW  - middle aged
KW  - pathophysiology
KW  - psychology
KW  - randomized controlled trial
KW  - treatment outcome
N2  - OBJECTIVE: To observe the efficacy of catgut implantation at back-shu points in treatment of mild perimenopausal depression of kidney, deficiency and liver stagnation syndrome and analyze its essential function on target symptoms.
METHODS: Forty-five cases were randomized into a catgut implantation group (23 cases) and atid acupuncture group (22 cases). In the catgut implantation group, catguts were implanted at Shenshu (BL 23), Ganshu (BL 18), Xinshu (BL 15), Pishu (BL 20), etc., once every week. In the acupuncture group, the conventional acupuncture was applied to the same acupoints as the catgut implantation group, once every two days. The: treatment of 4 weeks made one session, and continuous 2 sessions were required. The efficacy was evaluated in, 2 sessions. The follow-up started in the 12th week. Before treatment, after treatment and in the follow-up period, Kupperman score and the total score in Hamilton depression scale (HAMD), as well as the factor score were observed in the patients separately.
RESULTS: Kupperman score, the total HAMD score and the scores in the items of anxiety/somatization, retardation, sleep disorder and cognitive disorder after treatment were all reduced significantly as compared with those before treatment in the two groups (P<0.01, P<0.05). In the follow-up period, the difference in Kupperman was not significant in comparison with that after treatment in the catgut implantation: group (P>0.05). The total HAMD score and sleep disorder were reduced significantly as compared with those after treatment in the catgut implantation group (both P<0.01); in the acupuncture group, Kupperman score, the total HAMD score and sleep disorder were all increased as compared with those after treatment (all P<0.05). In; the catgut implantation group, the total HAMD score was lower than that in the acupuncture group (P<0. 05), and the scores in the items of retardation and sleep disorder were reduced significantly as compared with those in the acupuncture group (both P<0.01).
CONCLUSION: The catgut implantation at back-shu points alleviates perimenopasual sympton is in patients of mild perimenopausal depression of kidney deficiency and liver stagnation syndrome. This therapy effectively relieves depressive disorders by regulating the target symptoms such as anxiety/ somatization, retardation, sleep disorder and cognitive' disorder. The long-term efficacy of this therapy is better than the conventional acupuncture.
ER  - 

TY  - JOUR
M3  - Article
Y1  - 2014
VL  - 15
IS  - 1
SN  - 1745-6215
JF  - Trials
JO  - Trials
UR  - https://www.embase.com/search/results?subaction=viewrecord&id=L373365593&from=export
U2  - L373365593
C5  - 24925094
DB  - Embase
DB  - Medline
U3  - 2014-07-02
U4  - 2014-07-04
L2  - http://dx.doi.org/10.1186/1745-6215-15-224
DO  - 10.1186/1745-6215-15-224
A1  - Pirotta, M.
A1  - Ee, C.
A1  - Teede, H.
A1  - Chondros, P.
A1  - French, S.
A1  - Myers, S.
A1  - Xue, C.
M1  - (Pirotta M., m.pirotta@unimelb.edu.au; Ee C., c.ee@unimelb.edu.au; Chondros P., p.chondros@unimelb.edu.au) Department of General Practice, University of Melbourne, Australia 200 Berkeley St, Carlton, VIC 3053, Australia
M1  - (Teede H., helena.teede@monash.edu) Monash Centre for Health Research and Implementation, School of Public Health and Preventive Medicine, Monash University, Australia Diabetes and Vascular Medicine Unit, Monash Health, Wellington Rd, Clayton VIC 3800, Australia
M1  - (French S., simon.french@queensu.ca) Canada and Faculty of Health Sciences, School of Rehabilitation Therapy, Queen's University, Ontario, 99 University Ave, Kingston, ON K7L 3N6, Canada
M1  - (Myers S., smyers@scu.edu.au) NatMed-Research Unit, Division of Research, Southern Cross University, Military Road, East Lismore NSW 2480, Australia
M1  - (Xue C., charlie.xue@rmit.edu.au) School of Health Sciences, RMIT University, 124 Little La Trobe St, Melbourne VIC 3000, Australia
AD  - M. Pirotta, Department of General Practice, University of Melbourne, Australia 200 Berkeley St, Carlton, VIC 3053, Australia
T1  - Acupuncture for menopausal vasomotor symptoms: Study protocol for a randomised controlled trial
LA  - English
KW  - estrogen
KW  - gestagen
KW  - acupuncture
KW  - acupuncture needle
KW  - adult
KW  - anxiety disorder
KW  - article
KW  - Chinese medicine
KW  - climacterium
KW  - controlled study
KW  - depression
KW  - disease severity
KW  - expectancy
KW  - female
KW  - hormone substitution
KW  - hot flush
KW  - human
KW  - intention to treat analysis
KW  - major clinical study
KW  - night sweat
KW  - outcome assessment
KW  - pilot study
KW  - postmenopause
KW  - progestin implant
KW  - quality of life
KW  - randomized controlled trial
KW  - sham procedure
KW  - single blind procedure
KW  - treatment outcome
KW  - yin deficiency
N2  - Background: Hot flushes and night sweats (vasomotor symptoms) are common menopausal symptoms, often causing distress, sleep deprivation and reduced quality of life. Although hormone replacement therapy is an effective treatment, there are concerns about serious adverse events. Non-hormonal pharmacological therapies are less effective and can also cause adverse effects. Complementary therapies, including acupuncture, are commonly used for menopausal vasomotor symptoms. While the evidence for the effectiveness of acupuncture in treating vasomotor symptoms is inconclusive, acupuncture has a low risk of adverse effects, and two small studies suggest it may be more effective than non-insertive sham acupuncture. Our objective is to assess the efficacy of needle acupuncture in improving hot flush severity and frequency in menopausal women. Our current study design is informed by methods tested in a pilot study.Methods/design: This is a stratified, parallel, randomised sham-controlled trial with equal allocation of participants to two trial groups. We are recruiting 360 menopausal women experiencing a minimum average of seven moderate hot flushes a day over a seven-day period and who meet diagnostic criteria for the Traditional Chinese Medicine diagnosis of Kidney Yin deficiency. Exclusion criteria include breast cancer, surgical menopause, and current hormone replacement therapy use. Eligible women are randomised to receive either true needle acupuncture or sham acupuncture with non-insertive (blunt) needles for ten treatments over eight weeks. Participants are blinded to treatment allocation. Interventions are provided by Chinese medicine acupuncturists who have received specific training on trial procedures. The primary outcome measure is hot flush score, assessed using the validated Hot Flush Diary. Secondary outcome measures include health-related quality of life, anxiety and depression symptoms, credibility of the sham treatment, expectancy and beliefs about acupuncture, and adverse events. Participants will be analysed in the groups in which they were randomised using an intention-to-treat analysis strategy.Discussion: Results from this trial will significantly add to the current body of evidence on the role of acupuncture for vasomotor symptoms. If found to be effective and safe, acupuncture will be a valuable additional treatment option for women who experience menopausal vasomotor symptoms.Trial registration: Australian New Zealand Clinical Trials Registry ACTRN12611000393954 11/02/2009. © 2014 Pirotta et al.; licensee BioMed Central Ltd.
ER  - 

TY  - JOUR
M3  - Article
Y1  - 2014
VL  - 15
IS  - 1
SN  - 1745-6215
JF  - Trials
JO  - Trials
UR  - https://www.embase.com/search/results?subaction=viewrecord&id=L53152125&from=export
U2  - L53152125
C5  - 24886348
DB  - Embase
DB  - Medline
U3  - 2014-06-20
U4  - 2014-06-25
L2  - http://dx.doi.org/10.1186/1745-6215-15-198
DO  - 10.1186/1745-6215-15-198
A1  - Li, Y.
A1  - Zheng, H.
A1  - Zheng, Q.
A1  - Zhao, L.
A1  - Qin, E.
A1  - Wang, Y.
A1  - Zeng, Q.
A1  - Zheng, H.
A1  - Zhao, Y.
A1  - Sun, W.
A1  - Zhang, X.
A1  - Liu, Z.
A1  - Liu, B.
M1  - (Li Y., yinglitcm@126.com; Zheng H., zhenghui126@gmail.com; Zheng Q., qianhua_zheng@126.com; Zhao L., Ling_zhao001@126.com; Qin E., erqi_qin@126.com; Wang Y., yu_wang1983@126.com; Sun W., wsuntcm@21cn.com; Zhang X., xiaoxzhangtcm@sina.com) Chengdu University of Traditional Chinese Medicine, 37 Shi'er Qiao Road, Jinniu District, Chengdu, Sichuan 610075, China
M1  - (Wang Y., yu_wang1983@126.com) General Hospital of Chengdu Military Region of the Chinese People's Liberation Army, 270 Tianhui Road, Rongdu Avenue, Chengdu, Sichuan 610083, China
M1  - (Zeng Q., qian_zeng8934@163.com; Zheng H., huabzheng@163.com) First Affiliated Hospital of Chengdu University of Traditional Chinese Medicine, 39 Shi'er Qiao Road, Jinniu District, Chengdu, Sichuan 610072, China
M1  - (Zhao Y., yzhaocdzyy@126.com) Chengdu Integrated TCM and Western Medicine Hospital, 18 North Wanxiang Road, Gaoxin District, Chengdu, Sichuan 610016, China
M1  - (Liu Z., zhishunliu@yeah.net; Liu B., baoyanliutcm@sina.com) Guang'anmen Hospital, China Academy of Chinese Medical Sciences, No. 5 BeiXianGe Street, XiCheng District, Beijing 100053, China
AD  - B. Liu, Guang'anmen Hospital, China Academy of Chinese Medical Sciences, No. 5 BeiXianGe Street, XiCheng District, Beijing 100053, China
T1  - Use acupuncture to relieve perimenopausal syndrome: Study protocol of a randomized controlled trial
LA  - English
KW  - cyproterone acetate plus estradiol valerate
KW  - estradiol
KW  - follitropin
KW  - luteinizing hormone
KW  - acupuncture
KW  - adult
KW  - article
KW  - dyspareunia
KW  - estradiol blood level
KW  - female
KW  - follitropin blood level
KW  - hormone substitution
KW  - hot flush
KW  - human
KW  - insomnia
KW  - irritability
KW  - luteinizing hormone blood level
KW  - menopausal syndrome
KW  - migraine
KW  - multicenter study (topic)
KW  - perimenopausal syndrome
KW  - quality of life
KW  - randomized controlled trial (topic)
KW  - treatment duration
KW  - vaginal dryness
KW  - climen
C1  - climen(Bayer,China)
C2  - Bayer(China)
N2  - Background: Whether acupuncture is effective for relieving perimenopausal syndrome has been controversial recently. In this article, we report the protocol of a randomized controlled trial using acupuncture to treat perimenopausal syndrome, aiming to answer this controversy. Design: A multicenter randomized controlled trial with two parallel arms is underway in China. Two hundred and six women with perimenopausal syndrome will be randomly assigned to a treatment group using acupuncture plus auricular acupressure (AA group) and a control group using Climen® (Bayer Healthcare Company Limited, Guangzhou, China), a 28-day sequential hormone replacement therapy, in a 1:1 ratio. Participants in the AA group will receive three acupuncture sessions per week in the first 4 weeks and two sessions per week in the following 8 weeks, for a total of 28 sessions over 12 weeks. Auricular points will be plastered by Semen Vaccariae twice per week for a consecutive 12 weeks, with both ears used alternately. The Climen® control group is prescribed a tablet containing estradiol valerate 2 mg/day for the first 11 days, and a tablet containing estradiol valerate 2 mg/day plus cyroterone acetate 1 mg/day for the following 10 days. The total treatment period of the control group is three cycles. The post-treatment follow-up period will last 24 weeks. The primary outcome is the Menopause Rating Scale (MRS) assessed at baseline and 4, 12, 16, 24 and 36 weeks after randomization. The secondary outcomes are Menopause-Specific Quality of Life, average hot flash score during 24 hours, serum estradiol, follicle-stimulating hormone and luteinizing hormone level. The first two secondary outcomes are measured at the same point as the MRS. Other secondary outcomes are measured at baseline and 12, 24 weeks after randomization. Discussion: The results of this trial, which will be available in 2015, will clarify whether acupuncture is effective to relieve perimenopausal syndrome. Trial Registration: ClinicalTrials.gov NCT01933204 (registered 9 August 2013). © 2014 Li et al.; licensee BioMed Central Ltd.
ER  - 
