# Supplementary material for: The effectiveness and safety of acupuncture combined with medication in the treatment of perimenopausal insomnia: a systematic review and meta-analysis
Source: Front Neurol. 2025 Mar 13;16:1476719. doi: 10.3389/fneur.2025.1476719 (PMC11966447; doi:10.3389/fneur.2025.1476719)
Supplement: Supplementary file 1 [file Data_Sheet_1.ZIP › Search strategies/PubMed Search strategy.txt]

Search number	Query	Sort By	Filters	Search Details	Results	Time
13	((((Perimenopause[MeSH Terms]) OR ((Perimenopausal Syndrome[Text Word]) OR (Menopausal Transition[Text Word]))) AND ((Insomnia[MeSH Terms]) OR ((((((((Sleep Difficulty[Text Word]) OR (Difficulty Falling Asleep[Text Word])) OR (Sleep Disorder[Text Word])) OR (Poor Sleep Quality[Text Word])) OR (Sleep Deprivation[Text Word])) OR (Inability Closing Eyes[Text Word])) OR (Inability Lying Down[Text Wor…			("perimenopause"[MeSH Terms] OR ("perimenopausal syndrome"[Text Word] OR "menopausal transition"[Text Word])) AND ("sleep initiation and maintenance disorders"[MeSH Terms] OR ("sleep difficulty"[Text Word] OR "difficulty falling asleep"[Text Word] OR "sleep disorder"[Text Word] OR "poor sleep quality"[Text Word] OR "sleep deprivation"[Text Word] OR (("inabilities"[All Fields] OR "inability"[All F…	17	5:34:09
12	(Acupuncture[MeSH Terms]) OR (((((((((((((((((Acupuncture[Text Word] AND Moxibustion[Text Word]) OR (Scalp Acupuncture[Text Word])) OR (Neck Acupuncture[Text Word])) OR (Auricular Acupuncture[Text Word])) OR (Tongue Acupuncture[Text Word])) OR (Hand Acupuncture[Text Word])) OR (Foot Acupuncture[Text Word])) OR (Abdominal Acupuncture[Text Word])) OR (Body Acupuncture[Text Word])) OR (Intradermal N…			Acupuncture[MeSH Terms] OR "acupuncture therapy"[MeSH Terms] OR (("Acupuncture"[Text Word] AND "Moxibustion"[Text Word]) OR "scalp acupuncture"[Text Word] OR "neck acupuncture"[Text Word] OR "auricular acupuncture"[Text Word] OR "tongue acupuncture"[Text Word] OR "hand acupuncture"[Text Word] OR "foot acupuncture"[Text Word] OR "abdominal acupuncture"[Text Word] OR "body acupuncture"[Text Word] O…	33,491	5:28:04
11	((((((((((((((((Acupuncture[Text Word] AND Moxibustion[Text Word]) OR (Scalp Acupuncture[Text Word])) OR (Neck Acupuncture[Text Word])) OR (Auricular Acupuncture[Text Word])) OR (Tongue Acupuncture[Text Word])) OR (Hand Acupuncture[Text Word])) OR (Foot Acupuncture[Text Word])) OR (Abdominal Acupuncture[Text Word])) OR (Body Acupuncture[Text Word])) OR (Intradermal Needle[Text Word])) OR (Electro…			("Acupuncture"[Text Word] AND "Moxibustion"[Text Word]) OR "scalp acupuncture"[Text Word] OR "neck acupuncture"[Text Word] OR "auricular acupuncture"[Text Word] OR "tongue acupuncture"[Text Word] OR "hand acupuncture"[Text Word] OR "foot acupuncture"[Text Word] OR "abdominal acupuncture"[Text Word] OR "body acupuncture"[Text Word] OR "intradermal needle"[Text Word] OR "Electroacupuncture"[Text Wo…	12,035	5:27:48
10	Acupuncture[MeSH Terms]			acupuncture[MeSH Terms] OR "acupuncture therapy"[MeSH Terms]	31,224	5:23:19
9	(Randomized Controlled Trial[MeSH Terms]) OR (((((((((Random[Text Word]) OR (Control[Text Word])) OR (Intervention[Text Word])) OR (Randomized Controlled[Text Word])) OR (Randomized Controlled Study[Text Word])) OR (Clinical Trial[Text Word])) OR (Clinical Study[Text Word])) OR (Efficacy Observation[Text Word])) OR (Efficacy Evaluation[Text Word]))			randomized controlled trials as topic[MeSH Terms] OR "Random"[Text Word] OR "Control"[Text Word] OR "Intervention"[Text Word] OR "randomized controlled"[Text Word] OR "randomized controlled study"[Text Word] OR "clinical trial"[Text Word] OR "clinical study"[Text Word] OR "efficacy observation"[Text Word] OR "efficacy evaluation"[Text Word]	6,609,759	5:21:30
8	((((((((Random[Text Word]) OR (Control[Text Word])) OR (Intervention[Text Word])) OR (Randomized Controlled[Text Word])) OR (Randomized Controlled Study[Text Word])) OR (Clinical Trial[Text Word])) OR (Clinical Study[Text Word])) OR (Efficacy Observation[Text Word])) OR (Efficacy Evaluation[Text Word])			Random[Text Word] OR "Control"[Text Word] OR "Intervention"[Text Word] OR "randomized controlled"[Text Word] OR "randomized controlled study"[Text Word] OR "clinical trial"[Text Word] OR "clinical study"[Text Word] OR "efficacy observation"[Text Word] OR "efficacy evaluation"[Text Word]	6,609,094	5:20:39
7	Randomized Controlled Trial[MeSH Terms]			randomized controlled trials as topic[MeSH Terms]	175,257	5:19:14
6	(Insomnia[MeSH Terms]) OR ((((((((Sleep Difficulty[Text Word]) OR (Difficulty Falling Asleep[Text Word])) OR (Sleep Disorder[Text Word])) OR (Poor Sleep Quality[Text Word])) OR (Sleep Deprivation[Text Word])) OR (Inability Closing Eyes[Text Word])) OR (Inability Lying Down[Text Word])) OR (Sleeplessness[Text Word]))			sleep initiation and maintenance disorders[MeSH Terms] OR ("sleep difficulty"[Text Word] OR "difficulty falling asleep"[Text Word] OR "sleep disorder"[Text Word] OR "poor sleep quality"[Text Word] OR "sleep deprivation"[Text Word] OR (("inabilities"[All Fields] OR "inability"[All Fields]) AND "closing eyes"[Text Word]) OR (("inabilities"[All Fields] OR "inability"[All Fields]) AND "lying down"[Te…	44,209	5:16:46
5	(((((((Sleep Difficulty[Text Word]) OR (Difficulty Falling Asleep[Text Word])) OR (Sleep Disorder[Text Word])) OR (Poor Sleep Quality[Text Word])) OR (Sleep Deprivation[Text Word])) OR (Inability Closing Eyes[Text Word])) OR (Inability Lying Down[Text Word])) OR (Sleeplessness[Text Word])			sleep difficulty[Text Word] OR "difficulty falling asleep"[Text Word] OR "sleep disorder"[Text Word] OR "poor sleep quality"[Text Word] OR "sleep deprivation"[Text Word] OR (("inabilities"[All Fields] OR "inability"[All Fields]) AND "closing eyes"[Text Word]) OR (("inabilities"[All Fields] OR "inability"[All Fields]) AND "lying down"[Text Word]) OR "Sleeplessness"[Text Word]	27,588	5:16:32
4	Insomnia[MeSH Terms]			sleep initiation and maintenance disorders[MeSH Terms]	19,093	5:08:26
3	(Perimenopause[MeSH Terms]) OR ((Perimenopausal Syndrome[Text Word]) OR (Menopausal Transition[Text Word]))			perimenopause[MeSH Terms] OR "perimenopausal syndrome"[Text Word] OR "menopausal transition"[Text Word]	3,366	5:07:30
2	(Perimenopausal Syndrome[Text Word]) OR (Menopausal Transition[Text Word])			perimenopausal syndrome[Text Word] OR "menopausal transition"[Text Word]	1,916	5:06:44
1	Perimenopause[MeSH Terms]			perimenopause[MeSH Terms]	1,729	4:57:04
