# Supplementary material for: The effectiveness and safety of acupuncture combined with medication in the treatment of perimenopausal insomnia: a systematic review and meta-analysis
Source: Front Neurol. 2025 Mar 13;16:1476719. doi: 10.3389/fneur.2025.1476719 (PMC11966447; doi:10.3389/fneur.2025.1476719)
Supplement: Supplementary file 1 [file Data_Sheet_1.ZIP › Search strategies/PubMed Total 17.nbib]

PMID- 36815166
OWN - NLM
STAT- MEDLINE
DCOM- 20230224
LR  - 20230329
IS  - 2296-2565 (Electronic)
IS  - 2296-2565 (Linking)
VI  - 11
DP  - 2023
TI  - Acupuncture for comorbid depression and insomnia in perimenopause: A feasibility 
      patient-assessor-blinded, randomized, and sham-controlled clinical trial.
PG  - 1120567
LID - 10.3389/fpubh.2023.1120567 [doi]
LID - 1120567
AB  - BACKGROUND AND OBJECTIVE: Whilst acupuncture is widely used for treating 
      psychosomatic diseases, there is little high-quality evidence supporting its 
      application in comorbid perimenopausal depression (PMD) and insomnia (PMI) which 
      are common complaints during climacteric. This feasibility, 
      patient-assessor-blinded, randomized, sham-controlled clinical trial addresses 
      this gap by investigating the efficacy and safety of acupuncture on depressed 
      mood and poor sleep in women with comorbid PMD and PMI. METHODS: Seventy eligible 
      participants were randomly assigned to either real-acupuncture (RA) or 
      sham-acupuncture (SA) groups. Either RA or SA treatment were delivered in 17 
      sessions over 8 weeks. The primary outcomes for mood and sleep were changes on 
      17-items Hamilton Depression Rating Scale (HAM-D(17)) and Pittsburgh Sleep 
      Quality Index (PSQI) scores, from baseline to 16-week follow-up. Secondary 
      outcome measures involved anxiety symptoms, perimenopausal symptoms, quality of 
      life, participants' experience of and satisfaction with the acupuncture 
      treatment. Blood samples were taken to measure reproductive hormone levels. 
      Intention-To-Treat and Per-Protocol analyses were conducted with linear 
      mixed-effects models. The James' and Bang's blinding indices were used to assess 
      the adequacy of blinding. RESULTS: Sixty-five participants completed all 
      treatment sessions, and 54 and 41 participants completed the eight- and 16-week 
      follow-ups, respectively. At post-treatment and 8-week follow-up, the RA group 
      showed a significantly greater reduction in PSQI scores than the SA group did; 
      although the reduction of HAM-D(17) scores in RA group was significant, the 
      change was not statistically different from that of SA. There were no significant 
      mean differences between baseline and 16-week follow-up in either HAM-D(17) or 
      PSQI in either group. There were no significant between-group differences in 
      serum reproductive hormone levels. All treatments were tolerable and no serious 
      adverse events were reported, and the blinding was successful. CONCLUSION: 
      Acupuncture is safe and can contribute to clinically relevant improvements in 
      comorbid PMD and PMI, with satisfactory short-and medium-term effects. Whether 
      the anti-depressive benefit of acupuncture is specific or non-specific remains to 
      be determined. No evidence was found for any longer-term benefit of acupuncture 
      compared to sham at 16 weeks. Further research is required to elucidate 
      mechanisms underlying the short to medium term effects of acupuncture.
CI  - Copyright © 2023 Zhao, Zheng, Fu, Conduit, Xu, Wang, Huang, Jiang, Zhang and 
      Kennedy.
FAU - Zhao, Fei-Yi
AU  - Zhao FY
AD  - School of Health and Biomedical Sciences, RMIT University, Bundoora, VIC, 
      Australia.
AD  - Shanghai Municipal Hospital of Traditional Chinese Medicine, Shanghai University 
      of Traditional Chinese Medicine, Shanghai, China.
AD  - Department of Nursing, School of International Medical Technology, Shanghai Sanda 
      University, Shanghai, China.
FAU - Zheng, Zhen
AU  - Zheng Z
AD  - School of Health and Biomedical Sciences, RMIT University, Bundoora, VIC, 
      Australia.
FAU - Fu, Qiang-Qiang
AU  - Fu QQ
AD  - Yangpu Hospital, School of Medicine, Tongji University, Shanghai, China.
FAU - Conduit, Russell
AU  - Conduit R
AD  - School of Health and Biomedical Sciences, RMIT University, Bundoora, VIC, 
      Australia.
AD  - Institute for Breathing and Sleep, Austin Health, Heidelberg, VIC, Australia.
FAU - Xu, Hong
AU  - Xu H
AD  - Shanghai Municipal Hospital of Traditional Chinese Medicine, Shanghai University 
      of Traditional Chinese Medicine, Shanghai, China.
FAU - Wang, Hui-Ru
AU  - Wang HR
AD  - Shanghai Municipal Hospital of Traditional Chinese Medicine, Shanghai University 
      of Traditional Chinese Medicine, Shanghai, China.
FAU - Huang, Yu-Ling
AU  - Huang YL
AD  - Shanghai Municipal Hospital of Traditional Chinese Medicine, Shanghai University 
      of Traditional Chinese Medicine, Shanghai, China.
FAU - Jiang, Ting
AU  - Jiang T
AD  - Shanghai Municipal Hospital of Traditional Chinese Medicine, Shanghai University 
      of Traditional Chinese Medicine, Shanghai, China.
FAU - Zhang, Wen-Jing
AU  - Zhang WJ
AD  - Shanghai Municipal Hospital of Traditional Chinese Medicine, Shanghai University 
      of Traditional Chinese Medicine, Shanghai, China.
FAU - Kennedy, Gerard A
AU  - Kennedy GA
AD  - School of Health and Biomedical Sciences, RMIT University, Bundoora, VIC, 
      Australia.
AD  - Institute for Breathing and Sleep, Austin Health, Heidelberg, VIC, Australia.
AD  - Institute of Health and Wellbeing, Federation University, Mount Helen, VIC, 
      Australia.
LA  - eng
PT  - Journal Article
PT  - Randomized Controlled Trial
PT  - Research Support, Non-U.S. Gov't
DEP - 20230206
PL  - Switzerland
TA  - Front Public Health
JT  - Frontiers in public health
JID - 101616579
RN  - 0 (Hormones)
SB  - IM
MH  - Humans
MH  - Female
MH  - *Sleep Initiation and Maintenance Disorders
MH  - Perimenopause
MH  - Depression
MH  - Quality of Life
MH  - Feasibility Studies
MH  - Treatment Outcome
MH  - *Acupuncture Therapy/methods
MH  - Hormones
PMC - PMC9939459
OTO - NOTNLM
OT  - acupuncture
OT  - clinical trial
OT  - comorbid depression and insomnia
OT  - depression
OT  - hormone levels
OT  - insomnia
OT  - non-pharmacologic intervention
OT  - perimenopause
COIS- The authors declare that the research was conducted in the absence of any 
      commercial or financial relationships that could be construed as a potential 
      conflict of interest.
EDAT- 2023/02/24 06:00
MHDA- 2023/02/25 06:00
PMCR- 2023/02/06
CRDT- 2023/02/23 02:16
PHST- 2022/12/13 00:00 [received]
PHST- 2023/01/11 00:00 [accepted]
PHST- 2023/02/23 02:16 [entrez]
PHST- 2023/02/24 06:00 [pubmed]
PHST- 2023/02/25 06:00 [medline]
PHST- 2023/02/06 00:00 [pmc-release]
AID - 10.3389/fpubh.2023.1120567 [doi]
PST - epublish
SO  - Front Public Health. 2023 Feb 6;11:1120567. doi: 10.3389/fpubh.2023.1120567. 
      eCollection 2023.

PMID- 33350757
OWN - NLM
STAT- MEDLINE
DCOM- 20210112
LR  - 20240330
IS  - 1536-5964 (Electronic)
IS  - 0025-7974 (Print)
IS  - 0025-7974 (Linking)
VI  - 99
IP  - 52
DP  - 2020 Dec 24
TI  - The efficacy and safety of acupuncture for perimenopausal insomnia: A protocol 
      for a network meta-analysis.
PG  - e23741
LID - 10.1097/MD.0000000000023741 [doi]
LID - e23741
AB  - BACKGROUND: As a common symptom of perimenopausal period, perimenopausal insomnia 
      brings great pain to many women and families. Acupuncture has been accepted by 
      people as the incidence rate of this disease increases. The purpose of this study 
      is to systematically compare the safety and efficacy of various acupuncture 
      treatments for perimenopausal insomnia through network meta-analysis. METHODS: We 
      will search Web of Science, PubMed, The Cochrane Library, Embase, Chinese 
      National Knowledge Infrastructure (CNKI), Wan Fang Date, VIP database, conference 
      papers and grey literature. All relevant Randomized controlled trial (RCT) using 
      acupuncture for perimenopausal insomnia will be included. Two reviewers will 
      independently search and screen date. Network meta-analysis will be completed by 
      Stata and WinBUGS software. RESULTS: This study will compare the efficacy and 
      safety of different acupuncture treatments for perimenopausal insomnia. 
      CONCLUSION: The result of this study will provide reliable evidence for 
      evaluating the efficacy and safety of acupuncture in the treatment of 
      perimenpausal insomnia. INPLASY REGISTRATION NUMBER: INPLASY2020110047.
CI  - Copyright © 2020 the Author(s). Published by Wolters Kluwer Health, Inc.
FAU - Wang, Zhao
AU  - Wang Z
AD  - First College of Clinical Medicine, Shandong University of Traditional Chinese 
      Medicine.
AD  - Shandong college of Traditional Chinese Medicine.
FAU - Zhai, Fengting
AU  - Zhai F
AD  - First College of Clinical Medicine, Shandong University of Traditional Chinese 
      Medicine.
FAU - Zhao, Xiaomin
AU  - Zhao X
AD  - Shandong college of Traditional Chinese Medicine.
FAU - Zhao, Guizhi
AU  - Zhao G
AD  - Shandong college of Traditional Chinese Medicine.
FAU - Li, Na
AU  - Li N
AD  - Shandong college of Traditional Chinese Medicine.
FAU - Zhang, Fang
AU  - Zhang F
AD  - First College of Clinical Medicine, Shandong University of Traditional Chinese 
      Medicine.
FAU - Liu, Jinxing
AU  - Liu J
AUID- ORCID: 0000-0003-1180-1818
AD  - The Affiliated Hospital of Shandong University of Traditional Chinese Medicine.
LA  - eng
GR  - 2019-1054/TCM Science & Technology Development Plan Project of Shandong Province/
PT  - Journal Article
PL  - United States
TA  - Medicine (Baltimore)
JT  - Medicine
JID - 2985248R
SB  - IM
MH  - Female
MH  - Humans
MH  - *Acupuncture Therapy
MH  - Network Meta-Analysis
MH  - *Perimenopause
MH  - *Sleep Initiation and Maintenance Disorders/therapy
MH  - Meta-Analysis as Topic
PMC - PMC7769359
COIS- The authors have no conflicts of interest to disclose.
EDAT- 2020/12/23 06:00
MHDA- 2021/01/12 06:00
PMCR- 2020/12/24
CRDT- 2020/12/22 11:22
PHST- 2020/11/12 00:00 [received]
PHST- 2020/11/17 00:00 [accepted]
PHST- 2020/12/22 11:22 [entrez]
PHST- 2020/12/23 06:00 [pubmed]
PHST- 2021/01/12 06:00 [medline]
PHST- 2020/12/24 00:00 [pmc-release]
AID - 00005792-202012240-00039 [pii]
AID - MD-D-20-10748 [pii]
AID - 10.1097/MD.0000000000023741 [doi]
PST - ppublish
SO  - Medicine (Baltimore). 2020 Dec 24;99(52):e23741. doi: 
      10.1097/MD.0000000000023741.

PMID- 37960761
OWN - NLM
STAT- MEDLINE
DCOM- 20231115
LR  - 20240312
IS  - 1536-5964 (Electronic)
IS  - 0025-7974 (Print)
IS  - 0025-7974 (Linking)
VI  - 102
IP  - 45
DP  - 2023 Nov 10
TI  - Acupuncture combined with Chinese herbal medicine in the treatment of 
      perimenopausal insomnia: A systematic review and meta-analysis.
PG  - e35942
LID - 10.1097/MD.0000000000035942 [doi]
LID - e35942
AB  - BACKGROUND: Perimenopausal insomnia (PMI) is a relatively common menopausal 
      symptom that can cause serious problems for the women themselves and their 
      families. Today, the world is facing the trend and challenges of an aging 
      population. It is reported that about 1.5 million women worldwide enter menopause 
      every year, with sleep disorder identified as a core symptom. The efficacy of 
      acupuncture combined with traditional Chinese medicine for treating PMI has been 
      recognized by patients and doctors. METHODS: We searched 8 databases to identify 
      15 randomized controlled trials evaluating the effects of acupuncture combined 
      with traditional Chinese medicine on sleep in patients with PMI compared with 
      Western medicine alone. Subsequently, data extraction and analysis were performed 
      to assess the quality and risk of bias of the study method design, and a 
      meta-analysis of the data was performed. RESULTS: This study included 15 
      randomized controlled trials involving 1188 patients with PMI. The results show 
      that acupuncture combined with traditional Chinese medicine seems to be more 
      effective than Western medicine in the treatment of PMI: efficiency (RR: 1.18; 
      95% CI: 1.08, 1.29; P = .001); the Pittsburgh Sleep Quality Index (PSQI) (WMD: 
      -2.77; 95% CI: 4.15-1.39; P < .0001); follicle-stimulating hormone (FSH) (WMD: 
      -31.45; 95% CI: 42.7-20.2; P < .001) and the Hamilton Anxiety Score (HAMA) (WMD: 
      -2.62, 95% CI: -3.93, -1.32; P < .0001). Compared with western medicine, E2 (WMD: 
      5.07; 95% CI: 5.78-15.92; P = .36) and LH (WMD: -4.86; 95% CI: 11.5-1.78; 
      P = .151) had no difference. CONCLUSION: The current analysis results show that 
      acupuncture combined with Chinese medicine seems to have a more positive effect 
      than western medicine alone in improving sleep and FSHF in PMI patients, but no 
      difference has been found in improving E2 and LH. This study provides a basis for 
      acupuncture combined with Chinese medicine to treat PMI. However, due to the 
      higher risk of evaluation in included studies, more rigorous randomized 
      controlled trials and higher quality studies are needed to validate included 
      studies.
CI  - Copyright © 2023 the Author(s). Published by Wolters Kluwer Health, Inc.
FAU - Li, Zhao
AU  - Li Z
AD  - Hospital of Chengdu University of Traditional Chinese Medicine, Chengdu, China.
FAU - Yin, Shao
AU  - Yin S
AD  - Hospital of Chengdu University of Traditional Chinese Medicine, Chengdu, China.
FAU - Feng, Jie
AU  - Feng J
AD  - Hospital of Chengdu University of Traditional Chinese Medicine, Chengdu, China.
FAU - Gao, Xu
AU  - Gao X
AD  - Hospital of Chengdu University of Traditional Chinese Medicine, Chengdu, China.
FAU - Yang, Qicheng
AU  - Yang Q
AD  - Department of Medical Information Engineering, Chengdu University of Traditional 
      Chinese Medicine, Chengdu, China.
FAU - Zhu, Fengya
AU  - Zhu F
AUID- ORCID: 0009-0000-9617-1514
AD  - Zigong First People's Hospital, Zigong, China.
LA  - eng
PT  - Journal Article
PT  - Meta-Analysis
PT  - Systematic Review
PL  - United States
TA  - Medicine (Baltimore)
JT  - Medicine
JID - 2985248R
RN  - 0 (Drugs, Chinese Herbal)
SB  - IM
MH  - Humans
MH  - Female
MH  - Aged
MH  - *Drugs, Chinese Herbal/therapeutic use
MH  - Perimenopause
MH  - *Sleep Initiation and Maintenance Disorders/therapy
MH  - *Acupuncture Therapy
MH  - Medicine, Chinese Traditional
MH  - Randomized Controlled Trials as Topic
PMC - PMC10637479
COIS- The authors have no funding and conflicts of interest to disclose.
EDAT- 2023/11/14 06:43
MHDA- 2023/11/15 06:42
PMCR- 2023/11/10
CRDT- 2023/11/14 02:26
PHST- 2023/11/15 06:42 [medline]
PHST- 2023/11/14 06:43 [pubmed]
PHST- 2023/11/14 02:26 [entrez]
PHST- 2023/11/10 00:00 [pmc-release]
AID - 00005792-202311100-00048 [pii]
AID - 10.1097/MD.0000000000035942 [doi]
PST - ppublish
SO  - Medicine (Baltimore). 2023 Nov 10;102(45):e35942. doi: 
      10.1097/MD.0000000000035942.

PMID- 29029258
OWN - NLM
STAT- MEDLINE
DCOM- 20180326
LR  - 20181202
IS  - 1550-9109 (Electronic)
IS  - 0161-8105 (Linking)
VI  - 40
IP  - 11
DP  - 2017 Nov 1
TI  - Acupuncture Improves Peri-menopausal Insomnia: A Randomized Controlled Trial.
LID - 10.1093/sleep/zsx153 [doi]
AB  - STUDY OBJECTIVES: To evaluate the short-term efficacy of acupuncture for the 
      treatment of peri-menopausal insomnia (PMI). METHODS: Design: A randomized, 
      participant-blind, placebo-controlled trial consisted of the acupuncture group (n 
      = 38) and placebo-acupuncture group (n = 38). Setting: A tertiary teaching and 
      general hospital. Participants: 76 peri-menopausal women with insomnia disorder 
      based on the International Classification of Sleep Disorders, Third Edition. 
      Interventions: A 10-session of acupuncture at bilateral Shenshu (BL 23) and 
      Ganshu (BL 18) with unilateral Qimen (LR 14) and Jingmen (GB 25) or Streitberger 
      needles at the same acupoints was performed for over 3 weeks. Measurements: 
      Pittsburgh Sleep Quality Index (PSQI) and Insomnia Severity Index (ISI) with 
      over-night polysomnography (PSG) exam were completed at baseline and 
      post-treatment. RESULTS: After the treatments, the decrease from baseline in PSQI 
      score was 8.03 points in acupuncture group and 1.29 points in placebo-acupuncture 
      group. The change from baseline in ISI score was 11.35 points in acupuncture 
      group and 2.87 points in placebo-acupuncture group. In PSG data, acupuncture 
      significantly improved the sleep efficiency and total sleep time, associated with 
      less wake after sleep onset and lower percent stage 1 after the treatment. No 
      significant differences from baseline to post-treatment were found in 
      placebo-acupuncture group. CONCLUSIONS: Acupuncture can contribute to a 
      clinically relevant improvement in the short-term treatment of PMI, both 
      subjectively and objectively. CLINICAL TRIAL REGISTRATION: Acupuncture for 
      peri-menopause insomnia: a randomized controlled trial, 
      http://www.chictr.org.cn/showproj.aspx?proj=12118 ChiCTR-IPR-15007199, China.
CI  - © Sleep Research Society 2017. Published by Oxford University Press on behalf of 
      the Sleep Research Society. All rights reserved. For permissions, please e-mail 
      journals.permissions@oup.com.
FAU - Fu, Cong
AU  - Fu C
AD  - Laboratory Center of Medicine, Yueyang Hospital of Integrated Traditional Chinese 
      and Western Medicine, Shanghai University of Traditional Chinese Medicine, 
      Shanghai, China.
FAU - Zhao, Na
AU  - Zhao N
AD  - Laboratory Center of Medicine, Yueyang Hospital of Integrated Traditional Chinese 
      and Western Medicine, Shanghai University of Traditional Chinese Medicine, 
      Shanghai, China.
FAU - Liu, Zhen
AU  - Liu Z
AD  - Laboratory Center of Medicine, Yueyang Hospital of Integrated Traditional Chinese 
      and Western Medicine, Shanghai University of Traditional Chinese Medicine, 
      Shanghai, China.
FAU - Yuan, Lu-Hua
AU  - Yuan LH
AD  - Laboratory Center of Medicine, Yueyang Hospital of Integrated Traditional Chinese 
      and Western Medicine, Shanghai University of Traditional Chinese Medicine, 
      Shanghai, China.
FAU - Xie, Chen
AU  - Xie C
AD  - Editorial Department of Journal of Acupuncture and Tuina Science, Shanghai 
      Research Institute of Acupuncture and Meridian, Shanghai University of 
      Traditional Chinese Medicine, Shanghai 200030, China.
FAU - Yang, Wen-Jia
AU  - Yang WJ
AD  - Laboratory Center of Medicine, Yueyang Hospital of Integrated Traditional Chinese 
      and Western Medicine, Shanghai University of Traditional Chinese Medicine, 
      Shanghai, China.
FAU - Yu, Xin-Tong
AU  - Yu XT
AD  - Laboratory Center of Medicine, Yueyang Hospital of Integrated Traditional Chinese 
      and Western Medicine, Shanghai University of Traditional Chinese Medicine, 
      Shanghai, China.
FAU - Yu, Huan
AU  - Yu H
AD  - Sleep and Wake Disorders Center and Department of Neurology, Huashan Hospital, 
      Fudan University, Shanghai 200040, China.
FAU - Chen, Yun-Fei
AU  - Chen YF
AD  - Laboratory Center of Medicine, Yueyang Hospital of Integrated Traditional Chinese 
      and Western Medicine, Shanghai University of Traditional Chinese Medicine, 
      Shanghai, China.
LA  - eng
SI  - ChiCTR/ChiCTR-IPR-15007199
PT  - Journal Article
PT  - Randomized Controlled Trial
PL  - United States
TA  - Sleep
JT  - Sleep
JID - 7809084
SB  - IM
MH  - *Acupuncture Therapy
MH  - Adult
MH  - Female
MH  - Humans
MH  - Middle Aged
MH  - *Perimenopause
MH  - Polysomnography
MH  - Single-Blind Method
MH  - Sleep/physiology
MH  - Sleep Initiation and Maintenance Disorders/*physiopathology/*therapy
MH  - Treatment Outcome
OTO - NOTNLM
OT  - Acupuncture
OT  - Clinical Trials Research
OT  - insomnia
OT  - menopause
EDAT- 2017/10/14 06:00
MHDA- 2018/03/27 06:00
CRDT- 2017/10/14 06:00
PHST- 2017/10/14 06:00 [pubmed]
PHST- 2018/03/27 06:00 [medline]
PHST- 2017/10/14 06:00 [entrez]
AID - 4259343 [pii]
AID - 10.1093/sleep/zsx153 [doi]
PST - ppublish
SO  - Sleep. 2017 Nov 1;40(11). doi: 10.1093/sleep/zsx153.

PMID- 29901620
OWN - NLM
STAT- MEDLINE
DCOM- 20180705
LR  - 20210109
IS  - 1536-5964 (Electronic)
IS  - 0025-7974 (Print)
IS  - 0025-7974 (Linking)
VI  - 97
IP  - 24
DP  - 2018 Jun
TI  - Acupuncture for perimenopausal insomnia: A systematic review and meta-analysis 
      protocol.
PG  - e11083
LID - 10.1097/MD.0000000000011083 [doi]
LID - e11083
AB  - BACKGROUND: Perimenopausal insomnia (PI) is one of the most common complaints in 
      women. Acupuncture is used to treat PI increasingly considering its less side 
      effect. The subject of this study is to explore the effectiveness and safety of 
      acupuncture for PI. METHODS: All the randomized controlled trials(RCT) 
      literatures of acupuncture for PI will be searched in the databases of MEDLINE, 
      Cochrane Library, Web of Science, EMBASE, Springer, WHO International Clinical 
      Trials Registry Platform (ICTRP), China National Knowledge Infrastructure (CNKI), 
      Wan fang, Chinese Biomedical Literature Database (CBM), Chinese Scientific 
      Journal Database (VIP), and other available resources using the subject terms of 
      'acupuncture" and "perimenopausal insomnia" and their synonyms. The languages are 
      limited as English and Chinese. Non-RCT literatures will be screened and relative 
      information will be extracted. Sleep quality values is considered as the primary 
      outcome. Secondary outcomes include biochemical indicators, such as hormone 
      levels, side effects caused by acupuncture, total scores on the insomnia severity 
      index and traditional Chinese medicine symptom changes. RESULTS: This systematic 
      review study will provide an evidence of acupuncture for PI. CONCLUSION: The 
      study will give an explicit evidence to evaluate the effectiveness and side 
      effects of acupuncture for PI. PROSPERO REGISTRATION NUMBER: CRD42018092917.
FAU - Guo, Taipin
AU  - Guo T
AD  - Yunnan University of Traditional Chinese Medicine, Kunming The People's Hospital 
      of Wenshan Prefecture, Wenshan, Yunnan Province Nanchang Hongdu Hospital of 
      Traditional Chinese Medicine, Nanchang, Jiangxi Province, China.
FAU - Jia, Man
AU  - Jia M
FAU - Jin, Yuhao
AU  - Jin Y
FAU - Xu, Na
AU  - Xu N
FAU - Peng, Tianzhong
AU  - Peng T
LA  - eng
PT  - Journal Article
PT  - Meta-Analysis
PL  - United States
TA  - Medicine (Baltimore)
JT  - Medicine
JID - 2985248R
SB  - IM
MH  - Acupuncture Therapy/adverse effects/*methods
MH  - Female
MH  - Humans
MH  - Perimenopause
MH  - Severity of Illness Index
MH  - Sleep
MH  - Sleep Initiation and Maintenance Disorders/*therapy
MH  - Systematic Reviews as Topic
PMC - PMC6023653
COIS- The authors have no conflicts of interest to disclose.
EDAT- 2018/06/15 06:00
MHDA- 2018/07/06 06:00
PMCR- 2018/06/15
CRDT- 2018/06/15 06:00
PHST- 2018/06/15 06:00 [entrez]
PHST- 2018/06/15 06:00 [pubmed]
PHST- 2018/07/06 06:00 [medline]
PHST- 2018/06/15 00:00 [pmc-release]
AID - 00005792-201806150-00048 [pii]
AID - MD-D-18-03534 [pii]
AID - 10.1097/MD.0000000000011083 [doi]
PST - ppublish
SO  - Medicine (Baltimore). 2018 Jun;97(24):e11083. doi: 10.1097/MD.0000000000011083.

PMID- 35712942
OWN - NLM
STAT- MEDLINE
DCOM- 20220620
LR  - 20220620
IS  - 0255-2930 (Print)
IS  - 0255-2930 (Linking)
VI  - 42
IP  - 6
DP  - 2022 Jun 12
TI  - [Acupuncture for perimenopausal early-wake insomnia: a randomized controlled 
      trial].
PG  - 608-12
LID - 10.13703/j.0255-2930.20211009-k0004 [doi]
AB  - OBJECTIVE: To observe the clinical effect of acupuncture for perimenopausal 
      early-wake insomnia. METHODS: A total of 60 patients with perimenopausal 
      early-wake insomnia were randomly divided into an observation group (30 cases, 3 
      cases dropped off) and a control group (30 cases, 2 cases dropped off, 2 cases 
      were removed). In the observation group, acupuncture was applied at Baihui (GV 
      20), Yintang (GV 24(+)), Anmian (Extra), Hegu (LI 4), Shenmen (HT 7), Taichong 
      (LR 3), Taixi (KI 3), etc., once every other day, 3 times a week. In the control 
      group, oryzanol tablets were taken orally, 20 mg each time, 3 times a day. Both 
      groups were treated for 4 weeks. Before and after treatment, the sleep actigraphy 
      (ACT) was used to measure the effective sleep time, sleep quality, wake-up time, 
      wake-up frequency, each wake-up time, and the Pittsburgh sleep quality index 
      (PSQI) score and early-wake score were compared in the two groups, and the 
      clinical effect was assessed. RESULTS: After treatment, compared before 
      treatment, the effective sleep time was prolonged and the sleep quality was 
      improved (P<0.05), the wake-up time, each wake-up time were shortened and wake-up 
      frequency was decreased (P<0.05), the PSQI score and early-wake score were 
      decreased (P<0.05) in the observation group. After treatment, the wake-up 
      frequency, PSQI score and early-wake score were decreased in the control group 
      (P<0.05). The effective sleep time, sleep quality, wake-up time, wake-up 
      frequency, each wake-up time, PSQI score and early-wake score after treatment in 
      the observation group were superior to the control group (P<0.05). The total 
      effective rate was 88.9% (24/27) in the observation group, which was higher than 
      38.5% (10/26) in the control group (P<0.05). CONCLUSION: Acupuncture can increase 
      the effective sleep time and improve sleep quality in patients with 
      perimenopausal early-wake insomnia.
FAU - Zhu, Jian-Fang
AU  - Zhu JF
AD  - Department of Acupuncture and Moxibustion, Zhejiang Hospital, Hangzhou 310013, 
      China.
FAU - Liu, Tao
AU  - Liu T
AD  - Department of Acupuncture and Moxibustion, Zhejiang Hospital, Hangzhou 310013, 
      China.
FAU - Hu, Fen
AU  - Hu F
AD  - Second Clinical Medical College, Zhejiang Chinese Medical University, Hangzhou 
      310053.
FAU - Sheng, Ji-Li
AU  - Sheng JL
AD  - Second Clinical Medical College, Zhejiang Chinese Medical University, Hangzhou 
      310053.
FAU - Jin, Yuan-Yuan
AU  - Jin YY
AD  - Department of Acupuncture and Moxibustion, Zhejiang Hospital, Hangzhou 310013, 
      China.
LA  - chi
PT  - Journal Article
PT  - Randomized Controlled Trial
PL  - China
TA  - Zhongguo Zhen Jiu
JT  - Zhongguo zhen jiu = Chinese acupuncture & moxibustion
JID - 8600658
SB  - IM
MH  - Acupuncture Points
MH  - *Acupuncture Therapy
MH  - Humans
MH  - Perimenopause
MH  - *Sleep Initiation and Maintenance Disorders/therapy
MH  - Treatment Outcome
OTO - NOTNLM
OT  - Pittsburgh sleep quality index (PSQI)
OT  - acupuncture
OT  - perimenopausal early-wake insomnia
OT  - sleep actigraphy
OT  - sleep-wake state
EDAT- 2022/06/18 06:00
MHDA- 2022/06/22 06:00
CRDT- 2022/06/17 04:23
PHST- 2022/06/17 04:23 [entrez]
PHST- 2022/06/18 06:00 [pubmed]
PHST- 2022/06/22 06:00 [medline]
AID - 10.13703/j.0255-2930.20211009-k0004 [doi]
PST - ppublish
SO  - Zhongguo Zhen Jiu. 2022 Jun 12;42(6):608-12. doi: 
      10.13703/j.0255-2930.20211009-k0004.

PMID- 35508300
OWN - NLM
STAT- MEDLINE
DCOM- 20220706
LR  - 20220731
IS  - 1447-0756 (Electronic)
IS  - 1341-8076 (Print)
IS  - 1341-8076 (Linking)
VI  - 48
IP  - 7
DP  - 2022 Jul
TI  - Clinical study of auricular point seed burying combined with fire dragon pot 
      moxibustion in perimenopausal women with insomnia.
PG  - 1938-1944
LID - 10.1111/jog.15277 [doi]
AB  - OBJECTIVE: To intervene the insomnia symptoms of perimenopausal women by 
      auricular point seed burying combined with fire dragon pot moxibustion, in order 
      to improve the quality of sleep and life of the participants. METHODS: Seventy 
      female participants with perimenopausal insomnia who were treated with Chinese 
      medicine techniques from January 2020 to October 2020 were randomly divided into 
      a control group and an observation group, with 35 participants in each group. 
      Participants in the control group were treated with the traditional Chinese 
      medicine nursing intervention of burying seeds at auricular points. And 
      participants in the observation group were additionally treated with fire dragon 
      pot moxibustion. After 10 weeks of intervention, the Pittsburgh Sleepiness Index 
      (PSQI), self-assessment scores of anxiety (SAS) and depression (SDS), and 
      treatment efficacy of the two groups were compared, respectively. RESULTS: Before 
      the intervention, there was no statistically significant difference in general 
      information, sleep index scores, SAS, SDS scores between the two groups 
      (p > 0.05). After the intervention, the SAS, SDS, and PSQI scores were 
      significantly lower than the control group. Compared with the control group, the 
      time to fall asleep was shorter and the duration of total sleep was longer in the 
      observation group (p < 0.05). The treatment efficacy was better in the 
      observation group (p < 0.05). CONCLUSION: Auricular point seed burying combined 
      with fire dragon pot moxibustion therapy can be more effect than auricular point 
      seed burying alone in treating perimenopausal women with insomnia.
CI  - © 2022 The Authors. Journal of Obstetrics and Gynaecology Research published by 
      John Wiley & Sons Australia, Ltd on behalf of Japan Society of Obstetrics and 
      Gynecology.
FAU - Feng, Huan
AU  - Feng H
AD  - Nursing Department, The Third Affiliated Hospital of Anhui Medical University 
      (The First People's Hospital of Hefei), Hefei, Anhui, China.
FAU - Pan, Aihong
AU  - Pan A
AD  - Nursing Department, The Third Affiliated Hospital of Anhui Medical University 
      (The First People's Hospital of Hefei), Hefei, Anhui, China.
FAU - Zheng, Guohua
AU  - Zheng G
AD  - Department of traditional Chinese Medicine, The Third Affiliated Hospital of 
      Anhui Medical University (The First People's Hospital of Hefei), Hefei, Anhui, 
      China.
FAU - Yu, Weihua
AU  - Yu W
AUID- ORCID: 0000-0003-3674-0476
AD  - Nursing Department, The Third Affiliated Hospital of Anhui Medical University 
      (The First People's Hospital of Hefei), Hefei, Anhui, China.
LA  - eng
PT  - Journal Article
PT  - Randomized Controlled Trial
DEP - 20220504
PL  - Australia
TA  - J Obstet Gynaecol Res
JT  - The journal of obstetrics and gynaecology research
JID - 9612761
SB  - IM
MH  - Acupuncture Points
MH  - Female
MH  - Humans
MH  - *Moxibustion
MH  - Perimenopause
MH  - Seeds
MH  - *Sleep Initiation and Maintenance Disorders/therapy
MH  - Treatment Outcome
PMC - PMC9325409
OTO - NOTNLM
OT  - auricular point seed burying
OT  - fire dragon pot moxibustion
OT  - insomnia
OT  - perimenopausal women
COIS- The authors declare that they have no competing interests.
EDAT- 2022/05/05 06:00
MHDA- 2022/07/07 06:00
PMCR- 2022/07/26
CRDT- 2022/05/04 19:42
PHST- 2022/04/18 00:00 [revised]
PHST- 2021/11/16 00:00 [received]
PHST- 2022/04/21 00:00 [accepted]
PHST- 2022/05/05 06:00 [pubmed]
PHST- 2022/07/07 06:00 [medline]
PHST- 2022/05/04 19:42 [entrez]
PHST- 2022/07/26 00:00 [pmc-release]
AID - JOG15277 [pii]
AID - 10.1111/jog.15277 [doi]
PST - ppublish
SO  - J Obstet Gynaecol Res. 2022 Jul;48(7):1938-1944. doi: 10.1111/jog.15277. Epub 
      2022 May 4.

PMID- 36858391
OWN - NLM
STAT- MEDLINE
DCOM- 20230303
LR  - 20230303
IS  - 0255-2930 (Print)
IS  - 0255-2930 (Linking)
VI  - 43
IP  - 3
DP  - 2023 Mar 12
TI  - [Jianpi Peiyuan acupoint thread embedding therapy for perimenopausal obesity: a 
      randomized controlled trial].
PG  - 294-8
LID - 10.13703/j.0255-2930.20220526-0007 [doi]
AB  - OBJECTIVE: To observe the clinical efficacy and safety of Jianpi Peiyuan acupoint 
      thread embedding therapy on perimenopausal obesity (PMO). METHODS: Ninety-six 
      patients of PMO were randomly divided into an observation group (48 cases) and a 
      control group (48 cases). The control group received health education and 
      lifestyle intervention. On the basis of the treatment in the control group, the 
      observation group was treated with acupoint thread embedding at the main 
      acupoints of Shangwan (CV 13), Zhongwan (CV 12), Xiawan (CV 10), Yinlingquan (SP 
      9) and Fenglong (ST 40), etc. as well as the supplementary acupoints in 
      accordance with the syndrome differentiation, once every 2 weeks for 8 weeks (4 
      times in total). The indexes of obesity (body mass index [BMI], waist 
      circumference, hip circumference and body mass), modified Kupperman score, 
      insomnia severity index (ISI) score, self-rating anxiety scale (SAS) score, and 
      self-rating depression scale (SDS) score of the two groups were observed before 
      and after treatment, and the safety was evaluated. RESULTS: After treatment, BMI, 
      waist circumference, hip circumference and body mass in the two groups were lower 
      than before treatment (P<0.05), and those in the observation group were lower 
      than the control group (P<0.05). After treatment, Kupperman, ISI and SAS scores 
      in the observation group were lower than before treatment (P<0.05), and ISI score 
      in the control group was lower than before treatment (P<0.05). Kupperman, ISI and 
      SAS scores in the observation group were lower than those in the control group 
      (P<0.05). There was no significant difference in SDS between the two groups or 
      within groups (P>0.05). No serious adverse reactions occurred during the 
      experiment. CONCLUSION: Jianpi Peiyuan acupoint thread embedding therapy can 
      reduce the degree of obesity in PMO patients, and improve patients' the 
      perimenopausal symptoms, insomnia and anxiety, with good safety.
FAU - Wang, Ying
AU  - Wang Y
AD  - Department of Acupuncture and Moxibustion, Affiliated Municipal Hospital of TCM, 
      Shanghai University of TCM, Shanghai 200071, China.
FAU - Yue, Hong-Yu
AU  - Yue HY
AD  - Department of Acupuncture and Moxibustion, Affiliated Municipal Hospital of TCM, 
      Shanghai University of TCM, Shanghai 200071, China.
FAU - Chen, Ying-Qi
AU  - Chen YQ
AD  - Department of Acupuncture and Moxibustion, Affiliated Municipal Hospital of TCM, 
      Shanghai University of TCM, Shanghai 200071, China.
FAU - Yin, Xuan
AU  - Yin X
AD  - Department of Acupuncture and Moxibustion, Affiliated Municipal Hospital of TCM, 
      Shanghai University of TCM, Shanghai 200071, China.
FAU - Xu, Shi-Fen
AU  - Xu SF
AD  - Department of Acupuncture and Moxibustion, Affiliated Municipal Hospital of TCM, 
      Shanghai University of TCM, Shanghai 200071, China.
FAU - Mi, Yi-Qun
AU  - Mi YQ
AD  - Department of Acupuncture and Moxibustion, Affiliated Municipal Hospital of TCM, 
      Shanghai University of TCM, Shanghai 200071, China.
FAU - Li, Shan-Shan
AU  - Li SS
AD  - Department of Acupuncture and Moxibustion, Affiliated Municipal Hospital of TCM, 
      Shanghai University of TCM, Shanghai 200071, China.
LA  - chi
PT  - English Abstract
PT  - Journal Article
PT  - Randomized Controlled Trial
PL  - China
TA  - Zhongguo Zhen Jiu
JT  - Zhongguo zhen jiu = Chinese acupuncture & moxibustion
JID - 8600658
SB  - IM
MH  - Humans
MH  - *Acupuncture Points
MH  - Perimenopause
MH  - *Sleep Initiation and Maintenance Disorders
MH  - Anxiety
MH  - Obesity
OTO - NOTNLM
OT  - acupoint thread embedding
OT  - anxiety
OT  - insomnia
OT  - perimenopausal obesity
OT  - randomized controlled trial (RCT)
EDAT- 2023/03/02 06:00
MHDA- 2023/03/04 06:00
CRDT- 2023/03/01 20:24
PHST- 2023/03/01 20:24 [entrez]
PHST- 2023/03/02 06:00 [pubmed]
PHST- 2023/03/04 06:00 [medline]
AID - 10.13703/j.0255-2930.20220526-0007 [doi]
PST - ppublish
SO  - Zhongguo Zhen Jiu. 2023 Mar 12;43(3):294-8. doi: 
      10.13703/j.0255-2930.20220526-0007.

PMID- 37313556
OWN - NLM
STAT- MEDLINE
DCOM- 20230615
LR  - 20230615
IS  - 0255-2930 (Print)
IS  - 0255-2930 (Linking)
VI  - 43
IP  - 6
DP  - 2023 Jun 12
TI  - [Bushen Anshen acupuncture for perimenopausal insomnia of kidney-yin deficiency: 
      a randomized controlled trial].
PG  - 634-8
LID - 10.13703/j.0255-2930.20220909-k0001 [doi]
AB  - OBJECTIVE: To observe the clinical efficacy of Bushen Anshen acupuncture 
      (acupuncture for tonifying kidney and calming spirit ) in treating perimenopausal 
      insomnia (PMI) of kidney-yin deficiency. METHODS: A total of 72 patients with PMI 
      of kidney-yin deficiency were randomized into an observation group (36 cases, 1 
      case dropped off) and a control group (36 cases, 1 case dropped off). Acupuncture 
      was applied at Baihui (GV 20) and bilateral Shenshu (BL 23), Taixi (KI 3), Anmian 
      (Extra) in the observation group, while sham acupuncture of shallow needling at 
      non-acupoints was applied in the control group. The treatment was required once 
      every other day, 3 times a week for 10 times in the two groups. Before and after 
      treatment, Pittsburgh sleep quality index (PSQI) was used to evaluate the 
      subjective sleep quality, and polysomnography (PSG) was used to monitor the 
      objective sleep quality in the two groups. RESULTS: After treatment, the scores 
      of sleep quality, sleep latency, sleep duration, sleep efficiency, hypnotic, 
      daytime dysfunction and total score of PSQI were decreased compared with those 
      before treatment in the observation group (P<0.01), the scores of sleep duration, 
      sleep efficiency and total score of PSQI were decreased compared with those 
      before treatment in the control group (P<0.05); the scores of sleep quality, 
      sleep latency, sleep efficiency, hypnotic and total score of PSQI in the 
      observation group were lower than those in the control group (P<0.05). After 
      treatment, the sleep time was prolonged, the sleep efficiency was improved, the 
      sleep latency and the awake time after falling asleep were shortened, the arousal 
      awake index was reduced (P<0.01) when PSG indexes were monitored, and the 
      percentage of non-rapid eye movement sleep period 1 (N1%) was decreased while the 
      percentage of non-rapid eye movement sleep period 3 (N3%) was increased (P<0.05) 
      compared with those before treatment in the observation group; there was no 
      statistical difference in the PSG indexes compared with those before treatment in 
      the control group (P>0.05). After treatment, compared with the control group, the 
      sleep time was prolonged, the sleep efficiency was improved, the sleep latency 
      and the awake time after falling asleep were shortened, the arousal awake index 
      and N1% were decreased in the observation group (P<0.01). CONCLUSION: Bushen 
      Anshen acupuncture can effectively improve the subjective and objective sleep 
      quality in PMI patients of kidney-yin deficiency.
FAU - Yang, Wen-Jia
AU  - Yang WJ
AD  - Yueyang Hospital of Integrated Traditional Chinese and Western Medicine, Shanghai 
      University of TCM, Shanghai 200437, China.
FAU - Zhao, Na
AU  - Zhao N
AD  - Yueyang Hospital of Integrated Traditional Chinese and Western Medicine, Shanghai 
      University of TCM, Shanghai 200437, China.
FAU - Yu, Xin-Tong
AU  - Yu XT
AD  - Yueyang Hospital of Integrated Traditional Chinese and Western Medicine, Shanghai 
      University of TCM, Shanghai 200437, China.
FAU - Xie, Chen
AU  - Xie C
AD  - Shanghai Research Institute of Acupuncture and Meridian.
FAU - Li, Jin-Jin
AU  - Li JJ
AD  - Yueyang Hospital of Integrated Traditional Chinese and Western Medicine, Shanghai 
      University of TCM, Shanghai 200437, China.
FAU - Zhang, Chun-Yan
AU  - Zhang CY
AD  - Yueyang Hospital of Integrated Traditional Chinese and Western Medicine, Shanghai 
      University of TCM, Shanghai 200437, China.
FAU - Chen, Yun-Fei
AU  - Chen YF
AD  - Yueyang Hospital of Integrated Traditional Chinese and Western Medicine, Shanghai 
      University of TCM, Shanghai 200437, China.
LA  - chi
PT  - English Abstract
PT  - Journal Article
PT  - Randomized Controlled Trial
PL  - China
TA  - Zhongguo Zhen Jiu
JT  - Zhongguo zhen jiu = Chinese acupuncture & moxibustion
JID - 8600658
RN  - 0 (Hypnotics and Sedatives)
SB  - IM
MH  - Humans
MH  - *Sleep Initiation and Maintenance Disorders/therapy
MH  - Perimenopause
MH  - Yin Deficiency
MH  - *Acupuncture Therapy
MH  - Kidney
MH  - Hypnotics and Sedatives
OTO - NOTNLM
OT  - Bushen Anshen
OT  - Pittsburgh sleep quality index (PSQI)
OT  - acupuncture
OT  - perimenopausal insomnia
OT  - polysomnography
EDAT- 2023/06/14 06:42
MHDA- 2023/06/15 06:42
CRDT- 2023/06/14 04:00
PHST- 2023/06/15 06:42 [medline]
PHST- 2023/06/14 06:42 [pubmed]
PHST- 2023/06/14 04:00 [entrez]
AID - 10.13703/j.0255-2930.20220909-k0001 [doi]
PST - ppublish
SO  - Zhongguo Zhen Jiu. 2023 Jun 12;43(6):634-8. doi: 
      10.13703/j.0255-2930.20220909-k0001.

PMID- 31146772
OWN - NLM
STAT- MEDLINE
DCOM- 20191223
LR  - 20200225
IS  - 1745-6215 (Electronic)
IS  - 1745-6215 (Linking)
VI  - 20
IP  - 1
DP  - 2019 May 30
TI  - Effect of acupuncture on insomnia in menopausal women: a study protocol for a 
      randomized controlled trial.
PG  - 308
LID - 10.1186/s13063-019-3374-8 [doi]
LID - 308
AB  - BACKGROUND: The National Institutes of Health estimates the prevalence of 
      insomnia in menopausal women at 40-50%. Some studies have shown that acupuncture 
      might be effective in treating primary insomnia and insomnia related to 
      depression and stroke. Although there are some programs supporting insomnia 
      during the menopausal transition, there are few randomized controlled trials 
      (RCT) to provide evidence regarding their effectiveness. We design a RCT of 
      suitable sample size to verify the effectiveness of acupuncture in patients with 
      insomnia during the menopausal transition and to form an optimized acupuncture 
      treatment protocol. METHOD/DESIGN: In this randomized, single-site, single-blind, 
      placebo-controlled trial, 84 eligible patients will be recruited and randomly 
      assigned to either the acupuncture group (n = 42) or the sham control group 
      (n = 42) in a 1:1 ratio. Participants will receive a total of 18 treatment 
      sessions for eight consecutive weeks. Treatments will be given three times per 
      week in the first four weeks, twice a week for the next two weeks, and finally 
      once weekly for the final two weeks. Treatment will utilize eight main acupoints 
      (GV20, GV24, GV29, RN6, RN4, SP6, HT7, EX-HN22) and extra two acupoints based on 
      syndrome differentiation. The primary outcome will be assessed using the 
      Pittsburgh Sleep Quality Index (PSQI). The secondary outcomes will be measured by 
      sleep parameters recorded in the Actigraphy (SE, TST, SA), Insomnia Severity 
      Index (ISI), Self-Rating Anxiety Scale (SAS), Self-Rating Depression Scale (SDS), 
      and Menopause Quality of Life (Men-QOL). The primary outcomes will be assessed at 
      baseline, week 4, week 8, and the first and third month after the end of 
      treatment. DISCUSSION: If the results confirm that acupuncture is effective and 
      safe for the treatment on insomnia in menopausal women, this positive outcome 
      could provide evidence for clinical application. TRIAL REGISTRATION: Chinese 
      Clinical Trial Registry, ChiCTR1800018645 . Registered on 10 January 2018.
FAU - Li, Shanshan
AU  - Li S
AD  - Shanghai Municipal Hospital of Traditional Chinese Medicine, Shanghai University 
      of Traditional Chinese Medicine, Shanghai, 200071, China.
FAU - Yin, Ping
AU  - Yin P
AD  - Shanghai Municipal Hospital of Traditional Chinese Medicine, Shanghai University 
      of Traditional Chinese Medicine, Shanghai, 200071, China.
FAU - Yin, Xuan
AU  - Yin X
AD  - Shanghai Municipal Hospital of Traditional Chinese Medicine, Shanghai University 
      of Traditional Chinese Medicine, Shanghai, 200071, China.
FAU - Bogachko, Anna
AU  - Bogachko A
AD  - Shanghai Municipal Hospital of Traditional Chinese Medicine, Shanghai University 
      of Traditional Chinese Medicine, Shanghai, 200071, China.
FAU - Liang, Tingting
AU  - Liang T
AD  - Shanghai Municipal Hospital of Traditional Chinese Medicine, Shanghai University 
      of Traditional Chinese Medicine, Shanghai, 200071, China.
FAU - Lao, Lixing
AU  - Lao L
AD  - School of Chinese Medicine, University of Hong Kong, Hong Kong, China. 
      lxlao1@hku.hk.
AD  - University of Maryland School of Medicine, Baltimore, MD, 21201, USA. 
      lxlao1@hku.hk.
FAU - Xu, Shifen
AU  - Xu S
AUID- ORCID: 0000-0001-5595-3480
AD  - Shanghai Municipal Hospital of Traditional Chinese Medicine, Shanghai University 
      of Traditional Chinese Medicine, Shanghai, 200071, China. xu_teacher2006@126.com.
LA  - eng
GR  - 18401905200/Science and Technology Commission of Shanghai Municipality/
GR  - SHDC12016124/Shanghai Hospital Development Center/
GR  - 201640026/Foundation of Shanghai Municipal Commission of Health and Family 
      Planning/
GR  - JDZX2015024/State Administration of Traditional Chinese Medicine of the People's 
      Republic of China/
PT  - Clinical Trial Protocol
PT  - Journal Article
DEP - 20190530
PL  - England
TA  - Trials
JT  - Trials
JID - 101263253
SB  - IM
MH  - Acupuncture Points
MH  - *Acupuncture Therapy
MH  - Female
MH  - Humans
MH  - *Menopause
MH  - Outcome Assessment, Health Care
MH  - *Randomized Controlled Trials as Topic
MH  - Research Design
MH  - Severity of Illness Index
MH  - Single-Blind Method
MH  - Sleep Initiation and Maintenance Disorders/*therapy
PMC - PMC6543678
OTO - NOTNLM
OT  - Acupuncture
OT  - Clinical trial
OT  - Insomnia
OT  - Menopause
COIS- The authors declare that they have no competing interests.
EDAT- 2019/05/31 06:00
MHDA- 2019/12/24 06:00
PMCR- 2019/05/30
CRDT- 2019/06/01 06:00
PHST- 2019/02/01 00:00 [received]
PHST- 2019/04/19 00:00 [accepted]
PHST- 2019/06/01 06:00 [entrez]
PHST- 2019/05/31 06:00 [pubmed]
PHST- 2019/12/24 06:00 [medline]
PHST- 2019/05/30 00:00 [pmc-release]
AID - 10.1186/s13063-019-3374-8 [pii]
AID - 3374 [pii]
AID - 10.1186/s13063-019-3374-8 [doi]
PST - epublish
SO  - Trials. 2019 May 30;20(1):308. doi: 10.1186/s13063-019-3374-8.

PMID- 28806907
OWN - NLM
STAT- MEDLINE
DCOM- 20240129
LR  - 20240129
IS  - 1745-6215 (Electronic)
IS  - 1745-6215 (Linking)
VI  - 18
IP  - 1
DP  - 2017 Aug 14
TI  - Effect of acupuncture and its influence on cerebral activity in perimenopausal 
      insomniacs: study protocol for a randomized controlled trial.
PG  - 377
LID - 10.1186/s13063-017-2072-7 [doi]
LID - 377
AB  - BACKGROUND: Perimenopausal insomnia is one of the core symptoms of the menopausal 
      transition. Acupuncture is considered to exert a positive effect on restoring the 
      normal sleep-wake cycle. However, there is little intuitive evidence besides 
      evaluation using clinical effectiveness scales. We therefore designed this study, 
      aiming to use more intuitive and reliable detection techniques such as functional 
      magnetic resonance imaging before and after applying acupuncture to provide 
      neuroimaging evidence, as well as to verify the effectiveness with other curative 
      effect indicators. METHODS/DESIGN: This study is a randomized, 
      assessor-statistician-blinded, positive medicine controlled trial involving 40 
      participants. A total of 40 eligible patients with perimenopausal insomnia will 
      be randomly assigned to two groups in a 1:1 ratio as an intervention group using 
      acupuncture and a control group taking estazolam. Participants in the 
      intervention group will receive six acupuncture treatment sessions per week for 4 
      consecutive weeks, for a total of 24 sessions during the study. Meanwhile, the 
      medicine control group will be prescribed estazolam 1-2 mg/day to be taken 30 
      minutes before sleep for 4 weeks. The primary outcome is the Pittsburgh Sleep 
      Quality Index. Secondary outcomes are the micro-movement sensitive mattress-type 
      sleep monitoring system, the Hamilton Depression Scale, and the Hamilton Anxiety 
      Scale. All outcomes will be evaluated before and after treatment. The safety of 
      interventions will be assessed at every visit. DISCUSSION: The results of this 
      trial, which will be available in 2018, will investigate the impact of 
      acupuncture treating perimenopausal insomnia from assessment of the sleep 
      architecture, hormone level, and emotional-circuit neurological function, and 
      will uncover the effective mechanism of acupuncture regulating the emotional 
      center integrated effect. TRIAL REGISTRATION: Chinese Clinical Trials Register, 
      ChCTR-IPC-16007832 . Registered on 26 January 2016.
FAU - Wu, Xiao
AU  - Wu X
AD  - Chengdu University of Traditional Chinese Medicine, 37 Shi'er Qiao Road, Jinniu 
      District, Chengdu, Sichuan, 610072, People's Republic of China.
AD  - Traditional Chinese Medicine Hospital Affiliated to Southwest Medical University, 
      16 Chunhui Road, Longmatan District, Luzhou, Sichuan, 646000, People's Republic 
      of China.
FAU - Zhang, Wei
AU  - Zhang W
AD  - Sichuan Integrative Medicine Hospital, 51 4th section of Renmin South Road, Wuhou 
      District, Chengdu, Sichuan, 610041, People's Republic of China.
FAU - Qin, Yuanyuan
AU  - Qin Y
AD  - Chengdu University of Traditional Chinese Medicine, 37 Shi'er Qiao Road, Jinniu 
      District, Chengdu, Sichuan, 610072, People's Republic of China.
FAU - Liu, Xuguang
AU  - Liu X
AD  - Chengdu University of Traditional Chinese Medicine, 37 Shi'er Qiao Road, Jinniu 
      District, Chengdu, Sichuan, 610072, People's Republic of China. lxg418@126.com.
FAU - Wang, Zhengyan
AU  - Wang Z
AD  - Sichuan Integrative Medicine Hospital, 51 4th section of Renmin South Road, Wuhou 
      District, Chengdu, Sichuan, 610041, People's Republic of China. 
      tonywzy1981@qq.com.
LA  - eng
SI  - ChiCTR/ChCTR-IPC-16007832
PT  - Journal Article
PT  - Research Support, Non-U.S. Gov't
DEP - 20170814
PL  - England
TA  - Trials
JT  - Trials
JID - 101263253
RN  - 0 (Biomarkers)
SB  - IM
MH  - Adult
MH  - Female
MH  - Humans
MH  - Middle Aged
MH  - *Acupuncture Therapy
MH  - Biomarkers/blood
MH  - *Brain/diagnostic imaging/physiopathology
MH  - *Brain Waves
MH  - China
MH  - Emotions
MH  - Magnetic Resonance Imaging
MH  - *Perimenopause/blood
MH  - Research Design
MH  - *Sleep
MH  - *Sleep Initiation and Maintenance 
      Disorders/blood/diagnosis/physiopathology/therapy
MH  - Surveys and Questionnaires
MH  - Time Factors
MH  - Treatment Outcome
MH  - Randomized Controlled Trials as Topic
PMC - PMC5557519
OTO - NOTNLM
OT  - Acupuncture
OT  - Functional magnetic resonance imaging
OT  - Perimenopausal insomnia
OT  - Randomized controlled trial
OT  - Study protocol
COIS- ETHICS APPROVAL AND CONSENT TO PARTICIPATE: This clinical trial will be carried 
      out in accordance with the Declaration of Helsinki, as well as reviewed and 
      approved by the Medical Ethics Committee Board of Sichuan Integrative Medicine 
      Hospital, Chengdu, Sichuan, China with approval number 2016KY-01. Participation 
      in the study is completely voluntary. Participants will be able to withdraw from 
      the study at any time. The decision to participate or withdraw will not affect 
      their existing treatment or service received. Caregivers who are found to have 
      significant depressive symptoms or other mental health problems will be referred 
      to appropriate health services for follow-up. All personal information collected 
      will be kept strictly confidential and used for research purposes only. Research 
      team members will be responsible for safekeeping the personal data. Only the 
      principal investigator and designated research staff will have access to the 
      interim results and the final trial dataset. Informed consent will be obtained 
      from all eligible participants before enrollment. CONSENT FOR PUBLICATION: Not 
      applicable. COMPETING INTERESTS: The authors declare that they have no competing 
      interests. PUBLISHER’S NOTE: Springer Nature remains neutral with regard to 
      jurisdictional claims in published maps and institutional affiliations.
EDAT- 2017/08/16 06:00
MHDA- 2018/05/08 06:00
PMCR- 2017/08/14
CRDT- 2017/08/16 06:00
PHST- 2016/11/05 00:00 [received]
PHST- 2017/06/28 00:00 [accepted]
PHST- 2017/08/16 06:00 [entrez]
PHST- 2017/08/16 06:00 [pubmed]
PHST- 2018/05/08 06:00 [medline]
PHST- 2017/08/14 00:00 [pmc-release]
AID - 10.1186/s13063-017-2072-7 [pii]
AID - 2072 [pii]
AID - 10.1186/s13063-017-2072-7 [doi]
PST - epublish
SO  - Trials. 2017 Aug 14;18(1):377. doi: 10.1186/s13063-017-2072-7.

PMID- 38635812
OWN - NLM
STAT- MEDLINE
DCOM- 20240422
LR  - 20240425
IS  - 1932-6203 (Electronic)
IS  - 1932-6203 (Linking)
VI  - 19
IP  - 4
DP  - 2024
TI  - Exploring acupuncture as a treatment for insomnia in perimenopausal women with 
      stable angina pectoris: A protocol for a randomized, double-blind, 
      placebo-controlled clinical trial.
PG  - e0301827
LID - 10.1371/journal.pone.0301827 [doi]
LID - e0301827
AB  - BACKGROUND: Insomnia has emerged as a major public health issue jeopardizing 
      human wellbeing. Furthermore, insomnia and angina arise concomitantly and exert 
      reciprocal effects. Multiple studies suggest that perimenopausal females are more 
      prone to experiencing both angina and insomnia, consequently substantially 
      compromising their quality of life.Credible evidence suggests that acupuncture 
      exerts a beneficial impact in alleviating insomnia. Nevertheless, the exhaustive 
      investigation into the potential of acupuncture for mitigating insomnia 
      co-occurring with stable angina in perimenopausal females remains a realm yet to 
      be traversed in the realm of randomized controlled trials. Hence, the primary 
      intent of this research protocol was to evaluate the effectiveness and safety 
      profile of acupuncture when administered to perimenopausal subjects grappling 
      with concomitant conditions of stable angina and insomnia. METHODS: This study 
      entails a single-center, randomized, double-blind, placebo-controlled clinical 
      trial. A total of 110 patients exhibiting insomnia concomitant with stable angina 
      in the perimenopausal period will be enlisted and randomized to either 
      acupuncture or sham acupuncture. Participants in both arms will undergo 30-minute 
      sessions thrice weekly over a 12-week intervention period, with a 12-week maximum 
      follow-up. The primary outcome measure is the Pittsburgh Sleep Quality 
      Index(PSQI). Secondary outcomes encompass the Health-Related Quality of Life 
      Questionnaire (SF-36), Dosage of sleeping pills, SAP-associated evaluations, 
      including C-reactive protein (CRP), lipoprotein-associated phospholipase A2 
      (Lp-PLA2), cardiac fatty acid-binding protein levels (C-FABP), and the Seattle 
      Angina Questionnaire (SAQ). Additionally, the study includes assessments using 
      the Hamilton Depression Inventory (HAMD) and the Generalized Anxiety Disorder 
      Scale (GAD-7). Primary and secondary outcomes will be evaluated at baseline, 4 
      weeks, 8 weeks, 12 weeks (upon completion of the intervention), and at an 
      additional 12-week follow-up. Any adverse events will be rigorously classified 
      and characterized with respect to time of onset and abatement, therapeutic 
      interventions implemented, impact on the primary morbidity, and regression. 
      DISCUSSION: The current study is poised to furnish pivotal clinical data on the 
      utility of acupuncture for stable angina with concomitant insomnia in 
      perimenopausal women, with the findings to be propagated through academic 
      conferences and peer-reviewed publications. CLINICAL TRIAL REGISTRATION: Thai 
      Clinical Trials Registry: TCTR20221121001. Registered 19 November 2022.
CI  - Copyright: © 2024 Shi et al. This is an open access article distributed under the 
      terms of the Creative Commons Attribution License, which permits unrestricted 
      use, distribution, and reproduction in any medium, provided the original author 
      and source are credited.
FAU - Shi, Rui
AU  - Shi R
AD  - Department of School of Traditional Chinese Medicine, Changchun University of 
      Chinese Medicine, Changchun, China.
AD  - TCM Cardiovascular Clinical Medicine Research Center of Jilin Province, 
      Changchun, China.
FAU - Meng, Wenyi
AU  - Meng W
AD  - Department of Affiliated Hospital, Changchun University of Chinese Medicine, 
      Changchun, China.
FAU - Liu, Zhaozheng
AU  - Liu Z
AD  - Department of Affiliated Hospital, Changchun University of Chinese Medicine, 
      Changchun, China.
FAU - Xue, Wen
AU  - Xue W
AD  - Department of School of Traditional Chinese Medicine, Changchun University of 
      Chinese Medicine, Changchun, China.
FAU - Chen, Xingyu
AU  - Chen X
AD  - Department of School of Traditional Chinese Medicine, Changchun University of 
      Chinese Medicine, Changchun, China.
FAU - Deng, Yue
AU  - Deng Y
AUID- ORCID: 0009-0007-9120-8649
AD  - Department of School of Traditional Chinese Medicine, Changchun University of 
      Chinese Medicine, Changchun, China.
AD  - TCM Cardiovascular Clinical Medicine Research Center of Jilin Province, 
      Changchun, China.
LA  - eng
PT  - Clinical Trial Protocol
PT  - Journal Article
DEP - 20240418
PL  - United States
TA  - PLoS One
JT  - PloS one
JID - 101285081
SB  - IM
MH  - Humans
MH  - Female
MH  - *Sleep Initiation and Maintenance Disorders/complications/therapy
MH  - *Angina, Stable/drug therapy
MH  - Perimenopause
MH  - Quality of Life
MH  - Treatment Outcome
MH  - *Acupuncture Therapy/methods
MH  - Randomized Controlled Trials as Topic
PMC - PMC11025937
COIS- The authors have declared that no competing interests exist.
EDAT- 2024/04/18 18:42
MHDA- 2024/04/22 06:45
PMCR- 2024/04/18
CRDT- 2024/04/18 14:23
PHST- 2023/12/02 00:00 [received]
PHST- 2024/02/27 00:00 [accepted]
PHST- 2024/04/22 06:45 [medline]
PHST- 2024/04/18 18:42 [pubmed]
PHST- 2024/04/18 14:23 [entrez]
PHST- 2024/04/18 00:00 [pmc-release]
AID - PONE-D-23-39489 [pii]
AID - 10.1371/journal.pone.0301827 [doi]
PST - epublish
SO  - PLoS One. 2024 Apr 18;19(4):e0301827. doi: 10.1371/journal.pone.0301827. 
      eCollection 2024.

PMID- 31155869
OWN - NLM
STAT- MEDLINE
DCOM- 20190607
LR  - 20190607
IS  - 1000-0607 (Print)
IS  - 1000-0607 (Linking)
VI  - 44
IP  - 5
DP  - 2019 May 25
TI  - [Moxibustion therapy is superior to manual acupuncture in the treatment of 
      perimenopausal insomnia: a randomized controlled trial].
PG  - 358-62
LID - 10.13702/j.1000-0607.180320 [doi]
AB  - OBJECTIVE: To compare the clinical effect of manual acupuncture and moxibustion 
      therapies in the treatment of perimenopausal insomnia (PMI). METHODS: A total of 
      60 outpatients with PMI were randomly and equally divided into an acupuncture 
      group (29 cases) and a moxibustion group (28 cases). Acupoints Zhongwan (CV12), 
      Xiawan (CV10), Qihai (CV6) and Guanyuan (CV4) were employed in these two groups. 
      For acupuncture group, filiform needles were inserted slowly into these acupoints 
      and twirled mildly for a while, and then retained for 30 min. When moxibustion 
      performed, the ignited moxa-cone was applied to the same 4 acupoints, with 7 
      cones for each acupoint. The treatment was conducted once daily for 10 
      consecutive days, suspended for 2 days, then another 10 days' treatment followed. 
      The Pittsburgh Sleep Quality Index (PSQI) scale (7 items: subjective sleep 
      quality, sleep latency, duration of sleep, habitual sleep efficiency, sleep 
      disturbance, use of sleeping medications, and daytime dysfunction, 0－3 points per 
      item, 0－21 points in total) was used to evaluate the patient's sleep quality. The 
      clinical therapeutic effect was also assessed according to the sleep rate (＝sleep 
      duration/total duration from spin-in to wake-up×100%). The contents of serum 
      follicular stimulating hormone (FSH), estradiol (E(2)) and luteinizing hormone 
      (LH) were detected using radioimmunoassay. RESULTS: After treatment, the total 
      score of PSQI and the score of each item were all significantly reduced in the 
      two groups relevant to their own pre-treatment (P<0.01). The scores of sleep 
      latency, sleep disturbance and daytime dysfunction were comparable between the 
      two groups (P>0.05), but the total score, and scores of sleep quality, sleep 
      duration, sleep efficiency, and use of sleeping medication were significantly 
      lower in the moxibustion group than in the acupuncture group (P<0.05). Of the 29 
      and 28 cases in the acupuncture and moxibustion groups, 6 (20.69%) and 11 
      (39.29%) were cured, 7 (24.14%) and 9 (32.14%) experienced marked improvement, 
      9(31.03%) and 5 (17.86%) were effective, and 7(24.14%) and 3 (10.71%) 
      ineffective, with the total effective rate being 75.86% and 89.29%, respectively. 
      The therapeutic effect of moxibustion was obviously superior to that of 
      acupuncture treatment (P<0.05). After the treatment, the levels of serum FSH and 
      LH were significantly decreased (P<0.01), and that of E(2) was significantly 
      increased in both groups (P<0.01). The levels of FSH and E(2) in the moxibustion 
      group were obviously improved than those of the acupuncture group (P<0.05). 
      CONCLUSION: Both acupuncture and moxibustion can relieve the sleep quality of 
      patients with PMI, which may be associated with their effect in regulating serum 
      hormone levels. The therapeutic effect of moxibustion is superior to that of 
      acupuncture.
FAU - Zhang, Wan-Rong
AU  - Zhang WR
AD  - Department of Rehabilitation Medicine, Guangzhou Panyu District Central Hospital, 
      Guangzhou 511400, China.
FAU - Guo, Hua
AU  - Guo H
AD  - Department of Gynecology, Guangzhou Panyu District Central Hospital, Guangzhou 
      511400, China.
FAU - Tan, Shao-Hua
AU  - Tan SH
AD  - Department of Neurology, Guangzhou Panyu District Central Hospital, Guangzhou 
      511400, China.
FAU - Min, Yu
AU  - Min Y
AD  - Department of Rehabilitation Medicine, Guangzhou Panyu District Central Hospital, 
      Guangzhou 511400, China.
FAU - Yang, Cheng
AU  - Yang C
AD  - Department of Rehabilitation Medicine, Guangzhou Panyu District Central Hospital, 
      Guangzhou 511400, China.
LA  - chi
PT  - Journal Article
PT  - Randomized Controlled Trial
PL  - China
TA  - Zhen Ci Yan Jiu
JT  - Zhen ci yan jiu = Acupuncture research
JID - 8507710
SB  - IM
MH  - Acupuncture Points
MH  - Humans
MH  - *Moxibustion
MH  - Perimenopause
MH  - *Sleep Initiation and Maintenance Disorders/therapy
MH  - Treatment Outcome
OTO - NOTNLM
OT  - Acupuncture
OT  - Moxibustion
OT  - Perimenopausal insomnia
OT  - Randomized controlled trial
EDAT- 2019/06/04 06:00
MHDA- 2019/06/08 06:00
CRDT- 2019/06/04 06:00
PHST- 2019/06/04 06:00 [entrez]
PHST- 2019/06/04 06:00 [pubmed]
PHST- 2019/06/08 06:00 [medline]
AID - 10.13702/j.1000-0607.180320 [doi]
PST - ppublish
SO  - Zhen Ci Yan Jiu. 2019 May 25;44(5):358-62. doi: 10.13702/j.1000-0607.180320.

PMID- 30989965
OWN - NLM
STAT- MEDLINE
DCOM- 20190815
LR  - 20190815
IS  - 1001-5302 (Print)
IS  - 1001-5302 (Linking)
VI  - 44
IP  - 6
DP  - 2019 Mar
TI  - [Clinical efficacy of Bushen Huoxue Anshen therapy in treating perimenopausal 
      sleep disorder with kidney deficiency and blood stasis].
PG  - 1069-1074
LID - 10.19540/j.cnki.cjcmm.20181225.002 [doi]
AB  - The efficacy and safety of traditional Chinese medicine and acupuncture in the 
      treatment of kidney-deficiency and bloodstasis perimenopausal sleep disorders 
      were evaluated. A total of 67 subjects who completed the study were randomly 
      divided into two groups. The traditional Chinese medicine group was orally given 
      Bushen Huoxue Anshen Fang,and the acupuncture group was given acupuncture 
      treatment. Both groups were treated for three consecutive courses of 
      treatment,with a course of treatment of 30 days. The changes of PSQI 
      score,improved Kupperman score,TCM syndromes,serum sex 
      hormone,coagulation,routine blood and urine,liver and kidney function and 
      electrocardiogram were observed before and after treatment. After treatment,the 
      total effective rates of Chinese medicine group and acupuncture group were 
      similar or respectively 91. 43% and 87. 50%. The scores of PSQI,improved 
      Kupperman and TCM syndromes in both groups decreased significantly( P<0. 05). The 
      effect of improving Kupperman score in TCM group was better than that in 
      acupuncture group( P< 0. 01). The effect of improving PSQI and TCM syndromes was 
      similar to that in acupuncture group. The levels of serum FSH and LH were 
      decreased in both groups( P<0. 05),but with no significant difference between the 
      two groups; the level of serum E2 was increased in both groups,but with no 
      significant difference. Compared with before treatment,PT was increased in 
      traditional Chinese medicine group( P<0. 05),but with no significant difference 
      in APTT,TT and FIB before and after treatment; PT and TT were prolonged in 
      acupuncture group( P<0. 05),but with no significant difference in APTT and FIB 
      before and after treatment. The effect of improving PT and TT in the acupuncture 
      group was better than that in the traditional Chinese medicine group( P<0. 05). 
      The results showed that TCM and acupuncture had similar therapeutic effects on 
      perimenopausal sleep disorder of kidney deficiency and blood stasis type,and were 
      safe and reliable. The mechanism was related to the improvement of serum FSH and 
      E2 levels.
FAU - Ma, Kun
AU  - Ma K
AD  - Xiyuan Hospital,China Academy of Chinese Medical Sciences Beijing 100091,China.
FAU - Chen, Yan-Xia
AU  - Chen YX
AD  - Xiyuan Hospital,China Academy of Chinese Medical Sciences Beijing 100091,China.
FAU - Dong, Mei-Ling
AU  - Dong ML
AD  - Traditional Chinese Medicine Hospital of Huairou District Beijing 101400,China.
LA  - chi
PT  - Journal Article
PT  - Randomized Controlled Trial
PL  - China
TA  - Zhongguo Zhong Yao Za Zhi
JT  - Zhongguo Zhong yao za zhi = Zhongguo zhongyao zazhi = China journal of Chinese 
      materia medica
JID - 8913656
RN  - 0 (Drugs, Chinese Herbal)
RN  - 0 (bushen huoxue)
MH  - *Acupuncture Therapy
MH  - *Drugs, Chinese Herbal
MH  - Humans
MH  - Perimenopause
MH  - *Sleep Wake Disorders/therapy
MH  - Treatment Outcome
OTO - NOTNLM
OT  - Bushen Huoxue Anshen
OT  - Chinese medicine
OT  - acupuncture
OT  - perimenopauseal sleep disorders
EDAT- 2019/04/17 06:00
MHDA- 2019/08/16 06:00
CRDT- 2019/04/17 06:00
PHST- 2019/04/17 06:00 [entrez]
PHST- 2019/04/17 06:00 [pubmed]
PHST- 2019/08/16 06:00 [medline]
AID - 10.19540/j.cnki.cjcmm.20181225.002 [doi]
PST - ppublish
SO  - Zhongguo Zhong Yao Za Zhi. 2019 Mar;44(6):1069-1074. doi: 
      10.19540/j.cnki.cjcmm.20181225.002.

PMID- 30672215
OWN - NLM
STAT- MEDLINE
DCOM- 20190502
LR  - 20190502
IS  - 0255-2930 (Print)
IS  - 0255-2930 (Linking)
VI  - 38
IP  - 12
DP  - 2018 Dec 12
TI  - [Clinical observation of "Yinqi Guiyuan needles therapy" combined with 
      moxibustion at Yongquan (KI 1) on perimenopausal insomnia with heart-kidney 
      imbalance].
PG  - 1279-82
LID - 10.13703/j.0255-2930.2018.12.008 [doi]
AB  - OBJECTIVE: To observe the clinical efficacy of "Yinqi Guiyuan needles therapy" 
      combined with moxibustion at yongquan (KI 1) on perimenopausal insomnia (PMI) 
      with heart-kidney imbalance. METHODS: One hundred patients of PMI with 
      heart-kidney imbalance were randomly divided into a medication group and an 
      acupuncture group, 50 cases in each group. In the medication group, diazepam and 
      oryzanol were given. "Yinqi Guiyuan needles therapy" combined with moxibustion at 
      yongquan (KI 1) were applied in the acupuncture group. The treatment was given 
      for 2 courses, 10 days as a course. Before and after treatment, the Pittsburgh 
      sleep quality index (PSQI) scale was used to evaluate the improvement of sleep 
      quality in the two groups, and the clinical efficacy was compared. RESULTS: After 
      2 courses of treatment, the total PSQI score was (4.88±1.80) in the acupuncture 
      group, which was significantly lower than (8.00±1.93) in the medication group, 
      and the difference was statistically significant (P<0.05). Except for the sleep 
      efficiency, the scores of other components in the acupuncture group were lower 
      than those in the medication group, and the differences were statistically 
      significant (all P<0.05). The total effective rate was 90.0% (45/50) in the 
      acupuncture group and 68.0% (34/50) in the medication group. The difference was 
      statistically significant (P<0.05). There was no obvious adverse reactions in 
      entire course of the treatment in the acupuncture group and the safety was 
      satisfactory. CONCLUSION: "Yinqi Guiyuan needles therapy" combined with 
      moxibustion at Yongquan (KI 1) on PMI with heart-kidney imbalance has good 
      clinical effect.
FAU - Zhang, Wanrong
AU  - Zhang W
AD  - Department of Rehabilitation, Panyu Central Hospital, Guangzhou 511400, Guangdong 
      Province, China.
FAU - Jin, Yuanyuan
AU  - Jin Y
AD  - Department of Acupuncture and Moxibustion, Zhejiang Hospital.
LA  - chi
PT  - Journal Article
PT  - Randomized Controlled Trial
PL  - China
TA  - Zhongguo Zhen Jiu
JT  - Zhongguo zhen jiu = Chinese acupuncture & moxibustion
JID - 8600658
SB  - IM
MH  - Acupuncture Points
MH  - *Acupuncture Therapy
MH  - Humans
MH  - *Moxibustion
MH  - Needles
MH  - Perimenopause
MH  - *Sleep Initiation and Maintenance Disorders/therapy
MH  - Treatment Outcome
OTO - NOTNLM
OT  - Point KI 1 (yongquan)
OT  - Yinqi Guiyuan
OT  - acupuncture
OT  - moxibustion
OT  - perimenopausal insomnia, heart-kidney imbalance
EDAT- 2019/01/24 06:00
MHDA- 2019/05/03 06:00
CRDT- 2019/01/24 06:00
PHST- 2019/01/24 06:00 [entrez]
PHST- 2019/01/24 06:00 [pubmed]
PHST- 2019/05/03 06:00 [medline]
AID - 10.13703/j.0255-2930.2018.12.008 [doi]
PST - ppublish
SO  - Zhongguo Zhen Jiu. 2018 Dec 12;38(12):1279-82. doi: 
      10.13703/j.0255-2930.2018.12.008.

PMID- 29971997
OWN - NLM
STAT- MEDLINE
DCOM- 20190508
LR  - 20190508
IS  - 0255-2930 (Print)
IS  - 0255-2930 (Linking)
VI  - 38
IP  - 6
DP  - 2018 Jun 12
TI  - [Effect of auricular intradermal needling combined with erjian (HX(6,7i)) 
      bloodletting on sleep quality and neuroendocrine level in patients with 
      perimenopausal insomnia].
PG  - 575-9
LID - 10.13703/j.0255-2930.2018.06.002 [doi]
AB  - OBJECTIVE: To compare the effect differences between auricular intradermal 
      needling combined with erjian (HX(6,7i)) bloodletting and oral administration of 
      western medicine, and to explore the efficacy of neuroendocrine level in patients 
      with perimenopausal insomnia. METHODS: Ninety patients were randomized into an 
      observation group and a control group, 45 cases in each one. In the observation 
      group, auricular intradermal needling combined with erjian (HX(6,7i)) 
      bloodletting were adopted alternately in the two ears. The auricular points were 
      shen (CO(10)), xin (CO(15)), gan (CO(12)), shenmen (TF(4)), jiaogan (AH(6a)), 
      neifenmi (CO(18)) and erjian (HX(6,7i)). The treatment was required once 3 days 
      on the auricular points of one side alternatively. Oral administration of 
      estazolam (1mg each day) was applied in the control group for 2 courses, 4 weeks 
      as 1 course, once a day. The scores of Pittsburgh sleep quality index (PSQI), the 
      levels of serum estrogen (E(2)), 5-hydroxy tryptamine (5-HT) and norepinephrine 
      (NE) were valuated in the two groups before and after treatment. RESULTS: After 
      treatment, the total scores of PSQI reduced in the two groups (both P<0.05), and 
      the improvements of sleeping quality, sleeping time, sleeping difficulty, daytime 
      dysfunction and the total PSQI score in the observation group were superior to 
      those in the control group (all P<0.05). There was no significant difference in 
      serum E(2) before and after treatment in the two groups，and between the two 
      groups after treatment (all P>0.05). After treatment, 5-HT contents increased and 
      NE levels decreased in the two groups (all P<0.05), with better results in the 
      observation group (both P<0.05). The total effective rate was 95.6% (43/45) in 
      the observation group, which was higher than 82.2% (37/45) in the control group 
      (P<0.05). CONCLUSION: Auricular intradermal needling combined with erjian 
      (HX(6,7i)) bloodletting can improve the sleep quality of patients with 
      perimenopausal insomnia, and adjust the neurotransmitter level, which achieves 
      better effect than western medication.
FAU - Meng, Fang
AU  - Meng F
AD  - School of Nursing, Yangzhou University, Yangzhou 225001, Jiangsu Province, China.
FAU - Gong, Weijuan
AU  - Gong W
AD  - School of Nursing, Yangzhou University, Yangzhou 225001, Jiangsu Province, China.
FAU - Liao, Yuexia
AU  - Liao Y
AD  - School of Nursing, Yangzhou University, Yangzhou 225001, Jiangsu Province, China.
FAU - Xu, Huiwen
AU  - Xu H
AD  - School of Nursing, Yangzhou University, Yangzhou 225001, Jiangsu Province, China.
FAU - Wang, Xiao
AU  - Wang X
AD  - School of Nursing, Nanjing University of CM.
LA  - chi
PT  - Journal Article
PT  - Randomized Controlled Trial
PL  - China
TA  - Zhongguo Zhen Jiu
JT  - Zhongguo zhen jiu = Chinese acupuncture & moxibustion
JID - 8600658
SB  - IM
MH  - Acupuncture Points
MH  - *Acupuncture Therapy
MH  - Bloodletting
MH  - Humans
MH  - Perimenopause
MH  - *Sleep Initiation and Maintenance Disorders/therapy
MH  - Treatment Outcome
OTO - NOTNLM
OT  - 5-hydroxy tryptamine (5-HT)
OT  - auricular intradermal needling
OT  - erjian (HX6,7i) bloodletting
OT  - estazolam
OT  - insomnia
OT  - perimenopause
OT  - sleep quality index
EDAT- 2018/07/05 06:00
MHDA- 2019/05/09 06:00
CRDT- 2018/07/05 06:00
PHST- 2018/07/05 06:00 [entrez]
PHST- 2018/07/05 06:00 [pubmed]
PHST- 2019/05/09 06:00 [medline]
AID - 10.13703/j.0255-2930.2018.06.002 [doi]
PST - ppublish
SO  - Zhongguo Zhen Jiu. 2018 Jun 12;38(6):575-9. doi: 
      10.13703/j.0255-2930.2018.06.002.

PMID- 26255514
OWN - NLM
STAT- MEDLINE
DCOM- 20150908
LR  - 20150810
IS  - 0255-2930 (Print)
IS  - 0255-2930 (Linking)
VI  - 35
IP  - 5
DP  - 2015 May
TI  - [Clinical observation on mild perimenopausal depression of kidney deficiency and 
      liver stagnation syndrome treated with acupoint catgut implantation].
PG  - 443-6
AB  - OBJECTIVE: To observe the efficacy of catgut implantation at back-shu points in 
      treatment of mild perimenopausal depression of kidney, deficiency and liver 
      stagnation syndrome and analyze its essential function on target symptoms. 
      METHODS: Forty-five cases were randomized into a catgut implantation group (23 
      cases) and atid acupuncture group (22 cases). In the catgut implantation group, 
      catguts were implanted at Shenshu (BL 23), Ganshu (BL 18), Xinshu (BL 15), Pishu 
      (BL 20), etc., once every week. In the acupuncture group, the conventional 
      acupuncture was applied to the same acupoints as the catgut implantation group, 
      once every two days. The: treatment of 4 weeks made one session, and continuous 2 
      sessions were required. The efficacy was evaluated in, 2 sessions. The follow-up 
      started in the 12th week. Before treatment, after treatment and in the follow-up 
      period, Kupperman score and the total score in Hamilton depression scale (HAMD), 
      as well as the factor score were observed in the patients separately. RESULTS: 
      Kupperman score, the total HAMD score and the scores in the items of 
      anxiety/somatization, retardation, sleep disorder and cognitive disorder after 
      treatment were all reduced significantly as compared with those before treatment 
      in the two groups (P<0.01, P<0.05). In the follow-up period, the difference in 
      Kupperman was not significant in comparison with that after treatment in the 
      catgut implantation: group (P>0.05). The total HAMD score and sleep disorder were 
      reduced significantly as compared with those after treatment in the catgut 
      implantation group (both P<0.01); in the acupuncture group, Kupperman score, the 
      total HAMD score and sleep disorder were all increased as compared with those 
      after treatment (all P<0.05). In; the catgut implantation group, the total HAMD 
      score was lower than that in the acupuncture group (P<0. 05), and the scores in 
      the items of retardation and sleep disorder were reduced significantly as 
      compared with those in the acupuncture group (both P<0.01). CONCLUSION: The 
      catgut implantation at back-shu points alleviates perimenopasual sympton is in 
      patients of mild perimenopausal depression of kidney deficiency and liver 
      stagnation syndrome. This therapy effectively relieves depressive disorders by 
      regulating the target symptoms such as anxiety/ somatization, retardation, sleep 
      disorder and cognitive' disorder. The long-term efficacy of this therapy is 
      better than the conventional acupuncture.
FAU - Sun, Zhanling
AU  - Sun Z
FAU - Jin, Yabei
AU  - Jin Y
FAU - Xiang, Hongyan
AU  - Xiang H
FAU - Liu, Fang
AU  - Liu F
LA  - chi
PT  - English Abstract
PT  - Journal Article
PT  - Randomized Controlled Trial
PT  - Research Support, Non-U.S. Gov't
PL  - China
TA  - Zhongguo Zhen Jiu
JT  - Zhongguo zhen jiu = Chinese acupuncture & moxibustion
JID - 8600658
SB  - IM
MH  - Acupuncture Points
MH  - *Acupuncture Therapy
MH  - Adult
MH  - Catgut
MH  - Depressive Disorder/physiopathology/*therapy
MH  - Female
MH  - Humans
MH  - Kidney/*physiopathology
MH  - Liver/*physiopathology
MH  - Middle Aged
MH  - Perimenopause/*psychology
MH  - Treatment Outcome
EDAT- 2015/08/11 06:00
MHDA- 2015/09/09 06:00
CRDT- 2015/08/11 06:00
PHST- 2015/08/11 06:00 [entrez]
PHST- 2015/08/11 06:00 [pubmed]
PHST- 2015/09/09 06:00 [medline]
PST - ppublish
SO  - Zhongguo Zhen Jiu. 2015 May;35(5):443-6.
