# Supplementary material for: The effectiveness and safety of acupuncture combined with medication in the treatment of perimenopausal insomnia: a systematic review and meta-analysis
Source: Front Neurol. 2025 Mar 13;16:1476719. doi: 10.3389/fneur.2025.1476719 (PMC11966447; doi:10.3389/fneur.2025.1476719)
Supplement: Supplementary file 1 [file Data_Sheet_1.ZIP › Search strategies/VIP Total 178.txt]

%0 Journal Article
%A 魏心昶 %A 陆瑾 %A 李静 %A 王玥 %A 张晓妮 %A 许林玲 
%+ 南京中医药大学附属南京中医院,江苏南京210022
%@ 1005-0779
%T 舌针联合体针对围绝经期失眠患者血清性激素水平以及睡眠质量的影响:随机对照研究
%J 针灸临床杂志
%D 2024
%N 4
%V 40
%K 围绝经期 失眠症 舌针 雌激素 促卵泡生成素 
%X 目的:比较舌针联合体针与常规针刺治疗围绝经期失眠的临床疗效以及对围绝经失眠患者血清性激素的影响。方法:将60例围绝经期失眠患者按照1∶1的比例随机分为观察组(30例,脱落1例)和对照组(30例,脱落2例),观察组采用舌针联合体针法,对照组采用常规针刺法。治疗1次/d,5 d为1个疗程,疗程之间休息2 d,共治疗4个疗程。于治疗前后及治疗结束后1个月观察两组患者匹兹堡睡眠质量指数(PSQI)表和国内改良的Kupperman量表评分、血清性激素(雌二醇、黄体生成素及促卵泡生成素)水平变化,并比较两组患者临床疗效。结果:治疗后,两组患者睡眠质量以及围绝经期综合征症状较治疗前均有明显改善,差异具有统计学意义(P%U http://qikan.cqvip.com/Qikan/Article/Detail?id=7112091439
%W 重庆维普资讯有限公司
基金资助:南京市科技发展计划,编号:201803017；陆瑾南京市名中医临床经验继承工作室项目,编号:LJ-2017-NJ。


%0 Journal Article
%A 洪艳丽 %A 何贵翔 %A 吴飞 %A 房彩平 
%+ 南京中医药大学第一临床医学院妇科教研室,江苏南京210046
%@ 1000-1719
%T 针药结合治疗绝经过渡期失眠的随机对照研究
%J 辽宁中医杂志
%D 2012
%N 3
%V 39
%K 绝经过渡期 心肾不交 失眠 针药结合 
%X 目的:评价针药结合治疗绝经过渡期失眠的临床疗效。方法:选择绝经过渡期失眠(心肾不交型)患者90例,随机分为两组。治疗组45例,予益肾清心汤配合针刺治疗,穴取安眠、四神聪、神门、三阴交、申脉、照海等；对照组45例,予益肾清心汤治疗。治疗4个疗程后,根据匹兹堡睡眠质量指数(PSQI)、kupermann评分、内分泌及5-HT、IL-1、TNF-α水平进行疗效评价。结果:治疗组总有效率88.89%,明显优于对照组的73.33%(P0.05)。两组5-HT、IL-1、TNF-α治疗后明显提高,而治疗组明显高于对照组(P%U http://qikan.cqvip.com/Qikan/Article/Detail?id=41182141
%W 重庆维普资讯有限公司
%Z 被引量:5
基金资助:江苏省针药结合重点实验室开放课题(KJA200908)


%0 Journal Article
%A 谢晨 %A 杨文佳 %A 汪景 %A 陈云飞 
%+ 上海中医药大学附属岳阳中西医结合医院,上海200437
%@ 1000-1719
%T 电针干预围绝经期失眠大鼠睡眠觉醒的实验研究
%J 辽宁中医杂志
%D 2024
%N 4
%V 51
%K 电针 围绝经期 失眠 雌激素 肾上腺 
%X 目的观察电针干预围绝经期失眠大鼠睡眠觉醒的效应并探索其相关机制。方法100只雌性成熟SD大鼠,随机分为假手术组(Sham组)、模型组(OVX组)、电针组(EA组)、假电针组(sham EA组),每组25只,除假手术组外,其余3组采用去卵巢(ovariectomized,OVX)术制备围绝经期大鼠失眠模型,电针组与假电针组于造模后给予电针或假电针干预,观察各组大鼠造模后、电针干预后睡眠觉醒状态、体质量、阴道脱落细胞、血清性激素水平、肾上腺皮质结构变化。结果OVX术后,模型组大鼠较假手术组大鼠日间觉醒增多,睡眠增多(rapid eye movement,REM),睡眠减少(non-rapid eye movement,NREM),难以维持长期睡眠,大鼠动情周期消失,停留在动情间期,体质量增加(P%U http://qikan.cqvip.com/Qikan/Article/Detail?id=7111837862
%W 重庆维普资讯有限公司
%Z 被引量:0
基金资助:国家自然科学基金青年项目(81804200)；上海市科学委员会项目(212R1464300)。


%0 Journal Article
%A 赵非一 %A 燕海霞 %A 赵英侠 %A 陈思翰 %A 许红 
%+ Shanghai Municipal Hospital of TCM Affiliated to Shanghai University of Traditional Chinese Medicine, Shanghai 200071, China
%@ 1672-3597
%T 电针干预围绝经期失眠的疗效与安全性随机对照研究
%J Journal of Acupuncture and Tuina Science
%D 2019
%N 3
%V 17
%K 针刺疗法 电针 失眠症 围绝经期 更年期 针药结合 随机对照试验 
%X 目的:观察电针结合落花安神口服液干预围绝经期失眠症的有效性及安全性.方法:将符合纳入标准的66例受试者按1:1的比例随机分为治疗组和对照组,每组33例.落花安神口服液作为两组的基础治疗.治疗组在此基础上加电针疗法,隔日1次,每周3次.两组均连续治疗4周,治疗结束4周后随访.治疗前、治疗后及随访时,采用匹兹堡睡眠质量指数(PSQI)、Kupperman指数(KI)及中医睡眠证候量表(TCMSSS)评估.同时观察并记录不良反应事件.结果:治疗4周后,对照组与治疗组PSQI、KI及TCMSSS总分均明显下降,治疗前后评分差异具有统计学意义(均P0.05).治疗组总有效率为93.9%,对照组总有效率为72.7%,两组差异具有统计学意义(P%U http://qikan.cqvip.com/Qikan/Article/Detail?id=7002365257
%W 重庆维普资讯有限公司
%Z 被引量:3
基金资助:国家"十一五"科技支撑计划项目,No. 2007BAI10B01-027；上海市卫生和计划生育委员会中医药科研基金项目,No. ZYKC20161016.


%0 Journal Article
%A 吴佳容 %A 吴林纳 %A 李桂平 
%+ 天津中医药大学第一附属医院/国家中医针灸临床医学研究中心,天津300381
%@ 1007-5798
%T 针刺治疗围绝经期综合征研究进展
%J 中国民间疗法
%D 2024
%N 3
%V 32
%K 围绝经期综合征 更年期综合征 绝经前后诸证 针刺 月经不规则 血管舒缩症状 睡眠障碍 情绪障碍 年老血崩 百合病 脏躁 
%X 该文围绕围绝经期不同的症状,整理相关针刺疗法的临床应用及其可能的作用机制。临床中应用单纯针刺或针刺联合疗法均能有效改善围绝经期月经不规则、血管舒缩症状、睡眠障碍、情绪障碍,其作用机制主要是通过调节激素或神经递质含量以影响下丘脑-垂体-卵巢轴,为针刺治疗围绝经期综合征提供借鉴。
%U http://qikan.cqvip.com/Qikan/Article/Detail?id=7111514721
%W 重庆维普资讯有限公司
%Z 被引量:0
基金资助:国家中医药管理局全国中医临床特色技术传承骨干人才培训项目(国中医药人教函[2019]36号)。


%0 Journal Article
%A 杨艳芬 %A 陈奔 
%+ 仁怀市人民医院,贵州仁怀564500
%@ 1674-6805
%T 清热安神汤联合针灸治疗痰热内扰型围绝经期失眠症的效果
%J 中外医学研究
%D 2024
%N 8
%V 22
%K 围绝经期失眠症 痰热内扰型 清热安神汤 针灸 睡眠质量 生活质量 
%X 目的:分析清热安神汤联合针灸治疗痰热内扰型围绝经期失眠症的效果。方法:选取2022年6月—2023年3月本院收治的90例痰热内扰型围绝经期失眠症患者为研究对象。根据随机数表法将其分为对照组及观察组,各45例。两组均给予常规西医治疗,对照组给予针灸治疗,观察组在对照组基础上给予清热安神汤治疗。比较两组临床疗效,治疗前后中医症候评分、睡眠质量、生活质量及不良反应。结果:观察组治疗总有效率高于对照组,差异有统计学意义(P0.05)。结论:清热安神汤联合针灸在痰热内扰型围绝经期失眠症患者治疗中作用明显,可减轻患者症状,改善睡眠质量,提高生活质量,且无严重不良反应。
%U http://qikan.cqvip.com/Qikan/Article/Detail?id=7111825675
%W 重庆维普资讯有限公司
%Z 被引量:0


%0 Journal Article
%A 杨月 %A 邹鹏 %A 高惠宁 
%+ 黑龙江中医药大学附属第一医院心血管二科,黑龙江哈尔滨150040
%@ 1673-7210
%T 耳穴埋针联合针灸治疗围绝经期不寐的临床研究
%J 中国医药导报
%D 2020
%N 15
%V 17
%K 耳穴埋针 针灸 围绝经期 不寐 
%X 目的探讨耳穴埋针联合针灸治疗围绝经期不寐的临床效果。方法选取2017年12月~2019年6月于黑龙江中医药大学附属第一医院针灸科门诊及住院处收治的100例围绝经期不寐患者,采用随机数字表法将其分为观察组(50例)和对照组(50例)。观察组采用揿针耳穴埋针联合针灸治疗,对照组采用艾司唑仑治疗。观察两组治疗前后的血清雌激素(E2)、卵泡刺激素(FSH)、5-羟色胺(5-HT)、去甲肾上腺素(NE)水平及匹兹堡睡眠质量指数(PSQI)睡眠时间评分、总分。结果两组治疗后PSQI睡眠时间评分及总分均低于治疗前,且观察组低于对照组,差异有统计学意义(P%U http://qikan.cqvip.com/Qikan/Article/Detail?id=7101884612
%W 重庆维普资讯有限公司
%Z 被引量:11
基金资助:教育部“春晖计划”合作科研项目(Z2010019)；黑龙江省中医药科研项目(ZHY19-010)。


%0 Journal Article
%A 陈婧彬 
%+ 福建大田县总医院理疗科,大田366100
%@ 2095-7130
%T 疏肝调经针灸方案联合耳穴埋豆对围绝经期失眠及焦虑抑郁状态的改善作用及对睡眠质量的影响
%J 世界睡眠医学杂志
%D 2024
%N 2
%V 11
%K 疏肝调经 针灸 耳穴埋豆 围绝经期 失眠 焦虑抑郁 
%X 目的:分析围绝经期失眠伴焦虑抑郁患者采取疏肝调经针灸联合耳穴埋豆治疗对其失眠、焦虑、抑郁状态的改善效果。方法:选取2020年1月至2022年12月福建大田县总医院理疗科收治的围绝经期失眠伴焦虑抑郁患者60例作为研究对象,按照随机法数字表法随机分为观察组和对照组,每组30例。观察组采取疏肝调经针灸联合耳穴埋豆治疗,对照组采取常规治疗,比较2组治疗后临床疗效,分析2组治疗前后中医证候积分(潮热、情志不畅、失眠多梦、夜寐不安)、睡眠质量[匹兹堡睡眠质量指数(PSQI)、睡眠时长、闭眼至入睡时间]、情绪状态[焦虑自评量表(SAS)、抑郁自评量表(SDS)]、性激素水平[雌二醇(E_2)、促黄体生成素(LH)、促卵泡生成素(FSH)]。结果:观察组治疗后临床疗效高于对照组,差异有统计学意义(P0.05)；治疗后,观察组证候积分、心理情绪评分低于对照组,睡眠质量高于对照组,性激素水平较对照组改善明显,差异均有统计学意义(均P%U http://qikan.cqvip.com/Qikan/Article/Detail?id=7111996228
%W 重庆维普资讯有限公司
%Z 被引量:0


%0 Journal Article
%A 陈霞 %A 涂豫建 
%+ 四川省人民医院,610072
%@ 1009-4393
%T 针刺中药联合治疗在围绝经期失眠症中的临床研究
%J 当代医学
%D 2009
%N 6
%V 15
%K 失眠症 围绝经期 针刺疗法 中药 
%X 目的评价针刺配合中药治疗围绝经期失眠症的疗效。方法将94例围绝经期失眠症患者随机分为针药治疗组30例,同时给予滋肾宁心中药治疗和针刺治疗；中药治疗组32例,给予滋肾宁心中药治疗；对照组32例,给予艾司唑仑治疗,共治疗1个月。采用阿森斯失眠量表(AIS)评定临床疗效,记录三组治疗前后围绝经期相关症状变化情况以及停药1月、3月、6月痊愈及显效病例复发情况。结果三组治疗前后AIS总分比较有显著差异("P%U http://qikan.cqvip.com/Qikan/Article/Detail?id=29693060
%W 重庆维普资讯有限公司
%Z 被引量:10


%0 Journal Article
%A 张喆 %A 陆萍 %A 林娟 %A 杨金禄 %A 俞建锋 %A 汤伟 %A 葛玲玉 %A 陈润 %A 黄美英 %A 蔡以生 
%+ 上海市嘉定区南翔镇社区卫生服务中心,上海201802
%@ 1008-8849
%T 中医综合干预模式对肝肾阴虚型围绝经期患者睡眠质量影响的多中心随机对照研究
%J 现代中西医结合杂志
%D 2018
%N 17
%V 27
%K 围绝经期综合征 肝肾阴虚 睡眠质量 
%X 目的探讨中医综合干预对社区肝肾阴虚型围绝经期综合征患者睡眠质量的影响。方法从上海市嘉定区6个社区卫生服务中心各纳入30例肝肾阴虚型围绝经期综合征患者,均于2016年2—8月入组。将患者随机分为干预组和对照组,每组90例。对照组在常规治疗基础上为患者建立个人档案,进行心理疏导,并每月对患者进行1次健康宣教；干预组在对照组治疗基础上给予中医综合疗法干预,包括口服中药、针刺、耳穴及八段锦。2组疗程均为3个月。观察2组干预前后匹兹堡睡眠质量指数(PSQI)评分变化,统计2组临床疗效及睡眠障碍情况。结果疗程结束后,对照组的睡眠质量、入睡时间条目得分均明显低于干预前(P均0.05)；干预组的催眠药物条目得分无明显变化(P>0.05),总分及其余条目得分均明显低于干预前(P均%U http://qikan.cqvip.com/Qikan/Article/Detail?id=675574950
%W 重庆维普资讯有限公司
%Z 被引量:5
基金资助:上海市“治未病”预防保健服务体系建设政策及技术类子项目(ZY3-FWMS-1-1001-KYJS-44)；上海市基层名老中医专家传承研究工作室建设项目(JCZYGZS-023)


%0 Journal Article
%A 韩剑童 %A 聂晓欢 %A 康凯宁 
%+ 邯郸市中心医院,河北邯郸056000
%@ 1008-8849
%T 针刺联合固元宁神汤治疗心肾不交型围绝经期失眠症疗效观察
%J 现代中西医结合杂志
%D 2021
%N 35
%V 30
%K 围绝经期失眠症 针刺疗法 心肾不交型 固元宁神汤 
%X 目的探究针刺联合固元宁神汤治疗心肾不交型围绝经期失眠症的临床疗效。方法选取2016年3月—2018年3月在邯郸市中心医院治疗的心肾不交型围绝经期失眠症患者120例,随机分为观察组、对照组各60例。对照组给予固元宁神汤治疗,观察组在对照组治疗基础上给予针刺治疗,2组均治疗2周。观察2组临床疗效及治疗前后中医症状积分、匹兹堡睡眠质量指数(PSQI)评分、爱泼沃斯思睡量表(ESS)评分、改良kupperman量表评分、性激素水平变化,评估安全性。结果观察组总有效率为90.00%(54/60),高于对照组的73.33%(44/60),差异有统计学意义(P%U http://qikan.cqvip.com/Qikan/Article/Detail?id=7106221405
%W 重庆维普资讯有限公司
%Z 被引量:11


%0 Journal Article
%A 孙学技 %A 赵康宁 %A 刘冰贤 %A 陈玲 
%+ 平顶山市第一人民医院,河南平顶山467000
%@ 1003-0719
%T 针灸联合清热安神汤治疗围绝经期失眠症临床观察
%J 广西中医药
%D 2023
%N 5
%V 46
%K 围绝经期 失眠症 针灸疗法 清热安神汤 睡眠质量 
%X 目的:观察应用针灸联合清热安神汤治疗围绝经期失眠症患者的疗效。方法:选择106例围绝经期失眠症患者,按随机数字表法将其分为两组,对照组53例采用常规西药治疗,予艾司唑仑片口服,观察组53例采用针灸联合清热安神汤治疗。两组均连续治疗2个月。比较两组临床总有效率,治疗前后匹兹堡睡眠质量指数评分表(PSQI)评分和性激素(FSH、LH、E2)水平。结果:治疗后观察组的临床总有效率(96.23%)高于对照组(79.25%),差异有统计学意义(P%U http://qikan.cqvip.com/Qikan/Article/Detail?id=7110846168
%W 重庆维普资讯有限公司
%Z 被引量:1


%0 Journal Article
%A 李双艳 %A 冯果 %A 张件云 
%+ 湖南省康复医院康复诊疗中心,湖南长沙410006
%@ 2096-6229
%T 针刺联合柴胡桂枝龙骨牡蛎汤治疗围绝经期肝肾阴虚型失眠症的临床效果分析
%J 中外医药研究
%D 2023
%N 34
%V 2
%K 围绝经期失眠症 针刺 柴胡桂枝龙骨牡蛎汤 
%X 目的:观察针刺联合柴胡桂枝龙骨牡蛎汤在围绝经期肝肾阴虚型失眠症患者治疗中的应用效果。方法:选取2022年1月—2023年1月湖南省康复医院收治的围绝经期肝肾阴虚型失眠症患者90例作为研究对象,采用随机数字表法分中药组、针刺组及针刺联合中药组,各30例。中药组患者给予柴胡桂枝龙骨牡蛎汤口服治疗,针刺组给予针刺治疗,针刺联合中药组患者在服用中药处方的基础上,同步执行针刺疗法。比较三组患者临床治疗效果、治疗前后的绝经综合征症状评定量表(Kupperman)评分、匹兹堡睡眠指数(PSQI)评分与失眠严重程度指数量表(ISI)评分。结果:针刺联合中药组临床治疗总有效率高于中药组、针刺组,差异有统计学意义(P%U http://qikan.cqvip.com/Qikan/Article/Detail?id=7111120476
%W 重庆维普资讯有限公司
%Z 被引量:0


%0 Journal Article
%A 何梦阳 %A 朱宇清 
%+ 北京中医药大学研究生院
%@ 1007-1237
%T 单纯针灸对比西药治疗更年期失眠随机对照试验的Meta分析
%J 海南医学院学报
%D 2021
%N 8
%V 27
%K 单纯针灸 更年期失眠 围绝经期失眠 荟萃分析 
%X 目的:通过综合荟萃分析调查单纯针灸治疗更年期失眠对比西药的安全性和有效性。方法:文献检索、研究选择、资料提取等独立进行,效应大小估计用风险比(RR)和95%置信区间(CI)表示。结果:27篇文章中涉及2 349名更年期女性的摘要数据纳入meta分析。总体分析显示,在临床痊愈率[RR=1.85,95%CI(1.57,2.18),P%U http://qikan.cqvip.com/Qikan/Article/Detail?id=7104467395
%W 重庆维普资讯有限公司
%Z 被引量:3
基金资助:人事部留学归国人员创新项目(2015192)。


%0 Journal Article
%A 张娜 
%+ 广东医科大学顺德妇女儿童医院中医科,广东佛山528300
%@ 2096-7403
%T 基于引气归元理论温针灸治疗围绝经期心脾两虚型失眠的临床研究
%J 山西中医药大学学报
%D 2023
%N 8
%V 24
%K 围绝经期失眠 心脾两虚型 引气归元理论 温针灸 
%X 目的:分析基于引气归元理论进行温针灸治疗围绝经期心脾两虚型失眠的临床效果。方法:选择2022年1月—2023年6月就诊于广东医科大学顺德妇女儿童医院更年期专科门诊的80例心脾两虚型围绝经期失眠(PMI)患者作为研究对象,按随机数字表法分为两组,各40例。对照组给予药物治疗(口服归脾丸),治疗组在对照组治疗基础上联合引气归元穴温针灸治疗。比较两组患者治疗前后匹兹堡睡眠质量指数(PSQI)、更年期症状量表(改良Kupperman量表)评分及临床疗效。结果:治疗后,治疗组总有效率(95.00%)高于对照组(77.50%),差异有统计学意义(P%U http://qikan.cqvip.com/Qikan/Article/Detail?id=7110679953
%W 重庆维普资讯有限公司
%Z 被引量:0
基金资助:佛山市科技计划项目(2220001005014)；佛山市“十四五”中医重点专科特色专科和专病建设项目(ZDZKJS05)。


%0 Journal Article
%A 陈秀玲 %A 徐凯 %A 秦小红 
%+ 广州中医药大学第三附属医院芳村中医院,广州510360
%@ 1005-0957
%T 电针治疗女性围绝经期失眠症疗效观察
%J 上海针灸杂志
%D 2011
%N 6
%V 30
%K 电针 更年期综合征:失眠症:围绝经期综合征 
%X 目的观察电针治疗女性围绝经期失眠症的临床疗效。方法采用简单随机对照方法,将符合纳入标准的70例患者分为两组,治疗组38例给予电针治疗,每次30 min；对照组32例给予阿普唑仑口服治疗,每次0.4 mg,睡前服。结果治疗组的疗效明显优于对照组(P%U http://qikan.cqvip.com/Qikan/Article/Detail?id=38269325
%W 重庆维普资讯有限公司
%Z 被引量:29


%0 Journal Article
%A 张晓晶 %A 张则甫 
%+ 河南省濮阳市油田总医院中西医结合科,河南濮阳457001
%@ 1004-2814
%T 醒神启闭针刺法配合氟哌噻吨美利曲辛片治疗围绝经期失眠临床观察
%J 实用中医药杂志
%D 2024
%N 2
%V 40
%K 围绝经期失眠 醒神启闭针刺法 氟哌噻吨美利曲辛片 
%X 目的:观察醒神启闭针刺法配合氟哌噻吨美利曲辛片治疗围绝经期失眠的效果。方法:70例随机分为试验组和对照组各35例,两组均用氟哌噻吨美利曲辛片治疗,试验组加用醒神启闭针刺法治疗。结果:试验组总有效率较对照组高(P%U http://qikan.cqvip.com/Qikan/Article/Detail?id=7111636444
%W 重庆维普资讯有限公司
%Z 被引量:0


%0 Journal Article
%A 李泓 %A 袁斓 %A 周仕轶 %A 艾双春 
%+ 绵阳市中医医院,四川绵阳621000
%@ 1004-0668
%T 不同针刺方法治疗围绝经期肝郁化火失眠症的疗效观察
%J 成都中医药大学学报
%D 2016
%N 3
%V 39
%K 针刺疗法 围绝经期综合征 失眠症 肝郁化火 
%X 目的:观察并比较普通针刺法、电针疗法和温针法治疗围绝经期肝郁化火失眠症的临床疗效差异。方法:将90例围绝经期失眠症患者随机分为普通针刺组(例)、电针组(30例)和温针组(30例)3组,各组均每日治疗1次,1 w为1个疗程,治疗4个疗程后观察并比较疗效。结果:治疗后普通针刺组、电针组和温针组总有效率分别为76.67%、96.67%、93.33%,在失眠、心烦易怒、胸闷胁痛、面红目赤和口苦等五个方面的症状积分与治疗前比较均有显著性降低(均有P%U http://qikan.cqvip.com/Qikan/Article/Detail?id=670065177
%W 重庆维普资讯有限公司
%Z 被引量:6
基金资助:四川省中医药管理局科研项目(编号:2008-60)


%0 Journal Article
%A 胡海 %A 余虹 %A 万青 %A 石欣 %A 高培华 
%+ 河南省中医院,河南郑州450002
%@ 1005-7072
%T 针刺对围绝经期综合征女性颈动脉硬化斑块干预效果的超声评价
%J 中国中医药科技
%D 2016
%N 3
%V 23
%K 围绝经期综合征 颈动脉硬化斑块 超声评价 干预效果 女性 神经系统功能紊乱 针刺 更年期综合征 
%X 围绝经期综合征又称更年期综合征（menopausal syndrome,MPS）指妇女绝经前后因卵巢功能衰退出现性激素波动或减少所致的一系列以自主神经系统功能紊乱为主,伴有神经心理症状的一组症候群,临床上表现为潮热汗出、烦躁易怒、心悸失眠或忧郁健忘等一系列临床体征的一段时期。多发生于45～55岁左右女性,属于一个特殊时期、特殊群体。
%U http://qikan.cqvip.com/Qikan/Article/Detail?id=669135383
%W 重庆维普资讯有限公司
%Z 被引量:3


%0 Journal Article
%A 朱巧玲 
%+ 新疆昌吉州人民医院,新疆昌吉831100
%@ 1009-8011
%T 腹针疗法联合针灸治疗围绝经期失眠的临床疗效观察
%J 中华养生保健
%D 2021
%N 16
%V 39
%K 针灸 腹针疗法 围绝经期失眠 临床疗效 
%X 目的探讨腹针疗法联合针灸治疗围绝经期失眠的临床疗效。方法选择2019年1月~2020年1月新疆昌吉州人民医院收治的120例围绝经期失眠患者为研究对象,按照随机数表法分为对照组和观察组,每组60例。对照组采用针灸治疗,观察组则采用腹针疗法联合针灸方案,连续治疗1周,对两组患者入睡时间、睡眠总时间、匹兹堡睡眠质量指数(PSQI)量表评分、临床疗效和复发率等进行比较。结果治疗后,观察组患者入睡时间、PSQI评分均低于对照组,差异具有统计学意义(P%U http://qikan.cqvip.com/Qikan/Article/Detail?id=7106189435
%W 重庆维普资讯有限公司
%Z 被引量:0


%0 Journal Article
%A 罗霄 %A 唐潇 %A 刘婷婷 
%+ 恩施州中心医院,恩施445000
%@ 1005-0957
%T 针刺联合刮痧疗法治疗围绝经期失眠症的疗效观察
%J 上海针灸杂志
%D 2022
%N 7
%V 41
%K 针刺疗法 刮痧疗法 失眠症 围绝经期 性激素 匹兹堡睡眠质量指数 
%X 目的观察针刺联合刮痧疗法治疗围绝经期失眠症(PMI)的临床疗效。方法将61例PMI患者随机分为联合组31例和对照组30例。对照组采用刮痧疗法进行治疗,联合组在对照组基础上联合针刺治疗。比较两组临床疗效及治疗前后的中医证候积分、匹兹堡睡眠质量指数(PSQI)评分、血清性激素[雌二醇(E2)、促黄体生成素(LH)、卵泡刺激素(FSH)]水平及血清单胺类神经递质[5-羟色胺(5-HT)、去甲肾上腺素(NE)]水平。结果治疗后,联合组总有效率为93.6%,对照组为73.3%,两组比较差异有统计学意义(P%U http://qikan.cqvip.com/Qikan/Article/Detail?id=7107621438
%W 重庆维普资讯有限公司
%Z 被引量:7
基金资助:湖北省卫生健康委联合基金青年人才项目(WJ2019H161)。


%0 Journal Article
%A 卓春萍 %A 王慧明 %A 陈雪丽 
%+ 北京老年医院康复医学科,100095
%@ 1674-3245
%T 疏肝调经针灸方案联合耳穴埋豆对围绝经期失眠及焦虑抑郁状态研究
%J 中华保健医学杂志
%D 2023
%N 2
%V 25
%K 围绝经期失眠 焦虑抑郁 疏肝调经针灸 耳穴埋豆 性激素 
%X 目的分析疏肝调经针灸方案联合耳穴埋豆对围绝经期失眠及焦虑抑郁状态的影响。方法前瞻性选取2020年7月~2022年6月北京老年医院诊治的围绝经期失眠患者106例。按照治疗方法分为两组,对照组给予常规西医治疗,观察组在此基础上实施疏肝调经针灸+耳穴埋豆治疗,观察对比两组治疗效果。结果治疗后,两组患者PSQI、HAMA、HAMD评分均明显降低,其中观察组患者的评分更低,差异有统计学意义(P%U http://qikan.cqvip.com/Qikan/Article/Detail?id=7109589710
%W 重庆维普资讯有限公司
%Z 被引量:5
基金资助:北京市医院管理中心临床医学发展专项经费资助(ZYLX202133)。


%0 Journal Article
%A 刘珊 %A 敬秀平 %A 谢安卫 %A 安象乾 %A 韩俊 %A 刘利红 
%+ 华西广安医院
%@ 1671-945X
%T 平衡针刺联合逍遥丸治疗肝郁血虚型围绝经期失眠症疗效观察
%J 中国处方药
%D 2019
%N 6
%V 17
%K 平衡针刺 逍遥丸 围绝经期 失眠症 
%X 目的观察平衡针刺联合逍遥丸治疗肝郁血虚型围绝经期失眠症患者的临床疗效。方法随机将60例肝郁血虚型围绝经期失眠患者分为对照组与观察组各30例。对照组给予西药阿普唑仑片治疗,观察组给予平衡针刺联合逍遥丸治疗,比较两组临床疗效、临床症状改善时间、治疗前后匹兹堡睡眠质量指数(PSQI)、失眠严重指数(ISI)、抑郁和焦虑状态。结果治疗1个疗程后,观察组与对照组治疗总有效率、总PSQI评分与失眠严重指数(ISI)无明显差异(P> 0.05)；观察组治疗后焦虑自评量表(SAS)评分、抑郁自评量表(SDS)评分、临床症状改善时间均显著低于对照组(P %U http://qikan.cqvip.com/Qikan/Article/Detail?id=7002215660
%W 重庆维普资讯有限公司
%Z 被引量:4


%0 Journal Article
%A 朱桂玲 
%+ 山东省荣成市中医院,山东264300
%@ 1005-0957
%T 针刺治疗女性围绝经期失眠症疗效观察
%J 上海针灸杂志
%D 2011
%N 6
%V 30
%K 针刺 更年期综合征 失眠症 辨证分型 围绝经期综合征 
%X 目的观察针刺治疗女性围绝经期失眠症疗效。方法将60例围绝经期失眠症患者随机分为治疗组和对照组各30例,治疗组采用针刺治疗,对照组采用口服安眠药,比较两组疗效。结果治疗组总有效率为100.0%,对照组为83.3%,治疗组总有效率明显优于对照组(P%U http://qikan.cqvip.com/Qikan/Article/Detail?id=38269326
%W 重庆维普资讯有限公司
%Z 被引量:26


%0 Journal Article
%A 杨文佳 %A 赵娜 %A 于心同 %A 谢晨 %A 李金金 %A 张春雁 %A 陈云飞 
%+ 上海中医药大学附属岳阳中西医结合医院,上海200437
%@ 0255-2930
%T “补肾安神”法针刺治疗肾阴虚型围绝经期失眠:随机对照试验
%J 中国针灸
%D 2023
%N 6
%V 43
%K 围绝经期失眠 针刺 补肾安神 匹兹堡睡眠质量指数(PSQI) 多导睡眠图 
%X 目的:观察“补肾安神”法针刺治疗肾阴虚型围绝经期失眠(PMI)的临床疗效。方法:将72例肾阴虚型PMI患者随机分为观察组(36例,脱落1例)和对照组(36例,脱落1例)。观察组予针刺百会及双侧肾俞、太溪、安眠；对照组予非穴浅刺假针刺。两组均隔日1次,每周3次,共治疗10次。治疗前后采用匹兹堡睡眠质量指数(PSQI)评价患者主观睡眠质量,采用多导睡眠图(PSG)监测患者客观睡眠质量。结果:与治疗前比较,治疗后观察组患者PSQI睡眠质量、入睡时间、睡眠时间、睡眠效率、催眠药物、日间功能评分及总分降低(P0.05)。治疗后,观察组PSG睡眠时间长于对照组、睡眠效率高于对照组、入睡潜伏期及入睡后清醒时间短于对照组、微觉醒指数及N1%低于对照组(P%U http://qikan.cqvip.com/Qikan/Article/Detail?id=7109969985
%W 重庆维普资讯有限公司
%Z 被引量:1
基金资助:上海市科学技术委员会资助项目:21Y11923800、22Y11923100；上海市卫生健康委员会资助项目:202140422；上海市针灸临床医学研究中心资助项目:20MC1920500。


%0 Journal Article
%A 邢恺 %A 骆丽娜 %A 孙小英 %A 陈新华 %A 李欣 %A 何倩 %A 骆韵青 
%+ 浙江省杭州市富阳区中医院,浙江杭州311400
%@ 0411-8421
%T 中药补肾调经配合毫针穴位埋线治疗围绝经期综合征52例
%J 浙江中医杂志
%D 2017
%N 11
%V 52
%K 更年期综合征 中药 毫针 穴位埋线 
%X 围绝经期综合征是由于卵巢功能退行性改变，雌激素水平下降，垂体功能亢进，引起植物神经系统功能紊乱，从而出现如月经变化、烘热汗出、面热潮红、烦躁易怒、心悸失眠、眩晕耳鸣等一系列症状。有研究表明，90％的围绝经期女性出现不同程度的临床表现，
%U http://qikan.cqvip.com/Qikan/Article/Detail?id=673691243
%W 重庆维普资讯有限公司
%Z 被引量:0
基金资助:富阳市科技发展计划项目中药补肾调经配合毫针、穴位埋线治疗围绝经期综合征的临床研究,编号:2014SK004


%0 Journal Article
%A 季秀海 %A 陈艳琴 %A 张海峰 
%+ 太仓市中医医院肿瘤科,江苏太仓215400
%@ 1003-8914
%T 针刺配合耳穴埋豆治疗乳腺癌内分泌治疗后类围绝经期综合征30例
%J 光明中医
%D 2022
%N 17
%V 37
%K 针刺疗法 耳穴 乳腺癌 类围绝经期综合征 
%X 目的 观察针刺配合耳穴埋豆对乳腺癌内分泌治疗后类围绝经期综合征的临床疗效。方法 将60例接受乳腺癌内分泌治疗后出现类围绝经期综合征患者随机分为对照组和治疗组,对照组予内分泌治疗及口服谷维素治疗；治疗组在对照组治疗的基础上加针刺配合耳穴埋豆治疗。观察比较2组患者治疗前后改良库珀曼(Kupperman)评分、血清性激素水平及血管舒张因子一氧化氮(NO)水平情况。结果 2组患者治疗前后改良Kupperman评分均有所下降(P0.05)。治疗后治疗组NO水平较治疗前显著上升(P%U http://qikan.cqvip.com/Qikan/Article/Detail?id=7108094749
%W 重庆维普资讯有限公司
%Z 被引量:1
基金资助:苏州市科技发展计划项目(No.SYSD2019227)。


%0 Journal Article
%A 霍松 %A 王贵双 
%+ 南阳张仲景医院针灸科,河南南阳473000
%@ 1003-8914
%T 解郁安神方联合针刺治疗肾虚肝郁型围绝经期综合征失眠临床观察
%J 光明中医
%D 2022
%N 21
%V 37
%K 绝经前后诸证 解郁安神方 针刺疗法 肾虚肝郁证 失眠 
%X 目的分析解郁安神方联合针刺对肾虚肝郁型围绝经期综合征失眠患者的疗效。方法选择南阳张仲景医院2019年1月—2021年1月收治的肾虚肝郁型围绝经期综合征失眠患者82例。采用随机数字表法将患者分成对照组(39例)和联合组(43例)。对照组患者接受解郁安神方治疗,联合组患者接受解郁安神方联合针刺治疗。对2组患者临床疗效、睡眠质量、雌激素水平和不良反应进行比较。结果联合组患者临床总有效率高于对照组(P0.05)。结论解郁安神方联合针刺能显著改善肾虚肝郁型围绝经期综合征失眠患者睡眠情况,提升临床疗效,改善雌激素水平,推荐使用。
%U http://qikan.cqvip.com/Qikan/Article/Detail?id=7108565150
%W 重庆维普资讯有限公司
%Z 被引量:1


%0 Journal Article
%A 杨继若 %A 许会英 %A 白晶梅 %A 汤志刚 %A 卢荣 %A 王朝阳 
%+ 兰州市第一人民医院针灸科,甘肃兰州730050
%@ 2096-9600
%T 头针体针并用治疗围绝经期失眠症81例
%J 西部中医药
%D 2017
%N 2
%V 30
%K 围绝经期 头针 体针 艾司唑仑片 失眠 
%X 目的:观察头针体针并用治疗围绝经期失眠症的临床疗效。方法:将162例患者随机分为观察组、对照组各81例,观察组采用头针体针针刺治疗,对照组采用艾司唑仑片治疗,2组均连续治疗3个月经周期。观察2组临床疗效及治疗前后雌二醇(E_2)、促卵泡生成素(FSH)、促黄体生成素(LH)和匹兹堡睡眠质量指数(PSQI)等指标的变化情况。结果:总有效率观察组为91.36%,对照组为76.54%,2组比较差异有统计学意义(P%U http://qikan.cqvip.com/Qikan/Article/Detail?id=7000158159
%W 重庆维普资讯有限公司
%Z 被引量:30
基金资助:2015年甘肃省中医药管理局课题(编号GZK-2015-82)


%0 Journal Article
%A 薛迎春 %A 陈立 %A 华彩凤 
%+ 南京中医药大学江阴附属医院妇科,江苏江阴214400
%@ 1002-2619
%T 解郁健脾针刺联合艾司唑仑片治疗围绝经期失眠肝郁脾虚证临床观察
%J 河北中医
%D 2023
%N 10
%V 45
%K 围绝经期 失眠症 中药疗法 针刺疗法 
%X 目的观察解郁健脾针刺联合艾司唑仑片治疗围绝经期失眠肝郁脾虚证临床疗效。方法将90例围绝经期失眠肝郁脾虚证患者按照随机数字表法分为2组,对照组45例予艾司唑仑片,治疗组45例在对照组治疗基础上加解郁健脾针刺治疗,2组均治疗4周。比较2组疗效；比较2组治疗前后性激素黄体生成激素(LH)、雌二醇(E_(2))、卵泡刺激素(FSH)水平变化；比较2组治疗前后匹兹堡睡眠质量指数(PSQI)评分、Kupperman评分、汉密尔顿焦虑量表(HAMA)评分变化；比较2组治疗前后血清睡眠相关单胺类神经递质γ-氨基丁酸(GABA)、5-羟色胺(5-HT)变化；记录2组不良反应发生率。结果治疗组45例,脱落3例；对照组45例,脱落4例。治疗组总有效率95.24%(40/42),对照组总有效率80.49%(33/41),治疗组疗效优于对照组(P0.05)。结论解郁健脾针刺联合艾司唑仑片治疗围绝经期失眠肝郁脾虚证,能提高患者睡眠质量,改善临床症状,缓解焦虑,调节性激素、脑神经递质分泌,安全性高。
%U http://qikan.cqvip.com/Qikan/Article/Detail?id=7110651676
%W 重庆维普资讯有限公司
%Z 被引量:1
基金资助:江苏省中医药科技发展计划项目(编号:YB201946)。


%0 Journal Article
%A 韩宇樱 %A 吴小玲 %A 李杏昌 %A 冯吉源 %A 周超敏 
%+ 广西钦州市中医医院针灸科,广西钦州535009
%@ 1003-5699
%T 基于5-HT、DA、NE、5-HIAA及睡眠质量评估腹针联合调神解郁针法治疗围绝经期失眠患者的疗效
%J 吉林中医药
%D 2023
%N 6
%V 43
%K 围绝经期失眠 腹针 调神解郁针法 神经递质 睡眠质量 
%X 目的分析腹针联合调神解郁针法对围绝经期失眠患者血清5-羟色胺(5-HT)、多巴胺(DA)、去甲肾上腺素(NE)、5-羟吲哚乙酸(5-HIAA)水平及睡眠质量的改善效果。方法选取2021年3月-2022年3月广西钦州市中医医院收治的围绝经期失眠患者76例随机分为西药治疗组和联合针刺治疗组,各38例。西药治疗组采用艾司唑仑片、谷维素片进行治疗,联合针刺治疗组采用腹针联合调神解郁针法进行治疗,2组均治疗8周。统计2组治疗8周后的临床疗效,比较2组治疗前和治疗8周后中医证候积分、血清神经递质水平、多导睡眠图检测指标及症状情况、睡眠质量、心理状况。结果治疗8周后,联合针刺治疗组总有效率为92.11%,高于西药治疗组(73.68%,P%U http://qikan.cqvip.com/Qikan/Article/Detail?id=7109903238
%W 重庆维普资讯有限公司
%Z 被引量:3
基金资助:广西壮族自治区中医药管理局自筹经费科研课题(GXZYN20220561)。


%0 Journal Article
%A 郑丽娜 %A 李真 
%+ 许昌中医院针灸科,河南许昌461000
%@ 1006-6810
%T 调督安神针法治疗心肾不交型围绝经期综合征失眠的效果及对睡眠质量及性激素水平的影响
%J 中国民族医药杂志
%D 2023
%N 11
%V 29
%K 调督安神针法 心肾不交型 围绝经期综合征失眠 睡眠质量 性激素水平 
%X 目的:探究心肾不交型围绝经期综合征失眠应用调督安神针法治疗的效果及其对睡眠质量及性激素水平的影响。方法:选取我院2020年4月—2022年10月收治的89例心肾不交型围绝经期综合征失眠患者作为研究对象,以随机数表法分组。对照组44例给予艾司唑仑、谷维素治疗,试验组45例增加调督安神针法治疗。对比两组临床疗效、睡眠质量、性激素水平、不良反应。结果:试验组总有效率(91.11%,41/45)高于对照组(75.00%,33/44)(P0.05)。结论:调督安神针法联合常规治疗能够有效改善心肾不交型围绝经期综合征失眠患者睡眠质量,提高治疗效果,调节性激素水平,且安全性高。
%U http://qikan.cqvip.com/Qikan/Article/Detail?id=00002EGJ47387JP0MJDG8JP16LR
%W 重庆维普资讯有限公司
%Z 被引量:0


%0 Journal Article
%A 徐天舒 %A 钱雷 %A 周俊青 %A 万茜 %A 王秀林 
%+ 南京大学医学院附属鼓楼医院,江苏南京210008
%@ 1672-0482
%T 针刺补益肾精法治疗围绝经期综合征的临床研究
%J 南京中医药大学学报
%D 2007
%N 3
%V 23
%K 围绝经期期综合征 补益肾精法 健脾化痰法 针灸 性激素 血脂检查 
%X 目的寻找治疗围绝经期综合征及调节其脂代谢的最佳方法。方法治疗组采用针刺补益肾精治疗,对照组以健脾化痰法治疗。将2组疗效及治疗前后患者性激素、血脂水平进行对比观察。结果治疗组总有效率为80.82%,对照组为64.78%,2组比较差异有非常显著性意义(P%U http://qikan.cqvip.com/Qikan/Article/Detail?id=24510741
%W 重庆维普资讯有限公司
%Z 被引量:9
基金资助:南京市卫生局科研项目(YK00445)


%0 Journal Article
%A 吴志彪 
%+ 厦门市翔安区妇幼保健院,厦门361000
%@ 2095-7130
%T 观察针刺联合固元宁神汤对心肾不交型围绝经期失眠症患者睡眠质量的影响
%J 世界睡眠医学杂志
%D 2022
%N 11
%V 9
%K 围绝经期失眠症 心肾不交型 固元宁神汤 不良反应 针刺 
%X 目的:观察针刺联合固元宁神汤对心肾不交型围绝经期失眠症(PMI)患者睡眠质量的影响。方法:选取2020年6月至2022年6月厦门市翔安区妇幼保健院收治的心肾不交型PMI患者84例作为研究对象,按照随机数字表法分为观察组和对照组,每组42例。对照组给予固元宁神汤治疗,观察组在对照组基础上给予针刺治疗,连续治疗4周。比较2组患者的临床疗效,中医证候积分,采用匹兹堡睡眠指数量表(PSQI)比较2组患者治疗前后的睡眠质量,同时比较2组患者不良反应发生率。结果:干预后,观察组治疗总有效率显著高于对照组,观察组中医证候评分、PSQI评分显著低于对照组,2组比较差异有统计学意义(P%U http://qikan.cqvip.com/Qikan/Article/Detail?id=7108868079
%W 重庆维普资讯有限公司
%Z 被引量:1


%0 Journal Article
%A 林龙华 %A 项洪艳 %A 金亚蓓 %A 郑利芳 
%+ 海宁市中医院,海宁314400
%@ 1005-0957
%T 腹针治疗围绝经期失眠疗效观察
%J 上海针灸杂志
%D 2015
%N 5
%V 34
%K 针刺疗法 腹针 失眠症 围绝经期综合征 
%X 目的观察腹针治疗围绝经期失眠的临床疗效。方法将60例围绝经期失眠患者随机分为治疗组和对照组,每组30例。治疗组采用腹针治疗,对照组采用常规体针治疗。观察两组治疗前后促卵泡激素(FSH)、促黄体生成激素(LH)及雌二醇(E2)含量及匹兹堡睡眠质量指数(PSQI)的变化,并比较两组临床疗效。结果治疗组总有效率为90.0%,对照组为86.7%,两组比较差异无统计学意义(P>0.05)。两组治疗后PSQI评分与同组治疗前比较,差异均具有统计学意义(P0.05)。两组治疗后FSH、LH及E2含量与同组治疗前比较,差异均具有统计学意义(P0.05)。结论腹针是一种治疗围绝经期失眠的有效方法。
%U http://qikan.cqvip.com/Qikan/Article/Detail?id=664905035
%W 重庆维普资讯有限公司
%Z 被引量:25


%0 Journal Article
%A 佀雪平 %A 吕文静 %A 陈晶晶 %A 关晓光 
%+ 黑龙江中医药大学附属第二医院,黑龙江哈尔滨150001
%@ 1002-2392
%T 针刺配合耳穴贴压治疗阴虚火旺型围绝经期失眠症38例临床观察
%J 中医药学报
%D 2013
%N 5
%V 41
%K 针刺 耳穴贴压 围绝经期失眠 阴虚火旺 
%X 目的:观察针刺配合耳穴贴压治疗围绝经期失眠症的临床疗效。方法:将符合纳入标准的72例阴虚火旺型围绝经期失眠症的患者随机分为2组,治疗组38例,对照组34例；治疗组采用针刺配合耳穴贴压,对照组给予艾司唑仑片及谷维素片口服；观察治疗后两组失眠总有效率和中医证候疗效。结果:治疗组总有效率明显高于对照组(P%U http://qikan.cqvip.com/Qikan/Article/Detail?id=47621662
%W 重庆维普资讯有限公司
%Z 被引量:37


%0 Journal Article
%A 刘娟 %A 马丽爽 %A 王东红 %A 王莹 
%+ 北京市门头沟区中医医院,北京102300
%@ 1008-8849
%T 耳针联合芬吗通治疗肾虚肝郁型围绝经期失眠临床观察
%J 现代中西医结合杂志
%D 2023
%N 17
%V 32
%K 围绝经期失眠 肾虚肝郁型 耳针 抑郁 
%X 目的观察耳针联合芬吗通治疗肾虚肝郁型围绝经期失眠的临床疗效。方法选取2021年11月-2022年11月在中国中医科学院眼科医院妇科门诊就诊的肾虚肝郁型围绝经期失眠患者79例,随机分为2组:耳针联合芬吗通组39例采用耳针和芬吗通治疗,芬吗通组40例单纯使用芬吗通治疗,2组均连续治疗12周。观察比较2组患者治疗前和治疗12周后匹兹堡睡眠质量指数(PSQI)评分、汉密尔顿焦虑量表(HAMA)评分、汉密尔顿抑郁量表(HAMD)评分、Kupperman绝经指数(KMI)评分、中医证候积分及睡眠疗效、抑郁疗效。结果治疗后2组PSQI评分、HAMA评分、HAMD评分、KMI评分、中医证候积分均较治疗前明显降低(P均%U http://qikan.cqvip.com/Qikan/Article/Detail?id=7110775205
%W 重庆维普资讯有限公司
%Z 被引量:2
基金资助:北京市第六批名老中医传承项目(京中医科字[2021]169号)；中国中医科学院科技创新工程(CI2021A02416)；第七批全国老中医药专家学术经验继承工作项目(国中医药人教函[2022]76号)。


%0 Journal Article
%A 黄文雄 %A 余秀梅 %A 曾小红 
%+ 深圳市宝安区中心医院中医康复科,深圳518101
%@ 1672-1519
%T 腹针联合头针治疗围绝经期失眠疗效及其机制探讨
%J 天津中医药
%D 2021
%N 10
%V 38
%K 围绝经期失眠 腹针 头针 多导睡眠图 雌激素 单胺类神经递质 
%X [目的]探讨腹针联合头针治疗围绝经期失眠(PMI)疗效。[方法]将90例PMI患者按照随机数字表法随机分为两组,每组45例,对照组应用艾司唑仑片、谷维素片口服治疗；治疗组应用腹针联合头针治疗,疗程均为8周。比较两组治疗前后匹兹堡睡眠质量指数(PSQI)评分、爱泼沃斯嗜睡量表(ESS)评分和改良Kupperman(KMI)评分；并比较两组多导睡眠图(PSG)检测指标和血清雌二醇(E2)、促卵泡激素(FSH)、黄体生成素(LH)；化学发光法测定血清5-羟色胺(5-HT)、去甲肾上腺素(NE)水平。[结果]治疗后治疗组PSQI、ESS、KMI评分均低于对照组(P%U http://qikan.cqvip.com/Qikan/Article/Detail?id=7105879328
%W 重庆维普资讯有限公司
%Z 被引量:14


%0 Journal Article
%A 董巧云 %A 李娟娥 %A 姜小帆 
%+ 陕西省人民医院中医科,西安710068
%@ 1000-7369
%T 针灸配合黄连阿胶汤治疗围绝经期阴虚火旺型失眠患者疗效观察
%J 陕西中医
%D 2015
%N 8
%V 36
%K 失眠症/针灸疗法 黄连阿胶汤/治疗应用 穴 ,百会 穴 ,三阴交 
%X 目的:探讨针灸配合黄连阿胶汤治疗围绝经期失眠症患者的临床疗效。方法:将68例围绝经期失眠症随机分成治疗组35例和对照组33例。对照组给予中医常规的辨证施治,以黄连阿胶汤为主方进行加减。治疗组在对照组的治疗基础上行针灸治疗。治疗2个疗程,10d为1个疗程,观察PSQI的评分量表,评价临床疗效。结果:观察结束时,治疗组患者的睡眠质量明显好于对照组,治疗组的小于7分的患者数与对照组相比,差异具有统计学意义(P%U http://qikan.cqvip.com/Qikan/Article/Detail?id=665688096
%W 重庆维普资讯有限公司
%Z 被引量:28


%0 Journal Article
%A 牛庆强 %A 雷鹏鹏 %A 乔瑜 
%+ 山西中医学院第三中医院,山西太原030000
%@ 1007-5798
%T 腹针疗法联合针灸治疗围绝经期失眠36例
%J 中国民间疗法
%D 2019
%N 18
%V 27
%K 失眠 围绝经期 腹针疗法 针刺 艾灸 神门 三阴交 神阙 
%X 目的:观察腹针疗法联合针灸治疗围绝经期失眠的临床疗效。方法:36例围绝经期失眠患者采用腹针疗法联合针刺神门、三阴交,艾灸神阙治疗。治疗10 d后,观察临床疗效。结果:36例患者痊愈13例,显效8例,有效15例,无效0例,总有效率为100.00%。结论:腹针疗法联合针刺神门、三阴交,艾灸神阙治疗围绝经期失眠,可有效调节内分泌及自主神经系统,疗效显效,临床易于操作,值得临床推广。
%U http://qikan.cqvip.com/Qikan/Article/Detail?id=7100180622
%W 重庆维普资讯有限公司
%Z 被引量:8


%0 Journal Article
%A 吕小玲 %A 郑艳华 
%+ 浙江兰溪市妇幼保健计划生育服务中心妇产科,321100
%@ 1006-5180
%T 针灸联合西药治疗围绝经期综合征效果观察
%J 中国乡村医药
%D 2017
%N 4
%V 24
%K 围绝经期综合征 针灸 激素替代疗法 
%X 目的观察针灸联合西药治疗围绝经期综合征的效果。方法 76例围绝经期综合征患者按随机数字表法分为观察组和对照组,各38例。对照组采用口服尼尔雌醇片辅以醋酸甲羟孕酮片治疗,观察组在对照组基础上联合针灸治疗,比较两组治疗前后激素水平、各项临床症状改善情况及疗效。结果治疗后,两组尿促卵泡素(FSH)、促黄体生成素(LH)水平明显降低,血清雌二醇(E_2)水平明显升高,观察组FSH、LH、E_2水平改善程度明显优于对照组；两组各项症状改良Kupperman指数得分均有所下降,观察组潮热出汗、抑郁、烦躁、失眠、头晕、耳鸣方面改善程度较对照组明显；观察组总有效率(97.4%)明显高于对照组(78.9%),差异均有统计学意义。结论针灸疗法联合激素替代疗法治疗围绝经期综合征效果优于单用激素替代疗法,能有效改善患者身体激素水平,全面改善绝经期综合症状。
%U http://qikan.cqvip.com/Qikan/Article/Detail?id=7000585911
%W 重庆维普资讯有限公司
%Z 被引量:4


%0 Journal Article
%A 曹朝霞 %A 黄志强 %A 谢宇平 
%+ 达州市中西医结合医院针灸科,四川达州635000
%@ 0257-358X
%T 疏肝调神针刺联合逍遥散治疗围绝经期肝气郁结型失眠临床研究
%J 山东中医杂志
%D 2020
%N 2
%V 39
%K 疏肝调神 针刺 逍遥散 围绝经期失眠 肝气郁结 匹兹堡睡眠质量指数 
%X 目的:观察疏肝调神针刺联合逍遥散治疗围绝经期肝气郁结型失眠的临床疗效。方法:将90例围绝经期肝气郁结型失眠患者随机分为西药组、中药组和针药结合组,每组各30例。西药组口服艾司唑仑片治疗,中药组口服逍遥散治疗,针药结合组在中药组基础上给予疏肝调神针刺治疗。三组均治疗21 do治疗前后,观察各组患者匹兹堡睡眠质量指数(PSQI)评分,评价各组疗效。治疗结束6个月后,比较各组复发率。结果:治疗后,中药组和针药结合组PSQI各项评分较治疗前均降低(PV0.05),西药组仅入睡时间、睡眠时间、睡眠效率评分较治疗前降低(PV0.05)；针药结合组和中药组睡眠质量、睡眠障碍、日间功能障碍评分均低于西药组(PV0.05)；针药结合组PSQI各项评分均低于中药组(PV0.05)。西药组总有效率86%,中药组总有效率60%,针药结合组总有效率83%,西药组和针药结合组总有效率均高于中药组(PV0.05),西药组与针药结合组总有效率相当(P>0.05)。治疗结束6个月后,西药组复发率高于中药组与针药结合组,差异有统计学意义(PV0.05),针药结合组与中药组复发率比较,差异无统计学意义(P>0.05)。结论:疏肝调神针刺联合逍遥散治疗围绝经期肝气郁结型失眠临床疗效与艾司唑仑片相当,且疏肝调神针刺联合逍遥散改善睡眠质量、睡眠障碍、日间功能障碍和降低复发率的效果优于艾司唑仑片。
%U http://qikan.cqvip.com/Qikan/Article/Detail?id=7100859787
%W 重庆维普资讯有限公司
%Z 被引量:28
基金资助:国家自然科学基金项目(编号:81560228)


%0 Journal Article
%A 林文馨 %A 尹平 %A 徐世芬 
%+ 上海中医药大学附属上海市中医医院,上海200071
%@ 1005-0957
%T 调任通督针刺法对围绝经期失眠的临床疗效评价
%J 上海针灸杂志
%D 2017
%N 8
%V 36
%K 调任通督针法 针刺 围绝经期综合征 失眠症 
%X 目的观察调任通督针刺法对围绝经期失眠患者的干预效果和症状改善程度,为临床治疗围绝经期失眠提供理论依据。方法将72例女性围绝经期失眠患者随机分为治疗组(36例)和对照组(36例)。治疗组采用调任通督针刺法,选取百会、神庭、印堂、中脘、气海、关元、内关、神门、三阴交、足三里,所有穴位常规消毒后,针刺施以提插捻转手法,至得气后止,每星期3次,连续治疗4星期。对照组进行常规宣教,不予治疗。分别于治疗前后对两组患者进行匹兹堡睡眠质量指数(PSQI)、Kupperman指数(MI)的疗效评定。结果治疗组完成33例,脱落3例,对照组完成32例,脱落4例,病例脱落率为9.7%。治疗组总有效率为87.9%,对照组总有效率为40.6%,两组比较差异有统计学意义(P0.05)。治疗后,两组在PSQI、MI量表评分上相比均有统计学差异(P%U http://qikan.cqvip.com/Qikan/Article/Detail?id=672882235
%W 重庆维普资讯有限公司
%Z 被引量:29
基金资助:上海市科学技术委员会项目(14401930900)


%0 Journal Article
%A 潘淑霞 %A 牛庆强 
%+ 山西中医药大学,山西太原030024
%@ 1007-5798
%T 腹针联合针灸治疗围绝经期失眠35例
%J 中国民间疗法
%D 2020
%N 7
%V 28
%K 围绝经期失眠 腹针 三阴交 太溪 体针 艾灸 绝经前后诸证 不寐 
%X 目的:观察腹针联合体针、艾灸治疗围绝经期失眠的临床疗效。方法:35例患者均给予腹针联合体针、艾灸治疗。每日治疗1次,共治疗10次。结果:治愈5例,显效17例,有效13例,无效0例,总有效率为100%(35/35)。结论:腹针联合体针、艾灸可显著提高围绝经期失眠患者睡眠质量,改善其伴随症状,无明显不良反应,值得临床选择和进一步推广。
%U http://qikan.cqvip.com/Qikan/Article/Detail?id=7101624347
%W 重庆维普资讯有限公司
%Z 被引量:2


%0 Journal Article
%A 郝美美 
%+ 乐安县中医院护理部,江西乐安344300
%@ 1003-8914
%T 耳穴揿针联合穴位贴敷在围绝经期失眠患者中的应用
%J 光明中医
%D 2023
%N 14
%V 38
%K 不寐 围绝经期失眠 耳穴揿针 穴位贴敷疗法 睡眠质量 
%X 目的 探究耳穴揿针联合穴位贴敷在围绝经期失眠患者中的护理应用。方法 从乐安县中医院2019年10月—2021年10月收治的围绝经期失眠患者中选取符合纳入标准的77例,以抛硬币法分成对照组38例和试验组39例,其中对照组实施常规护理和穴位贴敷,试验组予以常规护理和耳穴揿针及穴位贴敷,比较2组护理效果。结果 试验组护理后睡眠潜伏期、觉醒次数、觉醒时间低于对照组,睡眠效率高于对照组(P%U http://qikan.cqvip.com/Qikan/Article/Detail?id=7110037526
%W 重庆维普资讯有限公司
%Z 被引量:0


%0 Journal Article
%A 刘丹 %A 张亭玉 %A 张艺馨 %A 李嘉亮 %A 姚莉 %A 肖海涛 
%+ 黑龙江中医药大学附属第一医院,黑龙江哈尔滨150036
%@ 1008-8849
%T 针刺十三鬼穴治疗围绝经期失眠疗效观察
%J 现代中西医结合杂志
%D 2022
%N 10
%V 31
%K 鬼穴 围绝经期失眠 围绝经期综合征 失眠 
%X 目的观察针刺十三鬼穴治疗围绝经期失眠的临床疗效。方法选取2020年10月—2021年7月就诊于黑龙江中医药大学附属第一医院针灸科门诊的60例围绝经期失眠患者,按照随机数字表法分为2组,每组30例。观察组予以十三鬼穴针刺治疗,对照组予以常规针刺治疗,2组均每周治疗6次,连续治疗3周。观察比较2组患者治疗前后匹兹堡睡眠质量指数(PSQI)总分和睡眠各个维度评分、围绝经期综合征中医症状总评分及治疗后的临床疗效。结果2组治疗后PSQI总分及各维度评分、中医症状总评分均较同组治疗前明显降低(P均%U http://qikan.cqvip.com/Qikan/Article/Detail?id=7107445262
%W 重庆维普资讯有限公司
%Z 被引量:3
基金资助:黑龙江中医药大学研究生创新科研项目(2020yjscx031)。


%0 Journal Article
%A 窦富洪 
%+ 天津市和平区中医医院治未病科,天津300000
%@ 1006-0979
%T 围绝经期失眠采用针灸结合八段锦疗法对患者睡眠质量及生活质量的影响
%J 内蒙古中医药
%D 2023
%N 8
%V 42
%K 针灸 八段锦 围绝经期失眠 睡眠质量 生活质量 
%X 目的:探讨针灸疗法结合八段锦对围绝经期失眠患者睡眠质量及生活质量的影响。方法:选取2020年9月—2022年10月收治的82例围绝经期失眠患者作为研究对象,随机分为两组,各41例。对照组采取右佐匹克隆治疗,观察组加针灸疗法联合八段锦,对两组睡眠质量及生活质量进行比较。结果:两组治疗前的匹兹堡睡眠质量指数(PSQI)评分无明显差异(P>0.05),观察组治疗后PSQI评分较对照组低(P0.05),观察组治疗后SF-36评分较对照组高(P%U http://qikan.cqvip.com/Qikan/Article/Detail?id=00002G0CK73G7JP0MJDO1JPWMHR
%W 重庆维普资讯有限公司
%Z 被引量:1


%0 Journal Article
%A 莫仁姣 %A 彭青 %A 龙安国 
%+ 湖南中医药大学,长沙410208
%@ 1000-7156
%T 皮肤针联合针刺治疗围绝经期睡眠障碍临床观察
%J 山西中医
%D 2020
%N 1
%V 36
%K 围绝经期综合征 睡眠障碍 针刺疗法 皮肤针 
%X 目的:观察皮肤针联合针刺治疗围绝经期睡眠障碍的临床疗效。方法:选取围绝经期睡眠障碍患者62例,按随机数字表法将其分为两组各31例,观察组采用皮肤针联合针刺治疗,对照组口服谷维素片治疗,比较两组治疗前后的匹兹堡睡眠质量指数量表(PSQI)评分、汉密尔顿抑郁量表(HAMD)评分及总有效率,并观察两组的不良反应发生情况。结果:两组治疗后PSQI评分和HAMD评分均有下降,且观察组均优于对照组(P%U http://qikan.cqvip.com/Qikan/Article/Detail?id=7100794778
%W 重庆维普资讯有限公司
%Z 被引量:6


%0 Journal Article
%A 王健 %A 米慧卿 %A 陆敏 %A 徐海波 %A 严啸薇 %A 朱月伟 
%+ 浙江省杭州市下城区妇幼保健院,浙江杭州310003
%@ 0411-8421
%T 针刺干预围绝经期综合征最佳时机观察
%J 浙江中医杂志
%D 2011
%N 6
%V 46
%K 针刺疗法 围绝经期综合征 最佳时机 
%X 围绝经期综合征（PMS）是指妇女在40岁左右开始至停经后1年时间内,因卵巢功能衰退出现的以自主神经系统功能紊乱为主的症候群,主要表现为月经紊乱、烘热汗出、烦躁易怒、心悸失眠、疲倦乏力等。近年来,笔者尝试用调补冲任针刺疗法治疗围绝经期综合征获得满意的临床疗效。
%U http://qikan.cqvip.com/Qikan/Article/Detail?id=38324361
%W 重庆维普资讯有限公司
%Z 被引量:4


%0 Journal Article
%A 崔晨华 %A 曲正 %A 陈玉佳 %A 付曙光 
%+ 青岛大学附属青岛市海慈医院(青岛市中医医院),山东青岛266033
%@ 1673-7717
%T 针药结合治疗肾虚肝郁型围绝经期女性失眠临床研究
%J 中华中医药学刊
%D 2023
%N 11
%V 41
%K 围绝经期 失眠 肾虚肝郁 滋水清肝饮 调任通督 针刺 
%X 目的研究针药结合治疗肾虚肝郁型围绝经期女性失眠的临床效果。方法将60例围绝经期肾虚肝郁型失眠患者随机分为研究组和对照组,每组30例。对照组采用口服滋水清肝饮治疗,研究组在对照组基础上给予调任通督针刺法治疗,两组均治疗28 d。观察并比较两组临床疗效,匹兹堡睡眠质量指数(Pittsburgh sleep quality index,PSQI),焦虑自评量表(Self-Rating Anxiety Scale,SAS)评分,雌激素(Estradiol,E_(2))、促卵泡激素(Follicle stimulating hormone,FSH)、促黄体生成素(Luteotropic hormone,LH)水平,更年期女性改良Kupperman评分及更年期生存质量量表(Menopause-specific quality of life questionnaire,MENQOL)评分。结果研究组总有效率显著高于对照组(P%U http://qikan.cqvip.com/Qikan/Article/Detail?id=7111096296
%W 重庆维普资讯有限公司
%Z 被引量:1
基金资助:国家中医药管理局中医药行业科研项目(201908337892)；山东省中医药科技项目(2017-334)；青岛市中医药科研计划项目(2019-zyy027)。


%0 Journal Article
%A 刘浩 
%+ 黑龙江中医药大学第一临床医学院,黑龙江 哈尔滨
%@ 2161-8712
%T 针刺联合八段锦治疗围绝经期失眠的临床观察
%J 临床医学进展
%D 2023
%N 7
%V 13
%K 针刺 围绝经期失眠 八段锦 临床观察 
%X 目的:观察针刺联合八段锦治疗围绝经期失眠临床疗效的影响。方法:66例围绝经期失眠患者按就诊先后顺序分为实验组与对照组,每组33例。对照组采用常规针刺方法,取照海(双)、申脉(双)、神门(双)、三阴交(双)、安眠(双)、百会、四神聪等针刺治疗,每次留针40 min,1次/日,6次/周,每疗程间隔1日,共治疗4周。实验组在对照组常规针刺的基础上,在医生指导下进行《健身气功•八段锦》,每次30 min,每日早晚各1次,共练习4周。观察两组患者治疗前、治疗后PSQI量表评分以及患者改良Kupperman评分。结果:两组患者治疗前PSQI总分及睡眠时间、睡眠效率、入睡时间、睡眠质量、睡眠障碍、日间功能障碍评分比较差异均无统计学意义(均P > 0.05),组间具有可比性。治疗结束后28 d两组患者PSQI总分及睡眠时间、睡眠效率、入睡时间、睡眠质量、睡眠障碍、日间功能障碍评分均低于治疗前(均P %U http://qikan.cqvip.com/Qikan/Article/Detail?id=HS723742023007149
%W 重庆维普资讯有限公司
%Z 被引量:0


%0 Journal Article
%A 姚新 %A 孟晴 %A 刘兴山 
%+ 长春中医药大学,吉林长春130117
%@ 1004-0412
%T 药膳配合针刺对妇女围绝经期失眠症的实验研究
%J 吉林医学
%D 2016
%N 12
%V 37
%K 药膳 针刺 围绝经期 失眠 
%X 目的:探究药膳配合针刺对妇女围绝经期失眠症的作用。方法:选取吉林省中医院门诊就诊的围绝经期妇女失眠症患者66例,分为两组,观察组34例,对照组32例,对照组给予西药艾司唑仑进行镇静、催眠治疗,观察组采用药膳甘麦大枣粥加百合配合毫针刺疗法。结论:观察组总有效率为85.29%,对照组总有效率为81.25%,两组在痊愈率、显效率、有效率、无效率、总有效率方面比较差异有统计学意义(P%U http://qikan.cqvip.com/Qikan/Article/Detail?id=671145986
%W 重庆维普资讯有限公司
%Z 被引量:0
基金资助:吉林省中医药管理局科技项目[项目编号:2016108]


%0 Journal Article
%A 刘占宝 %A 李永刚 %A 李君君 
%+ 天津254医院理疗科,300402
%@ 1674-1749
%T 辨证针刺配合按压耳穴治疗围绝经期综合征80例
%J 环球中医药
%D 2017
%N 6
%V 10
%K 辨证针刺 按压耳穴 围绝经期综合征 性激素 不良反应 
%X 目的探讨辨证针刺配合按压耳穴治疗围绝经期综合征的临床疗效。方法将160例围绝经期综合征患者分为观察组和对照组,每组80例。对照组口服替勃龙片治疗,观察组采用辨证针刺配合按压耳穴治疗。采用改良Kupper Man评分表评估患者更年期症状的变化。于治疗前后,检测两组患者性激素水平变化。记录两组治疗过程中不良反应的发生情况。结果观察组的总有效率(91.25%)显著高于对照组(77.50%),差异有统计学意义(P0.05)；观察组和对照组的不良反应发生率分为5.00%、18.75%,两组对比差异有统计学意义(P%U http://qikan.cqvip.com/Qikan/Article/Detail?id=672619820
%W 重庆维普资讯有限公司
%Z 被引量:2


%0 Journal Article
%A 冀振华 %A 徐丹丹 %A 张展 
%+ 河南中医药大学第五临床医学院(郑州人民医院)中医科,河南郑州450009
%@ 1004-2814
%T 针刺配合耳穴贴压辅治围绝经期非器质性失眠阴虚火旺型临床观察
%J 实用中医药杂志
%D 2023
%N 10
%V 39
%K 非器质性失眠 围绝经期 阴虚火旺型 针刺 耳穴贴压 
%X 目的:观察针刺配合耳穴贴压辅治围绝经期非器质性失眠阴虚火旺型的疗效。方法:80例随机分为对照组和观察组各40例。两组均用西药治疗,观察组加用针刺配合耳穴贴压治疗。结果:总有效率观察组高于对照组(P%U http://qikan.cqvip.com/Qikan/Article/Detail?id=7111369443
%W 重庆维普资讯有限公司
%Z 被引量:1
基金资助:2018年度河南省医学科技攻关计划项目(2018020858)。


%0 Journal Article
%A 杨佐琴 %A 靳素萍 %A 秦尔奇 %A 郑倩华 %A 李瑛 
%+ 四川省成都市郫都区中医医院针灸科,成都中医药大学第三临床医学院,四川成都611730
%@ 1007-1334
%T 电针结合耳穴贴压对围绝经期失眠患者睡眠及生活质量的影响
%J 上海中医药杂志
%D 2020
%N 3
%V 54
%K 围绝经期失眠 电针 耳穴贴压 艾司唑仑 匹兹堡睡眠质量指数 围绝经期生存质量量表 
%X 目的观察电针结合耳穴贴压对围绝经期失眠患者睡眠及生活质量的影响。方法将60例围绝经期失眠患者随机分为治疗组和对照组,每组30例。对照组采用口服艾司唑仑治疗,治疗组采用电针结合耳穴贴压治疗。两组疗程均为28 d,观察临床疗效,比较匹兹堡睡眠质量指数(PSQI)评分及围绝经期生存质量量表(MENQOL)评分的变化情况,同时进行安全性评价。结果①治疗组、对照组总有效率分别为93.3%、73.3%；两组临床疗效比较,治疗组明显优于对照组(P%U http://qikan.cqvip.com/Qikan/Article/Detail?id=7101279588
%W 重庆维普资讯有限公司
%Z 被引量:26
基金资助:科技部“十二五”国家科技支撑计划项目(2012BAI24B01-34)。


%0 Journal Article
%A 王琳晶 %A 朱路文 %A 常红 %A 祝鹏宇 %A 王春英 %A 孙远征 
%+ 黑龙江中医药大学附属第二医院,黑龙江哈尔滨150001
%@ 1002-2392
%T 腹针结合中药治疗心肾不交型围绝经期睡眠障碍的临床观察
%J 中医药学报
%D 2020
%N 5
%V 48
%K 腹针 心肾不交 围绝经期 睡眠障碍 
%X 目的:观察腹针结合中药治疗心肾不交型围绝经期睡眠障碍的临床疗效。方法:将52例心肾不交型围绝经期睡眠障碍患者随机分为对照组(24例)和治疗组(28例),对照组采用中药自拟方,治疗组在对照组基础上结合腹针治疗,治疗2个疗程。治疗前后观察两组患者匹兹堡睡眠质量指数量表(PSQI)评分、改良Kupperman量表评分及临床疗效分析。结果:治疗2个疗程后,两组患者的PSQI评分、改良Kupperman量表评分均低于治疗前(P%U http://qikan.cqvip.com/Qikan/Article/Detail?id=7102117315
%W 重庆维普资讯有限公司
%Z 被引量:13
基金资助:国家重点研发计划“东北部地区名老中医学术观点、特色诊疗方法和重大疾病防治经验研究”(2018YFC1704105)。


%0 Journal Article
%A 王妞妞 
%+ 河南省洛阳市妇幼保健院中医妇科,河南洛阳471000
%@ 1004-2814
%T 针刺结合地贞颗粒治疗围绝经期睡眠障碍疗效观察
%J 实用中医药杂志
%D 2021
%N 3
%V 37
%K 围绝经期 睡眠障碍 针刺 地贞颗粒 
%X 目的:观察针刺穴位联合地贞颗粒治疗围绝经期睡眠障碍的临床效果。方法:80例随机分为对照组和研究组各40例,对照组给予艾司唑仑片,研究组用针刺穴位联合地贞颗粒治疗。结果:治疗后两组PSQI评分、ISI评分均降低(P%U http://qikan.cqvip.com/Qikan/Article/Detail?id=7104242068
%W 重庆维普资讯有限公司
%Z 被引量:0


%0 Journal Article
%A 陈鹏典 %A 宁艳 %A 覃晓玲 %A 邱萍萍 %A 崔静 %A 韦敏 %A 唐梦 %A 蔡盎 
%+ 南方医科大学附属深圳妇幼保健院,广东深圳518028
%@ 1008-8849
%T 针灸治疗围绝经期失眠症的临床研究近况
%J 现代中西医结合杂志
%D 2021
%N 5
%V 30
%K 围绝经期失眠 针灸 
%X 围绝经期失眠(PMI)是妇女自生育期的规律月经过渡至绝经阶段时出现的与内分泌、生物学和临床特征相关的睡眠障碍,临床上多表现为入睡困难、睡眠时间减少、夜间易觉醒,严重时彻夜不眠,严重影响围绝经期妇女的身心健康和生活质量。临床上西医治疗多以安眠镇静药物为主,虽可取得一定疗效,但长期使用可产生依赖性、耐药性和反跳性失眠等[1]。近年来,中医针灸治疗PMI取得了较好的临床疗效,可显著改善其临床体征,提高其生活质量。兹将近5年来针灸临床治疗PMI的研究进展概述如下。
%U http://qikan.cqvip.com/Qikan/Article/Detail?id=7103917651
%W 重庆维普资讯有限公司
%Z 被引量:10
基金资助:深圳市“医疗卫生三名工程”项目(SZSM201612046)。


%0 Journal Article
%A 顾金花 %A 闻迎春 %A 吴春欢 %A 张华梅 
%+ 上海市奉贤区中医医院针灸科,上海201499
%@ 1672-9455
%T 针刺配合五音疗法治疗肾虚肝郁型围绝经期失眠的临床研究
%J 检验医学与临床
%D 2022
%N 20
%V 19
%K 针灸 五音疗法 围绝经期失眠 脑源性神经营养因子 Β-内啡肽 
%X 目的探讨针刺配合五音疗法治疗肾虚肝郁型围绝经期失眠的疗效及其对血清脑源性神经营养因子(BDNF)、β-内啡肽(EP)和神经肽Y(NPY)水平的变化。方法选择2019年1月至2020年12月在该院就诊诊断为围绝经期失眠的患者90例患者,按照随机数字的方法将患者分为观察组和对照组,每组各45例。对照组予以艾司唑仑治疗,观察组予以针刺配合五音疗法。观察两组治疗后的疗效和不良反应发生率,两组治疗前后症状评分、严重失眠指数(ISI)、匹兹堡睡眠质量指数(PSQI)、改良Kupperman量表(KI)评分、血清雌二醇(E_(2))、卵泡生成激素(FSH)、黄体生成激素(LH)、BDNF、β-EP和NPY水平变化。结果观察组的总有效率为93.33%,明显高于对照组的73.33%(χ^(2)=5.120,P0.05)。两组治疗前症状,ISI、PSQI、KI评分,血清E_(2)、FSH、LH、BDNF、β-EP和NPY水平比较差异无统计学意义(P>0.05)。治疗后,两组血清E_(2)、BDNF、β-EP和NPY水平均较治疗前明显升高(P%U http://qikan.cqvip.com/Qikan/Article/Detail?id=7108195403
%W 重庆维普资讯有限公司
%Z 被引量:4
基金资助:上海市卫生和计划生育委员会中医药科研专项课题(2016LQ005)。


%0 Journal Article
%A 方庆霞 %A 赵双俏 %A 陈瑞雪 
%+ 北京市第二医院陈慎吾名家研究室陈大启名医工作室,北京100031
%@ 1006-3250
%T 天王补心丸联合穴位埋线治疗心肾不交型围绝经期失眠的临床观察
%J 中国中医基础医学杂志
%D 2016
%N 8
%V 22
%K 天王补心丸 穴位埋线 围绝经期失眠 临床观察 
%X 目的:观察天王补心丸联合穴位埋线治疗心肾不交型围绝经期失眠的临床疗效。方法:将64例患者按随机对照试验分为治疗组和对照组各32例,治疗组给予天王补心丸联合穴位埋线治疗,对照组给予艾司唑仑片治疗,4周为1个疗程,共治疗1个疗程。采用匹兹堡睡眠质量指数(PSQI)评价2组患者治疗前后睡眠质量(取其中6个睡眠相关因子如睡眠质量、入睡时间、睡眠时间、睡眠效率、睡眠障碍、日间功能障碍)。结果:治疗组总有效率81.25%,对照组78.13%,2组比较差异无统计学意义；2组治疗后PSQI各项评分与同组治疗前比较差异有统计学意义,治疗组的睡眠质量、日间功能障碍评分与对照组比较差异有统计学意义。结论:天王补心丸联合穴位埋线治疗心肾不交型围绝经期失眠疗效确切,在睡眠质量、日间功能障碍方面优于口服艾司唑仑片,可在临床推广应用。
%U http://qikan.cqvip.com/Qikan/Article/Detail?id=669888035
%W 重庆维普资讯有限公司
%Z 被引量:11


%0 Journal Article
%A 冉固生 %A 王毅 
%+ 嵩县中医院,河南嵩县471400
%@ 1003-5028
%T 酸枣仁汤加味结合针灸治疗围绝经期失眠临床研究
%J 河南中医
%D 2022
%N 11
%V 42
%K 围绝经期失眠 酸枣仁汤加味 针灸疗法 《金匮要略》 张仲景 
%X 目的:观察酸枣仁汤加味结合针灸治疗围绝经期失眠的临床疗效。方法:将86例围绝经期失眠患者按照随机数字表法分为对照组和观察组,每组各43例。对照组给予常规西药治疗,观察组给予酸枣仁汤加味结合针灸疗法治疗。比较两组患者不良反应发生率及治疗前后中医证候积分、匹兹堡睡眠质量指数量表(pittsburgh sleep quality index,PSQI)、失眠严重程度指数(insomnia severity index,ISI)、激素水平[黄体生成素(luteinizing hormone,LH)、促卵泡激素(follicle-stimulating hormone,FSH)、雌二醇(estradiol,E_(2))]变化情况。结果:两组患者治疗后中医证候积分低于本组治疗前,且治疗后观察组低于对照组,差异具有统计学意义(P%U http://qikan.cqvip.com/Qikan/Article/Detail?id=7108115406
%W 重庆维普资讯有限公司
%Z 被引量:3
基金资助:河南省中医药科学研究专项课题项目(2019JDZX103)。


%0 Journal Article
%A 康振霞 
%+ 河南省荥阳市中医院针灸推拿科,荥阳450100
%@ 1671-4040
%T 针刺结合香附汤加减治疗围绝经期失眠肝郁气滞证的临床研究
%J 实用中西医结合临床
%D 2021
%N 1
%V 21
%K 围绝经期失眠肝郁气滞证 针刺 香附汤加减 
%X 目的:探讨针刺结合香附汤加减治疗围绝经期失眠肝郁气滞证的临床效果。方法:将2018年6月~2019年6月收治的围绝经期失眠肝郁气滞证患者采用随机数字表法分为对照组(给予艾司唑仑片进行治疗)与观察组(实施针刺结合香附汤加减进行治疗),各43例。比较两组治疗效果。结果:观察组治疗总有效率高于对照组(P%U http://qikan.cqvip.com/Qikan/Article/Detail?id=7104053258
%W 重庆维普资讯有限公司
%Z 被引量:4


%0 Journal Article
%A 叶美华 %A 秦淑钏 %A 陈鹏典 
%+ 广州市增城区新塘医院,广东广州511340
%@ 2095-4220
%T 调任通督针刺法联合加味柴胡加龙骨牡蛎汤治疗围绝经期失眠的疗效观察
%J 心电图杂志（电子版）
%D 2020
%N 2
%V 9
%K 调任通督针刺法 加味柴胡加龙骨牡蛎汤 围绝经期失眠 
%X 目的观察调任通督针刺法联合加味柴胡加龙骨牡蛎汤治疗围绝经期失眠的效果。方法选取90例围绝经期失眠患者作为研究对象,采用简单随机化方法分为对照组和治疗组,各45例。对照组给予单纯口服中药加味柴胡加龙骨牡蛎汤,治疗组在对照组治疗基础上加用调任通督针刺法治疗。对比两组治疗前后的匹兹堡睡眠质量指数(PSQI)评分和中医证候评分,并评估对比其临床疗效。结果治疗组治疗后其PSQI评分和中医证候评分均低于对照组,其治疗总有效率高于对照组,差异均具有统计学意义(P%U http://qikan.cqvip.com/Qikan/Article/Detail?id=7101190911
%W 重庆维普资讯有限公司
%Z 被引量:0


%0 Journal Article
%A 陈晓琴 %A 李瑛 %A 秦尔奇 %A 黄兵 %A 彭小莉 
%+ 成都市郫都区中医医院,四川郫都611730
%@ 1002-1078
%T 针刺配合重灸涌泉穴治疗围绝经期失眠40例临床观察
%J 国医论坛
%D 2019
%N 6
%V 34
%K 针灸 涌泉穴 围绝经期综合征 失眠 临床观察 
%X 目的:观察针刺配合重灸涌泉穴治疗围绝经期失眠的临床疗效。方法:将我院收治的80例围绝经期失眠患者随机分为针刺加灸组和常规针刺组,每组40例。针刺组选用关元、子宫(双侧)、足三里(双侧)、三阴交(双侧)、百会、安眠、涌泉(双侧),采用常规针刺治疗,行平补平泻手法,针刺得气后留针30min,每周3次,连续治疗8周；针刺加灸组在针刺组治疗的基础上加灸疗,灸疗选用涌泉穴(双侧),采用两支药艾条重灸,每次治疗10min,每周2次,连续治疗8周。结果:经治后,常规针刺组总有效率为90.0%(36/40),针刺加灸组总有效率为97.5%(39/40),两组比较,差异具有统计学意义(P%U http://qikan.cqvip.com/Qikan/Article/Detail?id=7100451968
%W 重庆维普资讯有限公司
%Z 被引量:11
基金资助:“十二五”国家科技支撑计划项目（2012BAI24B01）；成都中医药大学项目（YYZX1612）


%0 Journal Article
%A 单醒瑜 %A 何小妹 %A 刘洁文 
%+ 广州市增城区中医医院康复科,广东广州511300
%@ 1674-4721
%T 针灸配合黄连阿胶汤治疗围绝经期失眠症的效果
%J 中国当代医药
%D 2017
%N 6
%V 24
%K 针灸 黄连阿胶汤 围绝经期 失眠症 
%X 目的探讨针灸配合黄连阿胶汤治疗围绝经期失眠症的效果。方法 2015年5月~2016年3月广州市增城区中医医院收治的80例围绝经期失眠症患者,将患者随机分为两组,各40例。对照组单纯服用黄连阿胶汤治疗,观察组在服用黄连阿胶汤的基础上联合采用针灸法治疗。比较两组患者的中医症候改善效果、生活质量、匹兹堡睡眠指数(PSQI)、焦虑量表评分(HAMA)、抑郁量表评分(HAMD)。结果观察组的中医症候改善总有效率为95.00%,高于对照组的62.50%(P%U http://qikan.cqvip.com/Qikan/Article/Detail?id=671636234
%W 重庆维普资讯有限公司
%Z 被引量:12


%0 Journal Article
%A 张春运 %A 孟琳 %A 朱炜楷 %A 王承明 
%+ 大连医科大学附属第一医院中医科,辽宁大连116000
%@ 1003-8914
%T 眼针结合靳三针治疗围绝经期失眠临床观察
%J 光明中医
%D 2024
%N 6
%V 39
%K 绝经前后诸证 围绝经期失眠 眼针疗法 靳三针针法 
%X 目的观察眼针结合靳三针治疗围绝经期失眠的临床疗效。方法60例围绝经期失眠患者随机分为治疗组和对照组,各30例。对照组采用常规针刺,治疗组采用眼针结合靳三针治疗,10次为1个疗程。观察2组匹兹堡睡眠质量指数量表(PSQI)评分的变化情况,并评价临床疗效。结果治疗组总有效率优于对照组(P%U http://qikan.cqvip.com/Qikan/Article/Detail?id=7111641412
%W 重庆维普资讯有限公司
%Z 被引量:0
基金资助:大连市医学科学研究计划项目(No.20Z12002)。


%0 Journal Article
%A 马子荣 %A 张庆萍 
%+ 安徽中医药大学,安徽合肥230031
%@ 1672-7134
%T 电针治疗围绝经期综合征临床及机理研究
%J 中医药临床杂志
%D 2015
%N 8
%V 27
%K 电针 围绝经期综合征 研究进展 综述 
%X 围绝经期综合征(perimenopausal syndrome,PMS)是指在妇女绝经前后,出现烘热汗出、烦躁易怒、失眠健忘、焦虑、抑郁,或伴有月经紊乱等与绝经有关的症状,西医认为本病与卵巢功能衰退导致性激素波动或减少有关。正常育龄妇女的卵泡刺激素/黄体生成素(FSH/LH)值均在1以下,即使是在排卵期也如此,但是绝经后的FSH/LH值则上升至1以上。
%U http://qikan.cqvip.com/Qikan/Article/Detail?id=65727667504849534856484948
%W 重庆维普资讯有限公司
%Z 被引量:3
基金资助:"十二五"国家科技支撑计划-针灸疗效国际多中心临床评价研究(NO:2012BAI24B01)


%0 Journal Article
%A 张慧洁 
%+ 广西防城港市中医医院,广西防城港538000
%@ 1008-1151
%T 针灸配合耳穴压豆治疗心肾不交型围绝经期睡眠障碍的临床观察
%J 大众科技
%D 2022
%N 12
%V 24
%K 针灸 耳穴压豆 围绝经期睡眠障碍 失眠 临床观察 
%X 目的:探讨研究针灸配合耳穴压豆治疗围绝经期睡眠障碍心肾不交型患者的临床疗效。方法:选取60例心肾不交型围绝经期睡眠障碍患者按随机数字表随机分为2组,对照组给予艾司唑仑片治疗,治疗组在西药治疗基础上联合应用针灸配合耳穴压豆治疗,用药3周后对比观察治疗前后两组的临床有效率和睡眠质量,采用匹兹堡睡眠质量指数量表(PSQI)评分和失眠严重程度指数量表(ISI)评分评估临床疗效。结果:治疗3周后,与对照组比较,治疗组的临床治愈率及有效率显著升高(P%U http://qikan.cqvip.com/Qikan/Article/Detail?id=7108963727
%W 重庆维普资讯有限公司
%Z 被引量:1
基金资助:防城港市科学研究与技术开发计划(防科AA21014041)。


%0 Journal Article
%A 林如意 %A 吴林 %A 赵瑾 
%+ 海南省中医院针灸康复科,海口570203
%@ 1000-7369
%T 引气归元针法联合涌泉穴艾灸治疗围绝经期失眠症疗效及对患者血清白细胞介素-1β、5-HT、FSH的影响
%J 陕西中医
%D 2020
%N 6
%V 41
%K 引气归元针法 涌泉穴 艾灸 围绝经期 失眠症 白细胞介素-1Β 5-羟色胺 促卵泡激素 
%X 目的:探究引气归元针法联合涌泉穴艾灸对围绝经期失眠症(MI)患者的临床疗效及对血清白细胞介素-1β(IL-1β)、5-羟色胺(5-HT)、促卵泡激素(FSH)的影响。方法:收治的MI患者106例作为研究对象,依据随机数字表法分为两组,各53例。对照组给予西医常规治疗,观察组在对照组基础上给予引气归元针法联合涌泉穴艾灸治疗,10 d为1个疗程,共治疗两个疗程。比较两组治疗效果、治疗前后睡眠进程[睡眠潜伏期(SL)、觉醒次数(AT)、觉醒时间(AWT)、REW睡眠潜伏期(RL)、睡眠效率(SE)]、睡眠结构[慢波睡眠(NREM)、快波睡眠(REM)]、睡眠质量(PSQI)评分、血清IL-1β、5-HT、FSH及安全性。结果:观察组治疗总有效率94.34%高于对照组75.47%,SL、AT、AWT、RL低于对照组,SE高于对照组(P%U http://qikan.cqvip.com/Qikan/Article/Detail?id=7101885586
%W 重庆维普资讯有限公司
%Z 被引量:36
基金资助:国家中医药管理局“张永杰全国名中医传承工作室”项目[琼财社(2018)186号]。


%0 Journal Article
%A 陈燕 %A 刘何玥 %A 杨冰馨 %A 唐岚 
%+ 湖北省潜江市江汉油田总医院,湖北潜江429005
%@ 1008-8849
%T 针刺联合加味黄连阿胶汤治疗心肾不交型围绝经期失眠的疗效分析
%J 现代中西医结合杂志
%D 2015
%N 26
%V 24
%K 针刺 中药 心肾不交 围绝经期 失眠 
%X 目的观察针刺配合以黄连阿胶汤为主方的滋肾宁心安神中药治疗心肾不交型围绝经期失眠的临床疗效,并且探讨其疗效机制。方法将符合入选标准的88例围绝经期失眠患者随机分为3组,其中针药组30例接受针刺配合黄连阿胶汤为主方的中药治疗,中药组28例接受加味黄连阿胶汤为主方的中药治疗,西药组30例接受西药阿普唑仑治疗。观察并记录3组治疗前后的睡眠情况以及其他相关围绝经期伴随症状,检测患者治疗前后的性激素[(卵泡刺激素(FSH)、黄体生成素(LH)、雌二醇(E2)]。结果针药组改善失眠总有效率高于中药组(P0.05)。针药组治疗前与治疗后FSH、LH、E2值比较差异均有统计学意义(P均%U http://qikan.cqvip.com/Qikan/Article/Detail?id=665802356
%W 重庆维普资讯有限公司
%Z 被引量:23


%0 Journal Article
%A 孙桂芳 
%+ 上海市闵行区马桥社区卫生服务中心,上海201111
%@ 2095-9559
%T 滋肾疏肝安神方联合穴位埋线治疗失眠症伴抑郁焦虑的临床研究
%J 当代临床医刊
%D 2023
%N 6
%V 36
%K 滋肾疏肝安神方 穴位埋线 围绝经期 抑郁 焦虑 
%X 目的探讨滋肾疏肝安神方联合穴位埋线治疗围绝经期失眠症伴抑郁焦虑的临床效果。方法选择我院收治的围绝经期失眠症伴抑郁焦虑患者70例,分为对照组与观察组各35例。对照组给予常规药物治疗,观察组在对照组基础上联用滋肾疏肝安神方联合穴位埋线治疗。对比两组治疗前后的睡眠质量、抑郁和焦虑情绪变化。结果观察组睡眠质量评分、抑郁评分和焦虑评分均显著低于对照组,两组对比差异有统计学意义(P%U http://qikan.cqvip.com/Qikan/Article/Detail?id=7111004478
%W 重庆维普资讯有限公司
%Z 被引量:0
基金资助:闵行区自然科学研究课题,项目编号:(2021MHZ022)；闵行区卫生健康委员会科研课题,项目编号:(2021MW12)。


%0 Journal Article
%A 李文英 
%+ 韶关市第一人民医院康复医学科,广东韶关512000
%@ 1672-2779
%T 针刺联合低频重复经颅磁刺激治疗围绝经期肝郁化火型睡眠障碍临床观察
%J 中国中医药现代远程教育
%D 2021
%N 19
%V 19
%K 睡眠障碍 围绝经期 肝郁化火证 针刺疗法 重复经颅磁刺激 
%X 目的观察针刺联合低频重复经颅磁刺激(Repetitive transcranial magnetic stimulation,rTMS)治疗围绝经期肝郁化火型睡眠障碍的临床疗效。方法选取2019年6月—2020年6月就诊于韶关市第一人民医院康复医学科的围绝经期肝郁化火型睡眠障碍患者80例,随机分为试验组和对照组,各40例。试验组给予针刺联合低频rTMS治疗,对照组予口服艾司唑仑片治疗,采用匹茨堡睡眠质量指数量表(Pittsburgh sleep quality index,PSQI)及改良Kupperman量表在治疗前及治疗4周后进行评分及疗效评价。结果治疗后2组PSQI总分、改良Kupperman评分均较治疗前下降,且以试验组下降明显(P0.05)；试验组总有效率90.0%(36/40)明显高于对照组总有效率67.5%(27/40),差异具有统计学意义(P%U http://qikan.cqvip.com/Qikan/Article/Detail?id=7105980327
%W 重庆维普资讯有限公司
%Z 被引量:1


%0 Journal Article
%A 鲁娜 %A 李欣欣 %A 程锦思 
%+ 濮阳市油田总医院中西医结合科,濮阳457001
%@ 1674-4756
%T 针刺联合耳针治疗围绝经期失眠症的临床观察
%J 中国实用医刊
%D 2023
%N 23
%V 50
%K 围绝经期 失眠症 针刺 耳针 
%X 目的探讨针刺联合耳针治疗围绝经期失眠症的临床效果。方法抽取濮阳市油田总医院2021年4月至2022年3月收治的围绝经期失眠症患者98例,按随机数字表法分为对照组(49例)和观察组(49例)。对照组采用针刺治疗,观察组在对照组基础上联合耳针治疗。比较两组疗效,比较两组治疗前后中医证候积分、匹兹堡睡眠质量指数(PSQI)评分、女性围绝经期Kupperman评分,比较两组不良反应发生率。结果观察组总有效率(95.92%,47/49)高于对照组(79.59%,39/49),P0.05)。结论针刺联合耳针治疗围绝经期失眠症效果较好,能改善患者睡眠质量和围绝经期症状,且不良反应少。
%U http://qikan.cqvip.com/Qikan/Article/Detail?id=7111566853
%W 重庆维普资讯有限公司
%Z 被引量:0


%0 Journal Article
%A 杨刚 
%+ 武义县王宅中心卫生院,浙江武义321205
%@ 1674-6805
%T 自拟疏肝补肾汤联合耳针治疗围绝经期妇女失眠症的临床效果观察
%J 中外医学研究
%D 2018
%N 18
%V 16
%K 疏肝补肾汤 失眠 临床观察 
%X 目的:比较疏肝补肾汤联合耳针及口服西药(地西泮)治疗围绝经期妇女失眠症的效果差异。方法:将162例围绝经期妇女失眠症患者随机分为中医治疗组(80例)和西医治疗组(82例)。中医治疗组采用疏肝补肾汤联合耳针治疗,西医治疗组采用地西泮5 mg/d。分别于治疗前及治疗4周后,对两组患者进行睡眠率、PSQI及临床疗效进行评价。结果:两组患者睡眠率评分比较差异无统计学意义(P>0.05),中医治疗组痊愈率显著高于西医治疗组,差异有统计学意义(P0.05),治疗4周后,中医治疗组分项评分及总分均显著高于西医治疗组,差异均有统计学意义(P%U http://qikan.cqvip.com/Qikan/Article/Detail?id=675863056
%W 重庆维普资讯有限公司
%Z 被引量:6


%0 Journal Article
%A 伍亚男 %A 范颖 %A 符文彬 
%+ 广州中医药大学,广州510405
%@ 1005-0957
%T 针灸治疗围绝经期失眠症的现代文献研究
%J 上海针灸杂志
%D 2016
%N 7
%V 35
%K 针灸疗法 失眠症 围绝经期 穴位规律 文献研究 
%X 目的分析针灸治疗围绝经期失眠症研究的一般情况及临床研究的治法选穴。方法采用计算机检索CNKI、Wanfang、VIP、CBM等国内数据库,纳入国内公开发表的有关针灸治疗围绝经期失眠症的文献,检索时间截止至2014年12月。对符合纳入标准的研究的一般情况及临床研究的治法选穴进行统计分析。结果共纳入85篇研究,其中76篇为记载有穴位的临床研究；治疗方法频次统计依次为单纯针灸疗法(57.9%),中医综合疗法(23.7%),中西医综合疗法(18.4%)；统计针灸疗法频次依次为体针针刺(51.3%)、耳穴疗法(23.7%)、艾灸疗法(9.2%)、腹针疗法(7.9%)及穴位贴敷疗法(7.9%)；使用频次居前10位的穴位分别为三阴交、神门、百会、肾俞、太冲、心俞、太溪、内关、脾俞、足三里。穴位在十四经的分布依次为膀胱经、脾经、肾经、督脉、肝经、心经、胃经、任脉、心包经、胆经、大肠、三焦；在头面四肢的分布依次为下肢、头颈、腰背、上肢、胸腹。结论目前此领域的研究重点主要集中在临床防治方面,对理论及作用机制的研究较少；针灸治疗围绝经期在遵循治病求本的基础上,体现了循经取穴、分部取穴的原则。
%U http://qikan.cqvip.com/Qikan/Article/Detail?id=669612555
%W 重庆维普资讯有限公司
%Z 被引量:28


%0 Journal Article
%A 陈鹏典 %A 杨卓欣 %A 皮敏 %A 贝剑宏 %A 闫兵 %A 缑燕华 
%+ 南方医科大学附属深圳市妇幼保健院中医科,广东深圳518028
%@ 1673-7210
%T 调任通督针法联合膀胱经拔罐治疗围绝经期失眠症的临床观察
%J 中国医药导报
%D 2017
%N 4
%V 14
%K 调任通督针法 拔罐 膀胱经 围绝经期失眠 
%X 目的探讨调任通督针法联合膀胱经拔罐治疗围绝经期失眠症的临床疗效。方法研究对象来源于2014年9月~2015年10月深圳市妇幼保健院中医科和深圳市中医院针灸科符合纳入标准和排除标准的围绝经期失眠症患者,共60例。采用随机数字表法将患者分为调任通督针法联合膀胱经拔罐组(治疗组)和常规体针针刺组(对照组),每组各30例。治疗组以针刺气海、关元、百会、神庭、神门(双)、三阴交(双)为主联合膀胱经拔罐进行治疗,对照组予以常规针刺四神聪、印堂、神门(双)、内关(双)、三阴交(双)为主进行治疗。两组均每次留针30 min,隔日治疗1次,每周治疗3次,总疗程为4周。比较治疗前后两组患者外周血促黄体生成激素(LH)、促卵泡激素(FSH)和雌二醇(E_2)水平以及匹兹堡睡眠质量指数(PSQI)的变化,并评估两组的治疗效果。结果总有效率治疗组为86.67%,而对照组为80.00%,两组比较差异无统计学意义(P>0.05)。两组治疗后其外周血LH和FSH水平与同组治疗前比较,差异具有统计学意义(P0.05)。治疗组治疗后PSQI评分与对照组比较,差异有统计学意义(P%U http://qikan.cqvip.com/Qikan/Article/Detail?id=671485420
%W 重庆维普资讯有限公司
%Z 被引量:21
基金资助:广东省深圳市科技研发资金条件与平台建设计划重点实验室项目(CXB201111250113A)


%0 Journal Article
%A 于眉 %A 王颖超 %A 李玲 %A 杨敏 
%+ 北京航天总医院中医科,北京100076
%@ 1673-7210
%T 腹针配合柴胡疏肝散治疗气郁型围绝经期失眠的临床效果
%J 中国医药导报
%D 2020
%N 20
%V 17
%K 腹针 柴胡疏肝散 围绝经期 失眠 
%X 目的观察腹针配合柴胡疏肝散治疗气郁型围绝经期失眠患者的临床效果。方法选取2018年1月~2019年9月北京航天总医院中医更年期门诊确诊为气郁型围绝经期失眠患者92例,按随机数字表法将其分为对照组和观察组,每组各46例。对照组给予柴胡疏肝散治疗,观察组在对照组的基础上加用腹针治疗,两组均治疗4周。比较两组临床疗效、匹兹堡睡眠质量指数(PSQI)量表评分、改良Kupperman index评分。结果治疗后,两组睡眠质量、入睡时间、睡眠时间、睡眠障碍、睡眠效率、日间功能评分及PSQI总分均较治疗前降低(P%U http://qikan.cqvip.com/Qikan/Article/Detail?id=7102389516
%W 重庆维普资讯有限公司
%Z 被引量:16
基金资助:北京市丰台区卫生计生系统科研项目(2018-52)。


%0 Journal Article
%A 王青 %A 董浩旭 %A 黄冬梅 %A 余长江 
%+ 湖北省武汉市普仁医院中医针灸科,武汉430000
%@ 1672-2779
%T 低频电针治疗围绝经期综合征30例
%J 中国中医药现代远程教育
%D 2017
%N 2
%V 15
%K 低频电针 围绝经期综合征 生活质量 脏躁 针灸 
%X 目的观察低频电针治疗围绝经期综合征的临床疗效。方法选取围绝经期综合征患者30例,给予低频电针治疗16周,通过治疗前后围绝经期综合征改良的Kupperman评分变化来评价患者的症状改善情况。结果经过16周治疗后,患者Kupperman评分总分低于治疗前,差异有统计学意义(P0.05)。结论低频电针可以改善围绝经期综合征患者临床症状。
%U http://qikan.cqvip.com/Qikan/Article/Detail?id=671528479
%W 重庆维普资讯有限公司
%Z 被引量:5


%0 Journal Article
%A 鲁一 %A 李春成 %A 高滔 %A 郭玉岩 
%+ 开封市中心医院,河南开封475000
%@ 1671-7813
%T 柏子养心汤加减联合针灸治疗围绝经期失眠的临床观察
%J 实用中医内科杂志
%D 2022
%N 1
%V 36
%K 围绝经期 失眠 柏子养心汤 针灸 临床疗效 
%X 目的探讨柏子养心汤加减联合针灸治疗围绝经期失眠患者临床疗效。方法将2018年3月—2020年8月收治入院的围绝经期失眠患者92例,随机分为对照组和治疗组,观察两组患者临床治疗效果、PSQI积分、生活质量及血清性激素FSH、E_(2)的测定。结果治疗后,治疗组和对照组的临床总有效率分别为89.13%(41/46)、60.87%(28/46),不良反应发生率分别为0%和21.73%(10/46)；治疗前后,治疗组的睡眠质量和生活质量均有明显改善,且优于对照组(P0.05)。结论柏子养心汤加减联合针灸治疗能提高围绝经期失眠患者的临床疗效,且无不良反应发生,值得临床推广。
%U http://qikan.cqvip.com/Qikan/Article/Detail?id=7106700333
%W 重庆维普资讯有限公司
%Z 被引量:4
基金资助:国家自然科学基金(81703724)；中国博士后基金(2019M651321)。


%0 Journal Article
%A 来明 %A 胡静 %A 陈雄杰 %A 袁兴 %A 余友池 
%+ 重庆市奉节县中医院,重庆奉节404699
%@ 1004-2814
%T 更年宁神汤结合电针治疗更年期失眠症疗效观察
%J 实用中医药杂志
%D 2018
%N 8
%V 34
%K 更年期失眠症 疗效观察 电针治疗 更年宁 更年期女性 常见疾病 围绝经期 绝经后 
%X 失眠症是更年期女性的常见疾病，研究发现女性在围绝经期及绝经后的失眠率可达70％，为绝经前的1．3～1．6倍，我们用更年宁神汤结合电针治疗更年期失眠症疗效较好，报道如下。
%U http://qikan.cqvip.com/Qikan/Article/Detail?id=675916234
%W 重庆维普资讯有限公司
%Z 被引量:4
基金资助:重庆市中医药科研项目(ZY20150301)


%0 Journal Article
%A 寻晓 %A 李丹 %A 刘艳红 
%+ 浏阳市中医医院,湖南长沙410003
%@ 1008-1879
%T 针刺背俞穴配合重复经颅磁刺激(rTMS)对围绝经期失眠患者睡眠质量的影响
%J 按摩与康复医学
%D 2022
%N 22
%V 13
%K 围绝经期 失眠 针刺 背俞穴 重复经颅磁刺激 睡眠质量 
%X 目的:探讨针刺背俞穴配合重复经颅磁刺激治疗围绝经期失眠患者睡眠质量的影响。方法:选取2021年1月1日至2021年9月30日招募浏阳市中医医院针灸推拿康复科睡眠门诊及社会上符合围绝经期失眠诊断标准的患者共44例,随机分为对照组和观察组各22例。对照组口服艾司唑仑片,观察组采用针刺背俞穴配合重复经颅磁刺激,观察比较两组治疗前后匹兹堡睡眠质量指数(PSQI7因子成分指数)、中医症候积分。结果:治疗后,两组患者的睡眠质量、入睡时间、睡眠时间、睡眠效率、睡眠障碍、催眠药物、日间功能障碍7个维度评分及总分均较治疗前降低(P%U http://qikan.cqvip.com/Qikan/Article/Detail?id=7108148025
%W 重庆维普资讯有限公司
%Z 被引量:1
基金资助:浏阳市中医医院院级科研基金课题青年课题——针刺背俞穴配合rTMS对围绝经期失眠患者睡眠质量的影响。


%0 Journal Article
%A 李桂琴 
%+ 湖北省十堰市车城街办艳湖社区卫生服务中心综合科,442000
%@ 1001-7585
%T 电针辅助补佳乐、黄体酮治疗围绝经期综合征对患者血清性激素及KI、MRS评分的影响
%J 医学理论与实践
%D 2022
%N 23
%V 35
%K 电针 补佳乐 黄体酮 围绝经期综合征 性激素 KI评分 MRS评分 
%X 目的:探讨电针辅助补佳乐、黄体酮治疗围绝经期综合征(PMS)对患者血清性激素及绝经评定量表(MRS)、围绝经期改良Kupperman Index(KI)评分的影响。方法:选取2018年11月—2019年5月于我院就诊的PMS患者112例,依据治疗方案不同分为研究组与对照组,各56例。对照组予以补佳乐、黄体酮,研究组于对照组基础上采取电针疗法。统计两组血清性激素指标、中医证候积分、MRS评分及围绝经期生存质量量表(MENQOL)分值、治疗前后KI分值。结果:治疗后研究组FSH、LH水平较对照组低,E_(2)水平较对照组高(P%U http://qikan.cqvip.com/Qikan/Article/Detail?id=7108504580
%W 重庆维普资讯有限公司
%Z 被引量:2


%0 Journal Article
%A 吕佳 
%+ 沈阳市第二中医医院针灸科,辽宁沈阳110101
%@ 1003-8914
%T 黄连阿胶汤联合针刺治疗围绝经期心肾不交型失眠的临床观察
%J 光明中医
%D 2018
%N 9
%V 33
%K 黄连阿胶汤 针刺疗法 围绝经期心肾不交 失眠 
%X 目的探讨黄连阿胶汤联合针刺治疗围绝经期心肾不交型失眠的疗效。方法选取2017年1月—2017年11月在沈阳市第二中医医院针灸科就诊的80例围绝经期心肾不交型失眠患者,随机分为试验组和对照组,对照组40例,采取针刺治疗,试验组40例,使用黄连阿胶汤联合针刺治疗,比较2组患者治疗后的临床有效率。结果试验组临床有效率高于对照组,差异有统计学意义(P%U http://qikan.cqvip.com/Qikan/Article/Detail?id=675608212
%W 重庆维普资讯有限公司
%Z 被引量:8


%0 Journal Article
%A 石曾育 %A 黄颖 %A 于庆影 
%+ 黑龙江中医药大学
%@ 1004-2814
%T 电针配合中药治疗围绝经期失眠临床观察
%J 实用中医药杂志
%D 2014
%N 12
%V 30
%K 围绝经期 失眠 针刺 中药 
%X 目的:观察电针配合中药治疗围绝经期失眠的疗效。方法:60例随机分为两组各30例,中药组给予建瓴汤加减,针药组给予建瓴汤加减和电针治疗,共治疗1个月。结果:治愈率针药组46.67%、中药组20.00%,两组比较差异有统计学意义(P%U http://qikan.cqvip.com/Qikan/Article/Detail?id=662993387
%W 重庆维普资讯有限公司
%Z 被引量:5


%0 Journal Article
%A 王勇 %A 严江天 
%+ 湖北省武汉市蔡甸区人民医院,湖北武汉430100
%@ 1005-0779
%T 针药结合治疗围绝经期肾阴虚型失眠临床研究
%J 针灸临床杂志
%D 2019
%N 6
%V 35
%K 围绝经期 失眠 肾阴虚型 针药结合 
%X 目的:观察针药结合治疗围绝经期肾阴虚型失眠的临床疗效。方法:选择符合研究标准的90例围绝经期肾阴虚型失眠患者,在随机的情况下将其平均分为董氏奇穴组、左归丸组、针药组,董氏奇穴组患者仅提供针刺治疗,左归丸组提供中药方剂左归丸治疗,针药组患者则同时进行董氏奇穴和左归丸治疗,持续治疗1周为1个疗程,连续治疗并观察3个疗程。结果:针药组治疗围绝经期肾阴虚型失眠的总有效率(96.7%)优于董氏奇穴组(86.7%)和左归丸组(80.0%),针药组与董氏奇穴组、左归丸组比较有统计学意义(P%U http://qikan.cqvip.com/Qikan/Article/Detail?id=7002404987
%W 重庆维普资讯有限公司
%Z 被引量:13
基金资助:针灸治未病湖北省协同创新中心项目,编号:HBPCIC-2016-003


%0 Journal Article
%A 孙继飞 %A 王智 %A 陈丽梅 %A 郭春蕾 %A 何家恺 %A 高德强 %A 方继良 
%+ 中国中医科学院广安门医院,北京100053
%@ 1673-7202
%T 针灸治疗失眠的临床研究进展
%J 世界中医药
%D 2022
%N 10
%V 17
%K 原发性失眠 顽固性失眠 围绝经期失眠 脑卒中后失眠 老年性失眠 继发性失眠 随机对照试验 综述 
%X 失眠是临床中常见的神经系统疾病,严重影响人们的正常生活和工作质量。属于中医药学“不寐”“卧不安”等范畴。其常见病机主要包括阴阳失调、营卫不和、五志过极以及脏腑失调等。针灸作为非药物疗法,具有多层次、多靶点、多系统的调节作用,能够起到激发经气、疏通经络、运行气血和调和阴阳等作用。本研究检索近5年针灸治疗失眠的国内外临床研究文献,涵盖针刺、电针、艾灸、针药联合等多种疗法,也包含了针灸治疗原发性失眠、顽固性失眠、围绝经期失眠、脑卒中后失眠、老年性失眠以及其他疾病引起的继发性失眠等。临床研究结果表明针灸疗法可明显改善失眠患者的临床症状,提高生命质量,具有广阔的应用前景。但同时也存在局限性,通过展望今后的研究方向,以期为针灸治疗失眠的科研及临床工作提供一定借鉴意义。
%U http://qikan.cqvip.com/Qikan/Article/Detail?id=7107463591
%W 重庆维普资讯有限公司
%Z 被引量:20
基金资助:科技部国家重点研发计划(2018YFC1705802)；国家自然科学基金面上项目(81774433)。


%0 Journal Article
%A 刘桓均 %A 朱美琴 
%+ 桂林市中西医结合医院,桂林541004
%@ 2095-7130
%T 针灸治疗围绝经期失眠患者的现状研究
%J 世界睡眠医学杂志
%D 2023
%N 5
%V 10
%K 针灸 围绝经期失眠 临床疗效 
%X 失眠是睡眠障碍的常见类型,主要表现为入睡困难、睡眠质量下降、睡眠时间短等,从而影响患者的正常生活。围绝经期失眠是指出现在绝经前后,由于性激素波动引起的失眠。该病的发生对于女性患者的身心健康均造成较大影响,因此需要尽早采取有效的干预措施。目前临床对于该病主要是采用激素替代治疗以及催眠药物治疗,虽然有一定的效果,但是药物不良反应多,且停药后复发率高。因此需要寻找更加高效安全的治疗方法。针灸是目前临床治疗该病的常用方法,具有较高的疗效与安全性,目前在临床获得推广应用。文章主要针对针灸治疗围绝经期失眠的临床研究展开探讨。
%U http://qikan.cqvip.com/Qikan/Article/Detail?id=7110264348
%W 重庆维普资讯有限公司
%Z 被引量:1
基金资助:广西壮族自治区中医药管理局自筹经费项目(GZZC2020295)。


%0 Journal Article
%A 蒋雁华 %A 赖靖慧 %A 余运影 %A 卢敏敏 
%+ 福建中医药大学附属康复医院,福州350003
%@ 2095-7130
%T 腕踝针治疗心肾不交型围绝经期失眠症的临床研究
%J 世界睡眠医学杂志
%D 2022
%N 10
%V 9
%K 腕踝针 围绝经期 失眠 睡眠 
%X 目的:观察腕踝针治疗心肾不交型围绝经期失眠症的临床疗效。方法:选取2020年8月至2021年8月福建中医药大学附属康复医院收治的心肾不交型围绝经期失眠症患者60例作为研究对象,按照随机数字表法分为观察组和对照组,每组30例。对照组给予常规针灸治疗,观察组给予腕踝针治疗,10 d为1个疗程,均治疗2个疗程。采用匹兹堡睡眠指数(PSQI)比较2组患者干预前后睡眠质量的改善情况,采用Kupperman指数评定法对患者症状进行评价,采用中医证候评分法对围绝经期综合征的中医证候进行评估,同时比较2组患者的治疗效果。结果:治疗后,观察组PSQI评分、kupperman评分以及中医证候评分均显著低于对照组,观察组治疗有效率显著高于对照组,2组比较差异均有统计学意义(均P%U http://qikan.cqvip.com/Qikan/Article/Detail?id=7108688182
%W 重庆维普资讯有限公司
%Z 被引量:3
基金资助:中央引导地方科技发展专项(2018L3009)；福建中医药大学课题(X2015001)。


%0 Journal Article
%A 柴进华 %A 杨贤海 %A 陈程 %A 耿乐仙 
%+ 湖北省荆门市中医医院,湖北荆门448000
%@ 1007-8517
%T 背俞穴针罐疗法联合中药内服治疗围绝经期失眠临床观察
%J 中国民族民间医药
%D 2018
%N 4
%V 27
%K 围绝经期综合征 失眠 针刺 针罐疗法 背俞穴 
%X 目的:观察背俞穴针罐疗法联合中药内服从肝肾论治妇女围绝经期失眠的临床疗效。方法:将60例确诊为围绝经期失眠的患者随机分为治疗组和对照组各30例,对照组予以口服谷维素片治疗,治疗组予以背俞穴针罐疗法联合中药内服治疗,观察治疗前后症状改善情况。结果:治疗组总有效率86.7%,对照组总有效率63.3%,差异有统计学意义(P%U http://qikan.cqvip.com/Qikan/Article/Detail?id=674576498
%W 重庆维普资讯有限公司
%Z 被引量:8
基金资助:国家中医药管理局全国优秀中医临床人才研修项目；湖北省自然科学基金面上项目[No:2015CFC829]；荆门市重点科技计划项目[YFZD201738]


%0 Journal Article
%A 袁绘 %A 李正祥 %A 李思斌 %A 王海梁 %A 周爱珍 
%+ 温岭市中医院,浙江温岭317500
%@ 0411-8421
%T 揿针联合引阳入阴推拿治疗围绝经期失眠30例
%J 浙江中医杂志
%D 2020
%N 10
%V 55
%K 围绝经期失眠 引阳入阴 推拿 揿针 临床观察 
%X 笔者采用引阳入阴推拿联合揿针治疗围绝经期失眠患者30例,并与艾司唑仑作对比,以探讨引阳入阴推拿联合揿针对本病的临床疗效。现报道如下。1一般资料纳入本次研究的60例均为围绝经期失眠患者且都于2018年12月~2019年12月就诊于本院针灸推拿科门诊,将所有的患者采用随机数字表法分为对照组及观察组各30例。观察组患者年龄43~57岁,平均46.8±3.7岁；病程最短2个月,最长4年,平均13.0±9.0个月。对照组年龄44~56岁,平均47.0±4.3岁；病程最短3个月,最长2.8年,平均14.1±8.4个月。
%U http://qikan.cqvip.com/Qikan/Article/Detail?id=7103112078
%W 重庆维普资讯有限公司
%Z 被引量:4


%0 Journal Article
%A 于心同 %A 杨文佳 %A 赵娜 %A 陈云飞 
%+ 上海中医药大学附属岳阳中西医结合医院,上海200437
%@ 1000-7369
%T 电针对围绝经期失眠大鼠睡眠觉醒脑电图及血清性激素水平的影响
%J 陕西中医
%D 2022
%N 10
%V 43
%K 围绝经期失眠 电针 脑电图 睡眠觉醒量 睡眠结构 血清性激素 
%X 目的:观察电针对围绝经期失眠大鼠睡眠觉醒脑电图及血清性激素水平的影响。方法:取40只SD雌性大鼠,按照随机数字表法分为对照组、模型组、电针组和假电针组,每组10只。采用双侧卵巢切除术复制模型,四组大鼠均行脑电图记录电极埋置术,术后恢复10d,按分组接受不同的干预处理。通过阴道涂片观察大鼠动情周期,利用睡眠生物解析系统客观监测大鼠24h睡眠觉醒脑电图,ELISA法测定血清促卵泡素(FSH)、黄体生成素(LH)、雌二醇(E_(2))水平。结果:与对照组比较,模型组、电针组和假电针组大鼠动情周期紊乱率显著增高(P%U http://qikan.cqvip.com/Qikan/Article/Detail?id=7108123898
%W 重庆维普资讯有限公司
%Z 被引量:1
基金资助:国家自然科学基金资助项目(81503631)；上海市卫生健康委员会科研项目(20204Y0311)；上海市针灸临床医学研究项目(20MC1920500)。


%0 Journal Article
%A 于心同 %A 牟艳艳 %A 孙栩秋 %A 杨文佳 
%+ 上海中医药大学附属岳阳中西医结合医院,上海200437
%@ 1002-2406
%T 电针对肝肾阴虚型围绝经期失眠患者睡眠和生活质量的影响
%J 中医药信息
%D 2022
%N 3
%V 39
%K 电针 围绝经期失眠 肝肾阴虚 匹兹堡睡眠质量指数 
%X 目的:观察电针治疗肝肾阴虚型围绝经期失眠的临床疗效。方法:将符合纳入标准的肝肾阴虚型围绝经期失眠患者60例随机分为电针组和假电针组,每组30例。电针组取百会、印堂、天枢、关元、肝俞、肾俞、太溪和太冲,其中百会和印堂接电针,波形选连续波,2.5 Hz,4~5 mA；假电针组取电针组穴位旁非穴点,针刺深度2~3 mm,连接电针但不通电流。两组患者疗程均为4周,每周治疗3次,隔日1次,每次30 min。比较治疗前后两组患者匹兹堡睡眠质量指数量表(PSQI)评分、改良Kupperman评分、平均24 h烘热积分,并记录不良事件。结果:与治疗前相比,两组患者治疗后PSQI总分均显著降低(P%U http://qikan.cqvip.com/Qikan/Article/Detail?id=7106822889
%W 重庆维普资讯有限公司
%Z 被引量:5
基金资助:上海市卫生健康委员会科研项目(20204Y0311)；上海市针灸临床医学研究中心项目(20MC1920500)。


%0 Journal Article
%A 郑利芳 %A 金亚蓓 
%+ 浙江中医药大学,杭州310053
%@ 1005-0957
%T 针刺配合隔姜灸治疗更年期综合征临床疗效分析
%J 上海针灸杂志
%D 2011
%N 10
%V 30
%K 针刺 隔姜灸 更年期综合征 围绝经期综合征 
%X 目的观察针刺配合隔姜灸治疗更年期综合征临床疗效。方法将40例患者随机分为治疗组和对照组,每组20例。治疗组采用针刺配合隔姜灸治疗,对照组采用针刺治疗,治疗前后采用国内改良的Kupperman评分标准进行评定,并进行比较。结果治疗组总有效率高于对照组(P%U http://qikan.cqvip.com/Qikan/Article/Detail?id=39665392
%W 重庆维普资讯有限公司
%Z 被引量:13


%0 Journal Article
%A 杜霖玲 %A 李蔚娴 %A 杜艳军 
%+ 湖北中医药大学,湖北武汉430061
%@ 1002-2406
%T 针灸治疗围绝经期睡眠障碍之特色述评
%J 中医药信息
%D 2022
%N 7
%V 39
%K 围绝经期综合征 睡眠障碍 针灸疗法 
%X 随着生活与工作压力的增大,围绝经期睡眠障碍的发病率呈逐年上升趋势。针灸治疗围绝经期睡眠障碍疗效颇佳且不良反应小。笔者通过查阅近年来在治法、选穴、刺法等方面的文献,并从脏腑辨治、奇经辨治、特殊针法三个方面给予归纳与分析,从而体现针灸辨证施治、整体调理达机体阴阳平衡的治疗特色。同时也指出,参考与借助真实世界的临床研究方法和实验数据,通过更规范、完整的诊断标准、证候量化、纳入标准及评价指标,既可提高针灸疗效对比研究的可靠性和认可度,也有助于减少个性化辨证论治与标准化诊治之间的冲突。开展更多大数据病例研究,规范实验治疗的频率和周期,增加对远期疗效的评价；完善更客观、更统一的临床评价标准,如性激素检测、睡眠检测分析等,不仅能提高同类型文献的对比性,优化针灸临床治疗方案,更能为深入开展针灸治疗围绝经期睡眠障碍的效应机制研究提供精确的切入点和新思路。
%U http://qikan.cqvip.com/Qikan/Article/Detail?id=7107563574
%W 重庆维普资讯有限公司
%Z 被引量:0
基金资助:国家自然科学基金项目(81873380)；世界针联孙国杰中医针灸传承基地项目(世界针联〔2019〕26号)。


%0 Journal Article
%A 尚辉 %A 黎彦红 %A 冉立成 %A 宋亚文 %A 王亚军 
%+ 甘肃中医药大学,甘肃兰州730000
%@ 1005-0779
%T 基于现代文献数据挖掘探析针刺治疗围绝经期失眠的选穴规律
%J 针灸临床杂志
%D 2023
%N 2
%V 39
%K 围绝经期失眠 针刺 选穴规律 数据挖掘 文献研究 
%X 目的:基于现代文献数据挖掘探析针刺治疗围绝经期失眠的腧穴应用特点及规律。方法:检索中国期刊全文数据库(CNKI)、万方数据知识服务平台(Wanfang)、维普中文期刊服务平台(VIP)、中国生物医学文献数据库(SinoMed)、PubMed数据库与Web of Science数据库建库至2021年10月18日所收录的针刺治疗围绝经期失眠的现代临床研究文献,依照纳入、排除标准进行文献筛选后,提取针刺处方等相关信息建立针刺治疗围绝经失眠的选穴数据库,采用数据统计、聚类分析、Apriori关联规则分析等方法分析选穴频次、归经、分布、配伍规律及核心选穴处方。结果:(1)纳入的139篇文献中有效针刺处方199条,涉及腧穴78个,共计使用频次1567次；(2)归经以膀胱经、督脉及经外奇穴为主,常用腧穴主要分布在下肢、头面颈项部；(3)选用腧穴中有58个特定穴,主要包括交会穴、原穴与五输穴；(4)共得出6个有效聚类群及16个关联群,其中神门→百会+三阴交的支持度最高；(5)针刺治疗围绝经期失眠的核心选穴为神门、百会、三阴交、四神聪、太冲、内关、安眠与关元。结论:针刺治疗围绝经期失眠的选穴体现了局部取穴配合远道取穴的思想,重用特定穴,发现选穴体现的宁心安神、通调跷脉与调任通督等治则与本病心神不养、阴阳失衡与脏腑失调等病机相对应,初步得出其选穴规律、特点及核心选穴处方,以期为针刺治疗围绝经失眠的临床应用提供针对性更强的穴位处方。
%U http://qikan.cqvip.com/Qikan/Article/Detail?id=7109022376
%W 重庆维普资讯有限公司
%Z 被引量:0
基金资助:国家自然科学基金地区项目,编号:82160936。


%0 Journal Article
%A 曹华 %A 冯美果 %A 侯帅 %A 滕金艳 
%+ 咸宁市中心医院,湖北咸宁437100
%@ 1005-0779
%T 电针三阴交对围绝经期失眠大鼠睡眠时相的影响及作用机制研究
%J 针灸临床杂志
%D 2019
%N 8
%V 35
%K 电针 三阴交 围绝经期 失眠 睡眠时相 作用机制 
%X 目的:观察电针三阴交对围绝经期失眠大鼠睡眠时相以及对海马区5-HT、5-HIAA、5-HT1A受体水平及5-HIAA/5-HT比值的影响,探讨其治疗围绝经期失眠可能的作用机制。方法:36只清洁级SD雌性大鼠随机分为假手术组、模型组和电针组,每组12只。通过手术摘除大鼠双侧卵巢,并在脑内植入微型电极,恢复1个月后,配合电刺激,复制围绝经期失眠大鼠模型。电针组采用电针针刺三阴交的方法连续治疗14天,监测各组大鼠8 h脑电和肌电,断头取脑,取海马组织,Elisa方法测定其中5-HT、5-HIAA、5-HT1A受体的水平。结果:与假手术组比较,模型组大鼠睡眠时相中SWS1期、SWS2期和REMS期均明显缩短(P0.05),海马区5-HT、5-HT1A受体水平显著升高(P0.05)。结论:电针三阴交可以在一定程度上影响围绝经期失眠大鼠睡眠时相,其作用机制可能与增加海马区5-HT、5-HIAA和5-HT1A受体含量、降低5-HIAA/5-HT比值有关。
%U http://qikan.cqvip.com/Qikan/Article/Detail?id=7100210795
%W 重庆维普资讯有限公司
%Z 被引量:21
基金资助:湖北省中医药中西医结合课题，编号:2008Z-Y38；咸宁市高层次人才科研项目择优资助课题，编号:咸人[2009]70号


%0 Journal Article
%A 姚海鹰 %A 郭景虎 
%+ 上海市嘉定区徐行镇社区卫生服务中心中医科,上海201809
%@ 2095-7629
%T 联用滋养肝肾法和针灸疗法对围绝经期失眠症患者进行治疗的效果分析
%J 当代医药论丛
%D 2016
%N 9
%V 14
%K 围绝经期 失眠 滋养肝肾 针灸 
%X 目的 ：探讨联用滋养肝肾法和针灸疗法对围绝经期失眠症患者进行治疗的效果。方法 ：对2013年1月~2015年1月期间在我院进行治疗的80例围绝经期失眠症患者的临床资料进行回顾性分析。将这些患者随机分为联合组和对照组,每组各有40例患者。单独采用滋养肝肾法对对照组患者进行治疗,联合使用滋养肝肾法和针灸疗法对联合组患者进行治疗。比较两组患者的治疗效果。结果 ：联合组患者治疗的总有效率明显高于对照组患者,两组相比差异显著（P〈0.05）。联合组患者不良反应的发生率明显低于对照组患者,两组相比差异显著（P〈0.05）。结论 ：联合使用滋养肝肾法和针灸疗法对围绝经期失眠症患者进行治疗的效果显著。此治疗方法值得在临床上推广应用。
%U http://qikan.cqvip.com/Qikan/Article/Detail?id=669026745
%W 重庆维普资讯有限公司
%Z 被引量:6


%0 Journal Article
%A 谭克平 %A 姚旭 %A 李新伟 %A 黄国琪 
%+ Department of Acupuncture and Moxibustion, Tongde Hospital of Zhejiang Province, Hangzhou 310012, China
%@ 1672-3597
%T 针刺配合滋肾调肝汤治疗围绝经期失眠症的疗效观察（英文）
%J Journal of Acupuncture and Tuina Science
%D 2015
%N 1
%V 13
%K 针刺疗法 针药并用 中草药 围绝经期 失眠症 
%X 目的:探讨针刺配合滋肾调肝汤治疗围绝经期妇女失眠症的疗效。方法:将符合纳入标准的126例患者随机分成两组,每组63例,观察组采用针刺配合滋肾调肝汤治疗,对照组采用与观察组相同的针刺治疗,连续干预4星期后评价疗效。结果:观察组总有效率为96.8%,对照组为74.6%,两组总体疗效比较有统计学意义(P%U http://qikan.cqvip.com/Qikan/Article/Detail?id=664194824
%W 重庆维普资讯有限公司
%Z 被引量:9
基金资助:supported by Tongde Hospital of Zhejiang Province


%0 Journal Article
%A 刘俊 %A 张涛 %A 胡俊霞 %A 郭静 
%+ 北京中医药大学研究生院,北京100029
%@ 1673-7202
%T 针刺对围绝经期失眠患者睡眠质量及性激素水平调节作用Meta分析
%J 世界中医药
%D 2022
%N 10
%V 17
%K 针刺 围绝经期 失眠 睡眠质量 匹兹堡睡眠质量指数 性激素 META分析 系统评价 
%X 目的:评价针刺对围绝经期失眠患者睡眠质量及血清性激素的干预作用。方法:通过计算机检索PubMed、Web of Science、国家知识基础设施数据库(CNKI)、中国学术期刊数据库(CSPD)和中文科技期刊数据库(CCD),检索关于针刺治疗围绝经期失眠的随机对照试验(RCT),由2名研究员独立进行文献筛选、资料提取及偏倚风险评价,最后应用RevMan5.4软件进行Meta分析。结果:最终纳入文献14篇,涉及1428例围绝经期失眠患者。Meta分析结果显示:采用随机效应模型,针刺组与对照组治疗后匹兹堡睡眠质量指数(PSQI)评分差异有统计学意义(MD=-2.57,95%CI为-4.29~-0.86,P=0.003,促卵泡激素(FSH)、雌二醇差异无统计学意义(MD=-5.41,95%CI为-12.00~1.17,P=0.11；MD=6.95,95%CI为-1.62~15.51,P=0.11)。亚组分析结果显示:针刺组与中药组、西药组对照,治疗后PSQI评分无显著差异,针刺组与假针组、健康宣教对照组,治疗后PSQI评分差异有统计学意义。结论:针刺可以改善围绝经期失眠患者睡眠质量,其效果与中药、西药相似,明显优于健康宣教、假针,但对血清性激素水平影响不显著。因受文献数量及质量的限制,未来仍需增加高质量的RCT,扩大样本量予以验证,其机制仍有待深入探讨。
%U http://qikan.cqvip.com/Qikan/Article/Detail?id=7107463576
%W 重庆维普资讯有限公司
%Z 被引量:12
基金资助:国家自然科学基金面上项目(81774391)；北京市自然科学基金面上项目(7212170)。


%0 Journal Article
%A 戴炜 %A 廖梦 %A 戴立磊 
%+ 湖北省荆门市口腔医院心理科一科,湖北荆门448000
%@ 1002-2619
%T 电针联合草酸艾司西酞普兰治疗围绝经期抑郁症临床研究
%J 河北中医
%D 2022
%N 7
%V 44
%K 抑郁症 更年期 电针 西酞普兰 
%X 目的观察电针联合草酸艾司西酞普兰治疗围绝经期抑郁症的临床效果。方法选取80例围绝经期抑郁症患者,按照随机数字表法分为2组。对照组40例(最终完成35例)予草酸艾司西酞普兰口服治疗,研究组40例(最终完成38例)在对照组治疗基础上加电针治疗。比较2组治疗前及治疗2、4周17项汉密尔顿抑郁量表(HAMD-17)、汉密尔顿焦虑量表(HAMA)、围绝经期健康状态评估量表改良Kupperman量表评分,比较2组治疗前及治疗4周匹兹堡睡眠质量指数(PSQI)评分。观察并记录2组治疗过程中出现的不良反应。结果治疗2、4周,2组HAMD-17、HAMA、Kupperman量表评分均较本组治疗前降低(P0.05)。结论电针联合草酸艾司西酞普兰治疗可明显改善围绝经期抑郁症患者的抑郁、焦虑、躯体障碍及睡眠障碍,疗效优于单用草酸艾司西酞普兰。
%U http://qikan.cqvip.com/Qikan/Article/Detail?id=7108153949
%W 重庆维普资讯有限公司
%Z 被引量:0
基金资助:荆门市科学技术局2020年度荆门市一般科技计划项目(编号:2020YFYB004)。


%0 Journal Article
%A 李慧鑫 
%+ 河南推拿职业学院附属医院
%@ 0256-7415
%T 宁神调心针刺法联合药物治疗围绝经期失眠临床研究
%J 新中医
%D 2019
%N 9
%V 51
%K 围绝经期综合征 失眠 心肾不交证 宁神调心针刺法 中西医结合疗法 坤泰胶囊 
%X 目的:观察宁神调心针刺法联合药物治疗围绝经期失眠的临床疗效。方法:将120例围绝经期失眠心肾不交证患者随机分为对照组和观察组各60例。2组均口服替勃龙片、谷维素片、坤泰胶囊,观察组给予宁神调心针刺法,2组均连续治疗4周。治疗前后评价匹兹堡睡眠质量指数(PSQI)、Kupperman评分和心肾不交证评分。比较2组的临床疗效。结果:治疗后,观察组PSQI疗效、中医证候疗效均优于对照组,差异均有统计学意义(P%U http://qikan.cqvip.com/Qikan/Article/Detail?id=7002886297
%W 重庆维普资讯有限公司
%Z 被引量:11


%0 Journal Article
%A 韩世琳 %A 陈香宇 
%+ 郑州大学第一附属医院消化内三科,河南郑州450002
%@ 1004-437X
%T 阿戈美拉汀片、针灸联合常规西医疗法对围绝经期功能性消化不良患者的临床疗效
%J 河南医学研究
%D 2020
%N 14
%V 29
%K 功能性消化不良 围绝经期 阿戈美拉汀 针灸 
%X 目的探讨阿戈美拉汀片、针灸联合常规西医疗法对围绝经期功能性消化不良(MPFD)的临床疗效。方法将180例MPFD患者按照就诊顺序分为对照组、治疗组1、治疗组2及治疗组3,每组45例。对照组接受常规西医治疗,包括口服枸橼酸莫沙必利片、泮托拉唑胶囊、复方消化酶,在上述治疗基础上治疗组1接受阿戈美拉汀片口服治疗,治疗组2接受针灸治疗,治疗组3接受阿戈美拉汀片口服、针灸治疗,观察4周。评价4组患者治疗前后症状积分、焦虑自评量表(SAS)评分、抑郁自评量表(SDS)评分、匹兹堡睡眠质量指数(PSQI)、血清雌激素水平、血浆胃动素水平变化和不良反应。结果与治疗前比较,治疗后各组症状积分、SAS评分、SDS评分、PSQI、血浆胃动素水平均改善(均P0.05)。治疗组3总有效率高于其他组(均P%U http://qikan.cqvip.com/Qikan/Article/Detail?id=7101768650
%W 重庆维普资讯有限公司
%Z 被引量:5


%0 Journal Article
%A 张慧 %A 周青 
%+ 航空总医院中医科,北京100012
%@ 1673-6613
%T 百合地黄汤联合镇静安神针法治疗女性围绝经期失眠的疗效及对焦虑抑郁的影响
%J 世界中西医结合杂志
%D 2021
%N 3
%V 16
%K 围绝经期失眠 焦虑 抑郁 百合地黄汤 针刺 
%X 目的研究百合地黄汤联合镇静安神针法对女性围绝经期失眠患者的疗效,并观察其对焦虑及抑郁情绪的影响。方法选取2019年1月—2020年1月期间航空总医院中医科收治的女性围绝经期失眠患者78例,根据随机数字表法分为对照组39例和治疗组39例。对照组给予镇静安神类西药治疗,治疗组给予百合地黄汤联合镇静安神针法治疗。两组患者均治疗4周。治疗后,观察比较两组临床疗效,性激素水平,睡眠情况及焦虑抑郁情绪评分。并记录不良反应发生情况。结果治疗后治疗组总有效率89.74%(35/39)高于对照组69.23%(27/39),差异有统计学意义(P%U http://qikan.cqvip.com/Qikan/Article/Detail?id=7104683161
%W 重庆维普资讯有限公司
%Z 被引量:21
基金资助:北京市科技计划项目(Z17110700252106)。


%0 Journal Article
%A 吴晓 %A 王政研 %A 刘旭光 
%+ 西南医科大学附属中医医院,四川泸州646000
%@ 1673-842X
%T 从中枢响应角度研究从肝论治针刺调节围绝经期失眠的思考
%J 辽宁中医药大学学报
%D 2018
%N 3
%V 20
%K 针刺 围绝经期失眠 情绪障碍 中枢响应 从肝论治 
%X 围绝经期失眠具有发病率高、常与情绪障碍并发以及可出现脑功能异常等的特点,严重影响着中年女性的健康和生活质量。针灸从肝论治围绝经期失眠独具优势特色,可将睡眠障碍与情志异常一并调节,具有重要的临床运用价值。针刺信号引起中枢情绪环路响应的研究成果为探索从肝论治针刺治疗围绝经期失眠提供了新的视角和思路,值得高度重视和开展进一步的深入研究。
%U http://qikan.cqvip.com/Qikan/Article/Detail?id=674899988
%W 重庆维普资讯有限公司
%Z 被引量:8
基金资助:国家自然科学基金青年基金项目(81503670)


%0 Journal Article
%A 朱山坡 %A 李朋朋 %A 朱学亮 
%+ 河北省容城县中医医院,河北容城071700
%@ 1008-8849
%T 调督安神针法治疗围绝经期失眠疗效观察
%J 现代中西医结合杂志
%D 2016
%N 26
%V 25
%K 失眠 调督 针灸 围绝经期 
%X 目的继承燕赵高氏针灸学术思想,观察调督安神针法治疗失眠的临床疗效。方法 74例失眠患者按随机数字表法分为治疗组和对照组各37例。对照组口服予艾司唑仑治疗,治疗组加用调督安神针法针刺治疗,2组均治疗4周。采用匹兹堡睡眠质量指数(Pittsburgh Sleep Quality Index,PSQI)评价睡眠质量,根据PSQI减分率进行疗效评定。结果 2组疗效比较差异无统计学意义(P>0.05)。治疗组治疗后PSQI总积分及各分项评分均明显改善(P均%U http://qikan.cqvip.com/Qikan/Article/Detail?id=669863916
%W 重庆维普资讯有限公司
%Z 被引量:21
基金资助:河北省科技计划项目(14277706D)；河北省中医药管理局中医药类科研计划课题(2015011)


%0 Journal Article
%A 杨玉婷 
%+ 韶关市中医院,广东韶关512026
%@ 1007-0893
%T 房式十三针治疗围绝经期失眠症的临床疗效
%J 深圳中西医结合杂志
%D 2021
%N 7
%V 31
%K 围绝经期 失眠症 房式十三针 
%X 目的:观察房式十三针治疗围绝经期失眠症的临床疗效。方法:选取韶关市中医院妇科门诊在2019年1月至2019年12月期间收治的60例围绝经期失眠症患者,随机分成观察组与对照组,各30例。观察组给予房式十三针配穴针刺法治疗,对照组给予阿普唑仑片治疗,观察两组患者的治疗总有效率以及治疗后4周随访判定远期疗效。结果:观察组患者治疗总有效率为96.67%,高于对照组的76.67%,差异具有统计学意义(P0.05)。治疗后两组患者的PSQI评分均低于治疗前,且观察组低于对照组,差异具有统计学意义(P%U http://qikan.cqvip.com/Qikan/Article/Detail?id=7104870240
%W 重庆维普资讯有限公司
%Z 被引量:1


%0 Journal Article
%A 谢晨 %A 于心同 %A 刘臻 %A 杨文佳 %A 陈云飞 
%+ 上海中医药大学附属岳阳中西医结合医院中心实验室,上海200437
%@ 1000-1719
%T 针灸治疗围绝经期失眠
%J 辽宁中医杂志
%D 2014
%N 11
%V 41
%K 围绝经期失眠 针灸 临床 实验 
%X 围绝经期是女性必经的一个阶段,而围绝经期失眠的发病率逐渐升高。文章从针灸治疗围绝经期失眠的临床研究和动物实验方面对针灸治疗围绝经期失眠现状作一简要综述。
%U http://qikan.cqvip.com/Qikan/Article/Detail?id=663031577
%W 重庆维普资讯有限公司
%Z 被引量:7
基金资助:上海市教育委员会科研创新项目(14YZ063)；上海市卫生局中医药科研基金(2012QL019A)；上海市卫生局项目(20110423)；上海市科委项目(12401904100)；上海市科委项目(13401900307)


%0 Journal Article
%A 林文馨 %A 周建华 %A 韩盈盈 
%+ 上海市第八人民医院,上海200235
%@ 1000-3649
%T 针灸联合清热安神汤对痰热内扰型围绝经期失眠症患者睡眠质量的影响分析
%J 四川中医
%D 2022
%N 6
%V 40
%K 针灸 清热安神汤 痰热内扰型 围绝经期 失眠症 睡眠质量 
%X 目的:对针灸联合清热安神汤对痰热内扰型围绝经期失眠症患者睡眠质量的影响进行分析。方法:选取104例痰热内扰型围绝经期失眠症患者为研究对象,按照随机数表法分为观察组与对照组各52例。对照组予以常规西医治疗,观察组采用针灸联合清热安神汤治疗。分析治疗前及治疗2个月后,两组中医症候(睡眠不安、心烦易怒、胸闷脘痞、头晕目眩)积分变化；记录两组患者在治疗前及治疗2个月时,其睡眠质量[匹兹堡睡眠质量指数(PSQI)]、围绝经期症状[Kupperman指数(MI)]及生活质量[围绝经期综合征生活质量评定量表(MENQOL)]评分变化。结果:治疗2个月后,两组患者睡眠不安、心烦易怒、胸闷脘痞、头晕目眩积分低于治疗前(P%U http://qikan.cqvip.com/Qikan/Article/Detail?id=00002FCO453G7JP0MLDO3JPXM9R
%W 重庆维普资讯有限公司
%Z 被引量:9
基金资助:上海市进一步加快中医药事业发展三年行动计划(2018年~2020年)项目-中医专科培育项目(编号:ZY(2018~2020)-RCPY-1028)


%0 Journal Article
%A 张淑君 %A 原莎莎 %A 李晓雨 %A 高妤 
%+ 河南中医药大学第三附属医院,河南郑州450008
%@ 1674-7860
%T 针药并用治疗围绝经期妇女失眠验案
%J 中医临床研究
%D 2020
%N 2
%V 12
%K 围绝经期妇女 失眠 针刺 中药 
%X 目前失眠问题广泛困扰着围绝经期妇女,其高发率已经严重影响了患者的身心健康及正常生活。现代医学治疗失眠常使用镇静催眠、抗抑郁类药物,不良反应大,不易被患者接受。笔者采用中医针刺疗法结合中药治疗围绝经期妇女失眠,疗效显著。
%U http://qikan.cqvip.com/Qikan/Article/Detail?id=7101187106
%W 重庆维普资讯有限公司
%Z 被引量:4
基金资助:河南省中医科学研究专项课题(2017ZY2024)。


%0 Journal Article
%A 韩煜 %A 周婷 
%+ 安徽中医药大学,安徽合肥230038
%@ 1674-7860
%T 周婷主任针药结合治疗围绝经期失眠验案
%J 中医临床研究
%D 2021
%N 10
%V 13
%K 围绝经期失眠 针刺 中药 
%X 总结周婷主任医师针刺结合方药治疗围绝经期失眠的诊疗思路及治疗经验。周主任分析围绝经期失眠病位主要在心、肾,并与肝、脾关系密切,病机属心肾不交,阴阳失调。在临床治疗中运用针刺结合中药这一特色疗法,并以补肾宁心调和阴阳为治则治疗围绝经期失眠,旨在为临床治疗围绝经期失眠提供新的思考与借鉴。
%U http://qikan.cqvip.com/Qikan/Article/Detail?id=7104992793
%W 重庆维普资讯有限公司
%Z 被引量:1


%0 Journal Article
%A 关慧泉 %A 刘宇 
%+ 北京市宣武中医医院中医门诊,北京100050
%@ 1002-2619
%T 安神促眠方联合调督安神针法对围绝经期心肾不交型失眠的改善及性激素水平的影响
%J 河北中医
%D 2019
%N 1
%V 41
%K 入睡和睡眠障碍 围绝经期 心肾不交 针刺疗法 中药疗法 
%X 目的观察安神促眠方联合调督安神针法对围绝经期心肾不交型失眠的改善及性激素水平的影响。方法将94例围绝经期心肾不交型失眠患者按照随机数字表法分为2组。对照组47例予安神促眠方治疗,治疗组47例在对照组治疗基础上加调督安神针法治疗。2组均治疗4周后统计疗效,比较2组治疗前后匹兹堡睡眠质量指数(PSQI)评分、围绝经期综合征生活质量评定量表(MENQOL)评分、中医证候评分及血清雌二醇(E2)、卵泡刺激素(FSH)、黄体生成激素(LH)水平变化。结果治疗组总有效率89. 36%,对照组总有效率72. 34%,治疗组总有效率高于对照组(P %U http://qikan.cqvip.com/Qikan/Article/Detail?id=7001242099
%W 重庆维普资讯有限公司
%Z 被引量:16
基金资助:北京市科学技术研究与发展计划项目(编号:2015YS001183)


%0 Journal Article
%A 刘苗苗 %A 杨丹红（指导） 
%+ 浙江中医药大学第三临床医学院,杭州310053
%@ 1008-1879
%T 针灸治疗围绝经期综合征的临床研究概况
%J 按摩与康复医学
%D 2012
%N 3
%K 围绝经期综合征 针灸治疗 临床研究 
%X 围绝经期综合征（PMS）是指妇女绝经前后、手术摘除卵巢或其他原因造成卵巢功能低下而引起的一系列以自主神经功能紊乱为主的症候群.主要表现为潮热汗出、月经紊乱、五心烦热、头胀头痛、心悸失眠、烦躁易怒、肌肉关节酸楚或疼痛等症状,属中医脏躁、郁证、断经前后诸症等范畴.现代医学对本病主要采用对症和激素替代治疗（HRT）为主,但有一定诱发乳腺癌、静脉血栓、甚至子宫内膜癌等疾病的风险性.针灸是一种中国特有的治疗疾病的手段,近年来有关针灸治疗围绝经期综合征的研究取得了一定的进展,现综述如下.
%U http://qikan.cqvip.com/Qikan/Article/Detail?id=40805102
%W 重庆维普资讯有限公司
%Z 被引量:0


%0 Journal Article
%A 张婉容 %A 金园园 
%+ 广州市番禺区中心医院康复科,广东广州511400
%@ 0255-2930
%T “引气归元针法”配合涌泉穴艾灸治疗心肾不交型围绝经期失眠症临床疗效观察
%J 中国针灸
%D 2018
%N 12
%V 38
%K 围绝经期失眠症,心肾不交型 针刺 艾灸 引气归元 穴,涌泉 
%X 目的:观察"引气归元针法"配合涌泉穴艾灸治疗心肾不交型围绝经期失眠症的临床疗效。方法:将100例心肾不交型围绝经期失眠患者随机分为药物组和针灸组,每组50例。药物组服用舒乐安定和谷维素；针灸组给予"引气归元针法"配合涌泉穴艾灸治疗,10 d为一疗程,共治疗2个疗程。治疗前后,采用匹兹堡睡眠质量指数(PSQI)量表评价两组患者睡眠质量改善情况,并比较两组的临床疗效。结果:治疗2个疗程后,针灸组PSQI总评分(4.88±1.80)明显低于药物组总评分(8.00±1.93),差异有统计学意义(P%U http://qikan.cqvip.com/Qikan/Article/Detail?id=6100031103
%W 重庆维普资讯有限公司
%Z 被引量:60


%0 Journal Article
%A 廖婵 %A 张聪 
%+ 江西省萍乡市人民医院,江西萍乡337000
%@ 1009-4393
%T 中药膏方联合高压电位治疗女性围绝经期和绝经后重度睡眠障碍的疗效观察
%J 当代医学
%D 2020
%N 18
%V 26
%K 围绝经期 重度睡眠障碍 中药膏方 高压电位 
%X 目的观察中药膏方联合高压电位治疗女性围绝经期和绝经后重度睡眠障碍的临床疗效。方法选取2017年6月至2019年6月本科收治的80例围绝经期和绝经后有重度睡眠障碍患者,随机分为两组,各40例。对照组予以常规针灸治疗,治疗组在对照组基础上予以安神膏和高压电位治疗,两组均治疗4周,比较两组疗效及治疗前后睡眠情况(PSQI评分)。结果治疗4周后,两组PSQI评分均降低,治疗组总有效率为87.5%,对照组总有效率为77.5%,两组比较差异有统计学意义(P%U http://qikan.cqvip.com/Qikan/Article/Detail?id=7102042509
%W 重庆维普资讯有限公司
%Z 被引量:0


%0 Journal Article
%A 王晓东 
%+ 长春中医药大学附属医院,130021
%@ 1673-7555
%T 推拿疗法治疗围绝经期综合征(肾阴虚证)的临床疗效观察
%J 中国实用医药
%D 2010
%N 29
%V 5
%K 围绝经期综合征 肾阴虚证 推拿疗法 
%X 目的通过临床研究,进一步总结推拿疗法治疗围绝经期综合征(肾阴虚证)的临床疗效,探讨推拿治疗围绝经综合征(肾阴虚证)的作用机制。方法本研究以推拿疗法对30例围绝经期综合征(肾阴虚证)患者进行治疗,采用治疗前后自身对照方法,制定证候观察评分表统一评分,计算治疗前后总积分值,评定疗效。结果 30例患者中,治愈3例(10%),显效8例(26.7%),有效15例(50%),无效4例(13.3%),总有效率86.7%。本方改善烘热、汗出、烦躁易怒、失眠多梦等围绝经期综合征(肾阴虚证)的主要症状的疗效明显,在整个治疗过程中并未发现有明显副作用。结论推拿疗法具有滋肾养阴、调整阴阳的功效,对围绝经期综合征(肾阴虚证)有较好的疗效。
%U http://qikan.cqvip.com/Qikan/Article/Detail?id=35606325
%W 重庆维普资讯有限公司
%Z 被引量:9


%0 Journal Article
%A 陈晞 
%+ 上海市长宁区天山中医院针灸科,上海200051
%@ 0256-7415
%T 揿针联合黄连阿胶汤治疗肾虚肝郁型围绝经期失眠症临床观察
%J 新中医
%D 2018
%N 1
%V 50
%K 失眠 围绝经期 肾虚肝郁型 揿针 黄连阿胶汤 失眠严重指数量表(ISI) 
%X 目的:观察揿针联合黄连阿胶汤治疗肾虚肝郁型围绝经期失眠症的临床疗效。方法:将120例肾虚肝郁型围绝经期失眠症患者随机分为针药组、中药组和西药组,每组40例。针药组采用揿针联合黄连阿胶汤治疗,中药组采用黄连阿胶汤治疗,西药组予艾司唑仑片治疗。评估3组治疗效果,观察患者治疗前后失眠严重指数量表(ISI)评分的变化,记录中医症状的发生率。结果:针药组总有效率90.0%,中药组总有效率67.5%,西药组总有效率82.5%。针药组的总有效率高于中药组(P0.05)。治疗后,3组入睡困难、睡眠维持困难、早醒指数评分及ISI总分均较治疗前降低(P0.05)；针药组入睡困难和睡眠维持困难评分治疗前后差值均高于西药组和中药组(P0.05)。治疗后,针药组及中药组情绪抑郁、善太息、潮热汗出、急躁易怒、五心烦热发生率均较治疗前降低(P%U http://qikan.cqvip.com/Qikan/Article/Detail?id=674289717
%W 重庆维普资讯有限公司
%Z 被引量:19
基金资助:国家中医药管理局"十二五"重点专科建设项目；上海市长宁区中医针灸特色专科建设项目(20152003)；上海市"杏林新星"培养计划项目(ZYSNXD011-RC-XLXX-20130041)


%0 Journal Article
%A 邹婧怡 %A 谢星宇 %A 李薇晗 %A 阎路达 %A 黄丹 %A 王博林 %A 符文彬 
%+ 广州中医药大学第七临床医学院,广东深圳518120
%@ 1007-3213
%T 针刺联合精灸治疗心肾不交型围绝经期失眠的临床观察
%J 广州中医药大学学报
%D 2023
%N 8
%V 40
%K 针刺 精灸 心肾不交 围绝经期失眠 匹兹堡睡眠质量指数 临床观察 
%X 【目的】观察针刺联合精灸治疗心肾不交型围绝经期失眠的临床疗效。【方法】将60例心肾不交型围绝经期失眠患者随机分为观察组和对照组,每组各30例,对照组给予常规针刺治疗,观察组在对照组针刺治疗的基础上,联合精灸疗法治疗。每周治疗3次,共治疗4周。治疗4周后,观察2组患者治疗前后及随访时匹兹堡睡眠质量指数(PSQI)各项评分及总评分的变化情况。比较2组患者治疗前后心肾不交型中医证候量表评分的变化情况。【结果】(1)治疗后,2组患者的PSQI评分明显改善(P0.05)。(3)治疗后,2组患者的中医证候评分明显改善(P%U http://qikan.cqvip.com/Qikan/Article/Detail?id=7110099892
%W 重庆维普资讯有限公司
%Z 被引量:1
基金资助:广东省名中医传承工作室建设资助项目[编号:粤中医办函(2020)1号]；深圳市政府“医疗卫生三名工程”广东省中医院符文彬教授针灸学团队项目(编号:SZSM201806077)。


%0 Journal Article
%A 文幸 %A 米建平 
%+ 广东省中医院针灸科,广东广州510120
%@ 0256-7415
%T 艾灸背俞穴联合电针治疗围绝经期睡眠障碍临床观察
%J 新中医
%D 2013
%N 5
%V 45
%K 睡眠障碍 围绝经期 针灸疗法 艾灸 电针 背俞穴 
%X 目的:观察艾灸背俞穴联合电针治疗围绝经期睡眠障碍的临床疗效。方法:将60例患者随机分为2组各30例。对照组采用电针治疗,治疗组采用艾灸背俞穴联合电针治疗。治疗前、后进行睡眠状况评分,比较2组临床疗效。结果:临床疗效总有效率治疗组86.7%,对照组63.3%,2组总有效率比较,差异有显著性意义(P%U http://qikan.cqvip.com/Qikan/Article/Detail?id=45535654
%W 重庆维普资讯有限公司
%Z 被引量:15


%0 Journal Article
%A 张金静 %A 汪林英 %A 翟静静 %A 张庆萍 %A 袁爱红 %A 杨骏 
%+ 安徽中医药大学第一附属医院,安徽合肥230031
%@ 2095-7246
%T 针药结合治疗绝经过渡期绝经相关症状临床研究
%J 安徽中医药大学学报
%D 2018
%N 3
%V 37
%K 绝经过渡期 绝经相关症状 电针 中药 针药结合 
%X 目的比较针药结合、电针、中药3种不同疗法治疗绝经过渡期绝经相关症状的临床疗效。方法将符合纳入标准的患者随机分为针药结合组、电针组和中药组各20例,治疗8周后观察并比较3组临床疗效、绝经症状评价量表(menopause rating scale,MRS)评分、围绝经期生存质量量表(menopause-specific quality of life questionnaire,MENQOL)评分。结果治疗8周后,3组临床疗效的分布比较,差异无统计学意义(P>0.05)。在降低MRS、MENQOL评分方面,针药结合组与电针组、中药组比较,差异具有统计学意义(P0.05)。结论在改善绝经过渡期患者绝经症状方面,针药结合组疗效优于电针组和中药组。
%U http://qikan.cqvip.com/Qikan/Article/Detail?id=675676523
%W 重庆维普资讯有限公司
%Z 被引量:6
基金资助:安徽中医药大学科研项目(2016fy025)；杨骏全国名老中医药专家传承工作室项目；2016-2018年安徽高校科研创新平台团队项目(2015TD033)


%0 Journal Article
%A 秦媛媛 %A 朱华 %A 李方远 %A 郎琰 %A 袁振洁 %A 王政研 
%+ 成都中医药大学针灸推拿学院,四川成都610000
%@ 1000-1719
%T 耳穴疗法为主治疗围绝经期综合征的研究进展
%J 辽宁中医杂志
%D 2017
%N 12
%V 44
%K 围绝经期综合征 耳穴疗法 围绝经期失眠症 临床研究 
%X 围绝经期综合征发病率高,严重影响患者的生活质量。文章整理近10年耳穴疗法为主治疗围绝经期综合征的研究现状,结论指出,耳穴疗法作为针灸中的特色治疗,安全有效、操作简便、患者依从性好,并且耳穴疗法在围绝经期失眠症的治疗上具有一定研究价值。
%U http://qikan.cqvip.com/Qikan/Article/Detail?id=674291002
%W 重庆维普资讯有限公司
%Z 被引量:9
基金资助:国家自然科学基金(81503670)


%0 Journal Article
%A 王晓宇 
%+ 南阳市中心医院针灸科,河南南阳473000
%@ 1003-8450
%T 耳穴揿针联合穴位贴敷治疗围绝经期失眠心肾不交证52例临床观察
%J 甘肃中医药大学学报
%D 2023
%N 4
%V 40
%K 围绝经期失眠 心肾不交证 耳穴揿针 穴位贴敷 临床疗效 
%X 目的观察耳穴揿针联合穴位贴敷治疗围绝经期失眠心肾不交证的临床疗效。方法将104例围绝经期失眠心肾不交证患者采用随机数字表法分为对照组和治疗组,各52例。对照组选取涌泉、神阙、足三里穴进行穴位贴敷,每次贴敷3~5 h；治疗组在对照组治疗方法的基础上给予耳穴揿针,以心、神门穴为主穴,三焦、交感为配穴。2组均隔日治疗1次,7次为1个疗程,共治疗3个疗程。治疗3个疗程后比较2组的临床疗效,以及治疗前后匹兹堡睡眠质量指数量表(PSQI)评分、Kupperman index(KI)量表评分、焦虑自评量表(SAS)评分和抑郁自评量表(SDS)评分。结果治疗组总有效率为98.08%(51/52),对照组为86.54%(45/52),2组比较差异有统计学意义(P%U http://qikan.cqvip.com/Qikan/Article/Detail?id=7110469524
%W 重庆维普资讯有限公司
%Z 被引量:1


%0 Journal Article
%A 刘立芳 %A 孟繁词 %A 丛慧芳 
%+ 黑龙江中医药大学,黑龙江哈尔滨150040
%@ 1671-5535
%T 定坤丹联合耳针治疗围绝经期伴睡眠障碍患者的疗效观察
%J 中文科技期刊数据库（全文版）医药卫生
%D 2021
%N 7
%K 围绝经期 定坤丹 耳揿针 睡眠障碍 PSQI评分 
%X 探讨用定坤丹联合耳揿针对围绝经期伴睡眠障碍患者的疗效研究。方法:收集60例近期就诊于黑龙江中医药大学附属第二医院的女性围绝经期并且合并睡眠障碍的患者的临床病例并进行分析,对照组患者服用定坤丹,研究组患者定坤丹联合耳针疗法进行治疗,同时观察两组患者的疗效、PSQI评分、Kupperman表改良评分,以及LH、FSH和E2水平。结果:与治疗前相比,治疗后患者的睡眠情况均有明显改善,对照组有效率63.3%,研究组有效率86.7%。结论:定坤丹联合耳针治疗围绝经期伴睡眠障碍患者的临床疗效显著,可以有效改善患者的睡眠情况。
%U http://qikan.cqvip.com/Qikan/Article/Detail?id=1000003109824
%W 重庆维普资讯有限公司
%Z 被引量:0


%0 Journal Article
%A 王娓秀 %A 胡谍燕 
%+ 南昌市洪都中医院妇科,江西南昌330000
%@ 1003-8914
%T 足浴配合耳穴压豆治疗围绝经期失眠临床研究
%J 光明中医
%D 2020
%N 17
%V 35
%K 不寐 中药足浴 耳穴压豆 围绝经期失眠 睡眠质量 
%X 目的探究中药足浴配合耳穴压豆治疗围绝经期失眠的临床效果.方法选择门诊收治诊断为围绝经期失眠的90例患者,并随机分成对照组和试验组,各45例.对照组采用常规镇静催眠药物治疗,试验组则在此基础上添加中药足浴配合耳穴压豆治疗,对2组患者治疗前后的睡眠质量及治疗后的临床效果进行评估.结果2组患者治疗前的匹兹堡睡眠质量指数(Pittsburgh sleep quality index,PSQI)量表评分无明显差异(P>0.05)；治疗后,试验组的PSQI量表评分低于对照组,且差异显著(P%U http://qikan.cqvip.com/Qikan/Article/Detail?id=7103016895
%W 重庆维普资讯有限公司
%Z 被引量:6
基金资助:江西省中医药管理局基金项目(No.2019B173)。


%0 Journal Article
%A 姚海鹰 %A 郭景虎 
%+ 上海市嘉定区徐行镇社区卫生服务中心中医科,上海嘉定201809
%@ 2095-7629
%T 联用针灸疗法与滋养肝肾疗法对围绝经期失眠患者进行治疗的效果分析
%J 当代医药论丛
%D 2015
%N 20
%V 13
%K 围绝经期 失眠 滋养肝肾 针灸 
%X 目的 :探讨联合使用针灸疗法与滋养肝肾疗法对围绝经期发生失眠的患者进行治疗的临床效果。方法 :对2013年1月~2015年1月期间我院收治的80例围绝经期发生失眠患者的临床资料进行回顾性研究。我们将这80例患者随机分为观察组和对照组,每组各有40例患者。为对照组患者使用滋养肝肾疗法进行治疗。在此基础上,为观察组患者加用针灸疗法进行治疗。治疗结束后,比较两组患者治疗的效果和不良反应的发生率。结果 :观察组患者进行治疗的总有效率明显高于对照组患者,二者相比差异具有显著性(P%U http://qikan.cqvip.com/Qikan/Article/Detail?id=81898765504849535048485056
%W 重庆维普资讯有限公司
%Z 被引量:4


%0 Journal Article
%A 于小普 %A 赵海芹 %A 张婕妤 %A 邵素菊 
%+ 南阳市中医院针灸推拿科,河南南阳473000
%@ 0256-7415
%T 针刺联合天王补心丹治疗心肾不交型围绝经期失眠临床研究
%J 新中医
%D 2022
%N 9
%V 54
%K 围绝经期失眠 心肾不交型 针刺 天王补心丹 性激素 匹兹堡睡眠质量指数 中医证候积分 
%X 目的:观察针刺联合天王补心丹治疗心肾不交型围绝经期失眠的临床疗效。方法:选择心肾不交型围绝经期失眠患者104例,按随机数字表法分为对照组和观察组各52例。对照组给予天王补心丹口服,观察组在对照组基础上给予针刺治疗。比较2组治疗前后匹兹堡睡眠质量指数(PSQI)评分及中医证候积分,检测治疗前后性激素[黄体生成激素(LH)、雌二醇(E_(2))、及卵泡刺激素(FSH)]水平,并评价临床疗效。结果:观察组总有效率为92.31%,高于对照组76.92%,差异有统计学意义(P0.05)。治疗后,2组PSQI评分、中医证候积分较治疗前降低,且观察组PSQI评分、中医证候积分均低于对照组,差异均有统计学意义(P0.05)。与治疗前比较,治疗后2组E_(2)升高,LH、FSH降低(P%U http://qikan.cqvip.com/Qikan/Article/Detail?id=7107365755
%W 重庆维普资讯有限公司
%Z 被引量:6
基金资助:国家中医药管理局河南邵氏针灸流派传承工作室第二期建设项目(国中医药人教函[2019]62号)。


%0 Journal Article
%A 俞鑫佳 %A 王松根 
%+ 浙江中医药大学,杭州310053
%@ 1005-0957
%T 穴位埋线治疗女性更年期失眠疗效观察
%J 上海针灸杂志
%D 2015
%N 4
%V 34
%K 围绝经期综合征 失眠症 PSQI评分 针刺 穴位疗法 埋线 
%X 目的观察穴位埋线治疗女性更年期失眠的临床疗效。方法选取门诊女性更年期失眠患者60例,随机均衡分成埋线组和针刺组,每组30例。埋线组选取心俞、肝俞、脾俞、肾俞、气海、关元、内关、足三里、三阴交进行埋线治疗,每星期1次,连续埋3次为1个疗程；针刺组选取与埋线组相同的穴位,常规刺法,每星期3次,疗程同埋线组。以匹兹堡睡眠质量指数(PSQI)量表评分,于疗程结束后30 d随访观察持续疗效。结果两组总有效率比较差异无统计学意义(P>0.05),治疗前后PSQI评分组内比较差异均有统计学意义(P%U http://qikan.cqvip.com/Qikan/Article/Detail?id=664506934
%W 重庆维普资讯有限公司
%Z 被引量:25


%0 Journal Article
%A 王春华 %A 陈可莹 %A 李凯利 
%+ 新疆维吾尔自治区中医医院妇科,新疆乌鲁木齐830000
%@ 1009-3931
%T 耳穴贴敷辨病施治对围绝经期综合征症状改善的疗效观察
%J 新疆中医药
%D 2017
%N 6
%V 35
%K 围绝经期综合征 耳穴贴敷 临床研究 
%X 目的观察耳穴贴敷辨病施治对围绝经期综合征症状改善的临床疗效。方法选取符合纳入标准的围绝经期综合征患者100例,随机分为治疗组、对照组,各50例。治疗组予耳穴贴敷。对照组服用谷维素。两组的治疗周期均为4周。治疗后,进行Kuppemmn指数症状评分,并评价女性激素促卵泡生长激素(FSH)、促黄体生成激素(LH)、雌二醇(E2)。结果治疗组在血管舒缩、失眠、易激动、抑郁、头痛、皮肤蚁走感等方面,与对照组比较,差异均有统计学意义(P均0.05)。结论耳穴贴敷辨病施治能够改善部分自主神经症状。
%U http://qikan.cqvip.com/Qikan/Article/Detail?id=674243050
%W 重庆维普资讯有限公司
%Z 被引量:5
基金资助:新疆医科大学大学生创新计划(CX2016034)


%0 Journal Article
%A 金亚蓓 %A 郑利芳 %A 刘芳 %A 项洪艳 
%+ 浙江省中西医结合医院针灸科,浙江杭州310003
%@ 1673-7717
%T 穴位埋线对围绝经期月经失调患者Kupperman评分的影响
%J 中华中医药学刊
%D 2012
%N 8
%V 30
%K 穴位埋线 KUPPERMAN评分 围绝经期 围绝经期综合征 
%X 目的:探讨穴位埋线对围绝经期综合征的预防作用。方法:将276例患者随机分为埋线组和对照组,每组138例。埋线组选取大椎、关元、气海、中脘、肾俞、曲池、足三里进行穴位埋线治疗,对照组选取相同的穴位,注射器针头垂直进针后但不埋入羊肠线,其余操作同埋线组。两组均为7天1次,连续埋4次为1个周期,共埋2个周期。治疗前后观察两组患者Kupperman评分和各项症状评分。结果:埋线组治疗后Kupperman评分显著低于对照组(P0.05)。结论:穴位埋线能有效的降低围绝经期月经失调患者围绝经期综合征的发生,并能显著改善患者潮热出汗、失眠、焦躁、忧郁、疲倦乏力等症状,而对感觉异常、头晕、肌肉骨关节疼痛、头痛、心悸、皮肤移走感等症状无明显影响。说明穴位埋线对为围绝经期综合征有一定的预防作用。
%U http://qikan.cqvip.com/Qikan/Article/Detail?id=42987097
%W 重庆维普资讯有限公司
%Z 被引量:6
基金资助:杭州市卫生局资助项目(2009A020)


%0 Journal Article
%A 闫雪丽 %A 于远东 %A 杨丹丹 
%+ 河南省直第三人民医院,河南郑州450006
%@ 1001-5302
%T 针刺结合香附汤加减治疗围绝经期失眠肝郁气滞证的临床研究
%J 中国中药杂志
%D 2020
%N 6
%V 45
%K 针刺 香附汤加减 围绝经期失眠 肝郁气滞证 
%X 评价针刺联合香附汤加减治疗围绝经期失眠肝郁气滞证的疗效及安全性。将120例患者随机分为对照组和治疗组,各60例,分别给予艾司唑仑片、针刺结合香附汤加减,疗程均为16周。比较2组患者治疗前后爱泼沃斯嗜睡量表(ESS),匹兹堡睡眠质量指数(PSQI),汉密尔顿焦虑量表(HAMA)和中医症状评分；采用多导睡眠监测仪监测睡眠进程和睡眠结构；检测血清黄体生成素(LH)、卵泡激素(FSH)和雌二醇(E2)的含量；观察2组临床疗效和不良反应发生率。研究期间脱落4例。治疗组总有效率91.5%,高于对照组的75.4%(P%U http://qikan.cqvip.com/Qikan/Article/Detail?id=7101862033
%W 重庆维普资讯有限公司
%Z 被引量:30
基金资助:中国药学会全国医药经济信息网科技传播创新工程项目(CMEI2019KPYG00208)。


%0 Journal Article
%A 方艳 %A 章浩 %A 胡赫其 %A 刘慧华 %A 程卫珍 
%+ 浙江中医药大学附属金华中医院,321017
%@ 1008-7664
%T 耳部全息刮痧治疗围绝经期失眠症的临床分析
%J 浙江临床医学
%D 2023
%N 4
%V 25
%K 耳部全息刮痧 围绝经期综合征 失眠症 
%X 目的探讨耳部全息刮痧疗法治疗围绝经期失眠症的临床疗效。方法本研究共纳入60例围绝经期失眠症患者,根据随机数表法分为观察组30例和对照组30例。对照组采用中药汤剂内服法治疗,观察组采用耳部全息刮痧疗法,共治疗4周。比较治疗前后匹兹堡睡眠质量指数量表(PSQI)、阿森斯失眠量表(AIS)评分变化,并评价疗效。结果两组治疗后,观察组总有效率为96.7%,对照组为73.3%,两组疗效差异有统计学意义(P%U http://qikan.cqvip.com/Qikan/Article/Detail?id=7109688270
%W 重庆维普资讯有限公司
%Z 被引量:1
基金资助:浙江省金华市中医药科学技术研究计划项目(2022KY21)。


%0 Journal Article
%A 王博 %A 谢俊 %A 吴松 
%+ 湖北省武汉市七医院,湖北武汉430071
%@ 1005-0779
%T 耳穴压丸联合背部循经走罐治疗围绝经期失眠症的临床观察
%J 针灸临床杂志
%D 2017
%N 3
%V 33
%K 围绝经期失眠 耳穴 走罐 
%X 目的:观察耳穴压丸联合背部循经走罐治疗围绝经期失眠症的临床疗效。方法:95例患者随机分为两组,其中观察组采用耳穴压丸,每日上午、下午及晚上临睡前每穴轻按压30~60 s,42天为一疗程；午后背部循经走罐,7天1次,6次为一疗程。对照组每晚睡前口服艾司唑仑片1 mg,42天为一疗程。1个疗程结束后观察临床疗效。结果:观察组治疗结束时、治疗结束后1周及治疗结束后2周的总有效率分别为85.7%、85.7%、79.6%,对照组总有效率分别为68.9%、20%、4.4%,两组间总有效率比较均具有显著差异性(P0.05)；两组间比较,观察组睡眠质量评分、睡眠时间评分、日间功能障碍评分及总分均显著低于对照组(P%U http://qikan.cqvip.com/Qikan/Article/Detail?id=671787582
%W 重庆维普资讯有限公司
%Z 被引量:17
基金资助:湖北省教育科学"十二五"规划课题；编号:2014B095


%0 Journal Article
%A 师维 %A 郑倩华 %A 鲁凌云 %A 黄活石 %A 罗芳丽 %A 王欣月 %A 李瑛 
%+ 成都中医药大学针灸推拿学院,四川成都610075
%@ 1000-3649
%T 近10年针灸治疗围绝经期睡眠障碍临床研究述评
%J 四川中医
%D 2016
%N 4
%V 34
%K 围绝经期睡眠障碍 针灸治疗 研究述评 
%X 睡眠障碍是我国围绝经期妇女较为常见的一种症状,针灸治疗安全、疗效明确,本文通过整理近10年间针灸治疗此病的文献,总结介绍现阶段围绝经期睡眠障碍的针灸疗法研究现状,并强调针灸治疗结合心理干预治疗围绝经期睡眠障碍的重要性,为临床针灸治疗此病提供参考,以期提高疗效。
%U http://qikan.cqvip.com/Qikan/Article/Detail?id=668635680
%W 重庆维普资讯有限公司
%Z 被引量:6
基金资助:"十二五"国家科技支撑计划项目--围绝经期综合征针灸干预优效性随机对照研究(编号:2012BAI24B01-34)


%0 Journal Article
%A 周月娟 %A 李娟 
%+ 江西省南昌市洪都中医院妇科,南昌330038
%@ 1006-2238
%T 耳穴压豆结合中药治疗围绝经期综合征的分析
%J 江西医药
%D 2016
%N 2
%V 51
%K 耳穴压豆 中药组方 围绝经期综合征 临床疗效 
%X 目的总结耳穴压豆与中药组方相结合治疗围绝经期综合征的临床效果。方法将102例围绝经期综合征患者随机分为治疗组(36例)、中药对照组(32例)以及西药对照组(34例),治疗组采用耳穴压豆与中药组方相结合方法进行治疗,中药对照组采用中药组方治疗,西药对照组使用尼尔雌醇治疗。对3组患者的临床治疗效果以及治疗前后的Kupperman总分及相关的症状进行积分计算。结果治疗组总有效率达到94.4%,中药对照组和西药对照组分别为78.1%和73.5%,治疗组明显高于其余两组(P%U http://qikan.cqvip.com/Qikan/Article/Detail?id=668040016
%W 重庆维普资讯有限公司
%Z 被引量:7


%0 Journal Article
%A 付梦华 
%+ 黑龙江省牡丹江机车医院内科,157013
%@ 1000-9906
%T 针灸治疗围绝经期综合征临床观察
%J 黑龙江中医药
%D 2004
%N 6
%V 33
%K 围绝经期综合征 针灸治疗 临床观察 烦躁 临床疗效观察 记忆力减退 绝经前后 血压波动 胸闷 汗出 
%X 围绝经期综合征是指妇女在绝经前后出现的除月经失调外，烘热汗出、烦躁易怒、心悸、失眠、胸闷、头痛、情志异常、记忆力减退、血压波动、腰腿酸痛等症状，也称为更年期综合征。现将讨论针灸对围绝经期综合征临床疗效观察。
%U http://qikan.cqvip.com/Qikan/Article/Detail?id=11236524
%W 重庆维普资讯有限公司
%Z 被引量:3


%0 Journal Article
%A 王玉香 
%+ 安徽省亳州市利辛县中医院,安徽亳州236700
%@ 2096-1219
%T 引阳入阴推拿配合气息导引法干预围绝经期失眠症的效果探讨
%J 智慧健康
%D 2020
%N 24
%V 6
%K 引阳入阴推拿 气息导引法 围绝经期 失眠 
%X 目的探讨和分析引阳入阴推拿配合气息导引法干预围绝经期失眠症的临床疗效。方法选取我院2019年1月至2019年12月期间收治的52例围绝经期失眠患者为对象展开此次临床研究。以随机分组的方式将患者分成各26例的参考组和研究组；为两组患者均提供相同的中医辨证治疗与健康指导,在此基础上,参考组患者口服舒乐安定,研究组患者接受引阳入阴推拿配合气息导引法干预；对比两组患者干预前后的睡眠状况以及临床治疗效果。结果两组患者干预前的PSQI评分各因子之间均无显著差异(P>0.05)；干预后,研究组患者的PSQI评分各因子评分均相互低于参考组,差异均有统计学意义(P%U http://qikan.cqvip.com/Qikan/Article/Detail?id=7103284128
%W 重庆维普资讯有限公司
%Z 被引量:2


%0 Journal Article
%A 闫兵 %A 马晓明 %A 周玮欣 %A 于海波 %A 杨卓欣 
%+ 广州中医药大学第四临床医学院,广东深圳518033
%@ 1000-0704
%T “调任通督”针刺法治疗围绝经期失眠临床疗效观察
%J 湖北中医杂志
%D 2021
%N 5
%V 43
%K 围绝经期失眠 “调任通督”针刺法 艾司唑仑片 
%X 围绝经期是妇女绝经前后的一段时期,从第1次月经不规律开始至停经后12个月内结束[1]。这一时期通常伴随着潮热、出汗、情绪不稳定、失眠等多种症状,其中最常见的是围绝经期失眠(PMI)[2]。失眠以难以入睡、夜间易醒、醒后难以入睡为主要特征,可影响生活和工作,降低生活质量,危害妇女身心健康[3]。然而,很少有效的疗法可用于治疗围绝经期的睡眠问题。
%U http://qikan.cqvip.com/Qikan/Article/Detail?id=7104826093
%W 重庆维普资讯有限公司
%Z 被引量:4
基金资助:第六批全国老中医药专家学术经验继承工作项目[国中医药人教发(2017)29号]；2021年度广东省中医药局科研项目-“调任通督”针刺法治疗轻中度产后抑郁障碍安全性和有效性的真实世界研究(项目编号:20211323)；广东省深圳市医疗卫生三名工程(项目编号:SZSM201612001)。


%0 Journal Article
%A 温学民 
%+ 天津市蓟州区中医医院针灸科,天津301900
%@ 1003-5052
%T 固本调气针刺法联合耳穴疗法对围绝经期失眠效果
%J 中国城乡企业卫生
%D 2023
%N 5
%V 38
%K 固本调气针刺法 耳穴疗法 围绝经期失眠 临床疗效 
%X 目的探讨固本调气针刺法联合耳穴疗法治疗围绝经期失眠的疗效,为围绝经期失眠的治疗提供参考方案。方法选取2018年3月—2020年3月天津市蓟州区中医医院收治的围绝经期失眠患者120例,随机分为对照组和治疗组各60例。对照组入院后给予耳穴疗法,取穴:耳穴神门、内分泌、脾、肾、心5个穴位(单侧),治疗组在此基础上给予固本调气针刺法,毫针刺法取穴:足三里(双)、太冲(双)、合谷(双)、印堂、百会、中脘、关元。刺血疗法,取穴:大椎、膈俞(双)、心俞(双)。麦粒灸方法,取穴:大椎、肾俞(双)、心俞(双)、关元、命门。比较两组临床疗效,匹茨堡睡眠质量指数量表(PSQI)评分,绝经期生存质量评分(MENQOL)评分,中医症候积分及雌二醇(E2)、促卵泡激素(FSH)、促黄体生成激素(LH)水平。结果治疗组治疗总有效率为95.00%,高于对照组的83.33%,差异有统计学意义(χ^(2)=5.005,P%U http://qikan.cqvip.com/Qikan/Article/Detail?id=7109932868
%W 重庆维普资讯有限公司
%Z 被引量:0


%0 Journal Article
%A 孟方 %A 龚卫娟 %A 廖月霞 %A 徐慧文 %A 王潇 
%+ 扬州大学护理学院,江苏扬州225001
%@ 0255-2930
%T 耳揿针联合耳尖放血对围绝经期失眠患者睡眠质量、神经内分泌水平的影响
%J 中国针灸
%D 2018
%N 6
%V 38
%K 围绝经期 失眠 耳揿针 耳尖放血 艾司唑仑 睡眠质量指数 5-羟色胺 
%X 目的:比较耳揿针联合耳尖放血与口服西药治疗围绝经期失眠的疗效差异,以及对患者神经内分泌水平的影响。方法:将90例围绝经期失眠患者随机分为观察组和对照组,每组45例。观察组采用耳揿针联合耳尖放血,穴位选取耳穴肾、心、肝、神门、交感、内分泌和耳尖,两耳交替治疗,每3天更换1次；对照组口服西药艾司唑仑1mg,每日1次,两组均4周为一疗程,连续治疗2个疗程。比较两组治疗前后匹兹堡睡眠质量指数(PSQI)、血清雌激素(E2)、5-羟色胺(5-HT)和去甲肾上腺素(NE)含量。结果:两组治疗后PSQI总分较治疗前均明显下降(均P0.05),治疗后,两组血清5-HT均有不同程度的提高,NE有不同程度的下降(均P%U http://qikan.cqvip.com/Qikan/Article/Detail?id=675430788
%W 重庆维普资讯有限公司
%Z 被引量:75


%0 Journal Article
%A 李清玲 
%+ 雅安市人民医院中西医结合康复医学科,四川雅安625000
%@ 1000-3649
%T 新型揿针治疗围绝经期失眠的临床研究
%J 四川中医
%D 2017
%N 6
%V 35
%K 新型揿针 围绝经期 失眠 
%X 目的:观察并评价新型揿针治疗围绝经期失眠的临床疗效及优势。方法:将104名受试者随机分为2组,揿针组(52例)采用清铃揿针,根据部位选择型号,一般耳穴选0.2mm×0.9mm,头面及四肢选0.2mm×1.5mm,取穴交感、心、内关、安眠等埋针治疗；针刺组(52例)采用华佗牌针灸针0.25mm×40mm,取穴神门、三阴交、太溪等行传统针刺治疗。两组均10天为一疗程,连续治疗3疗程,判定疗效。结果:治疗后1、2疗程针刺组临床疗效及对匹兹堡睡眠质量指数的改善优于揿针组(P0.05)。结论:研究表明新型揿针治疗围绝经期失眠疗效满意,无严重不良反应,患者依从性好,操作简便,值得推广。
%U http://qikan.cqvip.com/Qikan/Article/Detail?id=672394766
%W 重庆维普资讯有限公司
%Z 被引量:17


%0 Journal Article
%A 孙远征 %A 郝楠楠 
%+ 黑龙江中医药大学附属第二医院,黑龙江哈尔滨150001
%@ 1005-0779
%T 耳穴贴压法为主治疗心肾不交型围绝经期失眠的临床疗效观察
%J 针灸临床杂志
%D 2015
%N 1
%V 31
%K 围绝经期 失眠 心肾不交 耳穴贴压 匹兹堡睡眠质量指数 
%X 目的:观察耳穴贴压法为主治疗心肾不交型围绝经期失眠的临床疗效。方法:采用随机分组方法,将符合纳入标准的58例心肾不交型围绝经期失眠的患者随机分为观察组和对照组,每组29例,分别采用耳穴贴压结合电针法和单纯电针法治疗,治疗2个疗程后对比治疗前和治疗后两组的临床疗效和匹兹堡睡眠质量指数(Pittsburgh Sleep Quality Index,PSQI)评分。结果:观察组疗效显著优于对照组(P%U http://qikan.cqvip.com/Qikan/Article/Detail?id=663763087
%W 重庆维普资讯有限公司
%Z 被引量:16


%0 Journal Article
%A 娄慧萍 %A 韩文龙 %A 艾玲玲 %A 王国权 
%+ 宁海县妇幼保健院,浙江省宁海315600
%@ 1009-6906
%T 高压氧联合药物治疗围绝经期综合征的疗效观察
%J 中华航海医学与高气压医学杂志
%D 2016
%N 2
%V 23
%K 围绝经期综合征 联合药物治疗 疗效观察 植物神经功能紊乱 高压氧 雌激素替代治疗 卵巢功能减退 心理症状 
%X 围绝经期综合征是指中年女性在绝经前后由于卵巢功能减退引起雌激素分泌下降或波动而出现的一系列以植物神经功能紊乱为主伴有神经心理症状的症候群,主要表现为潮热、出汗、情绪不稳、心悸、胸闷、失眠、骨质疏松等,严重影响其生活质量.围绝经期综合征的主要治疗方法是雌激素替代治疗,其他辅助治疗方式也对围绝经期综合征的治疗有一定的帮助,譬如针灸、中医、心理治疗等.
%U http://qikan.cqvip.com/Qikan/Article/Detail?id=669122409
%W 重庆维普资讯有限公司
%Z 被引量:3


%0 Journal Article
%A 罗淑婷 %A 刘成勇 %A 姜媛媛 %A 王晓秋 %A 奚晗清 %A 吴文忠 %A 秦珊 
%+ 南京中医药大学附属医院针灸康复科,南京210029
%@ 1674-3849
%T 针刺治疗失眠症的文献计量学分析
%J 世界科学技术-中医药现代化
%D 2021
%N 12
%V 23
%K 失眠 针刺疗法 临床研究 文献计量学研究 
%X 目的系统分析针刺干预失眠症国内外相关文献的基本特征、研究内容及方向。方法以中国知识资源总库、万方数据库、维普数据库、Web of Science数据库为文献资料来源,采用文献计量学方法对符合标准的文献进行归纳和总结。结果共检索到相关文献2327篇,其中符合标准的中文文献有147篇和英文文献有53篇,分别发表在30种和36种期刊上,其中《中国针灸》和《Trails》刊载量最多,发文量总体呈波浪式上升趋势。失眠类型主要包括:慢性失眠症,围绝经期失眠,肿瘤相关失眠等。干预措施包括:针刺,针刺联合中药,针刺联合西药,针刺联合认知行为疗法(Cognitive behavioral therapy for insomnia,CBT-I),针刺联合其他中医疗法。治疗疗程以3次/周,4周,共12次最常见,仅68篇(34%)提及随访情况,最长为6个月,最短为2周。常用穴位包括:神门,三阴交,百会,四神聪等。评估睡眠、情绪、日间功能及症状最常用的主观量表分别是匹兹堡睡眠质量指数,焦虑自评量表和抑郁自评量表,多维疲劳量表,中医证候量表评分。有17篇使用多导睡眠图观察睡眠情况。通过功能磁共振成像和血液指标探讨其可能机制分别有6和14篇。结论针刺治疗失眠症研究前景巨大,未来应注重失眠表型、针刺即时和持续效应及相关机制的探索,以更好指导临床。
%U http://qikan.cqvip.com/Qikan/Article/Detail?id=7107196878
%W 重庆维普资讯有限公司
%Z 被引量:2
基金资助:江苏省中医药研究院科研项目(BM2018024-2019017):基于失眠中医系统运用针刺联合eCBTI治疗慢性失眠症的临床研究,负责人:刘成勇；江苏省卫生健康委员会科技项目(BJ19024):基于体动记录仪探讨“通督温阳”针刺法干预“肾阳虚型”老年失眠症的临床疗效研究,负责人:秦珊。


%0 Journal Article
%A 肖贝 %A 周仲瑜 %A 董莉 %A 熊瑛 %A 丁德光 
%+ 湖北中医药大学针灸骨伤学院,武汉430061
%@ 0255-2930
%T 阴阳调理灸联合耳穴揿针治疗围绝经期失眠47例
%J 中国针灸
%D 2021
%N 12
%V 41
%K 失眠 围绝经期 灸法 耳穴揿针 阴阳调理 
%X 笔者采用阴阳调理灸联合耳穴揿针治疗围绝经期失眠患者47例,现报道如下。1临床资料47例均为2019年1月至2020年8月于湖北省中医院(光谷院区)针灸科阴阳调理灸专科门诊就诊的围绝经期失眠患者,年龄43~58岁,平均(52±6)岁；病程2个月~6年,平均(13.5±8.2)个月。符合《妇产科学》[1]中围绝经期及《精神疾病诊断与统计手册》第5版[2]中失眠的诊断标准；中医诊断及辨证分型参照《中医内科学》[3]及《中药新药临床研究指导原则》[4],纳入肝郁气滞型7例,心脾两虚型11例,心肾不交型16例,肝肾阴虚型13例。
%U http://qikan.cqvip.com/Qikan/Article/Detail?id=7106250913
%W 重庆维普资讯有限公司
%Z 被引量:14
基金资助:湖北省卫生健康委员会湖北省第二届医学领军人才工程培养对象暨湖北名医工作室项目:鄂卫通[2019]47号；全国老中医药专家学术经验继承工作指导老师项目:国中医药人教发[2014]20号。


%0 Journal Article
%A 洪艳丽 %A 何贵翔 %A 吴飞 
%+ 南京中医药大学第一临床医学院
%@ 1001-1668
%T 针药结合治疗绝经过渡期失眠50例临床研究
%J 中医杂志
%D 2012
%N 12
%V 53
%K 绝经过渡期 心肾不交 失眠 针药结合 神经递质 
%X 目的评价针药结合治疗绝经过渡期失眠(心肾不交型)的临床疗效及其对相关神经递质的影响。方法将绝经过渡期失眠(心肾不交型)患者140例随机分为中药组45例、针刺组45例、针药结合组50例,中药组口服益肾清心汤,每日1剂；针刺组选穴安眠、四神聪、神门、三阴交、申脉、照海进行电针治疗,隔日1次；针药结合组同时进行针刺结合中药治疗,各组均4周为1个疗程,4个疗程后评价疗效,并分别记录各组患者治疗前后Kupperman量表评分和匹兹堡睡眠质量指数(PSQI)评分,检测血清性激素、单胺类神经递质包括多巴胺(DA)、去甲肾上腺素(NE)、5-羟色胺(5-HT)、5-羟吲哚乙酸(5-HIAA)、γ-氨基丁酸(GABA)。结果针药结合组总有效率(74.0%)与中药组(66.7%)、针刺组(62.2%)比较差异有统计学意义(P0.05)。治疗后各组Kupperman量表各因子评分及总积分、PSQI各因子评分及总积分均较本组治疗前显著下降(P0.05)。治疗后各组血清单胺类神经递质水平与本组治疗前比较差异均有统计学意义(P%U http://qikan.cqvip.com/Qikan/Article/Detail?id=42075932
%W 重庆维普资讯有限公司
%Z 被引量:7
基金资助:江苏省针药结合重点实验室开放课题(KJA200908)


%0 Journal Article
%A 付晓玲 
%+ 平原县第一人民医院妇产科门诊,平原253100
%@ 2095-7130
%T 穴位按摩联合呼吸训练对围绝经期睡眠障碍患者睡眠质量的影响
%J 世界睡眠医学杂志
%D 2022
%N 6
%V 9
%K 围绝经期 睡眠障碍 穴位按摩 呼吸训练 
%X 目的:探讨对围绝经期睡眠障碍患者采用穴位按摩联合呼吸训练干预对提高患者睡眠质量的作用。方法:选取2020年1月至2020年12月平原县第一人民医院收治的围绝经期睡眠障碍患者80例作为研究对象,按照随机数字表法分为对照组和观察组,每组40例。对照组采用常规护理,观察组采用穴位按摩联合呼吸训练干预,比较护理后2组匹兹堡睡眠质量指数(PSQI)评分以及护理满意度。结果:观察组PSQI指数各维度评分均低于对照组,护理满意度高于对照组,差异均有统计学意义(均P%U http://qikan.cqvip.com/Qikan/Article/Detail?id=7107758195
%W 重庆维普资讯有限公司
%Z 被引量:2


%0 Journal Article
%A 耿庆霞 %A 张晓娜 
%+ 山东省莱芜市妇幼保健院,山东莱芜271199
%@ 1008-8849
%T 滋肾扶阳调冲中药合针刺治疗围绝经期高血压冲任失调证疗效及对性激素、神经肽Y及神经降压素的影响
%J 现代中西医结合杂志
%D 2017
%N 35
%V 26
%K 针刺 围绝经期高血压 滋肾扶阳 神经肽Y 神经降压素 
%X 目的探讨滋肾扶阳调冲中药合针刺治疗围绝经期高血压冲任失调证疗效及对性激素、神经肽Y(NPY)、神经降压素(NT)的影响。方法将150例围绝经期高血压冲任失调证患者随机分为2组,对照组75例给予美托洛尔口服,观察组75例在此基础上加用滋肾扶阳调冲中药合针刺治疗,观察2组治疗前后中医证候积分、收缩压、舒张压、Kupperman评分及血清雌二醇(E2)、睾酮(T)、孕酮(P)、性激素结合蛋白(SHGB)、NPY、NT水平,统计2组近期疗效。结果 2组治疗后头痛、头晕、心烦失眠、胁痛、舌淡及脉弦细积分和SBP、DBP、Kupperman评分均显著低于治疗前(P均%U http://qikan.cqvip.com/Qikan/Article/Detail?id=673767535
%W 重庆维普资讯有限公司
%Z 被引量:4


%0 Journal Article
%A 周卫星 
%+ 南通市通州区二甲人民医院,江苏南通226321
%@ 2096-9600
%T 针灸治疗更年期失眠RCT国内文献质量评价
%J 西部中医药
%D 2021
%N 10
%V 34
%K 更年期 失眠 针灸 随机对照试验 质量评价 
%X 目的:客观评价针灸治疗更年期失眠的RCT随机对照试验(randomized controlled trial RCT)的国内报告质量。方法:在中国知网、维普数据库、万方数据知识服务平台等数据库以“更年期”“围绝经期”“绝经前后诸证”“经断前后诸证”“绝经综合征”并且“针灸”“针刺”“针”为主题词进行检索,检索日期为2000年1月至2019年1月,参考Consort声明、Jadad量表等制定质量评价表,提取纳入文献的信息,并进行评价。结果:共纳入62篇文献,正确使用随机分组方法者有28篇,实施盲法者有2篇,进行组间均衡性比较者有56篇,有明确诊断标准者有40篇,同时具有纳入、排除标准者有35篇,提及不良反应者有10篇,进行随访者有6篇。结论:虽然关于针灸治疗更年期失眠的RCT文献数量呈逐年上升的趋势,但是文献质量还有待提高。
%U http://qikan.cqvip.com/Qikan/Article/Detail?id=7105884646
%W 重庆维普资讯有限公司
%Z 被引量:4


%0 Journal Article
%A 张光彩 %A 陈希 %A 符文彬 %A 吴倩 %A 伍亚男 
%+ 广州中医药大学第二临床医学院,广东广州510405
%@ 1007-3213
%T 基于GRADE评级对针灸治疗围绝经期睡眠障碍的系统评价
%J 广州中医药大学学报
%D 2016
%N 1
%V 33
%K 围绝经期睡眠障碍/针灸疗法 系统评价 META分析 GRADE评级 
%X 【目的】评价针灸治疗围绝经期睡眠障碍的临床疗效和安全性。【方法】综合检索国内外大型数据库,经过严格筛选后运用Reman 5.3软件对符合标准的随机对照试验(RCTs)结果进行Meta分析。【结果】最终纳入8篇RCTs,共539例患者。疗效比较上,针灸的有效率优于西药和中西药结合,差异有统计学意义(P%U http://qikan.cqvip.com/Qikan/Article/Detail?id=667912498
%W 重庆维普资讯有限公司
%Z 被引量:3
基金资助:国家自然科学基金项目(编号:81173348)；广东省科技厅-广东省中医药科学院联合基金(编号:2013B032500008)；广州市科信局基金(编号:2014Y2-00206)


%0 Journal Article
%A 李莹 %A 侯梦卉 %A 马静 
%+ 天津中医药大学第一附属医院,国家中医针灸临床医学研究中心,天津300193
%@ 2097-1222
%T 围绝经期睡眠障碍中医研究概况
%J 基层中医药
%D 2023
%N 12
%V 2
%K 围绝经期睡眠障碍 病因病机 整体观 辨证论治 
%X 睡眠障碍是围绝经期女性主要临床症状之一,以入睡困难、睡眠时间短、夜间觉醒次数多、睡眠质量差为特点,严重影响围绝经期女性身心健康和生活质量。现代医学对围绝经期睡眠障碍的治疗以激素替代疗法及镇静催眠药物为主,由于存在诸多不良反应及禁忌证让患者望而却步。随着社会的发展,中医以其独特优势及高接受度,应用范围愈加广阔,在整体观及辨证论治的基础上治疗围绝经期睡眠障碍临床疗效显著。本文结合以往相关研究及名医治疗经验进一步总结围绝经期睡眠障碍的病因病机及辨治,以期对临床诊治有所助益。
%U http://qikan.cqvip.com/Qikan/Article/Detail?id=7111288900
%W 重庆维普资讯有限公司
%Z 被引量:0
基金资助:天津市卫生健康委员会科研重点项目(2021014)；天津市教委科研计划项目(2021ZD015)。


%0 Journal Article
%A 张巍 %A 皮燕 %A 陈婷 %A 王维维 %A 杨万芳 %A 王政研 
%+ 四川省中西医结合医院,四川成都610041
%@ 1000-3649
%T 从肝论治针刺治疗围绝经期失眠的临床观察
%J 四川中医
%D 2017
%N 9
%V 35
%K 失眠 围绝经期 针刺 从肝论治 
%X 目的:观察从肝论治针刺治疗围绝经期失眠的临床疗效。方法:将符合纳入标准的62例受试者随机分入治疗组和对照组,每组31例。治疗组接受从肝论治针刺治疗,对照组接受口服艾司唑仑片治疗。采用匹兹堡睡眠量质量指数(PSQI)、汉密尔顿焦虑量表(HAMA)、汉密尔顿抑郁量表(HAMD)、改良Kupperman评分量表评估所有受试者治疗前、后的睡眠情况、情绪状况及围绝经期症状。结果:治疗组与对照组总有效率分别为93.55%和86.67%,治疗组优于对照组,差异有统计学意义(P%U http://qikan.cqvip.com/Qikan/Article/Detail?id=83679089504849554857485354
%W 重庆维普资讯有限公司
%Z 被引量:30
基金资助:国家自然科学基金青年基金项目(编号:81503670)


%0 Journal Article
%A 管浩 %A 冯嘉蕾 %A 郭太品 
%+ 云南中医药大学针灸推拿康复学院,昆明650500
%@ 1006-3250
%T 灵龟八法结合洛书九宫选穴模式“三调法”治疗围绝经期失眠的临床观察
%J 中国中医基础医学杂志
%D 2019
%N 4
%V 25
%K 洛书九宫 调神志 调脏腑 调元气 围绝经期失眠 
%X 目的:探讨灵龟八法结合洛书九宫选穴模式"三调法"治疗围绝经期失眠的疗效。方法:75例围绝经期失眠患者采用2∶1的比例按随机数字表法分为观察组50例和对照组25例,观察组采用灵龟八法结合洛书九宫选穴模式,基于调神志、调脏腑、调元气"三调法"配穴治疗,对照组采用常规穴位治疗,10次1个疗程,隔日1次,1个疗程后观察疗效,并评定有效率、匹兹堡睡眠质量指数(PSQI)量表各因子评分及总分。结果:观察组总有效率高于对照组；治疗后观察组和对照组PSQI各因子评分及总分均显著改善,观察组各项评分均显著低于对照组。结论:灵龟八法结合洛书九宫选穴模式"三调法"对围绝经期失眠有较好疗效,优于常规取穴,值得临床借鉴。
%U http://qikan.cqvip.com/Qikan/Article/Detail?id=90897467504849574852485157
%W 重庆维普资讯有限公司
%Z 被引量:11
基金资助:2017年云南省科学技术厅-云南中医学院应用基础研究联合专项(2017FF117-011；2017FF117-034)


%0 Journal Article
%A 刘松 
%+ 黑龙江省中医药科学院(黑龙江省中医医院)内分泌科,黑龙江哈尔滨150036
%@ 2096-3718
%T 穴位贴敷联合滋癸安神汤对围绝经期女性失眠患者E2、FSH、LH水平的影响
%J 现代医学与健康研究电子杂志
%D 2020
%N 12
%V 4
%K 更年期综合征 滋癸安神汤 穴位贴敷 失眠 雌二醇 促卵泡刺激素 促黄体生成素 
%X 目的分析穴位贴敷联合滋癸安神汤对围绝经期女性失眠患者E2、FSH、LH水平的影响。方法选取黑龙江省中医药科学院(黑龙江省中医医院)2018年4月至2019年11月诊治的120例围绝经期失眠患者,采取随机数字表法分成两组,各60例。对照组患者给予常规治疗,试验组患者在对照组的基础上采取穴位贴敷联合滋癸安神汤治疗,均治疗14 d。比较两组患者治疗14 d后临床疗效；比较两组患者治疗前、治疗14 d后血清E2、FSH、LH水平；比较两组患者治疗前及治疗7 d、14 d后PSQI、KI评分。结果治疗14 d后两组患者血清E2水平较治疗前均升高,试验组高于对照组；治疗7~14 d后两组患者PSQI、KI评分较治疗前均呈降低趋势,治疗7~14 d后试验组均低于对照组；治疗14 d后两组患者血清FSH、LH水平较治疗前均降低,试验组低于对照组；试验组患者治疗14 d后临床总有效率高于对照组(均P%U http://qikan.cqvip.com/Qikan/Article/Detail?id=7102906899
%W 重庆维普资讯有限公司
%Z 被引量:1


%0 Journal Article
%A 陈旦 
%+ 宁波市中医院,浙江宁波315016
%@ 1001-4411
%T 穴位敷贴辅助揿针治疗围绝经期失眠的临床效果
%J 中国妇幼保健
%D 2022
%N 15
%V 37
%K 穴位敷贴 揿针 围绝经期 失眠 性激素 
%X 目的 探究穴位敷贴辅助揿针治疗围绝经期失眠的临床效果,为临床上围绝经期失眠的治疗提供参考。方法 选取2018年12月—2019年12月宁波市中医院收治的围绝经期失眠患者94例为研究对象,按照完全随机法分为对照组和联合组,每组各47例患者。两组患者均行常规基础治疗,对照组患者采用揿针治疗,联合组患者采用穴位敷贴辅助揿针治疗。对比两组患者性激素水平、睡眠质量、中医症候评分及治疗效果。采用化学发光法检测黄体生成素(LH)、血清雌二醇(E_(2))水平；采用实验法检测睡眠剥夺(SD)、慢波睡眠(SWS)；采用酶联免疫吸附试验法检测血清中神经元特异性烯醇化酶(NE)、蛋白激酶C(PKC)及脑源性神经营养因子(BDNF)水平；采用睡眠量表评分(RCSQ评分)、睡眠质量评分(PSQI评分)检测患者睡眠质量；并评价两组患者中医症候积分和临床疗效。结果 治疗前,两组患者LH、E水平比较,差异均无统计学意义(均P>0.05)；治疗后,联合组患者LH水平[(16.34±5.81)U/L]显著低于对照组患者[(20.14±10.32)U/L],E水平[(24.65±9.09)U/L]显著高于对照组患者[(20.12±7.52)U/L],差异均有统计学意义(t=2.200、2.632,均P0.05)；治疗后,联合组患者各中医症候评分均显著低于对照组患者,差异均有统计学意义(均P0.05)；治疗后,联合组患者SD和SWS水平[(13.52±3.66)、(12.27±6.58)]均显著低于对照组患者[(18.35±5.43)、(15.96±10.21)],差异均有统计学意义(t=5.057、2.083,均P0.05)；治疗后,联合组患者BDNF水平显著高于对照组患者,NE、PKC水平均显著低于对照组患者,差异均有统计学意义(均P0.05)；治疗后,联合组患者RCSQ和PSQI评分[(1.21±0.25)分、(1.03±0.16)分]均显著低于对照组[(2.45±1.38)分、(2.82±1.05)分],差异均有统计学意义(t=6.061、11.550,均P%U http://qikan.cqvip.com/Qikan/Article/Detail?id=7107896394
%W 重庆维普资讯有限公司
%Z 被引量:6


%0 Journal Article
%A 孙占玲 %A 金亚蓓 %A 项洪艳 %A 刘芳 
%+ 浙江省中西医结合医院针灸科,杭州310003
%@ 0255-2930
%T 穴位埋线治疗肾虚肝郁证围绝经期轻度抑郁患者临床观察
%J 中国针灸
%D 2015
%N 5
%V 35
%K 围绝经期抑郁 肾虚肝郁证 背俞穴 埋线疗法 Kupperman HAMD 随机对照试验 
%X 目的:观察穴位埋线治疗肾虚肝郁证围绝经期轻度抑郁的临床疗效,并分析其主要作用的靶症状群。方法:将45例患者随机分为埋线组(23例)和针刺组(22例),埋线组取肾俞、肝俞、心俞、脾俞等穴进行埋线,每周1次；针刺组取埋线组相同穴位常规针刺,隔日1次,均以4周为一疗程,连续治疗2个疗程,2个疗程后进行疗效评价,第12周进行随访。观察患者治疗前后及随访时Kupperman评分、汉密尔顿抑郁量表(Hamilton depression scale,HAMD)总分和因子评分的变化。结果:治疗后两组Kupperman评分、HAMD总分及焦虑/躯体化、阻滞、睡眠障碍和认知障碍评分均较治疗前显著降低(P0.05),HAMD总分和睡眠障碍评分较治疗后显著降低(均P%U http://qikan.cqvip.com/Qikan/Article/Detail?id=664762800
%W 重庆维普资讯有限公司
%Z 被引量:13
基金资助:浙江省中医药科学研究基金计划项目:2010ZA098


%0 Journal Article
%A 邢蓉 %A 王轶蓉 
%+ 辽宁中医药大学附属第二医院治未病科,沈阳110000
%@ 2095-6258
%T 穴位贴敷疗法结合艾灸治疗围绝经期失眠
%J 长春中医药大学学报
%D 2019
%N 6
%V 35
%K 围绝经期 失眠 穴位贴敷 艾灸 
%X 目的观察穴位贴敷疗法结合艾灸治疗围绝经期妇女失眠的临床疗效。方法将120例围绝经期失眠患者随机分为对照组与治疗组,各60例。对照组采用穴位贴敷治疗,治疗组采用穴位贴敷疗法结合艾灸治疗。观察2组生存质量MRS评分、匹兹堡睡眠质量量表(PSQI)评分及疗效。结果实际统计病例117例,治疗组58例,对照组59例。2组治疗后,治疗组和对照组的MRS评分和PSQI评分均显著下降(P%U http://qikan.cqvip.com/Qikan/Article/Detail?id=7100772173
%W 重庆维普资讯有限公司
%Z 被引量:17
基金资助:辽宁省科学技术计划项目(2014010061)


%0 Journal Article
%A 于心同 %A 刘臻 %A 杨文佳 %A 陈云飞 
%+ 上海中医药大学附属岳阳中西医结合医院中西医结合临床研究所,上海200437
%@ 1002-2406
%T 围绝经期失眠研究进展
%J 中医药信息
%D 2015
%N 2
%V 32
%K 围绝经期失眠 发病机制 电针 
%X 围绝经期是女性生理过程中的必经阶段,年龄大致在45~55岁之间,是女性从壮年走向衰老的过渡期。由于卵巢功能衰退甚至丧失,雌激素水平波动或下降而出现一系列症状,其中约1/3的女性可以平稳渡过这一时期,同时约2/3的女性出现不同程度的低雌激素血症从而引发一系列症状,即围绝经期综合征（perimenopausal syndrome）。此时除月经的变化以及泌尿生殖系统的变化外,神经精神症状较为常见,其中失眠是最常见的临床症状之一。就近几年来对围绝经期失眠的发病机制及治疗存在的问题进行综述,以共同道参阅。
%U http://qikan.cqvip.com/Qikan/Article/Detail?id=664327556
%W 重庆维普资讯有限公司
%Z 被引量:39
基金资助:上海市教委预算内项目(No.2012JW52)；上海市市属博士学科点建设基金课题(No.JX61.02.02.11)；上海中医药大学附属岳阳中西医结合医院青苗人才培养项目


%0 Journal Article
%A 陈莹 %A 李红 %A 陈玉婷 %A 吕绍光 
%+ 福建医科大学省立临床医学院
%@ 1673-6613
%T 耳穴贴压治疗围绝经期非器质性失眠肝郁证患者临床观察
%J 世界中西医结合杂志
%D 2017
%N 2
%V 12
%K 围绝经期非器质性失眠 肝郁证 耳穴贴压 
%X 目的探讨围绝经期非器质性失眠肝郁证患者采用耳穴贴压治疗的疗效及其机制,为围绝经期非器质性失眠临床治疗提供指导。方法选择围绝经期非器质性失眠肝郁证患者41例,结合经脉循行规律对患者行耳穴贴压治疗2个月,观察治疗前后临床疗效及匹兹堡睡眠质量指数评分(PSQI)、肝郁证素辨证积分、血清白细胞介素1-β(IL-1β)、肿瘤坏死因子-α(TNF-α)的改变。结果 41例患者耳穴贴压治疗后总有效率为60.98%。治疗后PSQI、肝郁证素辨证积分、血清TNF-α与治疗前比较,差异均有统计学意义(P0.05)。结论耳穴贴压结合经脉循行规律治疗围绝经期非器质性失眠肝郁证患者能减轻其肝郁症状,改善睡眠质量,其可能的机制之一与耳穴贴压治疗能调节睡眠相关细胞因子有关。
%U http://qikan.cqvip.com/Qikan/Article/Detail?id=671601552
%W 重庆维普资讯有限公司
%Z 被引量:16
基金资助:国家自然科学基金项目(81473599)；福建省科技厅重点项目(2014Y0008)；2016年福建省卫生计生委青年课题(2016-1-6)；全国名老中医药专家吕绍光工作室；福建中医药大学2015年临床专项校管课题(XB2015079)


%0 Journal Article
%A 岳波 %A 阚丽君 %A 谭玉惠 
%+ 齐齐哈尔医学院附属第二医院,黑龙江齐齐哈尔161006
%@ 1000-1719
%T 循经点穴疗法对老年围绝经期妇女睡眠障碍患者睡眠质量与心理状态的影响
%J 辽宁中医杂志
%D 2016
%N 11
%V 43
%K 循经点穴 经断前后诸症 失眠焦虑 睡眠障碍 
%X 目的:依据中医经络腧穴理论,探讨循经点穴疗法对于围绝经期睡眠障碍患者睡眠质量与心理状态的影响。方法:采用随机数字表法将84例伴有睡眠障碍的围绝经期患者随机分为两组,对照组42例在健康指导的基础上给予药物治疗,试验组42例仅在常规健康指导的基础上实施循经点穴疗法,穴位包括双侧安眠穴、神门穴、三阴交、劳宫穴和涌泉穴,手法涉及揉法、拍法、点法,每日午休、夜晚入睡前各按揉1次,干预4周。采用匹兹堡睡眠质量指数、焦虑以及抑郁量表评价干预前后两组患者的睡眠情况和心理状态改变情况。结果:干预后两组匹兹堡睡眠质量指数总分较干预前均有所降低,但试验组比对照组降低更为明显,差异均具有统计学意义(P0.05),干预后焦虑抑郁评分均较干预前有所降低,且以试验组降低更为明显,均具有统计学差异(P%U http://qikan.cqvip.com/Qikan/Article/Detail?id=670707341
%W 重庆维普资讯有限公司
%Z 被引量:15


%0 Journal Article
%A 韩倩楠 %A 陈必慧 %A 朱海利 
%+ 湖南中医药大学护理学院,湖南长沙410208
%@ 1672-951X
%T 基于CiteSpace的中医适宜技术治疗围绝经期失眠的可视化分析
%J 中医药导报
%D 2023
%N 1
%V 29
%K 围绝经期 失眠 中医适宜技术 CITESPACE 可视化分析 
%X 目的:对中医适宜技术治疗围绝经期失眠的研究进行可视化分析,以了解目前的研究热点、趋势,为临床研究提供参考。方法:检索中国知网、万方、维普、中国生物医学文献数据库2000年1月1日至2021年12月31日发表的相关文献,应用CiteSpace 5.8软件对文献作者、机构、关键词进行可视化分析并绘制网络图谱。结果:共纳入530篇文献,近二十余年应用中医适宜技术治疗围绝经期失眠的研究形成了以孟方、于心同、任秀亚、吕梦亮等为核心的多个合作团体,以及以成都中医药大学、黑龙江中医药大学、南京中医药大学等科研院校为核心机构。该领域的研究热点为针灸、耳穴压豆、艾灸等方法治疗围绝经期失眠的临床观察,注重从肝论治进行辨证施护、改善睡眠质量。结论:治疗围绝经期失眠的中医适宜技术干预方式多样,研究方式以临床观察为主；基础研究、临床创新能力、学科间交流与合作有待提高,以促进中西医多学科融合发展。
%U http://qikan.cqvip.com/Qikan/Article/Detail?id=7108874683
%W 重庆维普资讯有限公司
%Z 被引量:2
基金资助:湖南省卫健委指导课题(C20180401,202214055340)；湖南省中医药科研计划重点项目(201733,C2022023)；湖南中医药大学护理学一级学科开放基金课题(2019HLX03)；湖南省中医药研究院重点课题(201905)。


%0 Journal Article
%A 刘俊敏 
%+ 唐山市丰润区中医医院,河北唐山064000
%@ 1671-5535
%T 艾灸联合刮痧中医护理技术在围绝经期阴虚火旺型患者失眠治疗中的临床疗效观察
%J 中文科技期刊数据库（全文版）医药卫生
%D 2021
%N 7
%K 艾灸 刮痧 失眠 
%X 研究艾灸联合刮痧中医护理技术在围绝经期阴虚火旺型患者失眠治疗中的临床疗效。方法:选取2020年1-12月的100例患者进行研究,分成A、B组,均行激素替代疗法,而后B组额外加以艾灸和刮痧治疗,对比疗效。结果:通过践行不同方案的治疗,B组最终以98.00%的临床治疗有效率而显著高于A组的80.00%,以(5.16±0.95)分的睡眠质量评分而显著低于A组的(9.85±1.05)分,以及以2.00%的不良反应发生率而显著低于A组的12.00%,均具有显著差异(P%U http://qikan.cqvip.com/Qikan/Article/Detail?id=1000003226410
%W 重庆维普资讯有限公司
%Z 被引量:0


%0 Journal Article
%A 姜荣荣 %A 徐桂华 %A 安红丽 %A 李洁 %A 陈华 %A 侯玉娇 
%+ 南京中医药大学护理学院,江苏南京210046
%@ 0255-2930
%T 刮痧治疗围绝经期综合征疗效观察
%J 中国针灸
%D 2012
%N 12
%V 32
%K 更年期综合征 刮痧疗法 临床疗效 
%X 目的:观察刮痧疗法治疗围绝经期综合征的临床疗效。方法:采用刮痧疗法治疗20例围绝经期综合征女性患者,刮拭督脉和足太阳膀胱经背部循行部位,重点刮拭五脏背俞穴及阿是穴。采用改良Kupperman评分法,观察患者治疗前后临床症状的变化,进行疗效评价。结果:20例患者,痊愈3例,显效6例,有效9例,无效2例,总有效率为90.0%。Kupperman总评分治疗后(10.4±7.5)较治疗前(25.0±5.3)明显降低(P%U http://qikan.cqvip.com/Qikan/Article/Detail?id=44160285
%W 重庆维普资讯有限公司
%Z 被引量:23


%0 Journal Article
%A 蔡芳英 %A 董彦敏 %A 赵恒侠 %A 刘德亮 %A 楚淑芳 
%+ 广州中医药大学第四临床医学院,广东深圳518033
%@ 2095-5707
%T 中医药治疗围绝经期综合征文献可视化分析
%J 中国中医药图书情报杂志
%D 2024
%N 3
%V 48
%K 中医药 围绝经期综合征 可视化分析 CiteSpace 
%X 目的基于文献计量学方法对中医药治围绝经期综合征(MPS)相关文献进行分析,探索中医药治疗MPS的研究现状、前沿热点与发展趋势。方法以中国知网(CNKI)为文献数据来源,检索2000-2020年中医药治疗围绝经期综合征的相关文献,利用CiteSpace6.1.R3软件,对发文量、作者、机构、关键词等绘制相关知识图谱并分析。结果最终纳入文献1623篇,共有618位作者,以李瑛、傅萍、卢苏等为代表；研究机构共计550家,以南京中医药大学、北京中医药大学、山东中医药大学等为代表；关键词共计429个,高频关键词有中医疗法、二仙汤、辨证论治,聚类图谱显示研究主要包括围绝经期综合征中医药治疗与临床疗效研究,突现词分析可知研究焦点集中于临床疗效、研究进展。结论中医药在治疗MPS的领域上逐步地发展与完善,失眠症、抑郁症与性激素是其研究热点,辨证论治与针灸是其研究趋势,还需加强作者、团队之间合作联系,以形成广泛联系的合作网络。
%U http://qikan.cqvip.com/Qikan/Article/Detail?id=7112245196
%W 重庆维普资讯有限公司
基金资助:国家自然科学基金青年基金(82104759)；广东省自然科学基金青年基金(2019A1515110108)；深圳市科技创新委员会基础研究(自由探索)项目(JCYJ20180302173821841)。


%0 Journal Article
%A 孙杰 %A 陆瑾 %A 李静 %A 魏心昶 %A 张小玉 %A 丁婀慧 %A 蒋秋雯 
%+ 南京中医药大学,江苏南京210000
%@ 1003-5028
%T 近十年中医治疗围绝经期失眠综述
%J 河南中医
%D 2021
%N 7
%V 41
%K 围绝经期失眠 中医疗法 针刺疗法 病因病机 
%X 中医治疗围绝经期失眠的疗法主要有中药内服治疗、普通针刺疗法、特殊针刺疗法、综合疗法等。目前,存在的问题有:①部分临床研究缺乏大样本量、严谨科学的对照实验设计和循证医学依据。②临床研究中缺少描述不良反应、注意事项及处理方法等内容。③较少临床研究的针灸方案按照STRICT报告条目进行针刺细节的描述,针刺疗法的可操作性、透明性、可重复性不显著。④基础研究方面,中医治疗该病的临床作用机制和实验研究较少。今后,应扩大样本量,增加循证医学证据,按照STRCIT报告条目进行针刺细节的描述,开展对该病作用机制的相关研究等。
%U http://qikan.cqvip.com/Qikan/Article/Detail?id=7105129840
%W 重庆维普资讯有限公司
%Z 被引量:4
基金资助:中医或中西医结合临床治疗关键技术的应用研究项目(201803017)；江苏省科教强卫青年医学重点人才项目项目(QNRC2016130)；陆瑾南京市名中医临床经验继承工作室项目(LJ-2017-NJ)。


%0 Journal Article
%A 靳琦 %A 郑慧敏 %A 尹平 
%+ 上海中医药大学附属市中医医院,上海200071
%@ 1674-8999
%T 电针治疗围绝经期情绪障碍研究进展
%J 中医学报
%D 2022
%N 11
%V 37
%K 围绝经期 情绪障碍 电针 失眠 抑郁 研究进展 
%X 近年来,有关电针治疗围绝经期失眠、抑郁的临床及机制研究逐渐增多。电针能够有效改善围绝经期患者的相关情绪障碍,如延长睡眠时间、减少觉醒次数、减轻抑郁情绪等,提高患者的生活质量,其机制可能是调节相关神经递质、神经内分泌系统、相关炎症因子、影响Wnt/β-catenin、Notch等信号通路或调节肠道菌群。但现有研究在临床试验及实验机制方面仍存在不足之处,如电针疗法尚未形成完善的规范化模式,缺乏统一标准,多数研究建立于疗效验证的基础上,并未对电针的作用机制进行深入研究。今后需进一步规范电针的临床规范化操作及疗效评定标准,重视开展多中心、大样本的临床试验研究,同时对电针不同机制的作用靶点进行多层面研究,结合代谢组学、基因组学等技术加强对电针治疗围绝经期情绪障碍机制的探讨。
%U http://qikan.cqvip.com/Qikan/Article/Detail?id=7108136978
%W 重庆维普资讯有限公司
%Z 被引量:1
基金资助:国家自然科学基金青年科学基金项目(81704-145)；上海市科学技术委员会医学引导类项目(18401905200)。


%0 Journal Article
%A 林芳 
%+ 福建中医药大学附属康复医院,福州350003
%@ 1008-1879
%T 心理康复护理对围绝经期妇女失眠症的疗效观察
%J 按摩与康复医学
%D 2012
%N 33
%V 3
%K 失眠 心理康复护理 围鲍经期 
%X 目的：观察针灸配合心理康复护理对围鲍经期妇女失眠症的疗效。方法；将60例2011年2月-2012年2月在我院治疗的围绝经期失眠女性，按随机数字表法分为2组，治疗组和对照组，各30例。治疗组采用针灸配合心理康复护理，对照组采用单纯针灸治疗。2周为1个疗程，共治疗2个疗程。结果：治疗组有效率达86．67％，对照组有效率79．31％，差异有统计学意义（P〈0．05）。结论：针灸治疗基础上，配合心理康复护理，能够更好的帮助更年期女性恢复正常的睡眠，提高其睡眠质量，在临床中值得广泛应用。
%U http://qikan.cqvip.com/Qikan/Article/Detail?id=43998696
%W 重庆维普资讯有限公司
%Z 被引量:5


%0 Journal Article
%A 杨兴伟 %A 朱志伟 %A 黄倩怡 %A 杨文龙 %A 王艳 
%+ 大理白族自治州中医医院针灸二科,云南大理671000
%@ 1671-5535
%T “木火同治”针法联合小红参舒眠汤治疗围绝经期心肾不交型失眠的临床观察
%J 中文科技期刊数据库（全文版）医药卫生
%D 2023
%N 9
%K “木火同治”针法 小红参 围绝经期失眠 心肾不交 
%X 本研究旨在分析临床治疗效果,观察该组治疗方法的有效性,为围绝经期失眠(心肾不交型)患者提供更有效、安全。易被接受的治疗手段。方法 将60名围绝经期失眠(心肾不交型)患者被随机分为A-对照组及B-观察组,A、B组分别有患者30例。A组治疗仪单一的艾司唑仑片,B组采用“木火同治”针法联合小红参舒眠汤。结果 通过观察A、B两组的有效率衱患者睡眠时间改善情况,通过评分结果发现,观察组皆优于对照组。结论 针灸治疗能为围绝经期失眠(心肾不交型)患者的治疗提供了一种新的有效方法。
%U http://qikan.cqvip.com/Qikan/Article/Detail?id=1000003884516
%W 重庆维普资讯有限公司


%0 Journal Article
%A 张喆 %A 林娟 %A 杨金禄 %A 俞建锋 %A 汤伟 %A 陆萍 %A 葛玲玉 %A 陈润 %A 黄美英 %A 蔡以生 
%+ 上海市嘉定区南翔镇社区卫生服务中心,上海201802
%@ 1674-4152
%T 社区中医综合干预模式对肝肾阴虚型围绝经期患者的疗效分析
%J 中华全科医学
%D 2017
%N 12
%V 15
%K 围绝经期综合征 肝肾阴虚 中医 KUPPERMAN评分 
%X 目的通过中医药综合疗法对社区肝肾阴虚型围绝经期综合征患者进行干预,改善患者症状。方法从上海市嘉定区6个社区各纳入30例肝肾阴虚型围绝经期综合征患者,共计180例,均于2016年2—8月入组。随机分为对照组和干预组,对照组在常规治疗的基础上为患者建立个人档案,心理疏导,每月为患者进行一次健康宣教。干预组在对照组的基础上采用中医综合疗法,包括口服中药、针刺、耳穴及八段锦。3个月疗程结束后对改良后的Kupperman评分进行比较,并评判临床疗效。结果疗程结束后,干预组及对照组干预后与干预前比较,改良的Kupperman评分差异均有统计学意义(P%U http://qikan.cqvip.com/Qikan/Article/Detail?id=83898189504849554950485153
%W 重庆维普资讯有限公司
%Z 被引量:7
基金资助:上海市"治未病"预防保健服务体系建设政策及技术类子项目(ZY3-FWMS-1-1001-KYJS-44)；上海市基层名老中医专家传承研究工作室建设项目(JCZYGZS-023)


%0 Journal Article
%A 曹华 %A 冯美果 %A 侯帅 %A 魏科祥 
%+ 咸宁市中心医院,湖北咸宁437100
%@ 1005-0779
%T 电针神门、四神聪对卵巢摘除大鼠睡眠时相及脑脊液中PGD2系统的影响
%J 针灸临床杂志
%D 2020
%N 5
%V 36
%K 卵巢摘除 电针 睡眠结构 脑脊液 PGD2系统 
%X 目的:观察电针神门、四神聪对卵巢摘除雌性大鼠睡眠时相的影响,并通过其对脑脊液(CSF)中前列腺素D2(PGD2)系统的影响初步探讨其作用机制。方法:30只清洁级健康Wistar雌性大鼠随机分为3组,即假手术组、模型组与电针组,每组10只。手术摘除雌性大鼠双侧卵巢联合电刺激复制大鼠围绝经期失眠模型。同时采用电针神门、四神聪的方法连续治疗21 d后,监测各组大鼠12 h肌电图、脑电图,分析睡眠时相。酶联免疫法测定脑脊液中L-PGDS、PGD2、PGE2水平,免疫组化法测定下丘脑腹外侧视前(VLPO)区γ-氨基丁酸(GABA)神经递质水平。结果:与假手术组比较,模型组大鼠浅睡眠(LS)、慢波睡眠(SWS)、快动眼睡眠(REMS)与睡眠总时长(TS)均明显缩短(P0.05)。结论:电针神门、四神聪可以改善卵巢摘除大鼠的睡眠质量,其作用机制与调节CSF中PGD2系统平衡以及VLPO中GABA神经递质的水平密切相关。
%U http://qikan.cqvip.com/Qikan/Article/Detail?id=7102294216
%W 重庆维普资讯有限公司
%Z 被引量:6
基金资助:湖北省中医药中西医结合课题,编号:2008Z-Y38；咸宁市高层次人才科研项目择优资助课题,编号:咸人[2009]70号。


%0 Journal Article
%A 周唯 %A 陈曦 
%+ 长春中医药大学,吉林长春130117
%@ 1671-5535
%T 围绝经期综合征的中医药相关研究进展
%J 中文科技期刊数据库（全文版）医药卫生
%D 2022
%N 6
%K 围绝经期综合征 中医药 病因病机 治法 
%X 围绝经期综合征的多种病因及症状如烘热汗出,五心烦热,失眠多梦,焦虑紧张,耳鸣心悸等,严重影响了患者的身心健康与生活质量,本文通过对现代中医药针对此疾病的临床治疗研究及相关实验进展,综述了传统中医药关于围绝经期综合征的病因病机,治法治则,包括汤药,针灸,推拿在内的多种治疗手段,为临床治疗研究提供参考治疗方案。
%U http://qikan.cqvip.com/Qikan/Article/Detail?id=1000003442641
%W 重庆维普资讯有限公司
%Z 被引量:0


%0 Journal Article
%A 王振国 
%+ 浙江省东阳市妇幼保健院(中医科),浙江金华322100
%@ 1671-5535
%T 基于改善围绝经期失眠症患者生活质量的研究
%J 中文科技期刊数据库（全文版）医药卫生
%D 2022
%N 8
%K 揿针 清心足浴方 改善围绝经期失眠患者 生活质量 
%X 本研究分析了用于改善围绝经期失眠症患者生活质量的评价。方法 选2019年10月至2022年5月在我院接受围绝经期失眠症治疗的患者,共计80例,按照随机数表法将其分为对照组和试验组,其中针对对照组的患者给予常规西医治疗,服用艾司唑仑,而针对试验组的患者,采用揿针联合中药足浴,连续进行4周治疗,分析两组患者治疗前后匹兹堡睡眠质量指数评分、围绝经期临床症状以及两组患者血清内分泌激素,包括雌二醇E2和FSH指标。结果 经临床治疗之后两组患者睡眠不安,胸闷脘痞,头晕目眩,心烦意乱积分明显低于治疗之前,并且相比对照组来说试验组评分明显降低,且具有统计差异。除此之外,经治疗之后两组患者匹兹堡睡眠质量指数、围绝经期症状指数以及患者围绝经期综合症生活质量评分,相比治疗之前有显著降低,并且相比对照组来说,各种评分降低显著。两组患者血清内分泌激素相比于治疗之前有显著改善,且试验组改善效果更加明显。结论 针对临床围绝经期失眠症状的患者,采用揿针联合清新足浴方,能够明显改善患者的生活质量,以及睡眠质量和围绝经期临床症状等。
%U http://qikan.cqvip.com/Qikan/Article/Detail?id=1000003523882
%W 重庆维普资讯有限公司
%Z 被引量:0


%0 Journal Article
%A 杨文佳 %A 于心同 %A 谢晨 %A 刘臻 %A 何天峰 %A 邴兴红 %A 陈云飞 
%+ 上海中医药大学附属岳阳中西医结合医院中心实验室,上海200437
%@ 1008-861X
%T 穴位敷贴治疗围绝经期失眠的临床观察
%J 上海中医药大学学报
%D 2013
%N 2
%V 27
%K 穴位敷贴 围绝经期 失眠 临床研究 
%X 目的:观察穴位敷贴治疗女性围绝经期失眠的临床疗效。方法:将符合纳入标准的60例患者随机分为治疗组和对照组,每组30例。治疗组患者在神阙、气海、足三里穴给予安眠贴敷贴治疗,对照组患者在神阙、气海、足三里穴给予对照贴治疗。观察两组的临床疗效及匹茨堡睡眠质量指数(PSQI),检测患者的血清雌二醇(E2)、促卵泡刺激素(FSH)、促黄体生成素(LH)水平的变化。结果:治疗后,治疗组的总有效率为93.33%,对照组为53.33%,治疗组疗效优于对照组(P%U http://qikan.cqvip.com/Qikan/Article/Detail?id=45408313
%W 重庆维普资讯有限公司
%Z 被引量:31
基金资助:上海市卫生局青年科研基金资助项目(2009Y085)；上海市卫生局科研基金资助项目(20114023)


%0 Journal Article
%A 付艳红 
%+ 山西省针灸医院,山西太原030006
%@ 1671-5535
%T 耳穴压豆联合情志护理对围绝经期失眠患者的效果分析
%J 中文科技期刊数据库（全文版）医药卫生
%D 2022
%N 12
%K 围绝经期失眠 耳穴压豆 情志护理 
%X 探讨围绝经期失眠患者耳穴压豆与情志护理的疗效。方法 选择2020年7月-2021年7月之间对74名围绝经期失眠者进行临床分析,采用抽签方法将其随机分成对照组和观察组。对照组37例采用常规护理,观察组37例采用耳穴压豆配合情志护理。对两组病人在治疗前后的睡眠状况及精神状况进行对比分析。结果 干预前两组患者阿森斯失眠量表(AIS)评分差异较小(P>0.05)；干预后观察组AIS评分相比对照组明显更低,两组有统计学差异(P0.05)；干预后观察组GAD-7评分、HAMD评分相比对照组均明显更低,两组有统计学差异(P%U http://qikan.cqvip.com/Qikan/Article/Detail?id=1000003581144
%W 重庆维普资讯有限公司
%Z 被引量:0


%0 Journal Article
%A 吴贤琳 %A 蒋小雅 %A 蔡益民 %A 胡仁 %A 杨晓丽 %A 谢文瑶 
%+ 湖南师范大学医学院护理系,湖南长沙410005
%@ 1673-5625
%T 中医理疗对围绝经期妇女睡眠质量影响的Meta分析
%J 中国社会医学杂志
%D 2020
%N 2
%V 37
%K 中医理疗 围绝经期妇女 睡眠质量 META分析 
%X 目的探讨中医理疗对围绝经期妇女睡眠质量的影响。方法使用计算机检索中国知网、万方数据库、维普数据库、中国生物医学文献数据库、PubMed、Web of Science、Embase、Cochrane图书馆等资源,收集应用中医理疗对围绝经期妇女的睡眠障碍进行干预的随机对照试验,检索时限均为建库至2019年7月。采用RavMan 5.3软件进行统计处理。结果研究共纳入文献8篇,Meta分析结果显示,针灸、刮痧能改善围绝经期睡眠障碍妇女的总体睡眠质量WMD=-2.45,95%CI(-4.05,-0.84),P%U http://qikan.cqvip.com/Qikan/Article/Detail?id=7101816776
%W 重庆维普资讯有限公司
%Z 被引量:2
基金资助:湖南省自然科学基金项目(2018JJ2227)。


%0 Journal Article
%A 柴淑娟 
%+ 河南中医药大学第三附属医院,郑州450008
%@ 1672-3422
%T 基于“冲任”探析针药并用对卵巢早衰性激素水平及证候形态学评分的影响
%J 医药论坛杂志
%D 2023
%N 14
%V 44
%K 冲任学说 针刺 中药 脾肾阳虚 卵巢早衰 
%X 目的基于中医冲任学说理论分析针刺联合中药对脾肾阳虚型卵巢早衰性激素水平及证候形态学评分的影响。方法将选取2020年5月—2021年3月于河南中医药大学第三附属医院生殖中心就诊的卵巢早衰(脾肾阳虚型)40例患者为研究对象,采取随机数字表法,将研究对象分为治疗组和对照组各20例,对照组给予纯中药治疗,治疗组在此基础上联合针刺治疗。干预疗程为3个月。比较治疗结束后60天激素水平的变化及对证候形态学评分的影响。结果与对照组相比,治疗组性激素FSH、LH水平均有明显降低而E2水平明显升高,中医证候形态学评分均降低(P%U http://qikan.cqvip.com/Qikan/Article/Detail?id=7110494035
%W 重庆维普资讯有限公司
%Z 被引量:0
基金资助:河南省高等学校重点科研项目(23B360003)。


%0 Journal Article
%A 刘明月 %A 侯献兵 %A 周永梅 %A 朱中书 
%+ 河北省沧州中西医结合医院,河北沧州061001
%@ 1672-951X
%T 气郁体质体病相关的临床研究概况
%J 中医药导报
%D 2015
%N 22
%V 21
%K 体质 气郁 体病相关 综述 
%X 总结了气郁体质理论在神经内科中的应用,认为在气郁体质与相关易感疾病的研究中,对失眠、不孕症、围绝经期综合症、慢性荨麻疹、乳腺癌、乳腺增生、脑卒中后、慢性前列腺炎、子宫肌瘤、肠易激综合症、功能性消化不良等已有较深入研究,其中涉及妇产科、皮肤科、乳腺科、神经内科、男科、消化科等多个临床科室,尤其在妇产科及神经内科中应用较为广泛。
%U http://qikan.cqvip.com/Qikan/Article/Detail?id=666613153
%W 重庆维普资讯有限公司
%Z 被引量:12


%0 Journal Article
%A 李春日 %A 张志星 %A 白增华 %A 杨涵舒 %A 陈欣舒 %A 任路 %A 王轶蓉 
%+ 辽宁中医药大学附属第三医院,辽宁沈阳110005
%@ 1005-7072
%T 更年滋肾汤治疗肾虚肝郁型绝经前后诸证的疗效观察
%J 中国中医药科技
%D 2021
%N 3
%V 28
%K 绝经前后诸证 绝经后期 心悸失眠 肾虚肝郁型 绝经后女性 滋肾汤 绝经前期 推拿 
%X 绝经前后诸证,西医称围绝经期综合征,指的是绝经前期或绝经后期的女性,出现经期经量失调或绝经,伴随潮热汗出、目眩耳鸣、易激易怒、心情烦躁、心悸失眠等症状[1]。年龄范围在40~55岁的妇女中约有80%的人会出现上述不同程度的临床不适感。西药如Femarelle对绝经后女性此类症状有一定的疗效[2]。中医治疗本病常用中药、针灸、推拿、气功锻炼等手段[3]。王轶蓉老师根据多年临床经验,自创更年滋肾汤,用于治疗肾虚肝郁型绝经前后诸证,现将临床疗效观察结果报道如下。
%U http://qikan.cqvip.com/Qikan/Article/Detail?id=7104446061
%W 重庆维普资讯有限公司
%Z 被引量:3
基金资助:辽宁省高等学校创新团队(辽教函[2018]479号)。


%0 Journal Article
%A 马亮亮 %A 杨涛 %A 姚静静 %A 梁爽 %A 周运峰 
%+ 河南中医药大学,郑州450003
%@ 1008-1879
%T 基于文献计量学和Cite Space可视化工具分析推拿在失眠中的应用
%J 按摩与康复医学
%D 2022
%N 7
%V 13
%K Cite Space 推拿 失眠 文献计量 可视化分析 
%X 目的:通过对国内近二十年推拿在失眠中的相关研究进行文献计量及可视化分析,探索研究现状、热点和前沿趋势。方法:以CNKI数据库为文献来源,检索2001年~2020年推拿治疗失眠的相关研究,运用Cite Space和文献计量进行关键词共现和聚类、时间线视图和突现探测,并绘制相应的可视化图谱。结果:最终纳入1278篇文献,知识图谱分析,推拿治疗失眠的研究热度不断上升,主要以临床研究为主,研究热点与前沿集中在推拿联合针灸、中药的综合方案,心脾两虚型、宁心安神、系统评价、颈源性失眠、原发性失眠、围绝经期失眠、脑卒中/高血压/焦虑等情志障碍型和等方面。结论:可视化分析较直观的展现推拿在失眠中的应用,初步揭示了研究现状、热点及前沿趋势,多角度、多层次探索推拿的临床和基础研究,为推拿在失眠中的进一步研究发展提供参考。
%U http://qikan.cqvip.com/Qikan/Article/Detail?id=7106717731
%W 重庆维普资讯有限公司
%Z 被引量:2
基金资助:国家自然科学基金面上项目(No.81874513)；河南省高层次人才特殊支持计划“中原千人计划-中原名医”(No.ZYQR201912120)。


%0 Journal Article
%A 刘京丽 
%+ 长春中医药大学,长春130117
%@ 2095-6258
%T 五脏俞现代临床应用研究
%J 长春中医药大学学报
%D 2016
%N 5
%V 32
%K 五脏 穴,背俞 心脑血管病证 
%X 肝、心、脾、肺、肾五脏的背俞穴通常统称为五脏俞。现代临床研究中,除五脏俞联合应用外,还经常与其他穴位配合使用,用于治疗心脑血管疾病、失眠症、抑郁症、肝部疾病、糖尿病、腰推间盘突出症、围绝经期综合征、慢性疲劳综合征,以及与五脏功能失调密切相关的疾病,均取得了良好的疗效。通过对五脏俞现代临床应用的整理,可为同行拓展临床思维,并为进一步开展基础研究提供借鉴。
%U http://qikan.cqvip.com/Qikan/Article/Detail?id=670384879
%W 重庆维普资讯有限公司
%Z 被引量:12
基金资助:吉林省中医药科技项目"以‘五脏俞’刺络法为主调‘五脏神’治疗原发性失眠的临床研究(2014-Q38)
