# Supplementary material for: The effectiveness and safety of acupuncture combined with medication in the treatment of perimenopausal insomnia: a systematic review and meta-analysis
Source: Front Neurol. 2025 Mar 13;16:1476719. doi: 10.3389/fneur.2025.1476719 (PMC11966447; doi:10.3389/fneur.2025.1476719)
Supplement: Supplementary file 1 [file Data_Sheet_1.ZIP › Search strategies/WF Search strategy.txt]

1 [Topic]Perimenopausal OR Perimenopausal Syndrome OR Perimenopausal Symptoms OR Menopausal Transition
2 [Topic]Insomnia OR Insomnia Disorder OR Sleep Difficulty OR Difficulty Falling Asleep OR Sleep Disorder OR Poor Sleep OR Insufficient Sleep OR Sleeplessness OR Unable to Sleep OR Sleepless OR not mei
3 [Topic]Randomized OR Control OR Intervention OR Randomized Control OR Randomized Controlled Trial OR Randomized Controlled Study OR Clinical Trial OR Clinical Study OR Efficacy Observation OR Efficacy Evaluation
4 [Topic]Acupuncture OR Acupoint OR Scalp Acupuncture OR Neck Acupuncture OR Auricular Acupuncture OR Tongue Acupuncture OR Hand Acupuncture OR Foot Acupuncture OR Abdominal Acupuncture OR Body Acupuncture OR Intradermal Needling OR Electroacupuncture OR Warm Needling OR Fire Needling OR Press Needling OR Thread Embedding OR Embedded Needling OR Acupoint Thread Embedding
5 [Topic]Combination OR Combined Application OR Integration OR Synergy OR Coordination OR Comprehensive OR Jointly OR Joint Use OR Combined Use OR Concurrent Use
6 1 AND 2 AND 3 AND 4 AND 5
