# Supplementary material for: The effectiveness and safety of acupuncture combined with medication in the treatment of perimenopausal insomnia: a systematic review and meta-analysis
Source: Front Neurol. 2025 Mar 13;16:1476719. doi: 10.3389/fneur.2025.1476719 (PMC11966447; doi:10.3389/fneur.2025.1476719)
Supplement: Supplementary file 1 [file Data_Sheet_1.ZIP › Search strategies/WF Total 280.txt]

%0 Journal Article
%A 魏心昶
%A 陆瑾
%A 李静
%A 王玥
%A 张晓妮
%A 许林玲
%H WEI Xinchang
%H LU Jin
%H LI Jing
%H WANG Yue
%H ZHANG Xiaoni
%H XU Linling
%+ 南京中医药大学附属南京市中医院
%T 舌针联合体针对围绝经期失眠患者血清性激素水平以及睡眠质量的影响:随机对照研究
%J 针灸临床杂志
%J Journal of Clinical Acupuncture and Moxibustion
%@ 1005-0779
%G chi
%D 2024
%N 4
%V 40
%P 11-15
%K 围绝经期; 失眠症; 舌针; 雌激素; 促卵泡生成素
%X 目的:比较舌针联合体针与常规针刺治疗围绝经期失眠的临床疗效以及对围绝经失眠患者血清性激素的影响.方法:将60例围绝经期失眠患者按照1∶1的比例随机分为观察组(30例,脱落1例)和对照组(30例,脱落2例),观察组采用舌针联合体针法,对照组采用常规针刺法.治疗1次/d,5 d为1个疗程,疗程之间休息2 d,共治疗4个疗程.于治疗前后及治疗结束后1个月观察两组患者匹兹堡睡眠质量指数(PSQI)表和国内改良的Kupperman量表评分、血清性激素(雌二醇、黄体生成素及促卵泡生成素)水平变化,并比较两组患者临床疗效.结果:治疗后,两组患者睡眠质量以及围绝经期综合征症状较治疗前均有明显改善,差异具有统计学意义(P＜0.05);观察组患者治疗后及随访时睡眠质量以及围绝经期综合征改善程度优于对照组,差异具有统计学意义(P＜0.05).患者治疗前后血清性激素水平比较:两组患者治疗后雌激素水平均较治疗前上升,血清黄体生成素及促卵泡生成素水平均较治疗前下降,差异有统计学意义(P＜0.05);观察组患者血清性激素水平改善优于对照组,差异有统计学意义(P＜0.05).结论:舌针联合体针疗法可以有效改善围绝经失眠患者睡眠质量以及围绝经期综合征等问题,提高患者生活质量,疗效优于常规针刺组,其机制可能与舌针联合体针调节围绝经期女性血清性激素水平、促进机体适应围绝经期性激素波动、改善睡眠节律和提高睡眠质量相关.
%U https://d.wanfangdata.com.cn/periodical/ChlQZXJpb2RpY2FsQ0hJTmV3UzIwMjMxMjI2Eg96amxjenoyMDI0MDQwMDQaCHdzaHRlNDZt
%R 10.19917/j.cnki.1005-0779.024066
%W 北京万方数据股份有限公司
基金项目:201803017:南京市科技发展计划; LJ-2017-NJ:陆瑾南京市名中医临床经验继承工作室项目

%0 Journal Article
%A 陈婧彬
%H CHEN Jingbin
%+ 福建大田县总医院理疗科
%T 疏肝调经针灸方案联合耳穴埋豆对围绝经期失眠及焦虑抑郁状态的改善作用及对睡眠质量的影响
%J 世界睡眠医学杂志
%J World Journal of Sleep Medicine
%@ 2095-7130
%G chi
%D 2024
%N 2
%V 11
%P 278-281
%K 疏肝调经; 针灸; 耳穴埋豆; 围绝经期; 失眠; 焦虑抑郁
%X 目的:分析围绝经期失眠伴焦虑抑郁患者采取疏肝调经针灸联合耳穴埋豆治疗对其失眠、焦虑、抑郁状态的改善效果.方法:选取2020年1月至2022年12月福建大田县总医院理疗科收治的围绝经期失眠伴焦虑抑郁患者60例作为研究对象,按照随机法数字表法随机分为观察组和对照组,每组30例.观察组采取疏肝调经针灸联合耳穴埋豆治疗,对照组采取常规治疗,比较2组治疗后临床疗效,分析2组治疗前后中医证候积分(潮热、情志不畅、失眠多梦、夜寐不安)、睡眠质量[匹兹堡睡眠质量指数(PSQI)、睡眠时长、闭眼至入睡时间]、情绪状态[焦虑自评量表(SAS)、抑郁自评量表(SDS)]、性激素水平[雌二醇(E2)、促黄体生成素(LH)、促卵泡生成素(FSH)].结果:观察组治疗后临床疗效高于对照组,差异有统计学意义(P＜0.05);观察组治疗前与对照组中医证候积分、性激素水平、睡眠质量、情绪状态指标比较,差异均无统计学意义(均P＞0.05);治疗后,观察组证候积分、心理情绪评分低于对照组,睡眠质量高于对照组,性激素水平较对照组改善明显,差异均有统计学意义(均P＜0.05).结论:对围绝经期失眠伴焦虑抑郁患者采取疏肝调经针灸治疗联合耳穴埋豆可减轻疾病引起的多种临床症状,改善性激素水平,缓解其不良情绪,相较于常规治疗更有助于提高患者睡眠质量,延长夜间睡眠时间,效果明显,值得临床推广应用.
%U https://d.wanfangdata.com.cn/periodical/ChlQZXJpb2RpY2FsQ0hJTmV3UzIwMjMxMjI2EhFzanNteXh6ejIwMjQwMjAxMRoId3NodGU0Nm0%3D
%R 10.3969/j.issn.2095-7130.2024.02.011
%W 北京万方数据股份有限公司
基金项目:

%0 Journal Article
%A 杨艳芬
%A 陈奔
%H YANG Yanfen
%H CHEN Ben
%+ 贵州省仁怀市人民医院
%T 清热安神汤联合针灸治疗痰热内扰型围绝经期失眠症的效果
%J 中外医学研究
%J Chinese and Foreign Medical Research
%@ 1674-6805
%G chi
%D 2024
%N 8
%V 22
%P 113-117
%K 围绝经期失眠症; 痰热内扰型; 清热安神汤; 针灸; 睡眠质量; 生活质量
%X 目的:分析清热安神汤联合针灸治疗痰热内扰型围绝经期失眠症的效果.方法:选取2022年6月—2023年3月本院收治的 90 例痰热内扰型围绝经期失眠症患者为研究对象.根据随机数表法将其分为对照组及观察组,各 45 例.两组均给予常规西医治疗,对照组给予针灸治疗,观察组在对照组基础上给予清热安神汤治疗.比较两组临床疗效,治疗前后中医症候评分、睡眠质量、生活质量及不良反应.结果:观察组治疗总有效率高于对照组,差异有统计学意义(P<0.05).治疗后,观察组睡眠不安、心烦易怒、头晕目眩、胸闷脘痞评分均低于对照组,差异有统计学意义(P<0.05).治疗后,观察组催眠药物、睡眠效率、睡眠时间、日间功能障碍、睡眠障碍、入睡时间、睡眠质量评分均低于对照组,差异有统计学意义(P<0.05).治疗后,观察组心理功能、躯体功能、社会功能、物质生活状态评分均高于对照组,差异有统计学意义(P<0.05).两组不良反应发生率比较,差异无统计学意义(P>0.05).结论:清热安神汤联合针灸在痰热内扰型围绝经期失眠症患者治疗中作用明显,可减轻患者症状,改善睡眠质量,提高生活质量,且无严重不良反应.
%U https://d.wanfangdata.com.cn/periodical/ChlQZXJpb2RpY2FsQ0hJTmV3UzIwMjMxMjI2Eg96d3l4eWoyMDI0MDgwMjgaCHdzaHRlNDZt
%R 10.14033/j.cnki.cfmr.2024.08.028
%W 北京万方数据股份有限公司
基金项目:

%0 Journal Article
%A 张娜
%H Zhang Na
%+ 广东医科大学顺德妇女儿童医院中医科
%T 基于引气归元理论温针灸治疗围绝经期心脾两虚型失眠的临床研究
%J 山西中医药大学学报
%J Journal of Shanxi university of Chinese Medicine
%@ 2096-7403
%G chi
%D 2023
%N 8
%V 24
%P 901-904
%K 围绝经期失眠; 心脾两虚型; 引气归元理论; 温针灸
%X 目的:分析基于引气归元理论进行温针灸治疗围绝经期心脾两虚型失眠的临床效果.方法:选择2022年1月—2023年6月就诊于广东医科大学顺德妇女儿童医院更年期专科门诊的80例心脾两虚型围绝经期失眠(PMI)患者作为研究对象,按随机数字表法分为两组,各40例.对照组给予药物治疗(口服归脾丸),治疗组在对照组治疗基础上联合引气归元穴温针灸治疗.比较两组患者治疗前后匹兹堡睡眠质量指数(PSQI)、更年期症状量表(改良Kupperman量表)评分及临床疗效.结果:治疗后,治疗组总有效率(95.00%)高于对照组(77.50%),差异有统计学意义(P<0.05).治疗后,两组患者PSQI总分及各维度评分低于治疗前,治疗组PSQI总分及各维度评分低于对照组,差异有统计学意义(P<0.05);两组患者改良Kupperman量表评分低于治疗前,治疗组改良Kupperman量表评分低于对照组[(11.36±2.14)分vs.(14.93±2.32)分],差异有统计学意义(P<0.05).结论:基于引气归元理论进行温针灸能够有效缓解围绝经期心脾两虚型失眠症患者症状,改善睡眠质量,提高临床疗效.
%U https://d.wanfangdata.com.cn/periodical/ChlQZXJpb2RpY2FsQ0hJTmV3UzIwMjMxMjI2EhNzaHh6eXlkeHhiMjAyMzA4MDE2Ggh3c2h0ZTQ2bQ%3D%3D
%R 10.19763/j.cnki.2096-7403.2023.08.16
%W 北京万方数据股份有限公司
基金项目:2220001005014:佛山市科技计划项目; :佛山市十四五中医重点专科特色专科; ZDZKJS05:专病建设项目

%0 Journal Article
%A 郝美美
%H HAO Meimei
%+ 乐安县中医院护理部 江西 乐安 344300
%T 耳穴揿针联合穴位贴敷在围绝经期失眠患者中的应用
%J 光明中医
%J Guangming Journal of Chinese Medicine
%@ 1003-8914
%G chi
%D 2023
%N 14
%V 38
%P 2781-2784
%K 不寐; 围绝经期失眠; 耳穴揿针; 穴位贴敷疗法; 睡眠质量
%X 目的 探究耳穴揿针联合穴位贴敷在围绝经期失眠患者中的护理应用.方法 从乐安县中医院2019 年10 月—2021 年10 月收治的围绝经期失眠患者中选取符合纳入标准的77 例,以抛硬币法分成对照组38 例和试验组39 例,其中对照组实施常规护理和穴位贴敷,试验组予以常规护理和耳穴揿针及穴位贴敷,比较2 组护理效果.结果 试验组护理后睡眠潜伏期、觉醒次数、觉醒时间低于对照组,睡眠效率高于对照组(P<0.05);试验组慢波睡眠S1 期、S2 期低于对照组S3+S4 期和快波睡眠均优于对照组(P<0.05),PSQI低于对照组(P<0.05),中医症状积分低于对照组(P<0.05).结论 耳穴揿针联合穴位贴敷有利于优化围绝经期失眠患者睡眠进程和睡眠结构,缓解失眠症状,提高睡眠质量.
%U https://d.wanfangdata.com.cn/periodical/ChlQZXJpb2RpY2FsQ0hJTmV3UzIwMjMxMjI2Eg1nbXp5MjAyMzE0MDM3Ggh3c2h0ZTQ2bQ%3D%3D
%R 10.3969/j.issn.1003-8914.2023.14.037
%W 北京万方数据股份有限公司
基金项目:

%0 Journal Article
%A 薛迎春
%A 陈立
%A 华彩凤
%H XUE Yingchun
%H CHEN Li
%H HUA Caifeng
%+ 南京中医药大学江阴附属医院妇科
%T 解郁健脾针刺联合艾司唑仑片治疗围绝经期失眠肝郁脾虚证临床观察
%J 河北中医
%J Hebei Journal of Traditional Chinese Medicine
%@ 1002-2619
%G chi
%D 2023
%N 10
%V 45
%P 1712-1716,1720
%K 围绝经期; 失眠症; 中药疗法; 针刺疗法
%X 目的 观察解郁健脾针刺联合艾司唑仑片治疗围绝经期失眠肝郁脾虚证临床疗效.方法 将 90 例围绝经期失眠肝郁脾虚证患者按照随机数字表法分为2 组,对照组45 例予艾司唑仑片,治疗组45 例在对照组治疗基础上加解郁健脾针刺治疗,2 组均治疗4 周.比较2 组疗效;比较 2 组治疗前后性激素黄体生成激素(LH)、雌二醇(E2)、卵泡刺激素(FSH)水平变化;比较2 组治疗前后匹兹堡睡眠质量指数(PSQI)评分、Kupperman评分、汉密尔顿焦虑量表(HA-MA)评分变化;比较2 组治疗前后血清睡眠相关单胺类神经递质γ-氨基丁酸(GABA)、5-羟色胺(5-HT)变化;记录2组不良反应发生率.结果 治疗组45 例,脱落3 例;对照组45 例,脱落4 例.治疗组总有效率95.24%(40/42),对照组总有效率80.49%(33/41),治疗组疗效优于对照组(P<0.05).2 组治疗后LH、FSH水平均较本组治疗前降低(P<0.05),E2 水平较本组治疗前升高(P<0.05);治疗后治疗组LH、FSH水平均低于对照组(P<0.05),E2 水平高于对照组(P<0.05).2 组治疗2、4 周PSQI评分均较本组治疗前降低(P<0.05);治疗组治疗 2、4 周PSQI评分均低于对照组同期(P<0.05).2 组治疗后Kupperman 评分、HAMA评分均较本组治疗前降低(P<0.05),且治疗组降低更明显(P<0.05).2 组治疗后血清GABA、5-HT水平均较本组治疗前升高(P<0.05),且治疗组升高更明显(P<0.05).治疗组不良反应发生率11.90%(5/42),对照组不良反应发生率24.39%(10/41),2 组不良反应发生率比较差异无统计学意义(P>0.05).结论 解郁健脾针刺联合艾司唑仑片治疗围绝经期失眠肝郁脾虚证,能提高患者睡眠质量,改善临床症状,缓解焦虑,调节性激素、脑神经递质分泌,安全性高.
%U https://d.wanfangdata.com.cn/periodical/ChlQZXJpb2RpY2FsQ0hJTmV3UzIwMjMxMjI2Eg1oYnp5MjAyMzEwMDMwGgh3c2h0ZTQ2bQ%3D%3D
%R 10.3969/j.issn.1002-2619.2023.10.030
%W 北京万方数据股份有限公司
基金项目:YB201946:江苏省中医药科技发展计划项目

%0 Journal Article
%A 邹婧怡
%A 谢星宇
%A 李薇晗
%A 阎路达
%A 黄丹
%A 王博林
%A 符文彬
%H ZOU Jing-Yi
%H XIE Xing-Yu
%H LI Wei-Han
%H YAN Lu-Da
%H HUANG Dan
%H WANG BO-Lin
%H FU Wen-Bin
%+ 广州中医药大学第四临床医学院
%+ 广州中医药大学针灸康复临床医学院
%T 针刺联合精灸治疗心肾不交型围绝经期失眠的临床观察
%J 广州中医药大学学报
%J Journal of Guangzhou University of Traditional Chinese Medicine
%@ 1007-3213
%G chi
%D 2023
%N 8
%V 40
%P 1982-1988
%K 针刺; 精灸; 心肾不交; 围绝经期失眠; 匹兹堡睡眠质量指数; 临床观察
%X [目的]观察针刺联合精灸治疗心肾不交型围绝经期失眠的临床疗效.[方法]将60例心肾不交型围绝经期失眠患者随机分为观察组和对照组,每组各30例,对照组给予常规针刺治疗,观察组在对照组针刺治疗的基础上,联合精灸疗法治疗.每周治疗3次,共治疗4周.治疗4周后,观察2组患者治疗前后及随访时匹兹堡睡眠质量指数(PSQI)各项评分及总评分的变化情况.比较2组患者治疗前后心肾不交型中医证候量表评分的变化情况.[结果](1)治疗后,2组患者的PSQI评分明显改善(P＜0.05),且观察组在改善PSQI评分方面明显优于对照组,差异有统计学意义(P＜0.05).随访时,2组患者的PSQI评分较治疗前均明显改善(P＜0.05),且观察组在改善PSQI评分方面明显优于对照组,差异有统计学意义(P＜0.05).(2)治疗后,2组患者的PSQI各项因子评分均明显改善(P＜0.05),且观察组在改善患者主观睡眠质量、睡眠持续性、睡眠效率、睡眠障碍、日间功能障碍评分方面均明显优于对照组(P＜0.05或P＜0.01).治疗后,2组患者在入睡时间、使用催眠药评分方面稍有改善,但差异无统计学意义(P＞0.05).(3)治疗后,2组患者的中医证候评分明显改善(P＜0.05),且观察组在改善中医证候评分方面明显优于对照组,差异有统计学意义(P＜0.05).(4)观察组总有效率为93.33%(28/30),对照组为73.33%(22/30).观察组疗效优于对照组,差异有统计学意义(P＜0.05).[结论]针刺联合精灸治疗心肾不交型围绝经期失眠,能明显改善患者的睡眠质量及围绝经期症状,从而提高患者生活质量,疗效显著.
%U https://d.wanfangdata.com.cn/periodical/ChlQZXJpb2RpY2FsQ0hJTmV3UzIwMjMxMjI2EhJnenp5eWR4eGIyMDIzMDgwMjAaCHdzaHRlNDZt
%R 10.13359/j.cnki.gzxbtcm.2023.08.020
%W 北京万方数据股份有限公司
基金项目::广东省名中医传承工作室建设资助项目; SZSM201806077:深圳市政府医疗卫生三名工程广东省中医院符文彬教授针灸学团队项目

%0 Journal Article
%A 卓春萍
%A 王慧明
%A 陈雪丽
%+ 北京市老年医院
%+ 北京市老年医院
%+ 首都医科大学附属北京世纪坛医院
%T 疏肝调经针灸方案联合耳穴埋豆对围绝经期失眠及焦虑抑郁状态研究
%J 中华保健医学杂志
%J Chinese Journal of Health Care and Medicine
%@ 1674-3245
%G chi
%D 2023
%N 2
%V 25
%P 223-225
%K 围绝经期失眠; 焦虑抑郁; 疏肝调经针灸; 耳穴埋豆; 性激素
%X 目的 分析疏肝调经针灸方案联合耳穴埋豆对围绝经期失眠及焦虑抑郁状态的影响.方法 前瞻性选取2020年7月 ～2022年6月北京老年医院诊治的围绝经期失眠患者106例.按照治疗方法分为两组,对照组给予常规西医治疗,观察组在此基础上实施疏肝调经针灸+耳穴埋豆治疗,观察对比两组治疗效果.结果 治疗后,两组患者PSQI、HAMA、HAMD评分均明显降低,其中观察组患者的评分更低,差异有统计学意义(P<0.01);两组患者E2水平增高、LH和FSH水平降低,其中观察组3项指标优于对照组,差异有统计学意义(P<0.05).观察组治疗依从性优良率为94.34％,高于对照组的77.36％,差异有统计学意义(P<0.05).结论 针对围绝经期失眠患者,常规西医基础上实施疏肝调经针灸联合耳穴埋豆治疗,有助于调节性激素水平,显著改善失眠及焦虑抑郁状态.
%U https://d.wanfangdata.com.cn/periodical/ChlQZXJpb2RpY2FsQ0hJTmV3UzIwMjMxMjI2EhJqZmpianl4enoyMDIzMDIwMjcaCHdzaHRlNDZt
%R 10.3969/j.issn.1674-3245.2023.02.027
%W 北京万方数据股份有限公司
基金项目:ZYLX202133:北京市医院管理中心临床医学发展专项

%0 Journal Article
%A 韩宇樱
%A 吴小玲
%A 李杏昌
%A 冯吉源
%A 周超敏
%H HAN Yuying
%H WU Xiaoling
%H LI Xingchang
%H FENG Jiyuan
%H ZHOU Chaomin
%+ 广西钦州市中医医院针灸科
%T 基于5-HT、DA、NE、5-HIAA及睡眠质量评估腹针联合调神解郁针法治疗围绝经期失眠患者的疗效
%J 吉林中医药
%J Jilin Journal of Traditional Chinese Medicine
%@ 1003-5699
%G chi
%D 2023
%N 6
%V 43
%P 728-732
%K 围绝经期失眠; 腹针; 调神解郁针法; 神经递质; 睡眠质量
%X 目的 分析腹针联合调神解郁针法对围绝经期失眠患者血清5-羟色胺(5-HT)、多巴胺(DA)、去甲肾上腺素(NE)、5-羟吲哚乙酸(5-HIAA)水平及睡眠质量的改善效果.方法 选取2021年3月-2022年3月广西钦州市中医医院收治的围绝经期失眠患者76例随机分为西药治疗组和联合针刺治疗组,各38例.西药治疗组采用艾司唑仑片、谷维素片进行治疗,联合针刺治疗组采用腹针联合调神解郁针法进行治疗,2组均治疗8周.统计2组治疗8周后的临床疗效,比较2组治疗前和治疗8周后中医证候积分、血清神经递质水平、多导睡眠图检测指标及症状情况、睡眠质量、心理状况.结果 治疗8周后,联合针刺治疗组总有效率为92.11％,高于西药治疗组(73.68％,P＜0.05).治疗8周后,2组头晕目眩、神疲乏力、睡眠不安、腰膝酸软、急躁易怒、心烦心悸、潮热盗汗评分、血清DA、NE、5-HIAA水平、觉醒次数(AT)及Kupperman指数(MI)、匹兹堡睡眠质量指数(PSQI)、汉密尔顿焦虑量表(HAMA)、汉密尔顿抑郁量表(HAMD)评分较治疗前降低,联合针刺治疗组低于西药治疗组(P＜0.05).治疗8周后,2组血清5-HT水平及快波睡眠(REM)、睡眠维持率(SE)较治疗前升高,联合针刺治疗组高于西药治疗组(P＜0.05);2组睡眠潜伏期(SL)缩短,联合针刺治疗组短于西药治疗组(P＜0.05);2组睡眠总时间(TST)延长,联合针刺治疗组长于西药治疗组(P＜0.05).结论 腹针联合调神解郁针法对围绝经期失眠患者进行治疗,可有效改善患者中医证候、心理状况,调节神经递质水平,提高患者睡眠质量、生活质量,具有较好的治疗效果.
%U https://d.wanfangdata.com.cn/periodical/ChlQZXJpb2RpY2FsQ0hJTmV3UzIwMjMxMjI2Eg5qbHp5eTIwMjMwNjAyNRoId3NodGU0Nm0%3D
%R 10.13463/j.cnki.jlzyy.2023.06.025
%W 北京万方数据股份有限公司
基金项目:GXZYN20220561:广西壮族自治区中医药管理局自筹经费科研课题

%0 Journal Article
%A 赵非一
%A 燕海霞
%A 赵英侠
%A 陈思翰
%A 许红
%H Zhao Fei-yi
%H Yan Hai-xia
%H Zhao Ying-xia
%H Chen Si-han
%H Xu Hong
%T 电针干预围绝经期失眠的疗效与安全性随机对照研究
%J 针灸推拿医学（英文版）
%J Journal of Acupuncture and Tuina Science
%@ 1672-3597
%G eng
%D 2019
%N 3
%V 17
%P 188-195
%K 针刺疗法; 电针; 失眠症; 围绝经期; 更年期; 针药结合; 随机对照试验
%X 目的:观察电针结合落花安神口服液干预围绝经期失眠症的有效性及安全性.方法:将符合纳入标准的66例受试者按1:1的比例随机分为治疗组和对照组,每组33例.落花安神口服液作为两组的基础治疗.治疗组在此基础上加电针疗法,隔日1次,每周3次.两组均连续治疗4周,治疗结束4周后随访.治疗前、治疗后及随访时,采用匹兹堡睡眠质量指数(PSQI)、Kupperman指数(KI)及中医睡眠证候量表(TCMSSS)评估.同时观察并记录不良反应事件.结果:治疗4周后,对照组与治疗组PSQI、KI及TCMSSS总分均明显下降,治疗前后评分差异具有统计学意义(均P<0.05),且治疗组评分下降比对照组更显著(均P<0.05).随访时,两组PSQI、KI及TCMSSS总分与本组治疗前差异均具有统计学意义(均P<0.05),但与治疗后评分无统计学差异(均P>0.05).治疗组总有效率为93.9％,对照组总有效率为72.7％,两组差异具有统计学意义(P<0.05).研究过程中,除1例患者在初次接受电针治疗时出现轻微晕针外,未发生其他严重不良反应事件.结论:电针结合落花安神口服液治疗围绝经期失眠症有效、安全,近期、远期疗效佳;与单纯使用落花安神口服液相比具有一定优势.
%U https://d.wanfangdata.com.cn/periodical/ChlQZXJpb2RpY2FsQ0hJTmV3UzIwMjMxMjI2EhF6anRueXgtZTIwMTkwMzAwOBoId3NodGU0Nm0%3D
%R
%W 北京万方数据股份有限公司
基金项目:

%0 Journal Article
%A 权兴苗
%A 时菁静
%A 宋春侠
%A 刘玉兰
%A 徐立伟
%A 王月
%H QUAN Xingmiao
%H SHI Jingjing
%H SONG Chunxia
%H LIU Yulan
%H XU Liwei
%H WANG Yue
%+ 承德医学院附属医院
%T 滋水清心汤联合揿针治疗心肾不交型绝经期失眠
%J 长春中医药大学学报
%J Journal of Changchun University of Chinese Medicine
%@ 2095-6258
%G chi
%D 2023
%N 5
%V 39
%P 533-537
%K 绝经期; 失眠; 心肾不交型; 滋水清心汤; 揿针
%X 目的 探讨滋水清心汤联合揿针治疗心肾不交型绝经期失眠患者的临床疗效.方法 选取2019年1月-2022年6月承德医学院附属医院收治的120例心肾不交型绝经期失眠患者为研究对象,采用随机数字表法将患者分为A、B、C、D组,各30例.A组给予艾司唑仑药物治疗;B、C、D组分别在A组基础上给予揿针治疗、滋水清心汤治疗、滋水清心汤联合揿针治疗.比较各组中医证候积分、匹兹堡睡眠质量指数量表(PSQI)、多导睡眠图(PSG),以及血清卵泡刺激素(FSH)、促黄体生成激素(LH)、雌二醇(E2)水平.结果 治疗后,A组中医证候积分中仅失眠单项积分下降(P<0.05),心烦心悸、五心烦热、耳鸣头晕3项积分无变化(P>0.05),B、C、D组上述积分均下降,且D组低于B、C组(P<0.05);治疗后,各组PSQI总分均下降,且D组低于A、B、C组(P<0.05);治疗后,各组睡眠潜伏期(SL)、快波睡眠潜伏期(RL)、觉醒次数(AT)、觉醒时间(AWT)、慢波睡眠-S1(NREM-S1)、NREM-S2均下降,睡眠效率(SE)、REM-S3+S4、快波睡眠(REM)均升高,且D组优于A、B、C组(P<0.05);治疗后,A组血清FSH、LH、E2水平无统计学意义(P>0.05),B、C、D组血清FSH、LH均下降,E2水平均升高,且D组优于B、C组(P<0.05).结论 心肾不交型绝经期失眠患者应用滋水清心汤联合揿针治疗,可有效改善临床症状及睡眠状况,调节性激素水平,且安全性良好.
%U https://d.wanfangdata.com.cn/periodical/ChlQZXJpb2RpY2FsQ0hJTmV3UzIwMjMxMjI2EhFjY3p5eHl4YjIwMjMwNTAxNhoId3NodGU0Nm0%3D
%R 10.13463/j.cnki.cczyy.2023.05.015
%W 北京万方数据股份有限公司
基金项目:2022155:河北省中医药管理局中医药类指令性计划课题

%0 Journal Article
%A 张春运
%A 孟琳
%A 朱炜楷
%A 王承明
%H ZHANG Chunyun
%H MENG Lin
%H ZHU Weikai
%H WANG Chengming
%+ 大连医科大学第一附属医院
%T 眼针结合靳三针治疗围绝经期失眠临床观察
%J 光明中医
%J Guangming Journal of Chinese Medicine
%@ 1003-8914
%G chi
%D 2024
%N 6
%V 39
%P 1163-1166
%K 绝经前后诸证; 围绝经期失眠; 眼针疗法; 靳三针针法
%X 目的 观察眼针结合靳三针治疗围绝经期失眠的临床疗效.方法 60 例围绝经期失眠患者随机分为治疗组和对照组,各30 例.对照组采用常规针刺,治疗组采用眼针结合靳三针治疗,10 次为1 个疗程.观察2 组匹兹堡睡眠质量指数量表(PSQI)评分的变化情况,并评价临床疗效.结果 治疗组总有效率优于对照组(P<0.05).治疗后,2 组PSQI评分均较治疗前降低,且治疗组睡眠质量、入睡时间、睡眠时间降低效果优于对照组(P<0.05);随访时,治疗组各项评分降低效果均优于对照组(P<0.05).结论 眼针结合靳三针能有效改善围绝经期失眠患者的睡眠情况,具有更优的近、中期疗效.
%U https://d.wanfangdata.com.cn/periodical/ChlQZXJpb2RpY2FsQ0hJTmV3UzIwMjMxMjI2Eg1nbXp5MjAyNDA2MDM4Ggh3c2h0ZTQ2bQ%3D%3D
%R 10.3969/j.issn.1003-8914.2024.06.036
%W 北京万方数据股份有限公司
基金项目:No.20Z12002:大连市医学科学研究计划项目

%0 Journal Article
%A 尚辉
%A 黎彦红
%A 冉立成
%A 宋亚文
%A 王亚军
%H SHANG Hui
%H LI Yanhong
%H RAN Licheng
%H SONG Yawen
%H WANG Yajun
%+ 甘肃中医药大学
%+ 甘肃中医药大学附属医院
%T 基于现代文献数据挖掘探析针刺治疗围绝经期失眠的选穴规律
%J 针灸临床杂志
%J Journal of Clinical Acupuncture and Moxibustion
%@ 1005-0779
%G chi
%D 2023
%N 2
%V 39
%P 60-67
%K 围绝经期失眠; 针刺; 选穴规律; 数据挖掘; 文献研究
%X 目的:基于现代文献数据挖掘探析针刺治疗围绝经期失眠的腧穴应用特点及规律.方法:检索中国期刊全文数据库(CNKI)、万方数据知识服务平台(Wanfang)、维普中文期刊服务平台(VIP)、中国生物医学文献数据库(SinoMed)、PubMed数据库与Web of Science数据库建库至2021年10月18日所收录的针刺治疗围绝经期失眠的现代临床研究文献,依照纳入、排除标准进行文献筛选后,提取针刺处方等相关信息建立针刺治疗围绝经失眠的选穴数据库,采用数据统计、聚类分析、Apriori关联规则分析等方法分析选穴频次、归经、分布、配伍规律及核心选穴处方.结果:①纳入的139篇文献中有效针刺处方199条,涉及腧穴78个,共计使用频次1567次;②归经以膀胱经、督脉及经外奇穴为主,常用腧穴主要分布在下肢、头面颈项部;③选用腧穴中有58个特定穴,主要包括交会穴、原穴与五输穴;④共得出6个有效聚类群及16个关联群,其中神门→百会+三阴交的支持度最高;⑤针刺治疗围绝经期失眠的核心选穴为神门、百会、三阴交、四神聪、太冲、内关、安眠与关元.结论:针刺治疗围绝经期失眠的选穴体现了局部取穴配合远道取穴的思想,重用特定穴,发现选穴体现的宁心安神、通调跷脉与调任通督等治则与本病心神不养、阴阳失衡与脏腑失调等病机相对应,初步得出其选穴规律、特点及核心选穴处方,以期为针刺治疗围绝经失眠的临床应用提供针对性更强的穴位处方.
%U https://d.wanfangdata.com.cn/periodical/ChlQZXJpb2RpY2FsQ0hJTmV3UzIwMjMxMjI2Eg96amxjenoyMDIzMDIwMTMaCHdzaHRlNDZt
%R 10.19917/j.cnki.1005-0779.023032
%W 北京万方数据股份有限公司
基金项目:82160936:国家自然科学基金

%0 Journal Article
%A 孙学技
%A 赵康宁
%A 刘冰贤
%A 陈玲
%+ 河南省平顶山市第一人民医院
%T 针灸联合清热安神汤治疗围绝经期失眠症临床观察
%J 广西中医药
%J Guangxi Journal of Traditional Chinese Medicine
%@ 1003-0719
%G chi
%D 2023
%N 5
%V 46
%P 27-29
%K 围绝经期; 失眠症; 针灸疗法; 清热安神汤; 睡眠质量
%X 目的:观察应用针灸联合清热安神汤治疗围绝经期失眠症患者的疗效.方法:选择106例围绝经期失眠症患者,按随机数字表法将其分为两组,对照组53例采用常规西药治疗,予艾司唑仑片口服,观察组53例采用针灸联合清热安神汤治疗.两组均连续治疗2个月.比较两组临床总有效率,治疗前后匹兹堡睡眠质量指数评分表(PSQI)评分和性激素(FSH、LH、E2)水平.结果:治疗后观察组的临床总有效率(96.23%)高于对照组(79.25%),差异有统计学意义(P<0.05);两组治疗1个月后、治疗2个月后的PSQI评分均较前一时间点降低,且同一时间点观察组评分更低(P<0.05);两组治疗2个月后的血清FSH、LH水平均较治疗前降低,血清E2水平较治疗前升高,且观察组FSH、LH、E2水平与对照组比较差异有统计学意义(P<0.05).结论:针灸联合清热安神汤治疗围绝经期失眠症可有效改善患者睡眠质量,调节性激素水平,提高治疗效果.
%U https://d.wanfangdata.com.cn/periodical/ChlQZXJpb2RpY2FsQ0hJTmV3UzIwMjMxMjI2Eg5neHp5eTIwMjMwNTAwNxoId3NodGU0Nm0%3D
%R 10.3969/j.issn.1003-0719.2023.05.007
%W 北京万方数据股份有限公司
基金项目:

%0 Journal Article
%A 罗筱凡
%A 罗业浩
%A 吕挺
%A 施朝佳
%A 黄安
%+ 广西中医药大学
%+ 湖北民族大学
%T 针灸及其相关疗法治疗围绝经期综合征的研究进展
%J 中国老年学杂志
%J Chinese Journal of Gerontology
%@ 1005-9202
%G chi
%D 2023
%N 1
%V 43
%P 227-232
%K 针灸; 围绝经期综合征
%X 围绝经期综合征( PMS )亦称更年期综合征,源于机体内雌激素水平下降,导致下丘脑-垂内-卵巢轴的平衡紊乱,并引发植物神经中枢及各脏器功能产生一系列症状﹝1﹞,主要临床表现为心悸失眠、烦躁不安、情绪反复、忧郁多疑、急躁易怒、烘热汗出、周身酸楚等,对中老年女性的生活质量产生了极大的影响﹝2﹞.随着人口老龄化,越来越多的女性也进入绝经期,据资料显示,中国女性更年期症状的发生率高达60％ ～ 80％,而且有许多女性妇科疾病在更年期发生率明显升高﹝3﹞.若不及时干预或治疗PMS,会加剧代谢紊乱,增加患糖尿病、老年痴呆、心血管疾病及免疫系统疾病等多种疾病的风险﹝4～7﹞.
%U https://d.wanfangdata.com.cn/periodical/ChlQZXJpb2RpY2FsQ0hJTmV3UzIwMjMxMjI2EhB6Z2xueHp6MjAyMzAxMDU0Ggh3c2h0ZTQ2bQ%3D%3D
%R 10.3969/j.issn.1005-9202.2023.01.054
%W 北京万方数据股份有限公司
基金项目:No.81660830:国家自然科学基金; No.15-140-32-06:广西中医基础研究重点实验室开放课题; 02018012:中医学广西一流学科; 0201903:广西第三批民族院校特色学科建设立项学科-壮医学

%0 Journal Article
%A 刘娟
%A 马丽爽
%A 王东红
%A 王莹
%+ 北京市门头沟区中医医院
%+ 中国中医科学院眼科医院
%T 耳针联合芬吗通治疗肾虚肝郁型围绝经期失眠临床观察
%J 现代中西医结合杂志
%J Modern Journal of Integrated Traditional Chinese and Western Medicine
%@ 1008-8849
%G chi
%D 2023
%N 17
%V 32
%P 2444-2447
%K 围绝经期失眠; 肾虚肝郁型; 耳针; 抑郁
%X 目的 观察耳针联合芬吗通治疗肾虚肝郁型围绝经期失眠的临床疗效.方法 选取2021 年11 月—2022 年11 月在中国中医科学院眼科医院妇科门诊就诊的肾虚肝郁型围绝经期失眠患者79 例,随机分为2 组:耳针联合芬吗通组39 例采用耳针和芬吗通治疗,芬吗通组40 例单纯使用芬吗通治疗,2 组均连续治疗12 周.观察比较2 组患者治疗前和治疗 12 周后匹兹堡睡眠质量指数(PSQI)评分、汉密尔顿焦虑量表(HAMA)评分、汉密尔顿抑郁量表(HAMD)评分、Kupper-man绝经指数(KMI)评分、中医证候积分及睡眠疗效、抑郁疗效.结果 治疗后 2 组PSQI评分、HAMA评分、HAMD评分、KMI评分、中医证候积分均较治疗前明显降低(P均<0.05),且耳针联合芬吗通组各项评分均明显低于芬吗通组(P均<0.05).耳针联合芬吗通组睡眠疗效总有效率为94.87%(37/39),抑郁总有效率为 97.44%(38/39),芬吗通组分别为 35.00%(14/40)和75.00%(30/40),2 组比较差异均有统计学意义(P均<0.05).结论 耳针联合芬吗通治疗相较于单纯使用芬吗通治疗,能有效地改善肾虚肝郁型围绝经期失眠患者的失眠、焦虑抑郁以及更年期症状.
%U https://d.wanfangdata.com.cn/periodical/ChlQZXJpb2RpY2FsQ0hJTmV3UzIwMjMxMjI2EhJ4ZHp4eWpoenoyMDIzMTcwMjIaCHdzaHRlNDZt
%R 10.3969/j.issn.1008-8849.2023.17.021
%W 北京万方数据股份有限公司
基金项目::北京市第六批名老中医传承项目; CI2021A02416:中国中医科学院科技创新工程; :全国老中医药专家学术经验继承工作项目

%0 Journal Article
%A 鲁娜
%A 李欣欣
%A 程锦思
%+ 濮阳市油田总医院中西医结合科，濮阳　457001
%T 针刺联合耳针治疗围绝经期失眠症的临床观察
%J 中国实用医刊
%J Chinese Journal of Practical Medicine
%@ 1674-4756
%G chi
%D 2023
%N 23
%V 50
%P 109-112
%K 围绝经期; 失眠症; 针刺; 耳针
%X 目的:探讨针刺联合耳针治疗围绝经期失眠症的临床效果。方法:抽取濮阳市油田总医院2021年4月至2022年3月收治的围绝经期失眠症患者98例，按随机数字表法分为对照组(49例)和观察组(49例)。对照组采用针刺治疗，观察组在对照组基础上联合耳针治疗。比较两组疗效，比较两组治疗前后中医证候积分、匹兹堡睡眠质量指数(PSQI)评分、女性围绝经期Kupperman评分，比较两组不良反应发生率。结果:观察组总有效率(95.92%，47/49)高于对照组(79.59%，39/49)， P<0.05。治疗后，与对照组比较，观察组入睡困难、头晕耳鸣、腰膝酸软、五心烦热评分较低，PSQI量表各项评分较低( P<0.05)，Kupperman评分较低( P<0.05)。观察组不良反应发生率(12.24%，6/49)与对照组(8.16%，4/49)比较差异未见统计学意义( P>0.05)。结论:针刺联合耳针治疗围绝经期失眠症效果较好，能改善患者睡眠质量和围绝经期症状，且不良反应少。
%U https://d.wanfangdata.com.cn/periodical/ChlQZXJpb2RpY2FsQ0hJTmV3UzIwMjMxMjI2Eg16eXlrMjAyMzIzMDI5Ggh3c2h0ZTQ2bQ%3D%3D
%R 10.3760/cma.j.cn115689-20230821-03088
%W 北京万方数据股份有限公司
基金项目:

%0 Journal Article
%A 冀振华
%A 徐丹丹
%A 张展
%+ 河南中医药大学第五临床医学院(郑州人民医院)中医科
%T 针刺配合耳穴贴压辅治围绝经期非器质性失眠阴虚火旺型临床观察
%J 实用中医药杂志
%J Journal of Practical Traditional Chinese Medicine
%@ 1004-2814
%G chi
%D 2023
%N 10
%V 39
%P 1976-1978
%K 非器质性失眠; 围绝经期; 阴虚火旺型; 针刺; 耳穴贴压
%X 目的:观察针刺配合耳穴贴压辅治围绝经期非器质性失眠阴虚火旺型的疗效.方法:80例随机分为对照组和观察组各40例.两组均用西药治疗,观察组加用针刺配合耳穴贴压治疗.结果:总有效率观察组高于对照组(P＜0.05),两组主症、次症积分均降低且降低程度观察组低于对照组,两组睡眠质量单项评分及总分均降低且观察组低于对照组,两组LH及FSH水平均降低而E2水平均显著升高且观察组改善优于对照组,两组比较差异均具有统计学意义(P＜0.05).结论:针刺配合耳穴贴压辅治围绝经期非器质性失眠阴虚火旺型可提高疗效.
%U https://d.wanfangdata.com.cn/periodical/ChlQZXJpb2RpY2FsQ0hJTmV3UzIwMjMxMjI2EhBzeXp5eXp6MjAyMzEwMDI2Ggh3c2h0ZTQ2bQ%3D%3D
%R
%W 北京万方数据股份有限公司
基金项目:2018020858:河南省医学科技攻关计划项目

%0 Journal Article
%A 窦富洪
%+ 天津市和平区中医医院治未病科 天津 300000
%T 围绝经期失眠采用针灸结合八段锦疗法对患者睡眠质量及生活质量的影响
%J 内蒙古中医药
%J Nei Mongol Journal of Traditional Chinese Medicine
%@ 1006-0979
%G chi
%D 2023
%N 8
%V 42
%P 111-112
%K 针灸; 八段锦; 围绝经期失眠; 睡眠质量; 生活质量
%X 目的:探讨针灸疗法结合八段锦对围绝经期失眠患者睡眠质量及生活质量的影响.方法:选取2020年9月—2022年10月收治的82例围绝经期失眠患者作为研究对象,随机分为两组,各41例.对照组采取右佐匹克隆治疗,观察组加针灸疗法联合八段锦,对两组睡眠质量及生活质量进行比较.结果:两组治疗前的匹兹堡睡眠质量指数(PSQI)评分无明显差异(P＞0.05),观察组治疗后PSQI评分较对照组低(P＜0.05);两组治疗前的健康简表(SF-36)评分无明显差异(P＞0.05),观察组治疗后SF-36评分较对照组高(P＜0.05).结论:针灸疗法联合八段锦可改善围绝经期失眠患者睡眠质量及生活质量,值得推广.
%U https://d.wanfangdata.com.cn/periodical/ChlQZXJpb2RpY2FsQ0hJTmV3UzIwMjMxMjI2Eg9ubWd6eXkyMDIzMDgwNjQaCHdzaHRlNDZt
%R
%W 北京万方数据股份有限公司
基金项目:

%0 Journal Article
%A 罗霄
%A 唐潇
%A 刘婷婷
%H LUO Xiao
%H TANG Xiao
%H LIU Tingting
%+ 湖北省恩施州中心医院
%+ 湖北省妇幼保健院
%T 针刺联合刮痧疗法治疗围绝经期失眠症的疗效观察
%J 上海针灸杂志
%J Shanghai Journal of Acupuncture and Moxibustion
%@ 1005-0957
%G chi
%D 2022
%N 7
%V 41
%P 661-666
%K 针刺疗法; 刮痧疗法; 失眠症; 围绝经期; 性激素; 匹兹堡睡眠质量指数
%X 目的 观察针刺联合刮痧疗法治疗围绝经期失眠症(PMI)的临床疗效.方法 将61例PMI患者随机分为联合组31例和对照组30例.对照组采用刮痧疗法进行治疗,联合组在对照组基础上联合针刺治疗.比较两组临床疗效及治疗前后的中医证候积分、匹兹堡睡眠质量指数(PSQI)评分、血清性激素[雌二醇(E2)、促黄体生成素(LH)、卵泡刺激素(FSH)]水平及血清单胺类神经递质[5-羟色胺(5-HT)、去甲肾上腺素(NE)]水平.结果 治疗后,联合组总有效率为93.6％,对照组为73.3％,两组比较差异有统计学意义(P<0.05);两组中医证候各方面积分及总分均较治疗前降低(P<0.05),且联合组低于对照组(P<0.05);两组PSQI各因子评分及总分均较治疗前降低(P<0.05),且联合组低于对照组(P<0.05);两组血清E2水平较治疗前升高(P<0.05),LH和FSH水平均较治疗前降低(P<0.05),且联合组优于对照组(P<0.05);两组血清5-HT水平和5-HT/NE比值均较治疗前降低(P<0.05),NE水平较治疗前升高(P<0.05),且联合组优于对照组(P<0.05).结论 针刺联合刮痧疗法可显著改善PMI患者中医证候积分,调节患者内分泌和神经递质的代谢,进而改善睡眠质量,疗效显著.
%U https://d.wanfangdata.com.cn/periodical/ChlQZXJpb2RpY2FsQ0hJTmV3UzIwMjMxMjI2Eg9zaHpqenoyMDIyMDcwMDUaCHdzaHRlNDZt
%R 10.13460/j.issn.1005-0957.2022.07.0661
%W 北京万方数据股份有限公司
基金项目:WJ2019H161:湖北省卫生健康委联合基金青年人才项目

%0 Journal Article
%A 张晓晶
%A 张则甫
%+ 河南省濮阳市油田总医院
%T 醒神启闭针刺法配合氟哌噻吨美利曲辛片治疗围绝经期失眠临床观察
%J 实用中医药杂志
%J Journal of Practical Traditional Chinese Medicine
%@ 1004-2814
%G chi
%D 2024
%N 2
%V 40
%P 269-271
%K 围绝经期失眠; 醒神启闭针刺法; 氟哌噻吨美利曲辛片
%X 目的:观察醒神启闭针刺法配合氟哌噻吨美利曲辛片治疗围绝经期失眠的效果.方法:70例随机分为试验组和对照组各35例,两组均用氟哌噻吨美利曲辛片治疗,试验组加用醒神启闭针刺法治疗.结果:试验组总有效率较对照组高(P＜0.05).治疗后试验组PSQI量表评分较对照组低(P＜0.05).治疗后试验组HAMA量表评分较对照组低(P＜0.05).治疗后试验组生理领域、心理领域、社会关系领域、环境领域评分高于对照组(P＜0.05).结论:醒神启闭针刺法配合氟哌噻吨美利曲辛片治疗围绝经期失眠可提高疗效.
%U https://d.wanfangdata.com.cn/periodical/ChlQZXJpb2RpY2FsQ0hJTmV3UzIwMjMxMjI2EhBzeXp5eXp6MjAyNDAyMDM1Ggh3c2h0ZTQ2bQ%3D%3D
%R
%W 北京万方数据股份有限公司
基金项目:

%0 Journal Article
%A 徐璐艳
%A 赵怡然
%H XU Luyan
%H ZHAO Yiran
%+ 衢州市第三医院
%T 温安神养血汤联合靳三针治疗围绝经期失眠患者的疗效观察
%J 全科医学临床与教育
%J Clinical Education of General Practice
%@ 1672-3686
%G chi
%D 2022
%N 5
%V 20
%P 425-428
%K 围绝经期; 失眠; 温安神养血汤; 靳三针; 性激素; 睡眠质量
%X 目的 观察温安神养血汤联合靳三针治疗围绝经期失眠患者的疗效.方法 选取106例围绝经期失眠患者为研究对象,并采用随机数字表法将其分为常规组、研究组,各53例.常规组采用常规西药治疗,而研究组采用温安神养血汤联合靳三针治疗,比较两组的疗效、治疗前和治疗3个月的血清性激素水平、5-羟色胺(5-HT)水平、睡眠质量、围绝经期症状及不良反应发生率.结果 研究组的总有效率为96.23％,明显高于常规组(83.02％)(χ2=4.97,P<0.05);治疗3个月,研究组的血清雌二醇(E2)、5-HT水平均高于常规组,其黄体生成素(LH)、卵泡激素(FSH)水平均低于常规组(t分别=3.21、2.98、-3.22、-3.19,P均<0.05);研究组的匹兹堡睡眠质量指数(PSQI)、改良围绝经期症状评定量表(KMI)评分均低于常规组(t分别=3.53、2.88,P均<0.05);而研究组与常规组的不良反应发生率比较,差异无统计学意义(χ2=0.15,P>0.05).结论 在围绝经期失眠患者中采用温安神养血汤联合靳三针治疗,能有效改善其血清性激素水平,减轻围绝经期症状,改善睡眠质量,疗效显著,且不会增加不良反应.
%U https://d.wanfangdata.com.cn/periodical/ChlQZXJpb2RpY2FsQ0hJTmV3UzIwMjMxMjI2EhJxa3l4bGN5ankyMDIyMDUwMTIaCHdzaHRlNDZt
%R 10.13558/j.cnki.issn1672-3686.2022.005.012
%W 北京万方数据股份有限公司
基金项目:

%0 Thesis
%A 唐家威
%Y [谢芳]
%T 耳穴揿针结合分时论治改善围绝经期失眠的疗效观察
%I 山东中医药大学
%9 硕士
%G chi
%D 2023
%K 围绝经期失眠; 耳穴揿针; 分时论治; 子午流注; 临床疗效
%X 目的：观察耳穴揿针结合分时论治改善围绝经期失眠的临床疗效，探讨中医传统疗法结合子午流注理论对睡眠的影响。　　方法：本课题采用随机对照的研究方法，选取2022.01-2022.12社区门诊72例围绝经期失眠患者（45-55岁），按随机数字表法分为观察组（36例）、对照组（36例）。运用中医传承计算平台对治疗失眠的耳穴聚类分析得到交感、神门、内分泌、心、肾为耳穴埋针常用穴，对照组选取该组耳穴埋置揿针，观察组在此基础上根据失眠发生时辰增加相应时穴（肺、三焦、肝、胆）埋针，连续治疗4周。对治疗前后匹兹堡睡眠质量指数量表（PSQI）、改良Kupperman指数评分、雌二醇（E2）、促黄体生成素（LH）等指标进行统计分析。　　结果：　　1．基线资料：年龄、病程、失眠发生时辰、PSQI评分、改良Kupperman指数评分、雌二醇、促黄体生成素等方面比较，差异无统计学意义（P＞0.05），具有可比性。　　2．PSQI评分　　2.1PSQI总积分比较　　组内比较：治疗后两组PSQI总积分均较治疗前降低，差异有统计学意义（P＜0.01）；治疗4周后与治疗1月后随访PSQI总积分组内差异均无统计学意义（P＞0.05）。　　组间比较：治疗4周后，观察组PSQI总积分低于对照组，差异有统计学意义（P＜0.05）；治疗1周、2周、3周以及治疗后1月随访，观察组PSQI总积分与对照组PSQI总积分比较，差异无统计学意义（P＞0.05）。　　2.2PSQI各项评分　　组内比较：治疗后睡眠质量、入睡时间、睡眠时间、睡眠效率、睡眠障碍、日间功能障碍的评分均低于治疗前，差异有统计学意义（P＜0.01）。　　组间比较：治疗1周、2周后的日间功能障碍评分，观察组评分低于对照组，差异有统计学意义（P＜0.05）；治疗3周后睡眠效率评分，观察组评分低于对照组，差异有统计学意义（P＜0.01）；治疗4周后、治疗1月后随访的睡眠质量评分，观察组评分低于对照组，差异有统计学意义(P＜0.05)；其余各项指标的评分差异无统计学意义（P＞0.05）。　　3．改良Kupperman指数评分：治疗后改良Kupperman指数评分低于治疗前，差异有统计学意义（P＜0.01），治疗后组间比较差异无统计学意义（P＞0.05）。　　4．E2、LH：卵泡期、绝经期治疗后的血液学水平较治疗前改善，差异具有统计学意义（P＜0.05），两组治疗后组间比较差异无统计学意义（P＞0.05）。观察组排卵期治疗后LH、观察组排卵期治疗后E2、对照组排卵期治疗后LH、观察组黄体期治疗后E2较治疗前改善，差异有统计学意义（P＜0.05）。观察组黄体期治疗后LH、对照组排卵期治疗后E2、对照组黄体期治疗后LH、对照组黄体期治疗后E2较治疗前有改善，但差异无统计学意义（P＞0.05）。排卵期、黄体期血液学水平组间比较，差异均无统计学意义（P＞0.05）。　　5．临床总疗效：总有效率依据PSQI减分率判定，观察组总有效率为90.63%，对照组总有效率为80.00%，观察组总有效率虽高于对照组，但无统计学意义（P＞0.05）；观察组临床有效11例高于对照组临床有效3例，差异有统计学意义（P＜0.05）。　　6．安全性：两组在治疗期间均未出现严重不良反应。　　结论：　　1．耳穴揿针结合分时论治与单独应用耳穴揿针，均可提高围绝经期睡眠质量，前者疗效优于后者。　　2．耳穴揿针结合分时论治与单独应用耳穴揿针，均可减轻围绝经期症状。　　3．耳穴揿针结合分时论治与单独应用耳穴揿针，均可提高血清雌二醇水平，降低血清促黄体生成素水平。　　4．耳穴揿针结合分时论治与单独应用耳穴揿针均有较好的安全性。
%U https://d.wanfangdata.com.cn/thesis/ChJUaGVzaXNOZXdTMjAyNDAxMDkSCUQwMzE5OTAyORoId3NodGU0Nm0%3D
%W 北京万方数据股份有限公司

%0 Journal Article
%A 刘丹
%A 张亭玉
%A 张艺馨
%A 李嘉亮
%A 姚莉
%A 肖海涛
%H LIU Dan
%H ZHANG Tingyu
%H ZHANG Yixin
%H LI Jialiang
%H YAO Li
%H XIAO Haitao
%+ 中医药大学第一附属医院
%+ 黑龙江中医药大学
%+ 绥化市中医院
%T 针刺十三鬼穴治疗围绝经期失眠疗效观察
%J 现代中西医结合杂志
%J Modern Journal of Integrated Traditional Chinese and Western Medicine
%@ 1008-8849
%G chi
%D 2022
%N 10
%V 31
%P 1332-1336
%K 鬼穴; 围绝经期失眠; 围绝经期综合征; 失眠
%X 目的 观察针刺十三鬼穴治疗围绝经期失眠的临床疗效.方法 选取2020年10月-2021年7月就诊于黑龙江中医药大学附属第一医院针灸科门诊的60例围绝经期失眠患者,按照随机数字表法分为2组,每组30例.观察组予以十三鬼穴针刺治疗,对照组予以常规针刺治疗,2组均每周治疗6次,连续治疗3周.观察比较2组患者治疗前后匹兹堡睡眠质量指数(PSQI)总分和睡眠各个维度评分、围绝经期综合征中医症状总评分及治疗后的临床疗效.结果 2组治疗后PSQI总分及各维度评分、中医症状总评分均较同组治疗前明显降低(P均＜0.05),且观察组各项评分均明显低于对照组(P均＜0.05).观察组总有效率为93.3％(28/30),明显高于对照组的83.3％(25/30),差异有统计学意义(P＜0.05).结论 针刺十三鬼穴补泻疏调有度,共同维系气血阴阳平衡,可明显改善围绝经期失眠患者的睡眠情况和围绝经期症状.
%U https://d.wanfangdata.com.cn/periodical/ChlQZXJpb2RpY2FsQ0hJTmV3UzIwMjMxMjI2EhJ4ZHp4eWpoenoyMDIyMTAwMDQaCHdzaHRlNDZt
%R 10.3969/j.issn.1008-8849.2022.10.004
%W 北京万方数据股份有限公司
基金项目:2020yjscx031:黑龙江中医药大学研究生创新科研项目

%0 Thesis
%A 付曦
%Y [王轶蓉]
%T 中药联合揿针治疗肾虚肝郁证围绝经期失眠的临床疗效观察
%I 辽宁中医药大学
%9 硕士
%G chi
%D 2023
%K 失眠; 耳穴揿针; 围绝经期; 肾虚肝郁证; 临床疗效
%X 目的：本研究对肾虚肝郁证围绝经期失眠患者采用中药汤剂配合耳穴揿针进行调治。我们通过肾虚肝郁证围绝经期失眠患者临床症状改善情况，来评估中药汤剂联合耳穴揿针治疗本病的疗效性，以期为内治法联合耳穴揿针的临床应用提供参考依据。　　材料与方法：本研究筛选自2021年9月至2022年12月之间就诊妇科门诊的患者，将符合纳排标准的60例患者，采取随机数字表法，分为试验组与对照组，每组各30例患者，对照组采用导师经验方益肾调肝助眠方治疗，试验组为导师经验方益肾调肝助眠方联合耳穴揿针治疗，分别进行为期2个月的治疗。我们采用匹兹堡睡眠质量评分（PSQI）、中医证候评分量表进行疗效评估，记录治疗前后得分，整理成EXCEL数据表，导入SPSS26.0版统计软件进行统计分析，判断差异是否具有统计学意义。　　结果：　　1.匹兹堡睡眠质量评分（PSQI）比较：治疗后两组患者PSQI总积分及各成分积分较治疗前均有下降，差异具有统计学意义（P＜0.05）。治疗后两组间比较，在入睡时间，睡眠障碍，日间功能障碍方面无差异（P＞0.05）；但试验组在改善睡眠质量，睡眠时间，睡眠效率方面具有优势，两组具有差异（P＜0.05）。　　2.中医证候评分比较：治疗后两组患者中医证候评分总分及各项积分较治疗前均有所下降，差异具有统计学意义（P＜0.05）；但试验组在失眠多梦、急躁易怒或情志抑郁、性欲下降、阴部干涩、手足心热方面优于对照组，差异具有统计学意义（P＜0.05），其余方面疗效相当（P值＞0.05）。　　3.焦虑自评量表（SAS）比较：治疗后两组患者SAS评分较前均有明显下降,差异具有统计学意义（P＜0.05）；两组患者组间比较，试验组效果优于对照组，差异具有统计学意义（P＜0.05）。　　4.治疗过程中患者未出现严重不良反应，本研究具有一定的安全性。　　结论：　　1.对照组中药汤剂治疗与试验组中药汤剂联合揿针治疗均可有效改善围绝经期失眠及相关临床症状。　　2.试验组中药汤剂联合揿针治疗在改善睡眠质量，睡眠时间，睡眠效率方面优于对照组中药汤剂治疗。　　3.试验组中药汤剂联合揿针治疗在改善失眠多梦、急躁易怒或情志抑郁、性欲下降、阴部干涩、手足心热方面优于对照组中药汤剂治疗。
%U https://d.wanfangdata.com.cn/thesis/ChJUaGVzaXNOZXdTMjAyNDAxMDkSCUQwMzEzNTM5MxoId3NodGU0Nm0%3D
%W 北京万方数据股份有限公司

%0 Journal Article
%A 吴志彪
%H WU Zhibiao
%+ 福建省厦门市翔安区妇幼保健院
%T 观察针刺联合固元宁神汤对心肾不交型围绝经期失眠症患者睡眠质量的影响
%J 世界睡眠医学杂志
%J World Journal of Sleep Medicine
%@ 2095-7130
%G chi
%D 2022
%N 11
%V 9
%P 2047-2050
%K 围绝经期失眠症; 心肾不交型; 固元宁神汤; 不良反应; 针刺
%X 目的:观察针刺联合固元宁神汤对心肾不交型围绝经期失眠症(PMI)患者睡眠质量的影响.方法:选取2020年6月至2022年6月厦门市翔安区妇幼保健院收治的心肾不交型PMI患者84例作为研究对象,按照随机数字表法分为观察组和对照组,每组42例.对照组给予固元宁神汤治疗,观察组在对照组基础上给予针刺治疗,连续治疗4周.比较2组患者的临床疗效,中医证候积分,采用匹兹堡睡眠指数量表(PSQI)比较2组患者治疗前后的睡眠质量,同时比较2组患者不良反应发生率.结果:干预后,观察组治疗总有效率显著高于对照组,观察组中医证候评分、PSQI评分显著低于对照组,2组比较差异有统计学意义(P<0.05);2组治疗期间均未发生不良反应.结论:针刺联合固元宁神汤治疗心肾不交型PMI患者效果显著,可有效减轻其中医证候,改善睡眠质量,且无严重不良反应,临床应用价值较高,可进行大力推广.
%U https://d.wanfangdata.com.cn/periodical/ChlQZXJpb2RpY2FsQ0hJTmV3UzIwMjMxMjI2EhFzanNteXh6ejIwMjIxMTAxNxoId3NodGU0Nm0%3D
%R 10.3969/j.issn.2095-7130.2022.11.017
%W 北京万方数据股份有限公司
基金项目:

%0 Thesis
%A 邹婧怡
%Y [符文彬]
%T 精灸联合揿针治疗心肾不交型围绝经期失眠的临床研究
%I 广州中医药大学
%9 硕士
%G chi
%D 2023
%K 围绝经期失眠; 心肾不交型; 精灸治疗; 揿针治疗; 临床疗效
%X 目的:　　开展随机对照试验，评价精灸联合揿针治疗心肾不交型围绝经期失眠的有效性及安全性。　　方法:　　1.病例来源　　选取2021年9月至2022年12月在深圳市宝安中医院针灸科门诊就诊及通过微信平台招募的心肾不交型围绝经期失眠患者70例。　　2.随机分组　　该研究采用简单随机分组，使用SPSS25.0软件制作随机数字表，按照1∶1将纳入的受试者分为2组，分别为治疗组和对照组。　　3.干预措施　　（1）治疗组　　取穴:精灸穴位:子宫（双侧）、四花（双侧）、心俞（双侧）、肾俞（双侧）、命门、八髎（双侧）、三阴交（双侧）、涌泉（双侧）;　　揿针穴位:A组:心俞（双侧）、肾俞（双侧）;B组:神堂（双侧）、志室（双侧）。揿针疗法有两组取穴，每次选取一组，两组交替使用。　　定位依据:按照国家卫生和计划生育委员会“十三五”规划教材《经络腧穴学》第 2 版，ISBN:9787117224840。　　操作:精灸:先取仰卧位灸双侧子宫穴，再俯卧位灸双侧四花、肾俞等穴位。在皮肤局部涂增加粘附和防烫伤作用的万花油，然后将底径0.2mm,高度0.3mm艾柱固定在万花油上，并用线香将艾柱顶端点燃，在艾柱燃烧过半，患者皮肤已潮红、灼痛时，治疗者迅速移走艾柱，更换下一壮艾柱，每穴连灸2壮。揿针:穴位局部皮肤常规消毒，用镊子夹住揿针的胶布部分，并将针尖部分对准穴位，缓慢按入皮下，并询问患者有无疼痛等不适感，若有不适则进行轻微的调整。（揿针型号:Seirin PYONEX;Seirin Corporation,Shizuoka,Japan;0. 2*0. 6mm）　　（2）对照组　　取穴:同治疗组。　　定位依据:同治疗组。　　操作:假精灸:取穴、基本操作过程同精灸组，操作的不同之处在于本组艾柱从下自上的2/3的部分需被万花油所浸透，以使艾柱烧至约1/3时可以自动熄灭，患者不会感到温度变化或烧灼感。假揿针:取穴同治疗组，操作上穴位局部皮肤常规消毒,用镊子夹住揿针的胶布，将假揿针贴于穴位处。(假揿针型号:SeirinPYONEX;Seirin Corporation,Shizuoka,Japan)　　(3)疗程　　每周治疗2次，两次间隔时间为48h-72h,4周为1个疗程，共8周。　　(4)疗效评价指标　　主要结局指标:匹兹堡睡眠指数量表量表(Pittsburgh sleep quality index,PSQI）。　　次要结局指标:心肾不交型围绝经期综合征中医证候量表;国内改良Kupperman量表(KI);不良事件记录表。　　(5)评价时点　　治疗前，治疗结束时，结束后1月。　　(6)统计方法　　通过SPSS25. 0统计软件建立分析数据库，正态性检验采用Shapiro-Wilk test法，方差齐性检验采用Levene法。计量资料符合正态分布时，描述采用均数和标准差表示，治疗前组间比较采用独立样本t检验。计量资料非正态、方差不齐时，描述采用平均秩和和四分位数表示，治疗前组间比较采用Mann-Whitney U检验。二分类资料描述分布规律时用构成比和频数表示，采用Fisher卡方检验进行组间对比。两组患者PSQI量表、心肾不交型围绝经期失眠量表及KI量表不同时间点的评分比较，在数据符合正态分布，方差齐时，若满足球形检验，采用重复测量方差分析，若不满足球形检验，采用“ Greenhouse-Geisser”检验;若数据不符合正态分布，组内比较采用 Friedman'' s 2-way ANOVA by Ranks检验，组间比较采用 Kruskal-Wallis H 检验，数据＜0. 05为具有统计学差异。　　结果:　　1. 一般情况:　　本研究最总纳入患者62例，其中治疗组32例，对照组30例。　　2.基线资料　　患者年龄、病程及治疗前PSQI量表、中医证候量表、KI量表基线资料比较无差异，组间存在可比性。　　3. PSQI量表　　(1)组内比较　　与治疗前相比，两组在治疗结束和随访1月时，PSQI总分均较前降低，差异具有统计学意义(P=0.000、0.000、0.000、0.000＜0.05);与治疗后相比，两组在随访1月时，PSQI总分均有回升，差异具有统计学意义(P=0.000、0. 000＜0. 05)　　(2)组间比较　　治疗结束时，治疗组PSQI总分改善情况优于对照组，差异具有统计学意义(P=0. 000＜0. 05);随访时，治疗组PSQI总分回升幅度小于对照组，差异具有统计学意义(P=0. 000＜0. 05)　　4. 心肾不交型围绝经期综合征中医证候量表　　(1)组内比较　　与治疗前相比，治疗组在治疗结束和随访时，中医证候量表总分分均显著下降，差异具有统计学意义(P=0.000＜0.05);对照组在治疗结束时，中医证候量表评分显著下降，差异具有统计学意义(P=0.000＜0.05),在随访时，总分无统计学差异(P=0. 051＞0.05)。与治疗后相比，治疗组在随访时的中医证候量表总分无统计学差异(P=0. 101＞0. 05);对照组在随访时的中医证候量表总分无统计学差异(P=0. 085＞0. 05)。　　(2)组间比较　　治疗结束及随访时，治疗组在降低中医证候量表总分方面要优于对照组，差异具有统计学意义(P=0.000、0. 000＜0. 05)　　5.国内改良Kupperman量表　　(1)组内比较　　与治疗前相比，两组在治疗结束和随访1月时，KI总分均较前降低，差异具有统计学意义(P=0.000、0.000、0.000、0. 004＜0.05);与治疗后相比，两组在随访1月时，PSQI总分均有回升，差异具有统计学意义(P=0.000、0. 000＜0. 05)。　　(2)组间比较　　治疗结束时，治疗组KI总分改善情况优于对照组，差异具有统计学意义(P=0. 000＜0. 05);随访时，治疗组PSQI总分回升幅度虽大于对照组，但分值始终低于对照组，差异具有统计学意义(P=0. 000＜0. 05)　　6.总有效率　　治疗结束时，治疗组总有效率为93. 75％,对照组总有效率为30％,两组差异具有统计学意义(P=0.000＜0. 05)。　　7.安全性评价　　治疗过程中，治疗组出现2例不良反应事件，对照组未出现，不良事件总发生率为3. 23％,两组间不良事件差异无统计学意义(P=0.492＞0.05)。　　结论:　　精灸联合揿针治疗心肾不交型围绝经期失眠确有疗效，在改善睡眠质量、心肾不交型围绝经期综合征中医证候及围绝经期综合征方面，均优于假精灸联合假揿针，且在改善心肾不交型中医证候方面，具有突出的疗效维持优势。该疗法不良反应少，值得临床推广。
%U https://d.wanfangdata.com.cn/thesis/ChJUaGVzaXNOZXdTMjAyNDAxMDkSCFk0MTc4MzgwGgh3c2h0ZTQ2bQ%3D%3D
%W 北京万方数据股份有限公司

%0 Journal Article
%A 季秀海
%A 陈艳琴
%A 张海峰
%+ 江苏省太仓市中医院
%T 针刺配合耳穴埋豆治疗乳腺癌内分泌治疗后类围绝经期综合征30例
%J 光明中医
%J Guangming Journal of Chinese Medicine
%@ 1003-8914
%G chi
%D 2022
%N 17
%V 37
%P 3167-3169
%K 针刺疗法; 耳穴; 乳腺癌; 类围绝经期综合征
%X 目的 观察针刺配合耳穴埋豆对乳腺癌内分泌治疗后类围绝经期综合征的临床疗效.方法 将60例接受乳腺癌内分泌治疗后出现类围绝经期综合征患者随机分为对照组和治疗组,对照组予内分泌治疗及口服谷维素治疗;治疗组在对照组治疗的基础上加针刺配合耳穴埋豆治疗.观察比较2组患者治疗前后改良库珀曼(Kupperman)评分、血清性激素水平及血管舒张因子一氧化氮(NO)水平情况.结果 2组患者治疗前后改良Kupperman评分均有所下降(P<0.05),而治疗组较对照组改善更明显(P<0.05),且在潮热汗出、失眠、心悸主要症状积分改善方面均优于对照组(P<0.05).在性激素检测方面,治疗后2组雌二醇(E2)、促卵泡生成素(FSH)及促黄体生成素(LH)水平较治疗前均无明显变化(P>0.05).治疗后治疗组NO水平较治疗前显著上升(P<0.05),且明显高于对照组(P<0.05).结论 针刺配合耳穴埋豆可以显著改善乳腺癌内分泌治疗后类围绝经期综合征患者的临床症状,且对性激素水平无明显影响,安全性良好.
%U https://d.wanfangdata.com.cn/periodical/ChlQZXJpb2RpY2FsQ0hJTmV3UzIwMjMxMjI2Eg1nbXp5MjAyMjE3MDMyGgh3c2h0ZTQ2bQ%3D%3D
%R 10.3969/j.issn.1003-8914.2022.17.032
%W 北京万方数据股份有限公司
基金项目:No.SYSD2019227:苏州市科技发展计划项目

%0 Journal Article
%A 顾金花
%A 闻迎春
%A 吴春欢
%A 张华梅
%H GU Jinhua
%H WEN Yingchun
%H WU Chunhuan
%H ZHANG Huamei
%+ 上海市奉贤区中医医院
%T 针刺配合五音疗法治疗肾虚肝郁型围绝经期失眠的临床研究
%J 检验医学与临床
%J Laboratory Medicine and Clinic
%@ 1672-9455
%G chi
%D 2022
%N 20
%V 19
%P 2773-2777
%K 针灸; 五音疗法; 围绝经期失眠; 脑源性神经营养因子; β-内啡肽
%X 目的 探讨针刺配合五音疗法治疗肾虚肝郁型围绝经期失眠的疗效及其对血清脑源性神经营养因子(BDNF)、β-内啡肽(EP)和神经肽Y(NPY)水平的变化.方法 选择2019年1月至2020年12月在该院就诊诊断为围绝经期失眠的患者90例患者,按照随机数字的方法将患者分为观察组和对照组,每组各45例.对照组予以艾司唑仑治疗,观察组予以针刺配合五音疗法.观察两组治疗后的疗效和不良反应发生率,两组治疗前后症状评分、严重失眠指数(ISI)、匹兹堡睡眠质量指数(PSQI)、改良Kupperman量表(KI)评分、血清雌二醇(E2)、卵泡生成激素(FSH)、黄体生成激素(LH)、BDNF、β-EP和NPY水平变化.结果 观察组的总有效率为93.33％,明显高于对照组的73.33％(χ2=5.120,P<0.05).两组不良反应发生率比较差异无统计学意义(χ2=0.096,P>0.05).两组治疗前症状,ISI、PSQI、KI评分,血清E2、FSH、LH、BDNF、β-EP和NPY水平比较差异无统计学意义(P>0.05).治疗后,两组血清E2、BDNF、β-EP和NPY水平均较治疗前明显升高(P<0.01),两组面色苍白、头晕目眩、失眠多梦、视力减退、ISI、PSQI、KI评分、FSH和LH水平均较治疗前明显降低(P<0.01),观察组与对照组比较,升高或者降低更为明显(P<0.01).结论 针刺配合五音疗法治疗肾虚肝郁型围绝经期失眠的疗效显著,能够明显缓解症状,改善激素紊乱,可能与血清BDNF、β-EP和NPY水平升高有关.
%U https://d.wanfangdata.com.cn/periodical/ChlQZXJpb2RpY2FsQ0hJTmV3UzIwMjMxMjI2EhBqeXl4eWxjMjAyMjIwMDA5Ggh3c2h0ZTQ2bQ%3D%3D
%R 10.3969/j.issn.1672-9455.2022.20.009
%W 北京万方数据股份有限公司
基金项目:2016LQ005:上海市卫生和计划生育委员会中医药科研专项课题

%0 Journal Article
%A 孙继飞
%A 王智
%A 陈丽梅
%A 郭春蕾
%A 何家恺
%A 高德强
%A 方继良
%H SUN Jifei
%H WANG Zhi
%H CHEN Limei
%H GUO Chunlei
%H HE Jiakai
%H GAO Deqiang
%H FANG Jiliang
%+ 中国中医科学院广安门医院
%+ 中国中医科学院针灸研究所
%T 针灸治疗失眠的临床研究进展
%J 世界中医药
%J World Chinese Medicine
%@ 1673-7202
%G chi
%D 2022
%N 10
%V 17
%P 1475-1480
%K 原发性失眠; 顽固性失眠; 围绝经期失眠; 脑卒中后失眠; 老年性失眠; 继发性失眠; 随机对照试验; 综述
%X 失眠是临床中常见的神经系统疾病,严重影响人们的正常生活和工作质量.属于中医药学"不寐""卧不安"等范畴.其常见病机主要包括阴阳失调、营卫不和、五志过极以及脏腑失调等.针灸作为非药物疗法,具有多层次、多靶点、多系统的调节作用,能够起到激发经气、疏通经络、运行气血和调和阴阳等作用.本研究检索近5年针灸治疗失眠的国内外临床研究文献,涵盖针刺、电针、艾灸、针药联合等多种疗法,也包含了针灸治疗原发性失眠、顽固性失眠、围绝经期失眠、脑卒中后失眠、老年性失眠以及其他疾病引起的继发性失眠等.临床研究结果表明针灸疗法可明显改善失眠患者的临床症状,提高生命质量,具有广阔的应用前景.但同时也存在局限性,通过展望今后的研究方向,以期为针灸治疗失眠的科研及临床工作提供一定借鉴意义.
%U https://d.wanfangdata.com.cn/periodical/ChlQZXJpb2RpY2FsQ0hJTmV3UzIwMjMxMjI2Eg5zanp5eTIwMjIxMDAyMxoId3NodGU0Nm0%3D
%R 10.3969/j.issn.1673-7202.2022.10.023
%W 北京万方数据股份有限公司
基金项目:2018YFC1705802:国家重点研发计划; 81774433:国家自然科学基金

%0 Journal Article
%A 霍松
%A 王贵双
%H HUO Song
%H WANG Guishuang
%+ 南阳张仲景医院针灸科 河南 南阳473000
%T 解郁安神方联合针刺治疗肾虚肝郁型围绝经期综合征失眠临床观察
%J 光明中医
%J Guangming Journal of Chinese Medicine
%@ 1003-8914
%G chi
%D 2022
%N 21
%V 37
%P 3923-3925
%K 绝经前后诸证; 解郁安神方; 针刺疗法; 肾虚肝郁证; 失眠
%X 目的 分析解郁安神方联合针刺对肾虚肝郁型围绝经期综合征失眠患者的疗效.方法 选择南阳张仲景医院2019年1月—2021年1月收治的肾虚肝郁型围绝经期综合征失眠患者82例.采用随机数字表法将患者分成对照组(39例)和联合组(43例).对照组患者接受解郁安神方治疗,联合组患者接受解郁安神方联合针刺治疗.对2组患者临床疗效、睡眠质量、雌激素水平和不良反应进行比较.结果 联合组患者临床总有效率高于对照组(P<0.05).治疗后,2组患者PSQI评分较治疗前下降.联合组患者在治疗后PSQI评分低于对照组(P<0.05).治疗后2组患者LH水平较治疗前下降.联合组患者治疗后LH水平低于对照组(P<0.05).治疗后,2组患者E2水平较治疗前升高.联合组患者在治疗后E2水平高于对照组(P<0.05).联合组不良反应率高于对照组,比较差异无统计学意义(P>0.05).结论 解郁安神方联合针刺能显著改善肾虚肝郁型围绝经期综合征失眠患者睡眠情况,提升临床疗效,改善雌激素水平,推荐使用.
%U https://d.wanfangdata.com.cn/periodical/ChlQZXJpb2RpY2FsQ0hJTmV3UzIwMjMxMjI2Eg1nbXp5MjAyMjIxMDI5Ggh3c2h0ZTQ2bQ%3D%3D
%R 10.3969/j.issn.1003-8914.2022.21.029
%W 北京万方数据股份有限公司
基金项目:

%0 Journal Article
%A 蒋雁华
%A 赖靖慧
%A 余运影
%A 卢敏敏
%H JIANG Yanhua
%H LAI Jinghui
%H YU Yunying
%H LU Minmin
%+ 福建中医药大学附属康复医院
%+ 福建中医药大学附属康复医院
%T 腕踝针治疗心肾不交型围绝经期失眠症的临床研究
%J 世界睡眠医学杂志
%J World Journal of Sleep Medicine
%@ 2095-7130
%G chi
%D 2022
%N 10
%V 9
%P 1807-1809,1812
%K 腕踝针; 围绝经期; 失眠; 睡眠
%X 目的:观察腕踝针治疗心肾不交型围绝经期失眠症的临床疗效.方法:选取2020年8月至2021年8月福建中医药大学附属康复医院收治的心肾不交型围绝经期失眠症患者60例作为研究对象,按照随机数字表法分为观察组和对照组,每组30例.对照组给予常规针灸治疗,观察组给予腕踝针治疗,10 d为1个疗程,均治疗2个疗程.采用匹兹堡睡眠指数(PSQI)比较2组患者干预前后睡眠质量的改善情况,采用Kupperman指数评定法对患者症状进行评价,采用中医证候评分法对围绝经期综合征的中医证候进行评估,同时比较2组患者的治疗效果.结果:治疗后,观察组PSQI评分、kupper-man评分以及中医证候评分均显著低于对照组,观察组治疗有效率显著高于对照组,2组比较差异均有统计学意义(均P<0.05).结论:腕踝针能够有效地治疗心肾不交型围绝经期失眠症,可有效缓解患者围绝经期的各种症状,值得临床推广应用.
%U https://d.wanfangdata.com.cn/periodical/ChlQZXJpb2RpY2FsQ0hJTmV3UzIwMjMxMjI2EhFzanNteXh6ejIwMjIxMDAwNhoId3NodGU0Nm0%3D
%R 10.3969/j.issn.2095-7130.2022.10.006
%W 北京万方数据股份有限公司
基金项目:2018L3009:中央引导地方科技发展专项; X2015001:福建中医药大学课题

%0 Journal Article
%A 李桂琴
%+ 湖北省十堰市车城街办艳湖社区卫生服务中心综合科 442000
%T 电针辅助补佳乐、黄体酮治疗围绝经期综合征对患者血清性激素及KI、MRS评分的影响
%J 医学理论与实践
%J The Journal of Medical Theory and Practice
%@ 1001-7585
%G chi
%D 2022
%N 23
%V 35
%P 4050-4052
%K 电针; 补佳乐; 黄体酮; 围绝经期综合征; 性激素; KI; 评分; MRS
%X 目的:探讨电针辅助补佳乐、黄体酮治疗围绝经期综合征(PMS)对患者血清性激素及绝经评定量表(MRS)、围绝经期改良Kupperman Index(KI)评分的影响.方法:选取2018年11月—2019年5月于我院就诊的PMS患者112例,依据治疗方案不同分为研究组与对照组,各56例.对照组予以补佳乐、黄体酮,研究组于对照组基础上采取电针疗法.统计两组血清性激素指标、中医证候积分、MRS评分及围绝经期生存质量量表(MENQOL)分值、治疗前后KI分值.结果:治疗后研究组FSH、LH水平较对照组低,E2水平较对照组高(P<0.05);治疗后研究组阴部干涩、少寐多梦、烘热汗出、腰膝酸软分值较对照组低(P<0.05);治疗后研究组MRS及MENQOL评分较对照组低(P<0.05);治疗后研究组蚁行感、心悸、肌肉关节痛、抑郁、神经过敏及焦虑、失眠、潮热汗出评分低于对照组(P<0.05).结论:联合采取电针及补佳乐、黄体酮治疗PMS,可有效改善临床症状,调节性激素水平,提高患者生活质量.
%U https://d.wanfangdata.com.cn/periodical/ChlQZXJpb2RpY2FsQ0hJTmV3UzIwMjMxMjI2EhB5eGxseXNqMjAyMjIzMDM2Ggh3c2h0ZTQ2bQ%3D%3D
%R 10.19381/j.issn.1001-7585.2022.23.035
%W 北京万方数据股份有限公司
基金项目:

%0 Journal Article
%A 何梦阳
%A 朱宇清
%H HE Meng-yang
%H ZHU Yu-qing
%+ 北京中医药大学研究生院;中日友好医院
%T 单纯针灸对比西药治疗更年期失眠随机对照试验的Meta分析
%J 海南医学院学报
%J Journal of Hainan Medical University
%@ 1007-1237
%G chi
%D 2021
%N 8
%V 27
%P 610-618
%K 单纯针灸; 更年期失眠; 围绝经期失眠; 荟萃分析
%X 目的:通过综合荟萃分析调查单纯针灸治疗更年期失眠对比西药的安全性和有效性.方法:文献检索、研究选择、资料提取等独立进行,效应大小估计用风险比(RR)和95％置信区间(CI)表示.结果:27篇文章中涉及2349名更年期女性的摘要数据纳入meta分析.总体分析显示,在临床痊愈率[RR=1.85,95％CI(1.57,2.18),P<0.001]方面单纯针灸疗法是西药疗法的1.85倍,在显效率方面是西药疗法的1.3倍[RR=1.30,95％CI(1.09,1.54),P=0.003].在匹兹堡睡眠质量指数(PSQI)量表方面,单纯针灸在睡眠质量、入睡时间、睡眠时间、睡眠效率、日间功能障碍方面都优于西药疗法.在不良反应测评,单纯针灸相关疗法组的不良事件发生率低于西药治疗,安全性较好.结论:本篇荟萃分析结果显示单纯针灸治疗更年期失眠临床疗效优于西药疗法,有更好的疗效和安全性,适合临床推广使用.
%U https://d.wanfangdata.com.cn/periodical/ChlQZXJpb2RpY2FsQ0hJTmV3UzIwMjMxMjI2EhRoYWluYW55eHl4YjIwMjEwODAwOBoId3NodGU0Nm0%3D
%R 10.13210/j.cnki.jhmu.20200528.002
%W 北京万方数据股份有限公司
基金项目:2015192:创新项目

%0 Journal Article
%A 鲁一
%A 李春成
%A 高滔
%A 郭玉岩
%H LU Yi
%H LI Chuncheng
%H GAO Tao
%H GUO Yuyan
%+ 开封市中心医院
%+ 黑龙江中医药大学
%T 柏子养心汤加减联合针灸治疗围绝经期失眠的临床观察
%J 实用中医内科杂志
%J Journal of Practical Traditional Chinese Internal Medicine
%@ 1671-7813
%G chi
%D 2022
%N 1
%V 36
%P 8-10
%K 围绝经期; 失眠; 柏子养心汤; 针灸; 临床疗效
%X 目的 探讨柏子养心汤加减联合针灸治疗围绝经期失眠患者临床疗效.方法 将2018年3月-2020年8月收治入院的围绝经期失眠患者92例,随机分为对照组和治疗组,观察两组患者临床治疗效果、PSQI积分、生活质量及血清性激素FSH、E2的测定.结果 治疗后,治疗组和对照组的临床总有效率分别为89.13％ (41/46)、60.87％ (28/46),不良反应发生率分别为0％和21.73％ (10/46);治疗前后,治疗组的睡眠质量和生活质量均有明显改善,且优于对照组(P＜0.05);治疗组和对照组的匹兹堡睡眠质量指数(PSQI)积分分别为(6.74±2.21)和(10.83±3.52),治疗组较优,具有统计学意义(P＜0.05);治疗后,治疗组患者血清中血清卵泡刺激素(FSH)水平明显增加、雌激素(E2)水平明显减少(P＜0.05);对照组无明显改善(P＞0.05).结论 柏子养心汤加减联合针灸治疗能提高围绝经期失眠患者的临床疗效,且无不良反应发生,值得临床推广.
%U https://d.wanfangdata.com.cn/periodical/ChlQZXJpb2RpY2FsQ0hJTmV3UzIwMjMxMjI2EhFzeXp5bmt6ejIwMjIwMTAwMxoId3NodGU0Nm0%3D
%R 10.13729/j.issn.1671-7813.Z20210186
%W 北京万方数据股份有限公司
基金项目:81703724:国家自然科学基金; 2019M651321:中国博士后基金

%0 Journal Article
%A 黄文雄
%A 余秀梅
%A 曾小红
%H HUANG Wenxiong
%H YU Xiumei
%H ZENG Xiaohong
%+ 深圳市宝安区中心医院中医康复科
%T 腹针联合头针治疗围绝经期失眠疗效及其机制探讨
%J 天津中医药
%J Tianjin Journal of Traditional Chinese Medicine
%@ 1672-1519
%G chi
%D 2021
%N 10
%V 38
%P 1294-1298
%K 围绝经期失眠; 腹针; 头针; 多导睡眠图; 雌激素; 单胺类神经递质
%X [目的]探讨腹针联合头针治疗围绝经期失眠(PMI)疗效.[方法]将90例PMI患者按照随机数字表法随机分为两组,每组45例,对照组应用艾司唑仑片、谷维素片口服治疗;治疗组应用腹针联合头针治疗,疗程均为8周.比较两组治疗前后匹兹堡睡眠质量指数(PSQI)评分、爱泼沃斯嗜睡量表(ESS)评分和改良Kupperman(KMI)评分;并比较两组多导睡眠图(PSG)检测指标和血清雌二醇(E2)、促卵泡激素(FSH)、黄体生成素(LH);化学发光法测定血清5-羟色胺(5-HT)、去甲肾上腺素(NE)水平.[结果]治疗后治疗组PSQI、ESS、KMI评分均低于对照组(P<0.01),睡眠总时间(TST)、睡眠维持率(SE)多于对照组(P<0.01);觉醒时间(AWT)、觉醒次数(AT)、睡眠潜伏期(SL)均少于对照组(P<0.01);慢波睡眠(NREM)的S1、S2低于对照组(P<0.05或P<0.01),S3+4、快波睡眠(REM)高于对照组(P<0.05或P<0.01);血清E2、5-HT水平高于对照组(P<0.01);FSH、LH、NE水平均低于对照组(P<0.01),差异均有统计学意义.[结论]腹针联合头针治疗可改善PMI患者的睡眠进程,提高睡眠质量,其机制可能与调节雌激素的分泌,增加5-HT的合成和分泌,抑制了NE释放有关.
%U https://d.wanfangdata.com.cn/periodical/ChlQZXJpb2RpY2FsQ0hJTmV3UzIwMjMxMjI2Eg10anp5MjAyMTEwMDE1Ggh3c2h0ZTQ2bQ%3D%3D
%R 10.11656/j.issn.1672-1519.2021.10.15
%W 北京万方数据股份有限公司
基金项目:

%0 Thesis
%A 郑美珍
%Y [吴明霞]
%T 腹针结合太冲透涌泉治疗肾虚肝郁型围绝经期综合征的临床疗效观察
%I 福建中医药大学
%9 硕士
%G chi
%D 2022
%K 围绝经期综合征; 腹针; 太冲透涌泉; 肾虚肝郁型; 临床疗效
%X 目的：　　观察对比腹针结合太冲透涌泉与口服替勃龙片治疗肾虚肝郁型围绝经期综合征的临床疗效，客观评价腹针结合太冲透涌泉治疗肾虚肝郁型围绝经期综合征的可靠性，为临床治疗本病提供一定的参考依据。　　方法：　　选取符合本课题研究标准的肾虚肝郁型围绝经期综合征患者66人，随机分为观察组和对照组，各33人。观察组采用腹针结合太冲透涌泉治疗，穴取中脘、下脘、气海、关元、滑肉门（双）、外陵（双）、商曲（双）、气穴（双）、大横（双）、太冲（双）、涌泉（双），先行透刺法，再行腹针疗法，隔日治疗1次，每次约30min，每周3次，4周为1个疗程，共治疗3个疗程；对照组采用替勃龙片治疗，每日1次，每次1.25mg，连续服用12周。观察治疗前后中医症状积分、改良KI评分、PSQI评分以及血清E2、FSH、LH水平的变化情况，评价两组的不良反应及临床疗效。所有数据均采用SPSS25.0统计软件进行处理分析。　　结果：　　1、中医症状积分：组内比较，两种治疗方案均能降低中医症状各单项积分（P＜0.05）及总积分（P＜0.01）；组间比较，观察组在激动易怒、胸闷叹息、抑郁寡欢、失眠的好转度上优于对照组（P＜0.05）；对照组在阴道干涩的好转度上优于观察组（P＜0.05）；其余症状差异无统计学意义（P＞0.05）；两者在中医症状总积分好转度上差异无统计学意义（P＞0.05）。　　2、改良KI评分：组内比较，两种治疗方案均能降低改良KI各单项评分（P＜0.05）及总评分（P＜0.01）；组间比较，观察组在失眠、易激动、抑郁及疑心的好转度上优于对照组（P＜0.05），对照组在性生活的好转度上优于观察组（P＜0.05）；其余症状差异无统计学意义（P＞0.05），两者在改良KI总评分好转度上差异无统计学意义（P＞0.05）。　　3、PSQI评分：组内比较，两种治疗方案均能降低PSQI评分（P＜0.01）；组间比较，观察组在PSQI评分好转度上优于与对照组（P＜0.01）。　　4、血清FSH、LH、E2水平：组内比较，两种治疗方案均能升高E2水平，降低血清FSH、LH水平（P＜0.01）；组间比较，两者差异均无统计学意义（P＞0.05）。　　5、不良反应发生率比较：观察组不良反应发生率为3.33%，对照组不良反应发生率为22.58%。组间比较，观察组的不良反应发生率低于对照组（P＜0.01）。　　6、临床疗效评价：观察组总有效率为86.67%，对照组总有效率为87.10%，两者疗效比较，差异无统计学意义（P＞0.05）。　　结论：　　1、腹针结合太冲透涌泉与口服替勃龙片在升高肾虚肝郁型围绝经期综合征患者E2水平，降低血清FSH、LH水平方面疗效相当。　　2、腹针结合太冲透涌泉与口服替勃龙片治疗肾虚肝郁型围绝经期综合征的临床疗效相当，均可降低中医症状积分、改良KI评分、PSQI评分，改善临床症状，虽然腹针结合太冲透涌泉在改善性生活方面弱于替勃龙，但在改善在失眠、易激动、抑郁及疑心方面更具优势，安全性高，值得推广和应用。
%U https://d.wanfangdata.com.cn/thesis/ChJUaGVzaXNOZXdTMjAyNDAxMDkSCUQwMjY5OTM3NBoId3NodGU0Nm0%3D
%W 北京万方数据股份有限公司

%0 Thesis
%A 廖鹏麒
%Y [袁青]
%T 四神针结合阴阳三针治疗围绝经期失眠的临床疗效观察
%I 广州中医药大学
%9 硕士
%G chi
%D 2023
%K 围绝经期失眠; 四神针法; 阴阳三针; 临床疗效
%X 目的:　　围绝经期是妇女在正常生长发育规律下，月经量逐渐减少直至绝经的阶段，此阶段妇女表现出内分泌代谢紊乱所致的诸多病症，如失眠、焦虑、抑郁、盗汗等，此系内分泌代谢紊乱具体是指此期女性卵巢的分泌功能下降，主要是雌激素的分泌降低。围绝经期女性表现出的一系列症状中，失眠发生率排在前列，若这个阶段的女性长期难以入睡，会导致进一步加重其内分泌紊乱，极易诱发诸多以失眠为主的其他兼症，从而多角度、多病症的影响她们的生活作息和生命质量。治疗手段上，西方医学主要以药物治疗、心理疗法为主，但失眠药物的长期使用易导致患者停药时产生戒断反应，长期使用效果不佳，心理疗法等辅助疗法亦难有确切疗效且应用范围相对局限。中医治疗围绝经期失眠具有独特优势且疗效显著，其中靳三针疗法属于岭南特色针法之一,在临床上被广泛应用于围绝经期病症。本研究拟通过比较靳三针特色穴组的“四神针结合阴阳三针”和“常规针刺”治疗围绝经期失眠的临床疗效，总结分析二者治疗围绝经期失眠的疗效差异和机制探讨，丰富临床治疗围绝经期失眠的有效手段。　　方法:　　纳入符合标准的女性围绝经期失眠者，运用随机数字表法将其分为两组，观察组和对照组各35例。观察组为四神针结合阴阳三针组，所取穴位:四神针、阴三针、阳三针。进针方法采用缓慢进针法，行针法为飞法，三阴交行提插补法。对照组为常规针刺组，所取穴位:百会、神门、三阴交、照海、申脉、安眠。进针方法采用缓慢进针法，行针法为飞法，照海、三阴交用提插补法，申脉用提插泻法。每组每周治疗3次，连续3周，由专业人员进行治疗前后的匹兹堡睡眠质量指数量表、汉密尔顿焦虑量表、更年期症状评分量表进行评分，并整理数据进行统计分析。　　结果:　　1.比较两组患者的年龄、病程、治疗前匹兹堡睡眠质量指数量表总分及其子项目、汉密尔顿焦虑量表、更年期症状评分量表评分，显示基线资料无差异（P＞0.05）,具有可比性。　　2.治疗后，两组患者匹兹堡睡眠质量指数量表总分、匹兹堡睡眠质量指数量表子项目、汉密尔顿焦虑量表、更年期症状评分量表评分均较治疗前下降，差异具有统计学意义（P＜0.05），说明靳三针组与常规针刺组对围绝经期女性睡眠质量、焦虑情绪、围绝经期综合症状均有改善作用;匹兹堡睡眠质量指数量表子项目评分比较中，观察组的睡眠质量、入睡时间、睡眠时间、睡眠障碍评分下降程度较对照组明显，差异具有统计学意义（P＜0.05）,说明靳三针组在改善围绝经期女性睡眠质量、入睡时间、睡眠时间、睡眠障碍方面优于常规针刺组，而睡眠效率和日间功能障碍评分下降程度近乎相同，说明靳三针组和常规针刺组在改善围绝经期女性睡眠效率和日间功能障碍上疗效无显著差异。观察组治疗后匹兹堡睡眠质量指数量表总分、汉密尔顿焦虑量表、更年期症状评分量表评分下降程度较对照组明显，差异具有统计学意义（P＜0.05）,说明靳三针组在改善围绝经期女性整体睡眠质量、焦虑情绪、绝经期综合症状方面疗效更优于常规针刺组。　　3.在临床疗效上，靳三针组痊愈6例，显效9例，有效16例，无效4例，总有效率88.6％;常规针刺组痊愈4例，显效6例，有效14例，无效11例，总有效率为68.6％,差异有统计学意义（P＜0.05）,说明靳三针疗法治疗围绝经期失眠优于常规针刺法。　　结论:　　靳三针疗法治疗围绝经期失眠疗效显著，能有效改善围绝经期女性睡眠质量，缓解焦虑情绪，同时综合调节女性更年期综合状态，减轻围绝经期女性因内分泌紊乱导致的诸多病症，值得被临床界应用。
%U https://d.wanfangdata.com.cn/thesis/ChJUaGVzaXNOZXdTMjAyNDAxMDkSCFk0MTc3OTc1Ggh3c2h0ZTQ2bQ%3D%3D
%W 北京万方数据股份有限公司

%0 Journal Article
%A 郑丽娜
%A 李真
%+ 许昌中医院针灸科
%T 调督安神针法治疗心肾不交型围绝经期综合征失眠的效果及对睡眠质量及性激素水平的影响
%J 中国民族医药杂志
%J Journal of Medicine and Pharmacy of Chinese Minorities
%@ 1006-6810
%G chi
%D 2023
%N 11
%V 29
%P 35-37
%K 调督安神针法; 心肾不交型; 围绝经期综合征失眠; 睡眠质量; 性激素水平
%X 目的:探究心肾不交型围绝经期综合征失眠应用调督安神针法治疗的效果及其对睡眠质量及性激素水平的影响.方法:选取我院2020年4月—2022年10月收治的89例心肾不交型围绝经期综合征失眠患者作为研究对象,以随机数表法分组.对照组44例给予艾司唑仑、谷维素治疗,试验组45例增加调督安神针法治疗.对比两组临床疗效、睡眠质量、性激素水平、不良反应.结果:试验组总有效率(91.11％,41/45)高于对照组(75.00％,33/44)(P＜0.05);治疗后,试验组睡眠时间、入睡时间、日间功能、睡眠质量、睡眠效率、睡眠障碍分值均低于对照组(P＜0.05);治疗后,试验组卵泡刺激素(FSH)、黄体生成激素(LH)水平均低于对照组,雌二酮(E2)水平高于对照组(P＜0.05);两组不良反应发生率比较差异无统计学意义(P＞0.05).结论:调督安神针法联合常规治疗能够有效改善心肾不交型围绝经期综合征失眠患者睡眠质量,提高治疗效果,调节性激素水平,且安全性高.
%U https://d.wanfangdata.com.cn/periodical/ChlQZXJpb2RpY2FsQ0hJTmV3UzIwMjMxMjI2EhF6Z216eXl6ejIwMjMxMTAxMxoId3NodGU0Nm0%3D
%R 10.3969/j.issn.1006-6810.2023.11.013
%W 北京万方数据股份有限公司
基金项目:

%0 Journal Article
%A 张慧洁
%+ 广西防城港市中医医院
%T 针灸配合耳穴压豆治疗心肾不交型围绝经期睡眠障碍的临床观察
%J 大众科技
%J DAZHONG KEJI
%@ 1008-1151
%G chi
%D 2022
%N 12
%V 24
%P 91-94
%K 针灸; 耳穴压豆; 围绝经期睡眠障碍; 失眠; 临床观察
%X 目的:探讨研究针灸配合耳穴压豆治疗围绝经期睡眠障碍心肾不交型患者的临床疗效.方法:选取60例心肾不交型围绝经期睡眠障碍患者按随机数字表随机分为2组,对照组给予艾司唑仑片治疗,治疗组在西药治疗基础上联合应用针灸配合耳穴压豆治疗,用药3周后对比观察治疗前后两组的临床有效率和睡眠质量,采用匹兹堡睡眠质量指数量表(PSQI)评分和失眠严重程度指数量表(ISI)评分评估临床疗效.结果:治疗3周后,与对照组比较,治疗组的临床治愈率及有效率显著升高(P＜0.05),治疗组患者PSQI总分及ISI评分均显著降低(P＜0.05);与治疗前比较,观察组患者PSQI各因子评分及PSQI总分及ISI评分显著低于治疗前(P＜0.01).结论:针灸配合耳穴压豆治疗心肾不交型围绝经期睡眠障碍疗效确切,针灸配合耳穴压豆能有效改善心肾不交型失眠患者的睡眠质量,可在临床推广应用.
%U https://d.wanfangdata.com.cn/periodical/ChlQZXJpb2RpY2FsQ0hJTmV3UzIwMjMxMjI2Eg1kZ2tqMjAyMjEyMDIyGgh3c2h0ZTQ2bQ%3D%3D
%R 10.3969/j.issn.1008-1151.2022.12.022
%W 北京万方数据股份有限公司
基金项目:AA21014041:防城港市科学研究与技术开发计划

%0 Journal Article
%A 戴炜
%A 廖梦
%A 戴立磊
%H DAI Wei
%H LI-AO Meng
%H DAI Lilei
%+ 湖北省荆门市口腔医院心理科一科
%+ 湖北省荆门市口腔医院心理科二科
%+ 湖北省荆门市第二人民医院东院心理科
%T 电针联合草酸艾司西酞普兰治疗围绝经期抑郁症临床研究
%J 河北中医
%J Hebei Journal of Traditional Chinese Medicine
%@ 1002-2619
%G chi
%D 2022
%N 7
%V 44
%P 1177-1180
%K 抑郁症; 更年期; 电针; 西酞普兰
%X 目的 观察电针联合草酸艾司西酞普兰治疗围绝经期抑郁症的临床效果.方法 选取80例围绝经期抑郁症患者,按照随机数字表法分为2组.对照组40例(最终完成35例)予草酸艾司西酞普兰口服治疗,研究组40例(最终完成38例)在对照组治疗基础上加电针治疗.比较2组治疗前及治疗2、4周17项汉密尔顿抑郁量表(HAMD-17)、汉密尔顿焦虑量表(HAMA)、围绝经期健康状态评估量表改良Kupperman量表评分,比较2组治疗前及治疗4周匹兹堡睡眠质量指数(PSQI)评分.观察并记录2组治疗过程中出现的不良反应.结果 治疗2、4周,2组HAMD-17、HAMA、Kupperman量表评分均较本组治疗前降低(P<0.05),且研究组HAMA、改良Kupperman量表评分均低于对照组同期(P<0.05).治疗4周,2组PSQI评分均较本组治疗前降低(P<0.05),且研究组低于对照组(P<0.05).研究组不良反应发生率为10％(4/40),对照组为12.5％(5/40),2组比较差异无统计学意义(P>0.05).结论 电针联合草酸艾司西酞普兰治疗可明显改善围绝经期抑郁症患者的抑郁、焦虑、躯体障碍及睡眠障碍,疗效优于单用草酸艾司西酞普兰.
%U https://d.wanfangdata.com.cn/periodical/ChlQZXJpb2RpY2FsQ0hJTmV3UzIwMjMxMjI2Eg1oYnp5MjAyMjA3MDI3Ggh3c2h0ZTQ2bQ%3D%3D
%R 10.3969/j.issn.1002-2619.2022.07.027
%W 北京万方数据股份有限公司
基金项目:2020YFYB004:荆门市科学技术局荆门市一般科技计划项目

%0 Thesis
%A 李林
%Y [苏秀贞]
%T 改良无痛麦粒化脓灸联合普通针刺治疗肾虚肝郁型围绝经期失眠的临床效果研究
%I 山东中医药大学
%9 硕士
%G chi
%D 2023
%K 化脓灸; 肾虚肝郁; 围绝经期失眠; 临床疗效
%X 目的：观察改良无痛麦粒化脓灸联合普通针刺治疗肾虚肝郁型围绝经期失眠的临床效果。　　方法：选取2022年01月至2022年12月于胜利油田中心医院神经内科门诊及神经康复科门诊就诊的围绝经期失眠女性患者，共计116例。按随机数字表法随机分为治疗组、对照组，每组58例。治疗组患者给予改良无痛麦粒化脓灸（以下简称改良化脓灸）联合普通针刺治疗，改良化脓灸取穴肝俞（双侧）、肾俞（双侧），每穴灸7壮；普通针刺取穴百会、四神聪、安眠（双侧）、神门（双侧）、足三里（双侧）、三阴交（双侧）、申脉（双侧）、照海（双侧）、太冲（双侧），留针30min。对照组仅给予上述普通针刺治疗。以上所有治疗均隔日1次，每周3次，总疗程8周。观察并记录治疗过程中所有患者的不良反应，分别在治疗前、治疗4周后、治疗8周后采用中医证候积分、匹兹堡睡眠质量指数量表（PSQI）、多导睡眠监测（PSG）、焦虑自评量表（SAS）和抑郁自评量表（SDS）评价两组患者的临床疗效，并比较两组间患者在治疗4周后和治疗8周后上述指标的差异。采用SPSS23.0统计软件进行数据分析。　　结果：（1）本研究实际纳入110例围绝经期失眠患者，其中治疗组55例，对照组55例。（2）治疗组和对照组在治疗4周后和治疗8周后的中医证候积分、总睡眠时间、睡眠效率较治疗前均有所改善，差异具有统计学意义（P＜0.05）；但两组间在治疗4周后和治疗8周后的中医证候积分、总睡眠时间、睡眠效率的比较，差异无统计学意义（P＞0.05）。（3）治疗组的睡眠潜伏期在治疗8周后较治疗前有改善，差异具有统计学意义（P＜0.05）；治疗组的睡眠潜伏期在治疗8周后与对照组比较，差异具有统计学意义（P＜0.05）。（4）治疗组患者治疗4周后、治疗8周后较治疗前R期睡眠占比的差异具有统计学意义（P＜0.05）；与对照组比较，R期睡眠占比在治疗4周后、治疗8周后的差异也均具有统计学意义（P＜0.05）。（5）治疗组治疗8周后较治疗前在SAS评分、SDS评分的差异具有统计学意义（P＜0.05）；与对照组比较，SAS评分、SDS评分在治疗8周后的差异也均具有统计学意义（P＜0.05）。　　结论：两组治疗均能改善围绝经期失眠患者的中医证候积分、延长总睡眠时间、提高睡眠效率，临床疗效确切。改良化脓灸联合普通针刺组在睡眠潜伏期、R期睡眠占比、SAS评分、SDS评分等方面的比较，均优于对照组。两种治疗方案的患者依从性和安全性良好。改良化脓灸联合普通针刺可补肾疏肝、平衡阴阳，明显改善肾虚肝郁型围绝经期失眠患者的睡眠及情绪状况，值得临床推广应用。
%U https://d.wanfangdata.com.cn/thesis/ChJUaGVzaXNOZXdTMjAyNDAxMDkSCUQwMzE5ODEzNRoId3NodGU0Nm0%3D
%W 北京万方数据股份有限公司

%0 Journal Article
%A 任红芳
%A 姜妙芳
%A 范飞燕
%+ 金华市第二医院精神科三病区
%T 围绝经期综合征患者睡眠障碍现状及影响因素研究
%J 中国妇幼保健
%J Maternal & Child Health Care of China
%@ 1001-4411
%G chi
%D 2023
%N 2
%V 38
%P 359-362
%K 围绝经期综合征; 睡眠障碍; 睡眠质量; 人口学资料; 性激素; 焦虑; 抑郁; 影响因素
%X 目的 研究围绝经期综合征患者睡眠障碍现状及影响因素,为防治工作提供参考信息.方法 选取金华市第二医院2019年10月-2020年9月诊治的围绝经期综合征患者263例作为研究对象,应用匹兹堡睡眠质量指数量表(PSQI)评估患者睡眠质量,统计睡眠障碍发病率并分析发病特点,收集患者的人口学资料、性激素水平、精神状态;人口学资料包括年龄、体质指数、学历、高血压史、糖尿病史、吸烟、饮酒、体育锻炼,性激素水平检测血清雌二醇(E2)、促黄体生成素(LH)、卵泡刺激素(FSH)、泌乳素(PRL)、孕酮(P)、睾酮(T),精神状态采用焦虑自评量表(SAS)、抑郁自评量表(SDS)评估,通过统计学分析判定以上各项是否为围绝经期综合征患者睡眠障碍的影响因素.结果 263例围绝经期综合征患者PSQI均分为(11.5±2.9)分,睡眠障碍发病率为43.7％,睡眠障碍患者的主要表现是入睡困难、夜间觉醒次数增多、晨间早醒、觉醒后无法再入睡等.睡眠障碍患者的PSQI评分主要体现在主观睡眠质量、入睡时间、睡眠障碍、日间功能障碍维度分较高,与无睡眠障碍的患者比较差异有统计学意义(P＜0.05).单因素分析发现年龄50～55岁、学历高中及以下、有糖尿病史、体育锻炼＜3次/周、E2降低、PRL降低、P降低以及SAS评分≥50分、SDS评分≥50分的患者睡眠障碍发病率更高,差异有统计学意义(P＜0.05).多因素logistic回归分析提示年龄、糖尿病史、体育锻炼以及E2、PRL、P水平和SAS评分、SDS评分是围绝经期综合征患者睡眠障碍的影响因素(P＜0.05).结论 围绝经期综合征患者睡眠障碍发病率高,应当引起关注,睡眠障碍发病受到围绝经期综合征患者年龄、糖尿病史、体育锻炼以及性激素E2、PRL、P水平和精神状态多因素影响,需要针对以上各项采取有效的干预措施降低围绝经期综合征患者睡眠障碍发病率,改善女性围绝经期生活质量.
%U https://d.wanfangdata.com.cn/periodical/ChlQZXJpb2RpY2FsQ0hJTmV3UzIwMjMxMjI2Eg96Z2Z5YmoyMDIzMDIwNDUaCHdzaHRlNDZt
%R 10.19829/j.zgfybj.issn.1001-4411.2023.02.045
%W 北京万方数据股份有限公司
基金项目:

%0 Journal Article
%A 杜霖玲
%A 李蔚娴
%A 杜艳军
%H DU Linling
%H LI Weixian
%H DU Yanjun
%+ 湖北中医药大学
%T 针灸治疗围绝经期睡眠障碍之特色述评
%J 中医药信息
%J Information on Traditional Chinese Medicine
%@ 1002-2406
%G chi
%D 2022
%N 7
%V 39
%P 73-76,85
%K 围绝经期综合征; 睡眠障碍; 针灸疗法
%X 随着生活与工作压力的增大,围绝经期睡眠障碍的发病率呈逐年上升趋势.针灸治疗围绝经期睡眠障碍疗效颇佳且不良反应小.笔者通过查阅近年来在治法、选穴、刺法等方面的文献,并从脏腑辨治、奇经辨治、特殊针法三个方面给予归纳与分析,从而体现针灸辨证施治、整体调理达机体阴阳平衡的治疗特色.同时也指出,参考与借助真实世界的临床研究方法和实验数据,通过更规范、完整的诊断标准、证候量化、纳入标准及评价指标,既可提高针灸疗效对比研究的可靠性和认可度,也有助于减少个性化辨证论治与标准化诊治之间的冲突.开展更多大数据病例研究,规范实验治疗的频率和周期,增加对远期疗效的评价;完善更客观、更统一的临床评价标准,如性激素检测、睡眠检测分析等,不仅能提高同类型文献的对比性,优化针灸临床治疗方案,更能为深入开展针灸治疗围绝经期睡眠障碍的效应机制研究提供精确的切入点和新思路.
%U https://d.wanfangdata.com.cn/periodical/ChlQZXJpb2RpY2FsQ0hJTmV3UzIwMjMxMjI2Eg56eXl4eDIwMjIwNzAxMxoId3NodGU0Nm0%3D
%R 10.19656/j.cnki.1002-2406.20220713
%W 北京万方数据股份有限公司
基金项目:81873380:国家自然科学基金; :世界针联孙国杰中医针灸传承基地项目

%0 Journal Article
%A 韩剑童
%A 聂晓欢
%A 康凯宁
%+ 河北省邯郸市中心医院
%T 针刺联合固元宁神汤治疗心肾不交型围绝经期失眠症疗效观察
%J 现代中西医结合杂志
%J Modern Journal of Integrated Traditional Chinese and Western Medicine
%@ 1008-8849
%G chi
%D 2021
%N 35
%V 30
%P 3947-3950
%K 围绝经期失眠症; 针刺疗法; 心肾不交型; 固元宁神汤
%X 目的 探究针刺联合固元宁神汤治疗心肾不交型围绝经期失眠症的临床疗效.方法 选取2016年3月—2018年3月在邯郸市中心医院治疗的心肾不交型围绝经期失眠症患者120例,随机分为观察组、对照组各60例.对照组给予固元宁神汤治疗,观察组在对照组治疗基础上给予针刺治疗,2组均治疗2周.观察2组临床疗效及治疗前后中医症状积分、匹兹堡睡眠质量指数(PSQI)评分、爱泼沃斯思睡量表(ESS)评分、改良kupperman量表评分、性激素水平变化,评估安全性.结果 观察组总有效率为90.00％(54/60),高于对照组的73.33％(44/60),差异有统计学意义(P<0.05).治疗后,2组中医症状积分、PSQI量表评分、ESS评分、改良kupperman量表评分及血清FSH、LH水平均明显降低(P均<0.05),且观察组均明显低于对照组(P均<0.05);2组血清E2水平均明显高于治疗前(P均<0.05),且观察组明显高于对照组(P<0.05).2组患者均未发生明显不良反应.结论 针刺联合固元宁神汤治疗心肾不交型围绝经期失眠疗效优于单纯固元宁神汤治疗,可明显改善患者中医症状、睡眠质量,安全性良好.
%U https://d.wanfangdata.com.cn/periodical/ChlQZXJpb2RpY2FsQ0hJTmV3UzIwMjMxMjI2EhJ4ZHp4eWpoenoyMDIxMzUwMTUaCHdzaHRlNDZt
%R 10.3969/j.issn.1008-8849.2021.35.015
%W 北京万方数据股份有限公司
基金项目:

%0 Journal Article
%A 谢雨辰
%A 赵翅
%A 马苗
%A 宋永达
%H XIE Yuchen
%H ZHAO Chi
%H MA Miao
%H SONG Yongda
%+ 河南中医药大学第一临床医学院
%T 涌泉穴艾灸配合引气归元针法治疗围绝经期心肾不交型失眠临床观察
%J 反射疗法与康复医学
%J Reflexology and Rehabilitation Medicine
%@
%G chi
%D 2022
%N 24
%V 3
%P 5-8
%K 引气归元针法; 涌泉穴艾灸; 围绝经期; 心肾不交; 性激素水平
%X 目的 探究涌泉穴艾灸配合引气归元针法治疗围绝经期心肾不交型失眠的效果.方法 选取河南省中医院2019年8月—2021年8月收治的93例围绝经期心肾不交型失眠患者为研究对象,根据随机数字表法分为两组.对照组46例采用舒乐安定及谷维素治疗,观察组47例采用涌泉穴艾灸配合引气归元针法治疗.比较两组患者睡眠质量、睡眠进程及血清性激素水平.结果 治疗前,两组爱泼沃斯思睡量表(ESS)、匹兹堡睡眠指数量表(PSQI)及汉密尔顿焦虑量表(HAMA)比较,组间差异无统计学意义(P>0.05);治疗后,观察组ESS、PSQI及HAMA评分均低于对照组,组间差异有统计学意义(P<0.05).治疗前,两组睡眠总时间、睡眠维持率、觉醒时间、睡眠潜伏期及觉醒次数比较,组间差异无统计学意义(P>0.05);治疗后,观察组睡眠总时间长于对照组,睡眠维持率高于对照组,觉醒时间及睡眠潜伏期短于对照组,觉醒次数少于对照组,组间差异均有统计学意义(P<0.05).治疗前,两组黄体生成激素、促卵泡生成素、雌二醇水平比较,组间差异无统计学意义(P>0.05);治疗后,观察组促卵泡生成素、黄体生成激素水平均低于对照组,雌二醇水平高于对照组,组间差异有统计学意义(P<0.05).结论 涌泉穴艾灸配合引气归元针法治疗围绝经期心肾不交型失眠患者可有效改善其睡眠质量、睡眠进程及血清性激素水平.
%U https://d.wanfangdata.com.cn/periodical/ChlQZXJpb2RpY2FsQ0hJTmV3UzIwMjMxMjI2EhNmc2hsZnlrZnl4MjAyMjI0MDAyGgh3c2h0ZTQ2bQ%3D%3D
%R
%W 北京万方数据股份有限公司
基金项目:2022zy2023:河南省中药科学研究专项

%0 Journal Article
%A 杨月
%A 邹鹏
%A 高惠宁
%H YANG Yue
%H ZOU Peng
%H GAO Huining
%+ 中医药大学第一附属医院
%+ 中医药大学第一附属医院
%+ 哈尔滨医科大学第三附属医院
%T 耳穴埋针联合针灸治疗围绝经期不寐的临床研究
%J 中国医药导报
%J China Medical Herald
%@ 1673-7210
%G chi
%D 2020
%N 15
%V 17
%P 143-146
%K 耳穴埋针; 针灸; 围绝经期; 不寐
%X 目的 探讨耳穴埋针联合针灸治疗围绝经期不寐的临床效果.方法 选取2017年12月～2019年6月于黑龙江中医药大学附属第一医院针灸科门诊及住院处收治的100例围绝经期不寐患者,采用随机数字表法将其分为观察组(50例)和对照组(50例).观察组采用揿针耳穴埋针联合针灸治疗,对照组采用艾司唑仑治疗.观察两组治疗前后的血清雌激素(E2)、卵泡刺激素(FSH)、5-羟色胺(5-HT)、去甲肾上腺素(NE)水平及匹兹堡睡眠质量指数(PSQI)睡眠时间评分、总分.结果 两组治疗后PSQI睡眠时间评分及总分均低于治疗前,且观察组低于对照组,差异有统计学意义(P＜ 0.05或P＜ 0.01).两组治疗后血清E2水平均高于治疗前,且观察组高于对照组;两组治疗后血清FSH水平均低于治疗前,且观察组低于对照组,差异有统计学意义(P＜0.05或P＜ 0.01).两组治疗后血清5-HT水平均高于治疗前,且观察组高于对照组;两组治疗后血清NE水平均低于治疗前,且观察组低于对照组,差异有统计学意义(P＜ 0.05或P＜ 0.01).结论 耳穴埋针联合针灸治疗可以改善围绝经期患者的睡眠质量,可能与其促进血清E2、5-HT的表达与抑制血清FSH、NE的表达密切相关.
%U https://d.wanfangdata.com.cn/periodical/ChlQZXJpb2RpY2FsQ0hJTmV3UzIwMjMxMjI2Eg95eWN5engyMDIwMTUwMzgaCHdzaHRlNDZt
%R
%W 北京万方数据股份有限公司
基金项目:Z2010019:教育部春晖计划; ZHY19-010:黑龙江省中医药科研项目

%0 Journal Article
%A 寻晓
%A 李丹
%A 刘艳红
%+ 浏阳市中医医院
%T 针刺背俞穴配合重复经颅磁刺激(rTMS)对围绝经期失眠患者睡眠质量的影响
%J 按摩与康复医学
%J Chinese Manipulation & Rehabilitation Medicine
%@ 1008-1879
%G chi
%D 2022
%N 22
%V 13
%P 5-7,12
%K 围绝经期; 失眠; 针刺; 背俞穴; 重复经颅磁刺激; 睡眠质量
%X 目的:探讨针刺背俞穴配合重复经颅磁刺激治疗围绝经期失眠患者睡眠质量的影响.方法:选取2021年1月1日至2021年9月30日招募浏阳市中医医院针灸推拿康复科睡眠门诊及社会上符合围绝经期失眠诊断标准的患者共44例,随机分为对照组和观察组各22例.对照组口服艾司唑仑片,观察组采用针刺背俞穴配合重复经颅磁刺激,观察比较两组治疗前后匹兹堡睡眠质量指数(PSQI7因子成分指数)、中医症候积分.结果:治疗后,两组患者的睡眠质量、入睡时间、睡眠时间、睡眠效率、睡眠障碍、催眠药物、日间功能障碍7个维度评分及总分均较治疗前降低(P<0.05),且观察组治疗后的PSQI评分各项评分均低于对照组(P<0.05).治疗后,两组患者的睡眠不安、心烦易怒、心悸不安、腰膝酸软、耳鸣各评分均较治疗前降低(P<0.05),且观察组治疗后的中医症候各积分均低于对照组(P<0.05).结论:针刺背俞穴配合重复经颅磁刺激相比口服艾司唑仑片更能有效改善围绝经期失眠患者睡眠质量,值得临床推广.
%U https://d.wanfangdata.com.cn/periodical/ChlQZXJpb2RpY2FsQ0hJTmV3UzIwMjMxMjI2Eg5hbXlkeTIwMjIyMjAwMhoId3NodGU0Nm0%3D
%R 10.19787/j.issn.1008-1879.2022.22.002
%W 北京万方数据股份有限公司
基金项目::浏阳市中医医院院级科研基金课题

%0 Journal Article
%A 张喆
%A 陆萍
%A 林娟
%A 杨金禄
%A 俞建锋
%A 汤伟
%A 葛玲玉
%A 陈润
%A 黄美英
%A 蔡以生
%H ZHANG Zhe
%H LU Ping
%H LIN Juan
%H YANG Jinlu
%H YU Jianfeng
%H TANG Wei
%H GE Lingyu
%H CHEN Run
%H HUANG Meiying
%H CAI Yisheng
%+ 上海市嘉定区南翔镇社区卫生服务中心
%+ 上海市嘉定区华亭镇社区卫生服务中心
%+ 上海市嘉定区安亭镇社区卫生服务中心
%+ 上海市嘉定区真新社区卫生服务中心
%+ 上海市嘉定区外冈镇社区卫生服务中心
%+ 上海市嘉定区嘉定镇社区卫生服务中心
%+ 上海市嘉定区中医医院
%T 中医综合干预模式对肝肾阴虚型围绝经期患者睡眠质量影响的多中心随机对照研究
%J 现代中西医结合杂志
%J Modern Journal of Integrated Traditional Chinese and Western Medicine
%@ 1008-8849
%G chi
%D 2018
%N 17
%V 27
%P 1836-1839
%K 围绝经期综合征; 肝肾阴虚; 睡眠质量
%X 目的 探讨中医综合干预对社区肝肾阴虚型围绝经期综合征患者睡眠质量的影响.方法 从上海市嘉定区6个社区卫生服务中心各纳入30例肝肾阴虚型围绝经期综合征患者,均于2016年2—8月入组.将患者随机分为干预组和对照组,每组90例.对照组在常规治疗基础上为患者建立个人档案,进行心理疏导,并每月对患者进行1次健康宣教;干预组在对照组治疗基础上给予中医综合疗法干预,包括口服中药、针刺、耳穴及八段锦.2组疗程均为3个月.观察2组干预前后匹兹堡睡眠质量指数(PSQI)评分变化,统计2组临床疗效及睡眠障碍情况.结果 疗程结束后,对照组的睡眠质量、入睡时间条目得分均明显低于干预前(P均<0.05),催眠药物得分明显高于干预前(P<0.05),总分及其他条目得分无明显变化(P均>0.05);干预组的催眠药物条目得分无明显变化(P>0.05),总分及其余条目得分均明显低于干预前(P均<0.05);干预组的PSQI总分及睡眠质量、入睡时间、睡眠时间、睡眠效率、睡眠障碍、催眠药物、日间功能障碍条目得分均明显低于对照组(P均<0.05).对照组总有效率为4.55％、睡眠障碍率为98.48％,干预组总有效率为80.65％、睡眠障碍率为64.52％,2组比较差异均有统计学意义(P均<0.05).结论 中医综合干预模式能明显改善肝肾阴虚型围绝经期综合征患者的睡眠质量,值得推广应用.
%U https://d.wanfangdata.com.cn/periodical/ChlQZXJpb2RpY2FsQ0hJTmV3UzIwMjMxMjI2EhJ4ZHp4eWpoenoyMDE4MTcwMDUaCHdzaHRlNDZt
%R 10.3969/j.issn.1008-8849.2018.17.004
%W 北京万方数据股份有限公司
基金项目::上海市治未病预防保健服务体系建设政策; ZY3-FWMS-1-1001-KYJS-44:技术类子项目; JCZYGZS-023:上海市基层名老中医专家传承研究工作室建设项目

%0 Journal Article
%A 张慧
%A 周青
%H ZHANG Hui
%H ZHOU Qing
%+ 航空总医院
%T 百合地黄汤联合镇静安神针法治疗女性围绝经期失眠的疗效及对焦虑抑郁的影响
%J 世界中西医结合杂志
%J World Journal of Integrated Traditional and Western Medicine
%@ 1673-6613
%G chi
%D 2021
%N 3
%V 16
%P 405-409
%K 围绝经期失眠; 焦虑; 抑郁; 百合地黄汤; 针刺
%X 目的 研究百合地黄汤联合镇静安神针法对女性围绝经期失眠患者的疗效,并观察其对焦虑及抑郁情绪的影响.方法 选取2019年1月—2020年1月期间航空总医院中医科收治的女性围绝经期失眠患者78例,根据随机数字表法分为对照组39例和治疗组39例.对照组给予镇静安神类西药治疗,治疗组给予百合地黄汤联合镇静安神针法治疗.两组患者均治疗4周.治疗后,观察比较两组临床疗效,性激素水平,睡眠情况及焦虑抑郁情绪评分.并记录不良反应发生情况.结果 治疗后治疗组总有效率89.74％(35/39)高于对照组69.23％(27/39),差异有统计学意义(P<0.05).治疗后两组患者血清促卵泡生成素(FSH)、促黄体生成素(LH)水平均低于治疗前(P<0.05),且治疗组治疗后血清FSH、LH水平均低于对照组(P<0.05);治疗后两组患者血清孕酮(E2)、雌二醇(P)水平均高于治疗前(P<0.05),且治疗组治疗后血清E2、P水平均高于对照组(P<0.05).治疗后两组患者PSQI评分均低于治疗前(P<0.05);且治疗结束后1个月治疗组匹兹堡睡眠质量指数(PSQI)评分低于对照组,差异有统计学意义(P<0.05).治疗后两组患者HAMA、HAMD评分均低于治疗前(P<0.05),且治疗组治疗后汉密尔顿焦虑量表(HAMA)、汉密尔顿抑郁量表(HAMD)评分均低于对照组(P<0.05).治疗期间,治疗组不良反应发生率7.69％(3/39)低于对照组25.64％(10/39),差异有统计学意义(P<0.05).结论 百合地黄汤联合镇静安神针法治疗女性围绝经期失眠疗效显著,可改善患者性激素水平,提高睡眠质量,且不易产生药物依赖及不良反应,安全可靠,值得临床推广应用.
%U https://d.wanfangdata.com.cn/periodical/ChlQZXJpb2RpY2FsQ0hJTmV3UzIwMjMxMjI2EhJzanp4eWpoenoyMDIxMDMwMDMaCHdzaHRlNDZt
%R 10.13935/j.cnki.sjzx.210303
%W 北京万方数据股份有限公司
基金项目:Z17110700252106:北京市科技计划

%0 Thesis
%A 邢璐
%Y [孙忠人]
%T 头腹针结合治疗肝肾阴虚型围绝经期失眠的临床疗效观察
%I 黑龙江中医药大学
%9 硕士
%G chi
%D 2021
%K 围绝经期失眠; 头腹针结合; 针刺疗法; 临床疗效
%X 目的：观察头腹针结合治疗肝肾阴虚型围绝经期失眠的临床疗效。　　方法：本研究纳入符合标准的围绝经期失眠（肝肾阴虚型）患者66例,并随机分为两组，每组33例。对照组采取常规针刺治疗，选取四神聪、神门、安眠、印堂、照海、申脉；治疗组采取头腹针结合治疗，选取情感区、腹一区、百会、左右神聪、安眠。配穴均选取太冲、太溪。采用匹兹堡睡眠指数量表（PSQI）、改良kupperman评分（KMI）、中医证候积分量表、汉密尔顿焦虑抑郁量表（HAMA＆HAMD）来评价两组疗效，并用SPSS20.0进行数据统计分析。　　结果：　　1.头腹针结合组总有效率（84.85%）优于常规针刺组（77.42%），有统计学差异（plt;0.05）；　　2.头腹针结合组和常规针刺组均能改善肝肾阴虚型围绝经期失眠患者的各项量表评分，且治疗前后评分有统计学差异（plt;0.05）；　　3.治疗后头腹针结合组和常规针刺组的PSQI评分及改良Kupperman评分组间比较均有统计学差异（plt;0.05），头腹针结合组疗效优于常规针刺组；头腹针结合组在中医证候量表评分中除腰膝酸软、心悸（pgt;0.05）外，其余各项评分改善程度均优于常规针刺组，组间比较有统计学差异（plt;0.05）；　　4.头腹针结合组对患者焦虑抑郁等不良情绪的改善优于常规针刺组，差异具有统计学意义（plt;0.05）。　　结论：　　1.头腹针结合和常规针刺对治疗肝肾阴虚型围绝经期失眠均有疗效，但头腹针结合疗法改善患者失眠症状的疗效更优；　　2.头腹针结合疗法在改善肝肾阴虚症状、提高围绝经期妇女生活质量方面优于常规针刺；　　3.头腹针结合疗法可有效缓解围绝经期女性焦虑抑郁等不良情绪。
%U https://d.wanfangdata.com.cn/thesis/ChJUaGVzaXNOZXdTMjAyNDAxMDkSCUQwMjQ0MTA1NBoId3NodGU0Nm0%3D
%W 北京万方数据股份有限公司

%0 Thesis
%A 张泽华
%Y [张昕]
%T 脏之原穴对围绝经期失眠的临床疗效研究
%I 山东中医药大学
%9 硕士
%G chi
%D 2023
%K 原穴; 围绝经期失眠; 针刺; 临床疗效
%X 目的:本研究观察针刺脏之原穴对围绝经期女性失眠患者睡眠状况的作用效果,同常规针刺做对比，以期为围绝经期女性失眠患者提供更有效的中医治疗。　　方法:采用随机对照研究的设计，将符合标准的72例女性受试者，随机分为两组，试验组采用针刺脏之原穴的方法，对照组选用失眠的常规针刺处方，均进行时限4周的系统治疗。分别记录治疗前后两组PSQI量表、SF-36量表、改良的Kupperman量表、ISI量表结果，比较观察两组女性受试者量表结果的前后变化情况。　　内容:本研究诊断标准参照国家中医药管理局《中医病症诊断疗效标准》中有关“不寐”和“绝经前后诸症”的诊断标准订定。共招募72例围绝经期失眠受试者，治疗过程中对照组和原穴组有4例脱落。最后共有68例完成治疗。　　本研究试验组采用针刺脏之原穴神门、太白、太溪、太渊、太冲、大陵;对照组选取常规针刺申脉、照海、百会、安眠、神门、三阴交。两组均平补平泻得气后留针25分钟，隔一天针刺一次，每周治疗3次，均进行4周的系统治疗。记录前后相关检测量表数据，对记录的资料进行统计学数据分析。　　结果:　　1.基线结果:治疗前原穴组和常规组受试者的年龄、病程等一般情况、PSQI量表、SF-36量表、改良的Kupperman量表、ISI量表评分结果无差异（P＞0.05）。　　2.临床疗效结果:原穴组总有效率为88.24％,痊愈率为14.7％,显效率为19％,有效率为17.6％,无效率为11.8％;常规对照组总有效率为76.47％,痊愈率为0％,显效率为17.6％,有效率为58.5％,无效率为23.5％,疗效对比经检验具有统计学差异，即原穴组的针刺总疗效优于常规组（P＜0.05）。　　3.组内比较:试验组:较治疗前，治疗4周后PSQI量表的总分及6个子条目、SF-36量表的总分及8个维度、改良的Kupperman、ISI量表评分较治疗前有明显的改善（P＜0.05）。对照组:较治疗前，治疗4周后PSQI量表的总分及6个子条目、SF-36量表的总分及8个维度、改良的Kupperman、ISI量表评分有明显的改善（P＜0.05）。　　4.组间比较:治疗结束后，两组PSQI量表的总分及6个子条目的评分较治疗前有明显的改善（P＜0.05）;原穴组比常规组能明显缩短入睡时间，增加有效睡眠时间，改善睡眠质量方面效果更佳。　　两组SF-36量表的总分及8个维度评分，治疗结束后有明显改善（P＜0.05）;原穴组在改善生理功能、精神状态方面效果更突出。　　两组的ISI量表和改良的Kupperman量表评分均比治疗前有明显的改善（P＜0.05）,原穴组优于常规组。　　结论:1.原穴试验组和常规对照组均能缓解围绝经期失眠症状和围绝经期综合征。　　2.原穴试验组治疗围绝经期失眠的临床疗效优于常规对照组。　　3.脏之原穴法治疗效果确切，并且能在一定程度上减少药物的不良使用情况。　　4.脏之原穴法安全性高，诊治过程中未发生严重不良反应。　　5.六脏的原穴能有效改善围绝经期女性失眠患者的睡眠状况，缓解其围绝经期综合征和消极情绪，提升绝经期女性的健康水平，容易被患者接受，易于临床推广。
%U https://d.wanfangdata.com.cn/thesis/ChJUaGVzaXNOZXdTMjAyNDAxMDkSCFk0MTQwNDg2Ggh3c2h0ZTQ2bQ%3D%3D
%W 北京万方数据股份有限公司

%0 Journal Article
%A 孙桂芳
%+ 上海市闵行区马桥社区卫生服务中心
%T 滋肾疏肝安神方联合穴位埋线治疗失眠症伴抑郁焦虑的临床研究
%J 当代临床医刊
%J The Medical Journal of Thepresent Clinical
%@ 2095-9559
%G chi
%D 2023
%N 6
%V 36
%P 106-107
%K 滋肾疏肝安神方; 穴位埋线; 围绝经期; 抑郁; 焦虑
%X 目的 探讨滋肾疏肝安神方联合穴位埋线治疗围绝经期失眠症伴抑郁焦虑的临床效果.方法 选择我院收治的围绝经期失眠症伴抑郁焦虑患者70例,分为对照组与观察组各35例.对照组给予常规药物治疗,观察组在对照组基础上联用滋肾疏肝安神方联合穴位埋线治疗.对比两组治疗前后的睡眠质量、抑郁和焦虑情绪变化.结果 观察组睡眠质量评分、抑郁评分和焦虑评分均显著低于对照组,两组对比差异有统计学意义(P<0.05).结论 滋肾疏肝安神方联合穴位埋线治疗围绝经期失眠症伴抑郁焦虑的临床效果显著,可有效改善患者的睡眠质量、抑郁和焦虑情绪.
%U https://d.wanfangdata.com.cn/periodical/ChlQZXJpb2RpY2FsQ0hJTmV3UzIwMjMxMjI2Eg9kZGxjeWsyMDIzMDYwNjUaCHdzaHRlNDZt
%R 10.3969/j.issn.2095-9559.2023.06.65
%W 北京万方数据股份有限公司
基金项目:2021MHZ022:闵行区自然科学研究课题; 2021MW12:闵行区卫生健康委员会科研课题

%0 Journal Article
%A 罗淑婷
%A 刘成勇
%A 姜媛媛
%A 王晓秋
%A 奚晗清
%A 吴文忠
%A 秦珊
%H Luo Shuting
%H Liu Chengyong
%H Jiang Yuanyuan
%H Wang Xiaoqiu
%H Xi Hanqin
%H Wu Wenzhong
%H Qin Shan
%+ 南京中医药大学附属医院
%+ 江苏省中医药研究院
%T 针刺治疗失眠症的文献计量学分析
%J 世界科学技术-中医药现代化
%J World Science and Technology-Modernization of Traditional Chinese Medicine
%@ 1674-3849
%G chi
%D 2021
%N 12
%V 23
%P 4799-4808
%K 失眠; 针刺疗法; 临床研究; 文献计量学研究
%X 目的 系统分析针刺干预失眠症国内外相关文献的基本特征、研究内容及方向.方法 以中国知识资源总库、万方数据库、维普数据库、Web of Science数据库为文献资料来源,采用文献计量学方法对符合标准的文献进行归纳和总结.结果 共检索到相关文献2327篇,其中符合标准的中文文献有147篇和英文文献有53篇,分别发表在30种和36种期刊上,其中《中国针灸》和《Trails》刊载量最多,发文量总体呈波浪式上升趋势.失眠类型主要包括:慢性失眠症,围绝经期失眠,肿瘤相关失眠等.干预措施包括:针刺,针刺联合中药,针刺联合西药,针刺联合认知行为疗法(Cognitive behavioral therapy for insomnia,CBT-I),针刺联合其他中医疗法.治疗疗程以3次/周,4周,共12次最常见,仅68篇(34％)提及随访情况,最长为6个月,最短为2周.常用穴位包括:神门,三阴交,百会,四神聪等.评估睡眠、情绪、日间功能及症状最常用的主观量表分别是匹兹堡睡眠质量指数,焦虑自评量表和抑郁自评量表,多维疲劳量表,中医证候量表评分.有17篇使用多导睡眠图观察睡眠情况.通过功能磁共振成像和血液指标探讨其可能机制分别有6和14篇.结论 针刺治疗失眠症研究前景巨大,未来应注重失眠表型、针刺即时和持续效应及相关机制的探索,以更好指导临床.
%U https://d.wanfangdata.com.cn/periodical/ChlQZXJpb2RpY2FsQ0hJTmV3UzIwMjMxMjI2EhVzamt4anMtenl4ZGgyMDIxMTIwNTIaCHdzaHRlNDZt
%R 10.11842/wst.20201231003
%W 北京万方数据股份有限公司
基金项目:BM2018024-2019017;eCBTI:江苏省中医药研究院科研项目; BJ19024:江苏省卫生健康委员会科技项目

%0 Journal Article
%A 崔晨华
%A 曲正
%A 陈玉佳
%A 付曙光
%H CUI Chenhua
%H QU Zheng
%H CHEN Yujia
%H FU Shuguang
%+ 青岛大学附属青岛市海慈医院(青岛市中医医院)
%T 针药结合治疗肾虚肝郁型围绝经期女性失眠临床研究
%J 中华中医药学刊
%J Chinese Archives of Traditional Chinese Medicine
%@ 1673-7717
%G chi
%D 2023
%N 11
%V 41
%P 78-81
%K 围绝经期; 失眠; 肾虚肝郁; 滋水清肝饮; 调任通督; 针刺
%X 目的 研究针药结合治疗肾虚肝郁型围绝经期女性失眠的临床效果.方法 将60 例围绝经期肾虚肝郁型失眠患者随机分为研究组和对照组,每组30 例.对照组采用口服滋水清肝饮治疗,研究组在对照组基础上给予调任通督针刺法治疗,两组均治疗28 d.观察并比较两组临床疗效,匹兹堡睡眠质量指数(Pittsburgh sleep quality index,PSQI),焦虑自评量表(Self-Rating Anxiety Scale,SAS)评分,雌激素(Estradiol,E2)、促卵泡激素(Follicle stimulating hormone,FSH)、促黄体生成素(Luteotropic hormone,LH)水平,更年期女性改良Kupperman评分及更年期生存质量量表(Menopause-spe-cific quality of life questionnaire,MENQOL)评分.结果 研究组总有效率显著高于对照组(P＜0.05);治疗后两组PSQI各项评分显著降低,研究组显著低于对照组(P＜0.05);治疗后两组 SAS 评分显著降低,研究组显著低于对照组(P＜0.05);治疗后两组E2 水平显著升高、FSH及LH水平显著降低,并且研究组E2 水平显著高于对照组、FSH及LH水平显著低于对照组(P＜0.05);治疗后两组Kupperman、MENQOL评分均显著降低,研究组Kupperman、MENQOL评分显著低于对照组(P＜0.05).结论 采用滋水清肝饮联合调任通督针刺法治疗围绝经期肾虚肝郁型失眠患者可显著提高临床疗效,改善患者失眠、焦虑症状以及性激素水平,减轻围绝经期临床症状,提高患者的围绝经期生存质量,值得推广应用.
%U https://d.wanfangdata.com.cn/periodical/ChlQZXJpb2RpY2FsQ0hJTmV3UzIwMjMxMjI2Eg56eXl4azIwMjMxMTAxOBoId3NodGU0Nm0%3D
%R 10.13193/j.issn.1673-7717.2023.11.018
%W 北京万方数据股份有限公司
基金项目:201908337892:国家中医药管理局中医药行业科研专项项目; 2017-334:山东省中医药科技项目; 2019-zyy027:青岛市中医药科研计划项目

%0 Thesis
%A 杜均能
%Y [许云祥]
%T 穴位埋线与假埋线治疗围绝经期失眠的临床研究
%I 广州中医药大学
%9 硕士
%G chi
%D 2022
%K 穴位埋线; 假埋线; 围绝经期失眠; 汉密尔顿焦虑评分量表
%X 目的：　　穴位埋线治疗围绝经期失眠患者的疗效是毋庸置疑的，但是，在现有的大部分临床研究中，穴位埋线治疗围绝经期失眠的临床研究多以西药或其他中医疗法作为对照组，尚未证明PGA线体在治疗过程中是否起到治疗作用，穴位埋线治疗围绝经期失眠是否确实具有生理效应仍无定论。以穴位埋线为治疗组，以假埋线组为对照组，本研究通过评估治疗前后两组匹兹堡睡眠质量指数量表（PSQI）、女性绝经期自测表（KI）、汉密尔顿焦虑评分量表评分（HAMA），探究PGA线体在治疗中起到的作用，验证穴位埋线疗法是否具有生理效应。　　方法：　　按照随机对照的临床试验原则，采用简单随机化的分组方法将70例符合条件的围绝经期失眠患者随机分为穴位埋线组和假埋线组，每组各35例。治疗组选用肾俞、三阴交、关元进行穴位埋线，对照组选用同样的穴位进行假埋线，每2周施治一次，以3个月为一观察疗程。治疗前后分别进行PSQI、KI、HAMA评分，对比穴位埋线与穴位假埋线的干预结果，观察PGA线体在治疗过程中的作用。　　结果：　　1.两组患者的年龄、病程均无统计学差异（P＞0.05），具有可比性。　　2.治疗前两组患者PSQI总分无统计学意义（P＞0.05）；治疗后，两组患者PSQI总分均较治疗前下降（P＜0.05），且治疗组患者PSQI总分低于对照组（P＜0.05）。治疗前两组患者PSQI子项目评分无统计学差异（P＞0.05）；治疗后两组患者PSQI子项目评分均较前降低（P＜0.05），且治疗组患者的入睡时间、睡眠效率、睡眠障碍、日间功能障碍评分低于对照组（P＜0.05）　　3.治疗前两组患者KI总分无统计学意义（P＞0.05）；治疗后，两组患者KI总分均较治疗前下降（P＜0.05），且治疗组患者KI总分低于对照组（P＜0.05）。治疗前两组患者KI子项目评分无统计学差异（P＞0.05）；治疗后两组患者KI子项目评分均较前降低（P＜0.05），且治疗组患者的感觉障碍、失眠、骨关节痛、皮肤蚁走感评分低于对照组（P＜0.05）。　　4.治疗前两组患者HAMA总分无统计学意义（P＞0.05）；治疗后，两组患者HAMA总分均较治疗前下降（P＜0.05），且治疗组患者HAMA总分低于对照组（P＜0.05）。　　5.穴位埋线组的疗效明显优于假埋线组（P＜0.05），差异具有统计学意义。　　6.治疗组4名受试者及对照组2名受试者曾出现局部淤青，先热敷后冷敷，嘱其清淡饮食，注意保持淤青处的卫生，均在2周内吸收。本课题研究期间未出现重大不良事件。　　结论：　　PGA线体在穴位埋线过程中充当着一个重要的角色，穴位埋线所产生的疗效是PGA线体和埋线针的“针刺”效应两者共同作用的，缺一不可，所以，本研究证实了PGA线体的有用性，而非患者本人的心理因素，弥补了临床上这一空白的研究，为后续穴位埋线治疗围绝经期失眠的推广奠定了基础。
%U https://d.wanfangdata.com.cn/thesis/ChJUaGVzaXNOZXdTMjAyNDAxMDkSCUQwMjkzMTAyMhoId3NodGU0Nm0%3D
%W 北京万方数据股份有限公司

%0 Thesis
%A 欧镭颖
%Y [刘步平]
%T 针刺联合森田疗法治疗肝郁化火型围绝经期睡眠障碍临床研究
%I 广州中医药大学
%9 硕士
%G chi
%D 2022
%K 围绝经期睡眠障碍; 肝郁化火型; 针刺疗法; 森田疗法; 临床疗效; 安全性
%X 目的：　　观察比较针刺联合森田疗法与单纯森田疗法治疗肝郁化火型围绝经期睡眠障碍的疗效及安全性。　　方法：　　收集肝郁化火型围绝经期睡眠障碍患者70例，采用随机数字表法，配合不透光密闭信封，均分为试验组和对照组各35例。对照组予森田疗法，每周1次，共治疗4周；试验组在对照组基础上予针刺定神针、眠三针、合谷、太冲、行间、侠溪，每次留针30min，每周治疗3次，共治疗4周。分别于治疗前、治疗第2周、治疗第4周、治疗结束后4周观察匹兹堡睡眠质量评分（PSQI）、改良Kupperman评分、汉密尔顿焦虑量表（HAMA）、汉密尔顿抑郁量表（HAMD）、中医证候积分（肝郁化火型），用SPSS20.0软件比较组间差异。　　结果：　　最终纳入研究65例（试验组33例，对照组32例），具体结果如下：　　（1）基线资料：两组的年龄、病程、BMI及治疗前PSQI、改良Kupperman、HAMA、HAMD、中医证候积分的评分均无统计学差异（P＞0.05），具有可比性。　　（2）PSQI：两组患者治疗后各评价时点的PSQI评分均比治疗前减少，重复测量方差分析结果显示时间效应不显著。组内比较：两组均在第2周对比治疗前无统计学意义（P＞0.05），在第4周和第8周对比治疗前有统计学意义（P＜0.05）。组间比较：两组在第2周对比无统计学意义（P＞0.05），在第4周和第8周对比有统计学意义（P＜0.05）。与治疗前差值比较：两组在第2周对比无统计学意义（P＞0.05），在第4周和第8周对比有统计学意义（P＜0.05），其中在睡眠潜伏期和日间功能障碍方面，两组对比有统计学意义（P＜0.05）。　　（3）改良Kupperman评分：两组患者治疗后各评价时点与治疗前比较，改良Kupperman评分均呈下降趋势。重复测量方差分析结果显示时间效应显著。组内比较：试验组在第2周、第4周、第8周对比治疗前，有统计学意义（P＜0.05）；对照组在第2周对比治疗前，无统计学意义（P＞0.05），在第4周和第8周对比治疗前有统计学意义（P＜0.05）。组间比较：两组在第2周对比，无统计学意义（P＞0.05），在第4周和第8周对比，有统计学意义（P＜0.05）。与治疗前差值比较：两组在第2周对比无统计学意义（P＞0.05），在第4周和第8周对比有统计学意义（P＜0.05）。　　（4）HAMA：两组在治疗第2周前HAMA呈上升趋势，第2周后呈下降趋势，各评价时点试验组HAMA均低于对照组。重复测量方差分析结果显示时间效应不显著。组内比较：试验组在第2周、第4周、第8周对比治疗前，有统计学意义（P＜0.05）；对照组在第2周和第4周对比治疗前，有统计学意义（P＜0.05），第8周对比治疗前，无统计学意义（P＞0.05）。组间比较：两组在第2周对比，无统计学意义（P＞0.05），在第4周和第8周对比，有统计学意义（P＜0.05）。与治疗前差值比较：两组在第2周、第4周、第8周对比，有统计学意义（P＜0.05）。　　（5）HAMD：试验组在治疗第4周前HAMD呈下降趋势，第4周后呈上升趋势。对照组在治疗第2周前HAMD呈上升趋势，第2周到第4周呈下降趋势，第4周后呈上升趋势。各评价时点试验组HAMD均低于对照组。重复测量方差分析结果显示时间效应显著。组内比较：试验组在第2周对比治疗前，无统计学意义（P＞0.05），在第4周和第8周对比治疗前，有统计学意义（P＜0.05）；对照组在第2周，第8周对比治疗前，无统计学意义，在治疗第4周对比治疗前，有统计学意义（P＜0.05）。组间比较：两组在第2周对比，无统计学意义（P＞0.05），在第4周和第8周对比，有统计学意义（P＜0.05）。与治疗前差值比较：两组在第2周对比，无统计学意义（P＞0.05），在第4周、第8周对比，有统计学意义（P＜0.05）。　　（6）中医证候积分（肝郁化火型）：试验组治疗后各评价时点与治疗前比较，中医证候积分均呈下降趋势；对照组在治疗第2周前中医证候积分呈上升趋势，第2周后呈下降趋势，各评价时点试验组中医证候积分均低于对照组。重复测量方差分析结果显示时间效应显著。组内比较：两组均在第2周、第4周、第8周对比治疗前，有统计学意义（P＜0.05）。组间比较：两组在第2周、第4周对比，有统计学意义（P＜0.05），第8周对比，无统计学意义（P＞0.05）。与治疗前差值比较：两组在第2周、第4周对比，有统计学意义（P＜0.05），在第8周在对比，无统计学意义（P＞0.05）。　　（7）总体疗效：试验组总有效率96.67%，对照组总有效率81.25%，经检验二者有统计学意义（P＜0.05）。　　（8）安全性：两组均未出现严重不良事件。　　结论：　　针刺联合森田疗法治疗肝郁化火型围绝经期睡眠障碍在改善睡眠、缓解围绝经期症状、调节焦虑、抑郁情绪，改善中医证候方面均优于单纯森田疗法。其中，针刺联合森田疗法在缓解围绝经期症状、改善中医证候方面起效更快；在改善睡眠，缓解围绝经期情绪，调节焦虑、抑郁症状方面持续性更佳，二者均安全可靠。
%U https://d.wanfangdata.com.cn/thesis/ChJUaGVzaXNOZXdTMjAyNDAxMDkSCUQwMjkzMTA0MhoId3NodGU0Nm0%3D
%W 北京万方数据股份有限公司

%0 Journal Article
%A 王妞妞
%+ 河南省洛阳市妇幼保健院中医妇科
%T 针刺结合地贞颗粒治疗围绝经期睡眠障碍疗效观察
%J 实用中医药杂志
%J Journal of Practical Traditional Chinese Medicine
%@ 1004-2814
%G chi
%D 2021
%N 3
%V 37
%P 376-378
%K 围绝经期; 睡眠障碍; 针刺; 地贞颗粒
%X 目的:观察针刺穴位联合地贞颗粒治疗围绝经期睡眠障碍的临床效果.方法:80例随机分为对照组和研究组各40例,对照组给予艾司唑仑片,研究组用针刺穴位联合地贞颗粒治疗.结果:治疗后两组PSQI评分、ISI评分均降低(P＜0.05),且研究组低于对照组(P＜0.05).研究组总有效率高于对照组(P＜0.05).结论:针刺穴位联合地贞颗粒治疗围绝经期女性睡眠障碍疗效较好.
%U https://d.wanfangdata.com.cn/periodical/ChlQZXJpb2RpY2FsQ0hJTmV3UzIwMjMxMjI2EhBzeXp5eXp6MjAyMTAzMDE3Ggh3c2h0ZTQ2bQ%3D%3D
%R
%W 北京万方数据股份有限公司
基金项目:

%0 Thesis
%A 袁梓朗
%Y [庄礼兴]
%T 针刺治疗抑郁障碍的网状meta分析和临床研究
%I 广州中医药大学
%9 博士
%G chi
%D 2023
%K 抑郁障碍; 针刺治疗; 网状meta分析; 临床疗效
%X 目的:　　研究采用分别采用直接meta和贝叶斯网状meta分析的方法，探讨针灸和药物治疗在不同原因引起的抑郁障碍中的临床疗效，为临床针对不同原因引起的抑郁障碍治疗方案的制定提供高级别的循证医学证据。并采用临床随机对照实验研究验证贝叶斯网状meta中的不同干预措施治疗抑郁障碍的结果，以探索针刺在治疗抑郁障碍中的优效性与安全性。　　方法:　　本文分为两部分研究内容，第一部分的研究内容为网状meta分析，第二部分的研究内容为临床研究。　　第一部分采用计算机检索中国期刊全文数据库（CNKI）、万方数据库（Wanfang）、维普数据库（VP）等中文数据库以及WebofScience、Pubmed、Embase、TheCochraneLibraryWebofScience以及在线临床试验注册库ClinicalTrials.gov、欧洲药品管理局和WHO的国际临床试验注册平台等英文数据库收录的关于“抑郁和焦虑障碍、抑郁障碍”针灸治疗的相关临床文献。检索截至时间设定为2022年2月1日，语种限定为中文和英文。根据文献纳入和排除标准，筛选符合条件的文献,并使用Cochrane偏倚风险评估工具旨在评估所有参与研究的文献的质量，包括随机数列生成、隐藏数据、盲法评估、数据缺失、选择性报告以及其它七个方面，并根据这些方面的差异，将研究的质量划分为低风险、中风险和高风险三个等级。提取指定数据采用R软件meta数据包和metafor数据包进行直接meta分析，采用gemtc程序包在本研究中，我们使用rjags软件进行贝叶斯网格Meta分析。HAMD数据是连续的，我们使用标准化均属差和95％置信区间来评估它们的影响。我们将临床疗效作为二分类变量来考虑。通过使用优势比（Oddsratio,OR）和95％CI作为评估指标，我们可以分析出异质性的原因和来源。　　第二部分选取在2022年3月至2022年12月于香港桂思园中医医疗中心就诊且有强烈治疗意愿并经香港精神专科医生诊断为中度抑郁障碍患者80名，按照1∶1随机化原则平均分配至对照组（常规西药组）和试验组（常规西药结合针刺组），每组共40名患者。其中，对照组的干预措施为口服氢溴酸西酞普兰片（丹麦灵北药厂），剂量为20mg/d,一日一次，7天为一个疗程。试验组的干预措施口服氢溴酸西酞普兰片（丹麦灵北药厂），剂量为20mg/d,一日一次，另外，试验组还需接受针刺治疗，患者仰卧位平躺于治疗床上，本医疗中心的香港注册中医师选取庄礼兴教授调神针法即百会，四神针，印堂，神庭，本神（双），神门，三阴交，其中神庭和本神（双）是靳三针的智三针穴组，采用规格为0.30mm×25mm的一次性灭菌（苏州天协针灸器械有限公司），对已经经过酒精常规消毒的目标穴位进行针刺。留针过程中每10分钟进行一次提插捻转平补平泻法以增强针感，其中三阴交穴采用导气同精法行针5分钟，留针30min,每三日进行一次针灸治疗，即一周针两次，7天为一个治疗疗程,连续治疗12周。两组均持续完成12个疗程的治疗后，分别在治疗前、后对两组患者主要指标汉密尔顿抑郁量表(HamiltonDepressionScale,HAMD)和次要指标匹茨堡睡眠质量指数量表(PittsburghSleepQualityIndex,PSQI)得分、健康状况调查简表(MedicalOutcomesStudyHealthSurveyShortForm-36Item,SF-36)的得分进行对比。　　结果:　　Meta分析结果:经检索和筛选后，共纳入文献53篇，共计患者4872人。纳入研究中，其中18篇受试者为脑卒中后抑郁均报道了治疗终点时HAMD指标，7篇文献报道了有效率指标共计纳入1489例患者，其中采用干预组805例，对照组684例。14篇受试者为围绝经期抑郁均报道了治疗终点时HAMD指标，共计纳入1200例围绝经期抑郁障碍患者，其中采用干预组514例，对照组516例。21篇为抑郁障碍无特定伴随疾病，均报道了治疗终点时HAMD指标，8篇报道了有效率指标。共计纳入2102例抑郁障碍患者，其中采用干预组1086例，对照组1016例。直接meta分析:根据患者干预方式，将患者分为干预组和对照组，干预组至少采用手针和电针一种治疗方式，对照组采用单纯药物治疗。直接meta分析结果表明，在脑卒中后抑郁和围绝经期抑郁患者中，联合使用手针可显著提升汉密顿抑郁量表(HamiltonDepressionScale,HAMD)获益并提升治疗有效率，在原发性抑郁障碍患者中，联合使用手针可显著提升HAMD评分获益，但对治疗有效率的提升无显著意义。根据纳入文献，将干预方式分为手针(ManualAcupuncture,MA)、电针(Electro-acupuncture,EA)、MA联合SSRI、EA联合选择性血清素再摄取抑制剂(SelectiveSerotoninReuptakeInhibitors,SSRI)、SSRI、三环类抗抑郁药(Tetracyclicantidepressants,TCAs)六种。这些治疗方案可以有效地抑制抑郁症状，并且可以改善患者的生活质量。经过网状meta分析,通过综合比较不同干预措施HAMD的MD值和总有效率的OR值，我们发现对于脑卒中后抑郁患者的疗效排名为EA联合SSRI＞MA联合SSRI＞EA＞MA＞TCAs＞SSRI,得出脑卒中后抑郁选择电针联合SSRI治疗是最佳选择。对于围绝经期抑郁患者的疗效排名为MA联合SSRI＞EA联合SSRI＞SSR1;对于抑郁障碍无特定伴随疾病的患者的疗效排名为MA联合SSRI＞EA联合SSRI＞EA＞TCAs＞MA＞SSRI,得出围绝经抑郁患者与抑郁障碍无特定伴随疾病的患者选择手针联合SSRI治疗是临床上一个最优的临床方案。　　临床研究结果:在干预前通过问诊分别记录两组患者的一般资料，我们对两组患者的临床基线特征(性别、年龄、身体质量指数BMI、是否吸烟、是否饮酒、是否患有高血压、是否患有糖尿病、是否患有冠心病)进行分析比较，发现两组患者的临床基线特征均无显著的统计学差异(P均＞0.05),具有可比性。干预前，两组患者在焦虑/躯体化、体重、认知障碍、日夜变化、阻滞、睡眠障碍、绝望感和总分共计八个项目的得分比较均无显著的统计学差异（P均＞0.05）。干预后，与对照组患者相比，试验组患者在焦虑/躯体化、体重、认知障碍、日夜变化、阻滞、睡眠障碍、绝望感和总分共计八个项目的得分均低于对照组，且差异均具有显著的统计学差异（P均＜0.05）。干预前，两组患者在睡眠质量、入睡时间、睡眠时间、睡眠效率、睡眠障碍、催眠药物、日间功能障碍和总分共计八个项目的得分均无显著的统计学差异（P均＞0.05）。干预后，与对照组患者相比，试验组患者在睡眠质量、入睡时间、睡眠障碍、日间功能障碍和总分共计五个项目的得分均低于对照组,且差异均具有显著的统计学差异（P均＜0.05）。然而，两组患者在睡眠时间、睡眠效率和催眠药物共计三个项目的得分不存在显著的统计学差异。干预前，两组患者在生理功能、生理职能、躯体疼痛、总体健康、活力、社会功能、情感职能、精神健康共计八个项目的得分均无显著的统计学差异（P均＞0.05）。干预后，与对照组患者相比，试验组患者在生理功能、生理职能、躯体疼痛、总体健康、活力、社会功能、情感职能、精神健康共计八个项目的得分均低于对照组，且差异均具有显著的统计学差异（P均＜0.05）。　　结论:　　1.针刺在提升抑郁障碍治疗效果中发挥着重要作用，通过网状Meta分析对于针灸方式的选择，除了考虑临床医生经验方案和患者喜好外，还应注重不同原因引起的抑郁障碍。在脑卒中后抑郁患者中，电针联合SSRI治疗是最佳临床方案。而对于围绝经期抑郁和原发性抑郁障碍患者，手针联合SSRI治疗是最优的选择。　　2.与单纯西药治疗相比，针刺治疗结合常规西药能更有效改善原发性抑郁障碍患者的抑郁严重程度，缓解抑郁障碍患者出现抑郁相关行为和症状，降低复发风险。　　3.与单纯西药治疗相比，针刺治疗结合常规西药治疗能有效改善原发性抑郁障碍患者的睡眠质量，延长患者的睡眠时间，提高患者的入睡效率。　　4.与单纯西药治疗相比,针刺治疗结合常规西药治疗能有效提高原发性抑郁障碍患者的健康程度，改善患者的生理功能、生理职能、躯体疼痛、总体健康、活力、社会功能、情感职能、精神健康。　　5.网状meta分析与临床研究都得出手针结合常规西药是治疗原发性抑郁障碍的最优方案，临床在治疗抑郁障碍无特定伴随疾病首选手针结合常规西药。本研究也表明庄礼兴教授调神针法的针刺方案结合常规西药治疗抑郁障碍无特定伴随疾病能明显减轻患者临床症状，有很好的临床疗效，值得临床大力推广应用。
%U https://d.wanfangdata.com.cn/thesis/ChJUaGVzaXNOZXdTMjAyNDAxMDkSCFk0MTc4NjQ2Ggh3c2h0ZTQ2bQ%3D%3D
%W 北京万方数据股份有限公司

%0 Journal Article
%A 杨继若
%A 许会英
%A 白晶梅
%A 汤志刚
%A 卢荣
%A 王朝阳
%H YANG Jiruo
%H XU Huiying
%H BAI Jingmei
%H TANG Zhigang
%H LU Rong
%H WANG Zhaoyang
%+ 兰州市第一人民医院
%+ 北京中医药大学
%T 头针体针并用治疗围绝经期失眠症81例
%J 西部中医药
%J Western Journal of Traditional Chinese Medicine
%@ 1004-6852
%G chi
%D 2017
%N 2
%V 30
%P 4-6
%K 围绝经期; 头针; 体针; 艾司唑仑片; 失眠
%X 目的:观察头针体针并用治疗围绝经期失眠症的临床疗效.方法:将162例患者随机分为观察组、对照组各81例,观察组采用头针体针针刺治疗,对照组采用艾司唑仑片治疗,2组均连续治疗3个月经周期.观察2组临床疗效及治疗前后雌二醇(E2)、促卵泡生成素(FSH)、促黄体生成素(LH)和匹兹堡睡眠质量指数(PSQI)等指标的变化情况.结果:总有效率观察组为91.36%,对照组为76.54%,2组比较差异有统计学意义(P<0.05).FSH、LH、E2及PSQI等指标治疗前后2组组内比较,差异有统计学意义(P<0.05);治疗后组间比较,差异也有统计学意义(P<0.05).结论:头针和体针并用治疗围绝经期失眠症临床疗效显著.
%U https://d.wanfangdata.com.cn/periodical/ChlQZXJpb2RpY2FsQ0hJTmV3UzIwMjMxMjI2Eg1nc3p5MjAxNzAyMDAyGgh3c2h0ZTQ2bQ%3D%3D
%R 10.3969/j.issn.1004-6852.2017.02.002
%W 北京万方数据股份有限公司
基金项目:GZK-2015-82:甘肃省中医药局项目

%0 Journal Article
%A 于眉
%A 王颖超
%A 李玲
%A 杨敏
%H YU Mei
%H WANG Yingchao
%H LI Ling
%H YANG Min
%+ 北京航天总医院
%T 腹针配合柴胡疏肝散治疗气郁型围绝经期失眠的临床效果
%J 中国医药导报
%J China Medical Herald
%@ 1673-7210
%G chi
%D 2020
%N 20
%V 17
%P 160-163
%K 腹针; 柴胡疏肝散; 围绝经期; 失眠
%X 目的 观察腹针配合柴胡疏肝散治疗气郁型围绝经期失眠患者的临床效果.方法 选取2018年1月～2019年9月北京航天总医院中医更年期门诊确诊为气郁型围绝经期失眠患者92例,按随机数字表法将其分为对照组和观察组,每组各46例.对照组给予柴胡疏肝散治疗,观察组在对照组的基础上加用腹针治疗,两组均治疗4周.比较两组临床疗效、匹兹堡睡眠质量指数(PSQI)量表评分、改良Kupperman index评分.结果 治疗后,两组睡眠质量、入睡时间、睡眠时间、睡眠障碍、睡眠效率、日间功能评分及PSQI总分均较治疗前降低(P<0.05),且观察组低于对照组(P<0.05).治疗后,两组改良Kupperman index评分均较治疗前降低(P<0.05),且观察组低于对照组(P<0.05).观察组治疗后总有效率明显高于对照组(P<0.05).结论 柴胡疏肝散配合腹针治疗能提高气郁型围绝经期失眠的临床效果,更好地改善患者症状,提高睡眠质量,临床值得推广.
%U https://d.wanfangdata.com.cn/periodical/ChlQZXJpb2RpY2FsQ0hJTmV3UzIwMjMxMjI2Eg95eWN5engyMDIwMjAwNDAaCHdzaHRlNDZt
%R
%W 北京万方数据股份有限公司
基金项目:2018-52:北京市丰台区卫生计生系统科研项目

%0 Journal Article
%A 周卫星
%H ZHOU Weixing
%+ 南通市通州区二甲人民医院
%T 针灸治疗更年期失眠RCT国内文献质量评价
%J 西部中医药
%J Western Journal of Traditional Chinese Medicine
%@ 1004-6852
%G chi
%D 2021
%N 10
%V 34
%P 84-88
%K 更年期; 失眠; 针灸; 随机对照试验; 质量评价
%X 目的:客观评价针灸治疗更年期失眠的RCT随机对照试验(randomized controlled trial RCT)的国内报告质量.方法:在中国知网、维普数据库、万方数据知识服务平台等数据库以"更年期""围绝经期""绝经前后诸证""经断前后诸证""绝经综合征"并且"针灸""针刺""针"为主题词进行检索,检索日期为2000年1月至2019年1月,参考Consort声明、Jadad量表等制定质量评价表,提取纳入文献的信息,并进行评价.结果:共纳入62篇文献,正确使用随机分组方法者有28篇,实施盲法者有2篇,进行组间均衡性比较者有56篇,有明确诊断标准者有40篇,同时具有纳入、排除标准者有35篇,提及不良反应者有10篇,进行随访者有6篇.结论:虽然关于针灸治疗更年期失眠的RCT文献数量呈逐年上升的趋势,但是文献质量还有待提高.
%U https://d.wanfangdata.com.cn/periodical/ChlQZXJpb2RpY2FsQ0hJTmV3UzIwMjMxMjI2Eg1nc3p5MjAyMTEwMDIxGgh3c2h0ZTQ2bQ%3D%3D
%R 10.12174/j.issn.2096-9600.2021.10.21
%W 北京万方数据股份有限公司
基金项目:

%0 Thesis
%A 史乐辰
%Y [李永春]
%T 隔药灸脐法联合针刺治疗围绝经期综合征（肾阴虚型）的临床观察
%I 山东中医药大学
%9 硕士
%G chi
%D 2022
%K 隔药灸脐; 针刺疗法; 肾阴虚型; 围绝经期综合征; 临床疗效
%X 目的:比较隔药灸脐法联合针刺与常规针刺对围绝经期综合征（肾阴虚型）患者临床疗效的差异。　　方法:纳入66例围绝经期综合征（肾阴虚型）患者，按照随机数字表法分为治疗组（隔药灸脐法联合针刺组）与对照组（针刺组），治疗过程中两组均脱落3例，最终纳入治疗组30例，对照组30例。通过观察两组患者的临床总疗效、治疗前后中医单项症状积分及总积分、Kupperman指数症状总积分，对比两组的疗效差异。　　结果:(1)治疗后，根据中医症状总积分减少百分率计算，治疗组的临床总有效率优于对照组(P＜0.05);治疗后，在中医单项症状积分、症状总积分方面，两组均较治疗前明显降低(P＜0.05)，且治疗组在改善五心烦热、失眠多梦、口燥咽干、皮肤瘙痒方面疗效优于对照组(P＜0.05);在潮热、汗出、腰膝酸软、头晕耳鸣方面，治疗组与对照组相比差异无统计学意义（P＞0.05）。(2)治疗后两组患者的Kupperman指数症状总积分较治疗前明显降低（P＜0.05），治疗组疗效优于对照组（P＜0.05）。　　结论:隔药灸脐法联合针刺治疗围绝经期综合征（肾阴虚型）的临床疗效优于常规针刺。
%U https://d.wanfangdata.com.cn/thesis/ChJUaGVzaXNOZXdTMjAyNDAxMDkSCFkzOTcyNzk4Ggh3c2h0ZTQ2bQ%3D%3D
%W 北京万方数据股份有限公司

%0 Thesis
%A 王天宇
%Y [杨佃会]
%T 疏肝调神针法联合耳针治疗围绝经期焦虑症的临床疗效观察
%I 山东中医药大学
%9 硕士
%G chi
%D 2022
%K 围绝经期焦虑症; 疏肝调神针法; 耳针治疗; 临床疗效
%X 目的:观察疏肝调神针法结合耳针治疗围绝经期焦虑症的临床疗效，通过与常规针刺治疗评估本研究治疗方法的有效性、安全性和可行性。　　方法:本次研究试验对象来自于山东中医药大学附属医院针灸科、妇科门诊，选取围绝经期焦虑症患者66例，随机分为试验组和对照组，每组各33例，对照组采用《针灸治疗学》中“郁证”常规取穴，连续治疗4周后，通过观察治疗前后的汉密尔顿焦虑量表、焦虑自评量表、改良Kupperman表格积分变化，比较临床疗效和治疗效果。　　结果:1.本研究纳入符合纳入条件受试者66例，试验组33例，对照组33例。其中试验组脱落1例，对照组脱落2例，试验总完成率为95.45％。2.试验组与对照组在年龄、病程、HAMA评分、SAS评分、改良Kupperman量表评分、中医证候积分等方面均不具有统计学意义（P＞0.05），基线水平相同。3.试验组痊愈2例，显效18例，有效10例，无效2例，总有效率为93.75％;对照组痊愈0例，显效7例，有效18例，无效6例，总有效率为80.65％，两组比较差异显著(P＜0.01)。4.HAMA评分、SAS评分:治疗前后同组对比:试验组与对照组患者组内比较差异均明显(P＜0.01)，治疗后组间对比:试验组与对照组组间比较，试验组HAMA评分、SAS评分下降程度均较对照组明显，差异性显著（P＜0.01）。5.改良Kupperman量表评分:治疗后试验组与对照组患者改良Kupperman量表评分与治疗前比较差异显著(P＜0.01)。6.中医证候评分:(1)中医证候总积分:治疗后试验组与对照组中医证候评分总分低于对照组，差异性显著(P＜0.01);(2)中医证候各项评分:试验组在忧郁不畅、胸胁作胀、胸闷善太息、失眠多梦等方面的改善优于对照组，差异具有统计学意义(P＜0.05);在精神不振、脘痞、嗳气、不思饮食等方面的差异不具有统计学意义(P＞0.05)。　　结论:疏肝调神针法结合耳针法治疗围绝经期焦虑症疗效较好，在改善相关各项躯体及精神症状方面具有优势，能显著改善患者生活质量，且不良反应少，适合临床推广。
%U https://d.wanfangdata.com.cn/thesis/ChJUaGVzaXNOZXdTMjAyNDAxMDkSCFkzOTcyOTk3Ggh3c2h0ZTQ2bQ%3D%3D
%W 北京万方数据股份有限公司

%0 Journal Article
%A 许奎军
%+ 河北中医学院第二附属医院治未病科
%T 观察酸枣仁汤加味结合针灸治疗围绝经期失眠的临床疗效
%J 妇幼护理
%@
%G chi
%D 2023
%N 20
%V 3
%P 5034-5036
%K 围绝经期失眠; 酸枣仁汤; 针灸; 睡眠质量; 激素水平
%X 目的 探讨酸枣仁汤加味结合针灸治疗围绝经期失眠的效果.方法 选取2021年1月至2022年12月在我院接受治疗的围绝经期失眠患者作为研究对象.依据电脑随机法将患者分为参照组和研究组,每组各31例.对照组采取常规西药方法治疗,研究组采取酸枣仁汤加味结合针灸方法治疗.分析比较两组的治疗有效性、激素水平、睡眠质量及不良反应.结果 研究组的资料效果显著高于参照组(P<0.05).研究组LH、E2高于参照组,FSH低于参照组(P<0.05).研究组睡眠质量评分高于参照组(P<0.05).研究组不良反应低于参照组(P
%U https://d.wanfangdata.com.cn/periodical/ChlQZXJpb2RpY2FsQ0hJTmV3UzIwMjMxMjI2EhpRS0JKQkQyMDIzMjAyMzExMTcwMDAwODcxOBoId3NodGU0Nm0%3D
%R
%W 北京万方数据股份有限公司
基金项目:

%0 Journal Article
%A 丁凌
%A 冷报浪
%A 董洪英
%A 冯霞
%H DING Ling
%H LENG Bao-lang
%H DONG Hong-ying
%H FENG Xia
%+ 杭州市第三人民医院
%T 围绝经期女性发生阻塞性睡眠呼吸暂停低通气综合征的临床特征和相关危险因素分析
%J 中国妇幼保健
%J Maternal & Child Health Care of China
%@ 1001-4411
%G chi
%D 2023
%N 1
%V 38
%P 156-159
%K 围绝经期女性; 阻塞性睡眠呼吸暂停低通气综合征; 高血压; 糖尿病; 临床特征; 影响因素
%X 目的 分析围绝经期女性发生阻塞性睡眠呼吸暂停低通气综合征(OSAHS)的临床特征和相关危险因素,旨在指导临床防治.方法 选取2017年6月-2019年6月杭州市第三人民医院收治的发生OSAHS的围绝经期患者65例为研究对象,设为发病组,另选取同期该院收治的存在睡眠障碍但排除OSAHS的患者15例设为对照组.所有患者均通过调查问卷进行资料的采集与评估,包括年龄、吸烟史、饮酒史、腹围、体质指数、高血压疾病、糖尿病及实验室指标,对患者的临床特征和危险因素进行分析.结果 单因素分析结果显示,两组患者年龄[发病组(46.98±8.23)岁,对照组(44.74±7.35)岁]、腹围[发病组(98.43±6.25)cm,对照组(88.43±5.36)cm]、体质指数[发病组(28.35±3.36)kg/m2,对照组(25.43±3.56)kg/m2]、合并高血压疾病(发病组32.31％,对照组13.33％)及糖尿病(发病组30.77％,对照组13.33％)等因素比较,差异均有统计学意义(t/x2=3.995、5.489、4.642、5.645及5.417,均P＜0.05).多因素logistic回归分析结果显示,年龄≥45岁、腹围≥98cm、合并高血压及合并糖尿病为围绝经期女性发生OSAHS的独立危险因素(均P＜0.05,OR＞1).结论 围绝经期女性具有较高的OSAHS发病率,其严重程度可随时间延长而逐渐加重;年龄、腹围、合并高血压疾病及合并糖尿病为围绝经期女性发生OSAHS的独立危险因素.随着女性年龄增长和肥胖程度增加,特别是合并高血压疾病、糖尿病等症状,需及时进行OSAHS筛查,争取做到早期诊断、针对纠治,积极采取减重等干预措施,有效控制OSAHS的发生与进展.
%U https://d.wanfangdata.com.cn/periodical/ChlQZXJpb2RpY2FsQ0hJTmV3UzIwMjMxMjI2Eg96Z2Z5YmoyMDIzMDEwNDAaCHdzaHRlNDZt
%R 10.19829/j.zgfybj.issn.1001-4411.2023.01.040
%W 北京万方数据股份有限公司
基金项目:2019ZB103:浙江省中医药科技计划

%0 Thesis
%A 张洁
%Y [李红梅]
%T 知柏地黄汤加味联合芬吗通治疗肾阴虚型围绝经期综合征的临床观察
%I 湖北中医药大学
%9 硕士
%G chi
%D 2022
%K 围绝经期综合征; 肾阴虚型; 知柏地黄汤; 中药药理; 芬吗通; 临床疗效
%X 目的：　　通过观察知柏地黄汤加味联合芬吗通治疗肾阴虚型围绝经期综合征患者的临床疗效，即治疗后血清性激素水平（FSH、LH、E2），临床症状及体征的改善程度，改良Kupperman评分，中医症候总积分，单项中医症候疗效，为肾阴虚型围绝经期综合征患者的治疗指导临床用药。　　方法：　　收集从2020年8月至2021年12月在武汉市中医医院门诊及住院部治疗符合本研究入组标准的完整病例60例。将所收集到的60例患者随机分为中药加西药组30例，西药组30例，中药加西药组即治疗组予以知柏地黄汤加味联合1/10mg芬吗通治疗，西药组即对照组予以单纯激素补充疗法1/10mg芬吗通（雌二醇片/雌二醇地屈孕酮片）治疗，两组连续治疗3个月后给予疗效评价，结合患者的中医症候总积分、单项中医症候疗效、改良Kupperman评分以及血清性激素水平等综合评估患者用药前后的围绝经期综合征改善情况。数据采用SPSS25.0统计软件分析处理。　　结果：　　1.性激素相关指标比较:在分别使用知柏地黄汤加味联合芬吗通以及芬吗通治疗之后,两组入组病例的雌二醇均有明显提升,卵泡刺激素和黄体生成素的的水平均有下降，差异具有显著性（p＜0.05），有统计学意义。提示两组入组病例的血清性激素水平在药物治疗之后,都有了明显的改善。通过组间对照：在雌二醇水平的改善程度上，中药加西药组明显优于西药组，差异具有显著性（p＜0.05），有统计学意义；在卵泡刺激素和黄体生成素的变化上，中药加西药组改善FSH和LH的水平优于西药组，差异具有显著性（p＜0.05），有统计学意义。　　2.改良Kupperman评分比较：在经药物治疗之前,两组入组病例的改良Kupperman评分相比,差异不具有显著性（p＞0.05），无统计学意义，两组可以进行比较。在分别使用知柏地黄汤加味联合芬吗通以及芬吗通治疗之后,通过组内对照：两组入组病例的改良Kupperman评分均有明显改善，差异具有显著性（p＜0.05），有统计学意义；通过组间对照：中药加西药组关于改良Kupperman评分的改善程度明显优于西药组，差异具有显著性（p＜0.05），有统计学意义。　　3.中医症候总积分比较：在经药物治疗之前,两组入组病例的中医症候总积分相比,差异不具有显著性（p＞0.05），不具有统计学意义，两组可以进行比较。在分别使用知柏地黄汤加味联合芬吗通以及芬吗通治疗之后,通过组内对照：两组入组病例的中医症候总积分均有明显下降，差异具有显著性（p＜0.05），具有统计学意义。通过组间对照：中药加西药组关于中医症候总积分的改善程度明显优于西药组，差异具有显著性（p＜0.05），有统计学意义。　　4.单项中医症候疗效比较：在分别使用知柏地黄汤加味联合芬吗通以及芬吗通治疗之后,通过组间对照：月经紊乱、潮热汗出、烦躁易怒、口干便结、头晕耳鸣、腰酸腿软、手足心热症候比较,中药加西药组的改善程度明显优于西药组，差异具有显著性(p＜0.05)，有统计学意义。针对夜尿频多、失眠多梦症候比较,治疗组与对照组差异不具有显著性(p＞0.05)，不具有统计学意义。　　结论：　　知柏地黄汤加味联合芬吗通对于围绝经期综合征肾阴虚型的治疗有显著的临床疗效。主要表现为降低改良Kupperman评分、降低中医症候总积分、改善单项中医症候疗效、降低FSH及LH水平、提高E2水平方面，改善临床症状,可以对其作用机理进行进一步的研究。
%U https://d.wanfangdata.com.cn/thesis/ChJUaGVzaXNOZXdTMjAyNDAxMDkSCUQwMjY4ODg5ORoId3NodGU0Nm0%3D
%W 北京万方数据股份有限公司

%0 Journal Article
%A 康振霞
%+ 河南省荥阳市中医院针灸推拿科 荥阳450100
%T 针刺结合香附汤加减治疗围绝经期失眠肝郁气滞证的临床研究
%J 实用中西医结合临床
%J Practical Clinical Journal of Integrated Traditional Chinese and Western Medicine
%@ 1671-4040
%G chi
%D 2021
%N 1
%V 21
%P 35-36
%K 围绝经期失眠肝郁气滞证; 针刺; 香附汤加减
%X 目的:探讨针刺结合香附汤加减治疗围绝经期失眠肝郁气滞证的临床效果.方法:将2018年6月～2019年6月收治的围绝经期失眠肝郁气滞证患者采用随机数字表法分为对照组(给予艾司唑仑片进行治疗)与观察组(实施针刺结合香附汤加减进行治疗),各43例.比较两组治疗效果.结果:观察组治疗总有效率高于对照组(P＜0.05);治疗后,观察组汉密尔顿焦虑量表评分、匹兹堡睡眠质量指数量表评分明显低于对照组(P＜0.05);治疗后,观察组血清促黄体生成素、促卵泡生成素含量明显低于对照组,雌二醇含量高于对照组(P＜0.05).结论:对围绝经期失眠肝郁气滞证患者采用针刺结合香附汤加减治疗,可有效提高临床治疗效果,缓解患者的焦虑情绪,改善其睡眠质量与性激素水平.
%U https://d.wanfangdata.com.cn/periodical/ChlQZXJpb2RpY2FsQ0hJTmV3UzIwMjMxMjI2EhJzeXp4eWpobGMyMDIxMDEwMTQaCHdzaHRlNDZt
%R 10.13638/j.issn.1671-4040.2021.01.014
%W 北京万方数据股份有限公司
基金项目:

%0 Conference Paper
%A 杨继若
%A 许会英
%A 白晶梅
%A 汤志刚
%A 卢荣
%A 王朝阳
%+ 北京中医药大学
%T 头针体针并用治疗围绝经期失眠症临床研究
%B 甘肃省针灸学会2017年学术年会论文集
%? 甘肃省针灸学会
%C 兰州
%G chi
%D 2017
%P 164-169
%K 失眠症; 围绝经期; 头针疗法; 体针疗法; 临床疗效
%X 目的：观察头针体针并用治疗围绝经期失眠症的临床疗效.
 方法：将符合纳入标准的162例各种原因导致的围绝经期失眠症患者随机分为治疗组81例,对照组81例,观察两组治疗前后雌二醇(E2)、促卵泡激素(FSH)、促黄体生成激素(LH)含量及匹兹堡睡眠质量指数(PSQI)的变化,并比较两组临床疗效.
 结果：治疗组总有效率为91.36％,对照组为76.54％,两组比较差异无统计学意义(x2=6.597,p=0.010);两组患者治疗前后PSQI评分之间差异有统计学意义(t=3.125,p=0.001);两组患者治疗前后FSH、LH及E2值之间差异均无统计学意义(p＞0.05).
 结论：头针和体针结合治疗围绝经期失眠症的有效性和远期疗效优于西药治疗.
%U https://d.wanfangdata.com.cn/conference/ChZDb25mZXJlbmNlTmV3UzIwMjQwMTA5EggxMDE5MDM5NBoId3NodGU0Nm0%3D
%W 北京万方数据股份有限公司

%0 Journal Article
%A 谭克平
%A 姚旭
%A 李新伟
%H Tan Ke-ping
%H Yao Xu
%H Li Xin-wei
%T 针刺配合滋肾调肝汤治疗围绝经期失眠症的疗效观察
%J 针灸推拿医学（英文版）
%J Journal of Acupuncture and Tuina Science
%@ 1672-3597
%G eng
%D 2015
%N 1
%V
%P 49-53
%K 针刺疗法; 针药并用; 中草药; 围绝经期; 失眠症
%X 目的：探讨针刺配合滋肾调肝汤治疗围绝经期妇女失眠症的疗效。方法：将符合纳入标准的126例患者随机分成两组，每组63例，观察组采用针刺配合滋肾调肝汤治疗，对照组采用与观察组相同的针刺治疗，连续干预4星期后评价疗效。结果：观察组总有效率为96.8%，对照组为74.6%，两组总体疗效比较有统计学意义(P＜0.01)。治疗后，两组SPIEGEL量表评分均与本组治疗前有统计学差异(P＜0.05，P＜0.01)；两组治疗前后SPIEGEL量表评分差值有统计学差异(P＜0.05)。结论：针刺配合滋肾调肝汤治疗女性围绝经期失眠症效果确切，且疗效优于单纯的针刺治疗。
%U https://d.wanfangdata.com.cn/periodical/ChlQZXJpb2RpY2FsQ0hJTmV3UzIwMjMxMjI2EhF6anRueXgtZTIwMTUwMTAxMBoId3NodGU0Nm0%3D
%R 10.1007/s11726-015-0822-1
%W 北京万方数据股份有限公司
基金项目:

%0 Thesis
%A 杜若桑
%Y [刘志顺, 刘保延]
%T 电针缓解绝经过渡期绝经相关症状随机对照试验
%I 中国中医科学院
%9 博士
%G chi
%D 2015
%K 电针疗法; 绝经过渡期; 随机对照; 安慰效应
%X 背景：　　绝经过渡期(menopausal transition，MT)被定义为女性“绝经前从临床特征、内分泌、生物学方面出现趋向绝经的变化，直到末次月经时止”的阶段。绝经过渡期标志着女性卵巢功能开始衰退，女性生殖功能逐渐丧失。围绝经期中末次月经前的阶段即是绝经过渡期，即绝经过渡期是围绝经期去掉绝经后的一年。但末次月经是一个回顾性的判断标志，需要在其之后1年才能判定，所以在临床上围绝经期和绝经过渡期术语难以区分开。目前关于绝经过渡期分期的研究较多，比较公认的分期研究是STRAW(Stages of Reproductive Aging Workshop)分期，其具体内容是根据绝经过渡期女性的具体临床表现可分为早期和晚期:早期的表现是月经周期不规则，和正常时相比≥7天;晚期的定义为至少脱落过2个月经周期并且绝经超过60天。最常见的绝经相关症状是潮热，其他常见症状有焦虑抑郁、睡眠障碍、头晕心悸、乏力、阴道干涩、性交困难和尿道感染等。绝经相关症状会严重影响女性的生活质量。　　绝经过渡期在中医古籍中没有对应的名称，但根据其具体症状可归属于“脏躁”、“郁证”、“年老血崩”、“崩漏”、“淋证”、“月经不调”、“不寐”、“百合病”等范畴。现代称围绝经期综合征为“绝经前后诸症”、“经断前后诸症”，绝经过渡期即属于此范畴内。绝经过渡期绝经相关症状出现的病机是肾虚为主，同时涉及了其他脏腑，其中以心、肝、脾三脏为主。　　目前对于绝经过渡期绝经相关症状国际上公认的治疗是激素补充疗法(HRT)，其内容为补充雌激素和（或）孕激素药，HRT被认为是迄今最有效、最全面的治疗绝经相关症状的疗法。有研究认为长期应用激素会有潜在风险，如会使乳腺癌、子宫内膜癌及卵巢癌发病率上升等，现应积极发展其他补充替代疗法。目前针灸已被广泛应用干治疗绝经相关症状，相关的临床研究也已大量开展，但评估针灸对绝经过渡期绝经相关症状疗效和安全性的高质量文献较少。　　目的：　　评估电针对绝经过渡期绝经相关症状的有效性，为电针缓解绝经过渡期绝经相关症状提供高质量的临床证据，为临床决策提供参考。　　方法：　　研究采用多中心、随机、单盲、安慰对照试验的方法。随机方法采用分层区组随机法，将中心作为分层因素。筛选合格的受试者被随机分配到电针组和安慰电针组（假电针组），两组人数比例为1∶1。6个研究中心共收集180例符合标准的患者，每个研究中心各30例。试验过程中无法对干预操作者设盲，但对受试者、结局评价者和统计人员设盲，只有干预操作者知道受试者的分组情况。　　电针组针刺选穴是天枢、关元、子宫、三阴交。针刺天枢时，直刺并且针尖要到达腹壁肌肉层。天枢和三阴交穴各自横向连接电针。安慰电针组采用特制钝头针模拟正常针刺，但针尖不刺入皮肤，钝头针作用于上述治疗穴位旁边的非经非穴点。天枢旁针刺点选用天枢穴水平旁开1寸，脾经和胃经连线中点;关元旁针刺点选用关元穴水平旁开1寸，任脉和胃经连线中点;子宫旁针刺点选用子宫穴水平旁开2寸，任脉与胃经连线中点;三阴交旁针刺点选用三阴交穴向后旁开，脾经与肾经连线中点。双侧天枢旁和双侧子宫旁各自横向连接电针仅，电针仪导线已被剪断，保持外观和正常电针一样，接通电针时，不会有电流输出。两组患者每次均留针30分钟，每周均治疗3次，隔日1次，连续治疗8周，随访24周。　　研究选取的主要结局指标是治疗8周后受试者绝经症状评价量表（MRS）评分较基线时的减少值。次要指标包括:与基线相比，第4周、第8周、第20周和第32周结束时，平均24h烘热积分、绝经生存质量量表(MENQOL)评分较基线时的减少值;第8周、第20周血清雌二醇(E2)、卵泡刺激素(FSH)、黄体生成素(LH)及FSH/LH值较基线时的变化值。并根据STRAW分期将纳入研究的绝经过渡期患者分为早期和晚期，亚组分析不同分期受试者接受治疗8周后受试者绝经症状评价量表(MRS)评分较基线时的减少值。同时统计分析患者的依从性，另外通过记录研究过程中发生的不良事件和电针相关不良事件来评价电针的安全性。　　结果：　　1.主要结局指标——治疗8周后MRS评分较基线的减少值:电针组数值是7.00(6.50)，假电针组是3.00(5.00)，组间比较显示电针组治疗8周后MRS评分较基线的减少值显著大于假电针组(P＜0.001)。　　电针组经4周治疗后较基线的减少值为3.00(6.00)，第20周较基线的减少值为6.00(8.00)，第32周较基线的减少值为6.00(7.50);假电针组相应数据分别为2.00(4.00)，2.00(5.50)，2.00(5.00)。统计结果显示两组治疗4周后较基线的减少值组间比较没有差异(P=0.10)，但治疗20周和32周后较基线的减少值方面，电针组显著大干假电针组（P均＜0.001）。　　2.平均24h烘热积分:第4、8、20、32周各访视点，电针组较基线的减少值分别是1.29(2.14)，2.58(3.00)，2.71(3.08)，3.00(3.22)，假电针组较较基线的减少值分别0.42(1.61)，0.66(2.33)，0.57(2.45)，0.29(2.58)。对4次访视点两组干预后较基线的差值分别进行组间比较，结果显示电针组较基线的减少值值均显著大于假电针组（P分别是0.02，＜0.001，＜0.001，＜0.001）。　　3.MENQOL评分:第4、8、20、32周各访视点，电针组较基线的减少值分别是9.00(11.00)，19.00(20.00)，19.00(19.50)，21.00(25.00)，假电针组较较基线的减少值分别4.00(12.00)，6.50(17.25)，6.50(18.00)，8.00(19.00)。组间比较显示电针组较基线的减少值显著大于假电针组，两组具有统计学差异（P分别是0.004，＜0.001，＜0.001，＜0.001）。　　4.血清性激素:第8周电针组FSH、LH、FSH/LH值较基线的减少值分别是4.90(13.09)、2.60(7.39)、0.08(0.49);假电针组对应的数值分别是0.78(13.20)、0.30(8.65)、0(0.37);第8周电针组E2值较基线的增加值是13.01(47.43)，假电针组是1.42(18.06)。第20周电针组FSH、LH、FSH/LH值较基线的减少值分别是4.33(18.07)、2.10(11.60)、0.12(0.62);假电针组对应的数值分别是4.50(19.27)、2.10(11.60)、0.02(0.31);第20周电针组E2值较基线的增加值是15.23(50.08)，假电针组是0(26.67)。　　统计分析结果显示第8周电针组FSH、FSH/LH值较基线的减少值显著大于假电针组，电针组E2较基线的增加值显著大于假电针组，LH较基线的减少值方面两组之间无差异。第20周时电针组FSH、LH值较基线的减少值显著大于假电针组，电针组E2较基线的增加值显著大于假电针组，FSH/LH值较基线的减少值方面两组之间无差异。　　5.亚组分析:根据受试者基线时的资料，判断患者处于绝经过渡期早期还是晚期，在分期基础上做亚组分析。结果显示电针组38例，对照组52例处于绝经过渡期早期，电针组51例，对照组38例处于绝经过渡期晚期。早期亚组统计显示第4、8、20和32周电针组MRS评分较基线的减少值分别是1.00(5.00)、4.00(7.50)、5.00(7.50)、5.00(9.50)，假电针组相应的减少值分别是2.00(4.00)、3.00(7.00)、2.00(6.00)、3.00(6.00)。晚期亚组统计显示第4、8、20和32周电针组MRS评分较基线的减少值分别是4.00(4.00)、8.00(6.75)、7.50(6.25)、7.00(6.50)，假电针组相应的减少值分别是2.00(3.25)、2.00(3.50)、2.00(5.25)、1.00(5.25)。　　早期亚组分析显示第4、8、20和32周MRS较基线的减少值方面，电针组和假电针组相比均无统计学差异（P值分别是0.37、0.70、0.23、0.10）。晚期亚组分析两组在第4、8、20和32周各访视点上MRS较基线的减少值方面，电针组的减少值显著大于假电针组，两组具有统计学差异(P值分别是0.003、＜0.001、＜0.001、＜0.001)。　　6.纳入的180例患者中，完成试验有176例，中止试验者4例。其中电针组3例，假电针组1例。电针组患者总依从性为98.13％，假电针组患者，总依从性为99.03％，两组间无统计学差异（P=0.55）。　　7.安全性分析:两组不良事件发生率较低，电针组为7.87％，假电针组为2.22％，无严重不良事件发生。电针组发生不良事件7例，共8例次，其中与治疗相关的不良事件3例;假电针组发生不良事件2例，共2例次。　　结论：　　电针可以有效缓解绝经过渡期绝经相关症状。电针的疗效不是单纯的安慰效应，还具有—定的特异性治疗作用。电针不仅具有良好的近期疗效，还具有一定的持续治疗效应，在停止治疗后，疗效可持续24周。具体表现在电针可显著改善绝经过渡期绝经相关症状患者的MRS评分、24h烘热积分和MENQOL评分;对绝经过渡期绝经相关症状患者的性激素有一定的良性调整作用，电针可降低血清FSH水平，升高E2水平。
%U https://d.wanfangdata.com.cn/thesis/ChJUaGVzaXNOZXdTMjAyNDAxMDkSCFkyODU4NzE4Ggh3c2h0ZTQ2bQ%3D%3D
%W 北京万方数据股份有限公司

%0 Journal Article
%A 刘珊
%A 敬秀平
%A 谢安卫
%A 安象乾
%A 韩俊
%A 刘利红
%+ 华西广安医院
%+ 华西广安医院
%+ 华西广安医院
%+ 华西广安医院
%+ 华西广安医院
%+ 华西广安医院
%T 平衡针刺联合逍遥丸治疗肝郁血虚型围绝经期失眠症疗效观察
%J 中国处方药
%J Journal Of China Prescription Drug
%@ 1671-945X
%G chi
%D 2019
%N 6
%V 17
%P 129-130
%K 平衡针刺; 逍遥丸; 围绝经期; 失眠症
%X 目的 观察平衡针刺联合逍遥丸治疗肝郁血虚型围绝经期失眠症患者的临床疗效.方法 随机将60例肝郁血虚型围绝经期失眠患者分为对照组与观察组各30例.对照组给予西药阿普唑仑片治疗,观察组给予平衡针刺联合逍遥丸治疗,比较两组临床疗效、临床症状改善时间、治疗前后匹兹堡睡眠质量指数(PSQI)、失眠严重指数(ISI)、抑郁和焦虑状态.结果 治疗1个疗程后,观察组与对照组治疗总有效率、总PSQI评分与失眠严重指数(ISI)无明显差异(P>0.05);观察组治疗后焦虑自评量表(SAS)评分、抑郁自评量表(SDS)评分、临床症状改善时间均显著低于对照组(P<0.05).结论 平衡针刺联合逍遥丸治疗肝郁血虚型围绝经期失眠患者疗效确切,相比于西药治疗,可明显改善患者的睡眠质量与抑郁、焦虑状态及临床症状.
%U https://d.wanfangdata.com.cn/periodical/ChlQZXJpb2RpY2FsQ0hJTmV3UzIwMjMxMjI2Eg56Z2NmeTIwMTkwNjA4MRoId3NodGU0Nm0%3D
%R 10.3969/j.issn.1671-945X.2019.06.081
%W 北京万方数据股份有限公司
基金项目:

%0 Thesis
%A 张熙
%Y [粟胜勇]
%T 基于阴阳本体结构理论针灸治疗心肾不交型围绝经期失眠的临床研究
%I 广西中医药大学
%9 硕士
%G chi
%D 2021
%K 阴阳本体结构; 围绝经期失眠; 心肾不交; 针灸
%X 目的：观察基于阴阳本体结构理论指导下采用整合针灸治疗心肾不交型围绝经期失眠的临床疗效，并与常规针刺进行对照，探讨针灸治疗本病的更优方案。　　方法：将符合纳入标准的60例心肾不交型围绝经期失眠患者随机平均分为观察组和对照组各30例。观察组采用针刺、刺络放血、麦粒灸相结合的整合针灸方案治疗，首先取印堂、百会、神门、内关、中脘、天枢、足三里、三阴交、太溪进行常规针刺，留针30min；其次取大椎、心俞、至阳进行刺络拔罐，留罐5min；最后取中脘、下脘、气海、关元、肾俞、命门进行麦粒灸治疗，每个穴位灸3壮。对照组采用常规针刺治疗，取印堂、四神聪、安眠、神门、关元、照海、申脉、三阴交、太溪进行常规针刺。疗程：两组均每周一、三、五开展治疗，2周为1个疗程，连续治疗2个疗程后观察疗效。评价方法：分别在治疗前后采用匹兹堡睡眠质量指数（PittsburghSleepQualityIndex，PSQI）量表、改良Kupperman评分、SF-36生活质量量表（TheMOSItemShortfromHealthSurvey,SF-36）进行疗效观察，采用SPSS17.0版软件对相关数据进行统计分析。　　结果：　　1.治疗前两组围绝经期失眠患者年龄、病程等一般资料、PSQI量表评分、改良Kupperman评分、SF-36生活质量量表评分等基线比较均无显著性差异（P＞0.05），具有均衡可比性。　　2.治疗后两组围绝经期失眠患者临床疗效比较：观察组临床疗效优于对照组，差异具有显著性（P＜0.05）。　　3.治疗后两组围绝经期失眠患者PSQI量表评分比较：组内比较，两组患者治疗后PSQI量表各因子分及总分均较治疗前显著下降（P＜0.05）；组间比较，在睡眠质量、睡眠时间、睡眠效率及总分方面，观察组优于对照组（P＜0.05）。　　4.治疗后两组围绝经期失眠患者改良Kupperman评分比较：组内比较，两组患者治疗后改良Kupperman评分均较治疗前显著下降（P＜0.05），组间比较，观察组优于对照组（P＜0.05）。　　5.治疗后两组围绝经期失眠患者SF-36生活质量量表评分比较：治疗后，组内比较，观察组患者SF-36生活质量量表8个维度评分均较治疗前显著上升（P＜0.05），对照组患者除生理职能外其他维度评分均较治疗前显著上升（P＜0.05）；组间比较，在生理职能、活力、一般健康情况、生理功能、精神健康5个方面，观察组优于对照组（P＜0.05）。　　结论：基于阴阳本体结构理论指导下整合针灸治疗心肾不交型围绝经期失眠具有较好临床疗效，能够综合改善患者睡眠、生活质量和围绝经期症状，其临床疗效优于常规针刺治疗。
%U https://d.wanfangdata.com.cn/thesis/ChJUaGVzaXNOZXdTMjAyNDAxMDkSCUQwMjQ4NjUwMRoId3NodGU0Nm0%3D
%W 北京万方数据股份有限公司

%0 Thesis
%A 周钰
%Y [陈娇凤]
%T 浅针耳穴联合艾司唑仑片治疗心肾不交型围绝经期失眠的临床疗效观察
%I 福建中医药大学
%9 硕士
%G chi
%D 2022
%K 浅针; 艾司唑仑片; 心肾不交型; 围绝经期; 失眠
%X 目的　　观察浅针耳穴联合艾司唑仑片治疗心肾不交型围绝经期失眠患者的临床疗效，为临床治疗心肾不交型围绝经期失眠探讨新思路。　　方法　　本实验运用随机对照的方法，选取2021年1月至2021年12月就诊于福州市中医院针灸科及神志病科门诊的72例心肾不交型围绝经期失眠的患者，使用SPSS随机数字表法，将患者随机分为观察组（浅针耳穴联合艾司唑仑片）36例，对照组（单纯口服艾司唑仑片）36例，分别进行4周的治疗，每日1次，并记录治疗前后匹兹堡睡眠质量指数评分（PSQI）、改良Kupperman评分、心肾不交型围绝经期失眠中医证候评分和血清促卵泡刺激素（FSH）、雌二醇（E2）水平等数据，并在治疗结束4周后随访PSQI及中医证候评分，以观察远期疗效。采用SPSS25.0对数据进行统计学分析。　　结果　　1.基线结果比较：治疗前两组患者在一般资料（包括年龄、病程）、PSQI、改良Kupperman评分、中医证候评分、血清FSH、E2数值方面比较，差异无统计学意义（P＞0.05），具有可比性。　　2.PSQI评分：两组治疗后PSQI各细项评分及总分均较治疗前下降；观察组在睡眠质量、睡眠时间、睡眠效率及总分方面改善优于对照组（P＜0.05）；在入睡时间、睡眠障碍和日间功能障碍方面，两组治疗后未表现出明显差异（P＞0.05）。　　3.改良Kupperman评分：两组治疗后改良Kupperman评分均较治疗前下降，差异具有统计学意义（P＜0.05）；治疗后组间比较，观察组对围绝经期症状的改善优于对照组（P＜0.05）。　　4.中医证候评分：两组治疗后中医证候评分较治疗前差异具有统计学意义（P＜0.05）；两组治疗后组间比较，观察组评分下降较对照组明显（P＜0.05）。　　5.血清FSH、E2：两组治疗后血清FSH和E2水平较治疗前差异无统计学意义（P＞0.05）；两组治疗后组间比较，差异无统计学意义（P＞0.05）。　　6.临床疗效：治疗4周后观察组总有效率88.57%，对照组总有效率75.00%，两组间对比，差异具有统计学意义（P＜0.05）。　　7.远期疗效：分别对结束治疗4周后随访的PSQI和中医证候评分进行组间比较，差异有统计学意义（P＜0.05）。　　结论　　1.浅针耳穴联合艾司唑仑片和单纯口服艾司唑仑片均能增加心肾不交型围绝经期失　　眠患者的睡眠时间和睡眠效率，改善睡眠质量、围绝经期症状和中医证候评分等。　　2.浅针耳穴联合艾司唑仑片的疗效优于单纯口服艾司唑仑片。
%U https://d.wanfangdata.com.cn/thesis/ChJUaGVzaXNOZXdTMjAyNDAxMDkSCUQwMjY5OTM4MhoId3NodGU0Nm0%3D
%W 北京万方数据股份有限公司

%0 Journal Article
%A 潘淑霞
%A 牛庆强
%+ 山西中医药大学
%+ 山西中医学院第三中医院
%T 腹针联合针灸治疗围绝经期失眠35例
%J 中国民间疗法
%J China's Naturopathy
%@ 1007-5798
%G chi
%D 2020
%N 7
%V 28
%P 36-37
%K 围绝经期失眠; 腹针; 三阴交; 太溪; 体针; 艾灸; 绝经前后诸证; 不寐
%X 目的:观察腹针联合体针、艾灸治疗围绝经期失眠的临床疗效.方法:35例患者均给予腹针联合体针、艾灸治疗.每日治疗1次,共治疗10次.结果:治愈5例,显效17例,有效13例,无效0例,总有效率为100％(35/35).结论:腹针联合体针、艾灸可显著提高围绝经期失眠患者睡眠质量,改善其伴随症状,无明显不良反应,值得临床选择和进一步推广.
%U https://d.wanfangdata.com.cn/periodical/ChlQZXJpb2RpY2FsQ0hJTmV3UzIwMjMxMjI2Eg96Z21qbGYyMDIwMDcwMTYaCHdzaHRlNDZt
%R 10.19621/j.cnki.11-3555/r.2020.0716
%W 北京万方数据股份有限公司
基金项目:

%0 Thesis
%A 范颖
%Y [符文彬]
%T 针刺结合皮内针治疗围绝经期失眠的文献及临床研究
%I 广州中医药大学
%9 博士
%G chi
%D 2015
%K 围绝经期失眠; 针刺治疗; 皮内针; 安全性; 生活质量; 临床疗效
%X 目的:　　1.通过现代文献研究，总结针灸治疗围绝经期失眠的治法选穴规律，并对国内临床对照试验进行系统评价及meta分析，为针灸治疗围绝经期失眠提供循证医学证据。　　2.通过临床随机对照试验，评价针刺结合皮内针治疗围绝经期失眠的有效性、安全性，以及对围绝经期患者生活质量的影响。　　方法:　　1.针灸治疗围绝经期失眠的现代文献研究　　计算机检索包括中国知网(CNKI)、万方(WF)、维普全文数据库(VIP)、中国生物物医学文献数据库(CBM)等国内大型数据库。主要中文检索词:针灸、经络、经穴、穴位、腧穴、针、针刺、电针、体针、手针、头针、头皮针、腹针、灸、耳针、耳穴、耳压、埋肠线、穴位埋线、穴位贴敷、穴位敷贴、穴位贴药、穴位敷药、拔罐、火罐、放血、刺血、刺络、穴位注药、穴注、穴位注射、围绝经期、更年期、更年期综合征、绝经前后、经断前后、失眠、不寐、不得眠、不得卧、目不瞑、睡眠、睡眠障碍等。检索式:通过主题词、标题、关键词、自由词检索，并由OR、AND及NOT等连接词建立逻辑检索式，检索时间截止至2014年12月31日。建立数据库，对纳入文献的取穴规律进行统计分析。　　在穴位规律研究的基础上，对检索的文献通过阅读标题、摘要、全文等方式纳入治疗组为纯针灸疗法，对照组为中药疗法或西药疗法的临床对照研究，对纳入的研究进行系统评价及meta分析。　　2.临床研究:　　将符合纳入标准的90例围绝经期失眠患者按1∶1∶1随机分为穴位针刺组、穴位假针刺组、非穴位浅刺组。　　穴位针刺组:取穴百会、印堂、引气归元（中脘、下脘、气海、关元），子宫、心俞、肝俞、肾俞（均为双侧取穴）。穴位常规消毒后，引气归元、子宫采用2寸管针，垂直快速拍击使针体透入患者皮肤后，去掉针管后均匀提插捻转3次，以局部酸胀得气感为度，百会、印堂采用1寸管针，轻拍入皮肤后去管调整针身，提插捻转3次，以局部酸胀得气感为度。留针30分钟后起针，留针期间引气归元行针3次，每10分钟1次。出针后，取心俞、肝俞、肾俞埋皮内针，用医用胶布(15×15mm)粘贴固定。　　穴位假针刺组:取穴同针刺组，穴位常规消毒后，将固定垫粘贴在穴位上，采用1寸套叠式钝头针直刺穿过固定垫刺达皮肤表面，均匀提插捻转各3次但不刺破皮肤。留针30分钟，留针期间引气归元行针3次，每10分钟1次。出针后，取心俞、肝俞、肾俞将王不留行籽，用医用胶布（15×15mm）粘贴固定。　　非穴位浅刺组:取穴为非穴位点，中脘旁、下脘旁、气海旁、关元旁、印堂旁:均为平各穴水平向左旁开1寸，子宫旁:平子宫穴左侧水平向左旁开1寸，右侧水平向右旁开1寸，百会旁:平百会穴水平向左旁开0.5寸;进针方法同治疗组，但针身仅刺入穴位皮肤浅层0.3cm，刺破皮肤后不行手法。出针后，取心俞、肝俞、肾俞（双侧）将王不留行籽，用医用胶布(15×15mm)粘贴固定。　　治疗频率为每周3次，两次治疗间隔时间≥24小时;皮内针及王不留行籽贴每周治疗2次，两次治疗间隔时间≥72小时;4周为1疗程，共治疗2个疗程。随访期为1个月。　　在治疗前、治疗4周、治疗8周、随访1个月的四个不同时点，通过PSQI量表、改良kupperman量表、MENQOL量表等评价手段，评价针刺结合皮内针方案治疗围绝经期失眠的近期疗效。　　运用统计软件SPSS18.0对数据进行统计分析，采用卡方检验、方差分析、Post Hoctests、重复测量方差分析等统计方法，通过穴位针刺组与穴位假针刺组及非穴位浅刺组进行对照，探讨各组治疗围绝经期失眠的疗效差异。　　结果:　　1.针灸治疗围绝经期失眠的现代文献研究　　共检索到550篇文献，通过阅读标题、摘要及全文等筛选文献后，共纳入76篇记载有穴位的临床研究;对纳入的临床研究治疗方法频次统计依次为:单纯针灸疗法(57.9％)，中医综合疗法(23.68％)，中西医综合疗法(18.42％);统计针灸疗法频次依次为:体针针刺(51.32％)、耳穴疗法(23.68％)、艾灸疗法(9.21％)、腹针疗法(7.9％)及穴位贴敷疗法(7.9％);对所有穴位频次进行统计，使用频次居前10的穴位分别为三阴交、神门、百会、肾俞、太冲、心俞、太溪、内关、脾俞、足三里，使用频次居前10的主穴分别为三阴交、神门、百会、肾俞、四神聪、内关、心俞、关元、安眠、照海、申脉、太冲。穴位在十四经的分布依次为:膀胱经、脾经、肾经、督脉、肝经、心经、胃经、经外奇穴、任脉、心包经、胆经、大肠、三焦;在头面四肢的分布依次为:下肢、头颈、腰背、上肢、胸腹。　　在对纳入的76项临床研究进行筛选，最终纳入16个临床对照研究，其中对照组为中药的5个，对照组为西药的11个，共计纳入患者1434例;　　16项研究中14项研究对有效率进行了报道，共纳入1282例患者;其中针灸与西药对比的10项，异质性检验提示(P=0.0008，I2=68％)，故采用随机效应模型;结果显示:[RR=1.20，95％CI(1.06，1.35)，P=0.003]，提示针灸疗法在有效率方面可能优于西药组;针灸与中药对比的4项，异质性检验提示(P=0.002，I2=80％)，故采用随机效应模型;结果显示:[RR=1.13，95％CI(0.91，1.40)，P=0.27，提示针灸疗法在有效率方面与中药相比可能无明显差异。　　6项研究对PSQI总分进行了报道，共纳入444例患者;其中针灸与西药对比的4项，异质性检验提示(P＜0.00001，I2=90％)，故采用随机效应模型;结果显示:[MD=-3.37，95％CI(-5.24，-1.51)，P=0.0004]，提示针灸疗法在改善PSQI总分方面优于西药组;针灸与中药对比的2项，异质性检验提示(P=0.36，I2=0％)，故采用固定效应模型;结果显示:[MD=-4.23，95％CI(-5.13，-3.34)，P＜0.00001]，提示针灸疗法在改善PSQI总分方面可能优于中药组。　　2项研究对AIS量表进行了报道，共纳入184例患者;异质性检验提示(P=0.87，I2=0％)，故采用随机效应模型;结果显示:[MD=-2.26，95％CI(-3.00，-1.52)，P＜0.0001]，提示针灸疗法在改善AIS积分方面优于西药组。　　2.临床研究　　(1)基线资料　　三组患者在年龄、文化程度、病程、治疗史等方面比较差异均无统计学意义(P＞0.05);治疗前，三组患者PSQI量表、改良kupperman量表及MENQOL量表评分组间比较，差异无统计学意义（P＞0.05），具有可比性。　　(2) PSQI量表评分　　治疗前、治疗4周、治疗8周、及随访1个月针刺组PSQI量表评分分别为:16.8±1.16、12.63±1.45、11.33±2.25、11.23±1.25，治疗后各时点与疗前相比，P值分别为:0.000，0.000，0.000，提示差异有统计学意义;　　穴位假针刺组PSQI量表评分分别为:16.37±1.92、15.3±2.58、15.27±3.25、15.06±2.83，治疗后各时点与疗前相比，P值分别为:0.000，0.000，0.000，提示差异有统计学意义;　　非穴位浅针刺组PSQI量表评分分别为:17.2±1.32、14.83±1.97、14.17±2.42、14.37±1.79，治疗后各时点与疗前相比，P值分别为:0.000，0.000，0.000，提示差异有统计学意义;　　治疗4周针刺组与穴位假针刺组及非穴位浅刺组进行组间比较，P值分别为:0.000，0.000，差异均有统计学意义，穴位假针刺组及非穴位浅刺组进行组间比较，P值分别为:0.38，差异无统计学意义;治疗8周针刺组与穴位假针刺组及非穴位浅刺组进行组间比较，P值分别为:0.000，0.000，差异均有统计学意义，穴位假针刺组及非穴位浅刺组进行组间比较，P值分别为:0.115，差异无统计学意义;随访1个月，针刺组与穴位假针刺组及非穴位浅刺组进行组间比较，P值分别为:0.000，0.000，差异均有统计学意义，穴位假针刺组及非穴位浅刺组进行组间比较，P值分别为:0.197，差异无统计学意义。　　(3)改良kupperman量表评分　　治疗前、治疗4周、治疗8周、及随访1个月针刺组改良kupperman量表评分分别为23.9±4.18、17.13±3.85、16.33±3.53、15.23±2.47，治疗后各时点与疗前相比，P值分别为:0.000，0.000，0.000，差异有统计学意义;　　穴位假针刺组改良kupperman量表评分分别为22.73±4.83、21.3±4.58、21.27±4.17、21.33±4.25，治疗后各时点与疗前相比，P值分别为:0.216，0.206，0.227，差异无统计学意义;　　非穴位浅刺组改良kupperman量表评分分别为22.5±4.1、18.67.3±3.74、18.2±3.93、17.37±4，治疗后各时点与疗前相比，P值分别为:0.000，0.000，0.000，差异有统计学意义;　　治疗4周，治疗8周，随访1个月，针刺组与穴位假针刺组比较，P值分别为:0.000，0.000，0.000，差异均有统计学意义;针刺组与非穴位浅刺组比较，P值分别为:0.148，0.066，0.026，前两个时点差异无统计学意义，随访1个月差异有统计学意义;非穴位浅刺组与穴位假针刺比较，P值分别为:0.014，0.003，0.000，差异均有统计学意义。　　(4) MENQOL量表评分　　在治疗前、治疗4周、治疗8周、及随访1个月针刺组MENQOL量表评分分别为85.27±15.36、59.77±13.3、41.83±9.93、48.17±11.67，治疗后各时点与疗前相比，P值分别为:0.000，0.000，0.000，差异有统计学意义;　　穴位假针刺组MENQOL量表评分分别为85.37±19.67、65.3±16.53、56.77±14.83、60.23±13.27，治疗后各时点与疗前相比，P值分别为:0.000，0.000，0.000，差异有统计学意义;　　非穴位浅刺组MENQOL量表评分分别为82.57±22.75、65.07±17.72、54.1±15.24、57.27±14.33，治疗后各时点与疗前相比，P值分别为:0.000，0.000，0.000，差异有统计学意义。　　治疗4周，治疗8周，随访1个月，针刺组与穴位假针刺组比较，P值分别为:0.183，0.000，0.001;针刺组与非穴位浅刺组比较，P值分别为:0.202，0.001，0.009;即针刺组与穴位假针刺组或非穴位浅刺组比较，治疗4周时差异无统计学意义，治疗8周及随访1周时差异有统计学意义;非穴位浅刺组与穴位假针刺比较，P值分别为:0.955，0.448，0.384，差异均无统计学意义。　　(5)有效率　　治疗4周，治疗8周，随访1个月，针刺组总有效率分别为:83.33％、93.33％、90.00％;假针刺组分别为:50％、46.67％、26.67％;非穴位浅刺组分别为:66.67％、60.00％、43.33％。治疗4周，治疗8周，随访1个月，针刺组与穴位假针刺组比较，P值分别为:0.004，0.000，0.000，差异均有统计学意义(P＜0.0167);针刺组与非穴位浅刺组比较，P值分别为:0.326，0.001，0.000，即治疗4周时差异无统计学意义(P＞0.0167)，治疗8周及随访1周时差异有统计学意义(P＜0.0167);非穴位浅刺组与穴位假针刺比较，P值分别为:0.091，0.215，0.418，差异均无统计学意义(P0.0167)。　　(6)安全性　　治疗期间未发生严重不良反应。　　结论:　　1.现代文献研究发现:针灸治疗围绝经期失眠在遵循治病求本的基础上，体现了循经取穴、分部取穴的原则，常用腧穴为三阴交、神门、百会、肾俞、太冲、太溪、内关、心俞、脾俞、足三里;系统评价与meta分析发现针灸在治疗围绝经期失眠方面与西药或中药疗法相比可能存在一定优势，但仍需要更高质量的临床RCT支持。　　2.临床研究表明，针刺结合皮内针的治疗组在改善围绝经期失眠患者睡眠总体情况、围绝经期症状及围绝经期生活质量方面均有较好的疗效，且优于安慰针刺组，值得在临床中推广。
%U https://d.wanfangdata.com.cn/thesis/ChJUaGVzaXNOZXdTMjAyNDAxMDkSCFkyODI2NDA0Ggh3c2h0ZTQ2bQ%3D%3D
%W 北京万方数据股份有限公司

%0 Thesis
%A 曾月
%Y [王超]
%T 头针结合调经安神汤治疗围绝经期亚健康态失眠的临床观察研究
%I 西南医科大学
%9 硕士
%G chi
%D 2022
%K 围绝经期; 亚健康态失眠; 调经安神汤; 头针治疗; 临床疗效
%X 目的：　　观察头针结合调经安神汤治疗围绝经期亚健康态失眠的临床疗效，为临床治疗围绝经期亚健康态失眠提供科学有效的中医特色治疗方案。　　方法：　　将符合诊断及纳入标准的64例患者随机分为两组，每组各32例。综合治疗组予头针结合调经安神汤，西药对照组予以艾司唑仑片，21天为一个治疗周期，干预结束后1个月随访。采用SPSS25.0软件统计分析PSQI、TSS、SAS、SDS。　　结果：　　1、临床疗效：治疗组和对照组总有效率分别为93.33%、76.67%，两组疗效可被认定为有统计学差异（P＜0.05）。　　2、PSQI积分：治疗组各因子评分表现为明显下降的变化，有统计学差异（P＜0.05）；对照组除日间功能障碍外，其余因子表现为明显下降的变化，有统计学差异（P＜0.05）。组间比较，治疗组在睡眠质量和日间功能等优于对照组（P＜0.05），而入睡时间、睡眠时间等方面，无统计学差异（P＞0.05）。随访时，治疗组在睡眠效率、睡眠质量、日间功能障碍的优势更明显，有统计学差异（P＜0.05）。　　3、中医证候积分：两组在中医证候积分总分组内、组间比较，有统计学差异（P＜0.05）。治疗组在心烦易怒、自汗盗汗、心悸不安、头晕或头痛、腰膝酸软、口干少津、舌红少苔、脉细数方面分数明显更低，差异有统计学意义（P＜0.05）。　　4、焦虑抑郁标准分：在接受相应的治疗后，两组在焦虑抑郁标准分方面都表现出明显的下降变化，有统计学差异（P＜0.05）。组间比较，无法被认定为有统计学差异（P＞0.05）。　　结论：　　1、头针结合调经安神汤与艾司唑仑均能改善围绝经期亚健康态失眠，但在睡眠质量、日间功能障碍和PSQI总分方面，头针结合调经安神汤比艾司唑仑效果更显著。　　2、头针结合调经安神汤在改善阴虚火旺证的中医证候方面较艾司唑仑更有优势，值得临床深入研究。　　3、头针结合调经安神汤能有效改善受试者焦虑抑郁症状，但尚不能证明头针结合调经安神汤在改善焦虑抑郁方面的疗效优于艾司唑仑。
%U https://d.wanfangdata.com.cn/thesis/ChJUaGVzaXNOZXdTMjAyNDAxMDkSCUQwMjY2ODAzORoId3NodGU0Nm0%3D
%W 北京万方数据股份有限公司

%0 Thesis
%A 杨琪琪
%Y [黄伟]
%T 阴阳调理灸联合耳穴压豆治疗围绝经期失眠的临床研究
%I 湖北中医药大学
%9 硕士
%G chi
%D 2022
%K 围绝经期失眠; 阴阳调理灸; 耳穴压豆; 临床疗效
%X 目的：　　本研究的主要目的是分析阴阳调理灸联合耳穴压豆治疗围绝经期失眠的临床疗效；次要目的是与单纯耳穴压豆对比，探讨阴阳调理灸联合耳穴压豆治疗围绝经期失眠的临床优效性，以期为本病的治疗开拓新思路和新方法。　　方法：　　本研究选取2020年6月至2021年12月就诊于湖北省中医院针灸科的围绝经期失眠患者作为研究对象。采取随机数字表法将受试者按照1：1的比例，分为单纯耳穴组和阴阳调理灸联合耳穴压豆组，每组各30例。单纯耳穴组采用耳穴压豆疗法，取穴为内分泌、皮质下、神门、交感、肝、脾、肾、心。每穴每次按压1～2min，每日3～5次。两耳交替贴压，隔日1次，每周3次。2周为1个疗程，共治疗4个疗程。阴阳调理灸联合耳穴压豆组是在耳穴贴压的基础上配合使用阴阳调理灸，主要选取阴阳调理灸中的温阳益肾灸和培元固本灸。温阳益肾灸是在以命门穴为中心，半径8～10cm的圆形范围内施隔姜铺灸，培元固本灸是在以神阙穴为中心，半径8～10cm的圆形范围内施隔姜铺灸，施灸时长为60min，每周1次，两种灸法交替进行。2次为1个疗程，共治疗4个疗程。通过对比和分析两组患者治疗前后的PSQI、SPIEGEL、改良Kupperman、HAMA量表评分，对阴阳调理灸联合耳穴压豆治疗本病进行有效性及安全性评价。　　结果：　　（1）基线资料比较：本试验共纳入60例围绝经期失眠患者，其中阴阳调理灸联合耳穴压豆组30例，单纯耳穴组30例，所有患者均完成了试验。试验前对两组患者年龄、病程、PSQI评分、SPIEGEL评分、改良Kuppermann评分、HAMA评分进行比较，差异无统计学意义（P＞0.05），具有可比性。　　（2）临床疗效比较：治疗后，阴阳调理灸联合耳穴压豆组的总有效率（93.33%）优于单纯耳穴组的总有效率（80.00%），差异有统计学意义(P＜0.05)。　　（3）PSQI评分比较：治疗后，两组PSQI总分及各因子评分均有明显降低，差异有统计学意义（P＜0.05）；治疗后组间比较，阴阳调理灸联合耳穴压豆组的PSQI总分及睡眠质量、睡眠时间、日间功能等因子评分均低于单纯耳穴组，差异有统计学意义（P＜0.05）。　　（4）SPIEGEL评分比较：治疗后，两组患者的SPIEGEL评分较治疗前下降，差异有统计学意义（P＜0.05）；治疗后组间比较，阴阳调理灸联合耳穴压豆组的SPIEGEL评分明显低于单纯耳穴组，两者差异有意义（P＜0.05）。　　（5）改良Kupperman评分比较：治疗后，两组患者的改良Kupperman评分较治疗前明显降低，差异有统计学意义（P＜0.05）；治疗后组间比较，阴阳调理灸联合耳穴压豆组的改良Kupperman评分明显低于单纯耳穴组，差异有统计学意义（P＜0.05）。　　（6）HAMA评分比较：治疗后，两组患者的HAMA评分较治疗前明显降低，差异有统计学意义（P＜0.05）；治疗后组间比较，阴阳调理灸联合耳穴压豆组的HAMA评分明显低于单纯耳穴组，差异有统计学意义（P＜0.05）。　　（7）安全性分析：研究期间，所有患者均未出现严重不良事件或脱失。仅阴阳调理灸联合耳穴压豆组在治疗期间有3例患者出现腹部轻微烫伤情况，经局部涂擦烫伤膏后好转。单纯耳穴组无任何不良反应。　　结论：　　1.阴阳调理灸联合耳穴压豆和单纯耳穴压豆疗法均能有效治疗围绝经期失眠，且阴阳调理灸联合耳穴压豆组的临床疗效更佳。　　2.与单纯耳穴疗法相比，阴阳调理灸联合耳穴压豆疗法在改善患者睡眠质量、睡眠时间、日间功能、失眠程度以及围绝经期相关症状和焦虑症状等方面效果更明显，值得在临床工作中进一步推广。
%U https://d.wanfangdata.com.cn/thesis/ChJUaGVzaXNOZXdTMjAyNDAxMDkSCUQwMjY4ODkyMhoId3NodGU0Nm0%3D
%W 北京万方数据股份有限公司

%0 Thesis
%A 程天天
%Y [谢萍]
%T 五行音乐联合针刺治疗围绝经期综合征的临床研究
%I 成都中医药大学
%9 硕士
%G chi
%D 2021
%K 围绝经期综合征; 五行音乐; 针刺治疗; 临床疗效
%X 目的：　　研究五行音乐联合针刺治疗围绝经期综合征患者的有效性、安全性，拟探索可供临床参考应用的特色中医非药物治疗方案。　　方法：　　收集自2019年11月~2021年2月就诊于成都中医药大学附属医院的围绝经期综合征患者128例。本采用随机对照试验的研究方法，分为试验组和对照组。试验组予五行音乐联合针刺治疗，对照组予针刺治疗。统计治疗前后改良Kupperman量表、汉密尔顿抑郁量表、中医证候积分等数据，使用SPSS25.0软件进行统计分析。　　结果：　　1.改良Kupperman量表评分：治疗1月后试验组潮热出汗、失眠、抑郁、易激动、总分均低于对照组，差异有统计学意义（P＜0.05）；试验组对围绝经期综合征症状程度改善优于对照组，差异有统计学意义（P＜0.05）。　　2.汉密尔顿抑郁量表评分：治疗1月后试验组抑郁、总分均低于对照组，差异有统计学意义（P＜0.05）；试验组对抑郁程度改善优于对照组，差异有统计学意义（P＜0.05）。　　3.中医证候评分：治疗1月后，试验组总分低于对照组，差异有统计学意义（P＜0.05）。　　4.临床疗效比较：治疗1月后，试验组总有效率93.65％，对照组总有效率74.60％，差异有统计学意义（P＜0.05）。　　5.相关因素分析：试验组治疗后病情程度的改变与文化程度、职业性质、音乐素养的关系，差异无统计学意义（P＞0.05）。　　结论：　　1.“五行音乐联合针刺治疗”能更有效缓解潮热出汗、失眠、抑郁、易激动的围绝经期综合征症状，改善围绝经期综合征症状的病情程度。　　2.“五行音乐联合针刺治疗”能更有效缓解抑郁情绪，改善围绝经期综合征患者抑郁的病情程度。　　3.“五行音乐联合针刺治疗”的治疗效果与和文化程度、职业性质、音乐素养不相关。　　4.“五行音乐联合针刺治疗”简便易行，安全性高，应在临床实践中进一步推广应用。
%U https://d.wanfangdata.com.cn/thesis/ChJUaGVzaXNOZXdTMjAyNDAxMDkSCUQwMjYzMDQzNhoId3NodGU0Nm0%3D
%W 北京万方数据股份有限公司

%0 Journal Article
%A 于小普
%A 赵海芹
%A 张婕妤
%A 邵素菊
%H YU Xiaopu
%H ZHAO Haiqin
%H ZHANG Jieyu
%H SHAO Suju
%+ 河南省南阳市中医院
%+ 中医药大学第三附属医院
%T 针刺联合天王补心丹治疗心肾不交型围绝经期失眠临床研究
%J 新中医
%J Journal of New Chinese Medicine
%@ 0256-7415
%G chi
%D 2022
%N 9
%V 54
%P 172-175
%K 围绝经期失眠; 心肾不交型; 针刺; 天王补心丹; 性激素; 匹兹堡睡眠质量指数; 中医证候积分
%X 目的:观察针刺联合天王补心丹治疗心肾不交型围绝经期失眠的临床疗效.方法:选择心肾不交型围绝经期失眠患者104例,按随机数字表法分为对照组和观察组各52例.对照组给予天王补心丹口服,观察组在对照组基础上给予针刺治疗.比较2组治疗前后匹兹堡睡眠质量指数(PSQI)评分及中医证候积分,检测治疗前后性激素[黄体生成激素(LH)、雌二醇(E2)、及卵泡刺激素(FSH)]水平,并评价临床疗效.结果:观察组总有效率为92.31％,高于对照组76.92％,差异有统计学意义(P＜0.05).治疗前,2组PSQI评分、中医证候积分比较,差异无统计学意义(P＞0.05).治疗后,2组PSQI评分、中医证候积分较治疗前降低,且观察组PSQI评分、中医证候积分均低于对照组,差异均有统计学意义(P＜0.05).治疗前,2组LH、E2、FSH水平比较,差异无统计学意义(P＞0.05).与治疗前比较,治疗后2组E2升高,LH、FSH降低(P＜0.05);且治疗后观察组E2高于对照组,LH、FSH低于对照组(P＜0.05).结论:针刺联合天王补心丹治疗心肾不交型围绝经期失眠疗效较好,可有效改善患者失眠症状,调节雌激素分泌水平.
%U https://d.wanfangdata.com.cn/periodical/ChlQZXJpb2RpY2FsQ0hJTmV3UzIwMjMxMjI2Egx4enkyMDIyMDkwMzgaCHdzaHRlNDZt
%R 10.13457/j.cnki.jncm.2022.09.038
%W 北京万方数据股份有限公司
基金项目::全国中医学术流派传承工作室建设项目

%0 Journal Article
%A 林龙华
%A 项洪艳
%A 金亚蓓
%A 郑利芳
%H LIN Long-hua
%H XIANG Hong-yan
%H JIN Ya-bei
%H ZHENG Li-fang
%+ 浙江省海宁市中医院
%+ 浙江省中西医结合医院
%T 腹针治疗围绝经期失眠疗效观察
%J 上海针灸杂志
%J Shanghai Journal of Acupuncture and Moxibustion
%@ 1005-0957
%G chi
%D 2015
%N 5
%V
%P 438-439
%K 针刺疗法; 腹针; 失眠症; 围绝经期综合征
%X 目的：观察腹针治疗围绝经期失眠的临床疗效。方法将60例围绝经期失眠患者随机分为治疗组和对照组，每组30例。治疗组采用腹针治疗，对照组采用常规体针治疗。观察两组治疗前后促卵泡激素(FSH)、促黄体生成激素(LH)及雌二醇(E2)含量及匹兹堡睡眠质量指数(PSQI)的变化，并比较两组临床疗效。结果治疗组总有效率为90.0%，对照组为86.7%，两组比较差异无统计学意义(P＞0.05)。两组治疗后PSQI评分与同组治疗前比较，差异均具有统计学意义(P＜0.01)。治疗组治疗后PSQI评分与对照组比较，差异无统计学意义(P＞0.05)。两组治疗后FSH、LH及E2含量与同组治疗前比较，差异均具有统计学意义(P＜0.01)。治疗组治疗后FSH、LH及E2含量与对照组比较，差异均无统计学意义(P＞0.05)。结论腹针是一种治疗围绝经期失眠的有效方法。
%U https://d.wanfangdata.com.cn/periodical/ChlQZXJpb2RpY2FsQ0hJTmV3UzIwMjMxMjI2Eg9zaHpqenoyMDE1MDUwMjQaCHdzaHRlNDZt
%R 10.13460/j.issn.1005-0957.2015.05.0438
%W 北京万方数据股份有限公司
基金项目:

%0 Thesis
%A 许家豪
%Y [李爽]
%T 运动对围绝经期女性肠道菌群影响的研究
%I 广州大学
%9 硕士
%G chi
%D 2023
%K 围绝经期女性; 体力活动; 肠道菌群; 健身效应
%X 目的：围绝经期女性由于卵巢功能衰退引起体内雌激素水平下降，导致出现潮热、乏力、失眠、焦虑、心慌等一系列症状，增加骨质疏松、肥胖等代谢性疾病的风险。肠道微生物群是人体的另一个“器官”，肠道微生物群与宿主相互作用产生多种代谢物和化合物，在人体的生长发育、生理病理状态中发挥重要作用。影响宿主菌群组成的因素众多，体力活动水平、激素水平、年龄均是其中的重要因素之一。本研究针对围绝经期女性体力活动、肠道菌群进行观察，了解围绝经期女性体力活动、肠道菌群的特征性表现，探讨不同体力活动水平的围绝经期女性肠道菌群的差异性，在肠道菌群维度上评价运动对围绝经期女性健身效应的目的，为通过运动提高围绝经期女性体力活动水平、改善肠道菌群结构组成、缓解围绝经症状提供理论参考。　　方法：本研究采用横断面研究设计，为探究围绝经期女性特征性变化，特增加青年对照组。招募18-60岁汉族成年女性45人，其中绝经前18岁-25岁女性15人，均无规律运动习惯，为绝经前青年对照组（A组），围绝经期组（B组）30人，按照有无运动习惯，分为围绝经期运动组（B1组）15人，围绝经期非运动组（B2组）15人。采用体表可穿戴设备ActiGraphwGT3X-BT三轴加速度计结合Bouchard体力活动日记表监测记录日体力活动情况，采用方差分析体力活动各指标组间差异性。同时收取粪便样品进行DNA提取，采用16srDNA通量测序技术对提取的全部肠道微生物基因组进行序列测定，测序有效数据进行OTUs聚类和丰度统计，对每个分组中的所有样本的物种注释结果在各分类水平门、纲、目、科、属、种对其进行Alpha多样性分析，方差分析，LEfSe分析，采用皮尔逊相关系数分析体力活动水平与肠道菌群之间的相关性。　　结果:（1）A组的日均总能量消耗（kcal）为244.61±38.79，B2组下降为216.89± 59.73（P＜0.05），而B1组达到295.76±101.73，恢复到并超过绝经前对照组水平（P＜0.05）。B1组的日均中高等体力活动时间（DM-MVPA）为120.37±41.00 min 明显高于A组的96.56±27.70min和B2组的87.73±27.7 min（P＜0.05）。（2）A组、B1组及B2组肠道菌群的相对丰度中，厚壁菌门分别为63%、60%、69%，拟杆菌门为22%、24%、19%，厚壁菌门与拟杆菌门的比值为2.86、2.50、3.63，毛螺旋菌科为16%、19%、20%，普雷沃氏菌属为4.6%、5.6%、2%。（3）METs值与芽单胞菌门（R=0.328）的相对丰度呈正相关（P＜0.05）；DM-MVPA与芽单孢杆菌（R=0.566）、梭杆菌（R=0.701）、Muribaculaceae菌科（R=-0.516）的相对丰度具有相关性（P＜0.05）。　　结论：（1）运动能维持围绝经期女性日均总能量消耗和提高DM-MVPA值，改善围绝经期女性能量代谢水平下降的问题。（2）围绝经期女性肠道菌群中的厚壁菌与拟杆菌比例较高，变形菌门相对丰度较低，毛螺旋菌科相对丰度较高，普雷沃氏菌相对丰度较低，围绝经期女性出现以肥胖，抑郁，骨质疏松为代表的围绝经期综合症。（3）运动可作为非药理学的有效干预手段，维持围绝经期女性肠道菌群环境的稳定性，增加BacillusR等有益菌种的相对丰度，降低Flavonifractor等有害菌种的相对丰度，提升以双歧杆菌为首的有益菌种相对丰度，可有效缓解雌激素水平衰退造成的围绝经期综合症，降低慢性代谢性疾病风险。
%U https://d.wanfangdata.com.cn/thesis/ChJUaGVzaXNOZXdTMjAyNDAxMDkSCUQwMzA1OTMzORoId3NodGU0Nm0%3D
%W 北京万方数据股份有限公司

%0 Journal Article
%A 李文英
%H LI Wenying
%+ 韶关市第一人民医院
%T 针刺联合低频重复经颅磁刺激治疗围绝经期肝郁化火型睡眠障碍临床观察
%J 中国中医药现代远程教育
%J Chinese Medicine Modern Distance Education of China
%@ 1672-2779
%G chi
%D 2021
%N 19
%V 19
%P 132-135
%K 睡眠障碍; 围绝经期; 肝郁化火证; 针刺疗法; 重复经颅磁刺激
%X 目的 观察针刺联合低频重复经颅磁刺激(Repetitive transcranial magnetic stimulation,rTMS)治疗围绝经期肝郁化火型睡眠障碍的临床疗效.方法 选取2019年6月-2020年6月就诊于韶关市第一人民医院康复医学科的围绝经期肝郁化火型睡眠障碍患者80例,随机分为试验组和对照组,各40例.试验组给予针刺联合低频rTMS治疗,对照组予口服艾司唑仑片治疗,采用匹茨堡睡眠质量指数量表(Pittsburgh sleep quality index,PSQI)及改良Kupperman量表在治疗前及治疗4周后进行评分及疗效评价.结果 治疗后2组PSQI总分、改良Kupperman评分均较治疗前下降,且以试验组下降明显(P＜0.01);治疗后,2组睡眠效率评分对比,差异有统计学意义(P＜0.05),试验组睡眠质量、睡眠时间、睡眠障碍和日间功能障碍评分对比对照组改善明显(P＜0.01),2组入睡时间评分对比,差异无统计学意义(P＞0.05);试验组总有效率90.0％(36/40)明显高于对照组总有效率67.5％(27/40),差异具有统计学意义(P＜0.05).结论 针刺联合低频rTMS治疗围绝经期肝郁化火型睡眠障碍临床疗效肯定、治疗方式接受度高.
%U https://d.wanfangdata.com.cn/periodical/ChlQZXJpb2RpY2FsQ0hJTmV3UzIwMjMxMjI2EhR6Z3p5eXhkeWNqeTIwMjExOTA1MBoId3NodGU0Nm0%3D
%R 10.3969/j.issn.1672-2779.2021.19.050
%W 北京万方数据股份有限公司
基金项目:

%0 Thesis
%A 王倩
%Y [廖予妹]
%T 45～60岁女性围绝经相关知识调查及干预研究
%I 郑州大学
%9 硕士
%G chi
%D 2023
%K 围绝经期综合征; 激素补充; 治疗方式
%X 背景与目的　　目前围绝经期女性在人口中占很大比例，据WHO预测，至2030年我国的围绝经期女性约2.1亿。围绝经期女性作为国家经济发展的中流砥柱和个体家庭的中坚力量，常常既要面对这一时期由于激素水平波动等原因出现的身体不适症状，还要承受来自社会、家庭等方面的环境压力。女性在围绝经期未能引起重视的症状可能随着年龄的增加逐渐加重，最终引起围绝经期及绝经后期的严重疾病，造成不良健康后果，并且伴随着高额的医疗成本。有效的围绝经期健康管理可以产生更广泛的社会效益，有利于减轻医疗保健系统的负担，改善总体人口健康。现有的调查发现，围绝经期科普宣教工作存在着较大地区差异、机构差异等情况，其与这一年龄段人群自身的健康认知度参差不齐互为因果关系，使得在开展相关保健工作中难以制定科学合理的方案。本研究旨在了解围绝经期人群现况以及不同人群对围绝经期健康知识的需求，探讨不同干预方式对围绝经期症状及管理的影响，以期为围绝经期及绝经后女性健康管理提供指导。　　对象与方法　　1调查及干预对象　　2021年10月-2022年10月，在郑州大学第二附属医院、郑州市第七人民医院门诊就诊人员及陪护中随机抽取1000名45～60岁围绝经期女性发放问卷调查。　　根据激素补充治疗适应症及禁忌症结合被调查者意愿，将愿意接受激素补充治疗的55名对象作为激素补充治疗干预组，从其他依从性较好的对象中选择与激素补充治疗干预组对象年龄相差≤3岁、改良kupperman评分相差≤7分且愿意改善生活方式的55名对象作为改善生活方式干预组。　　2调查及干预方法　　采用面对面发放问卷进行调查，调查问卷表主要包括基本信息、首次就诊科室、药物治疗、相关知识掌握情况和三个国际通用量表:改良kupperman评分、汉密顿抑郁量表(HamiltonDepressionScale,HAMD)、匹兹堡睡眠质量指数(Pittsburghsleepqualityindex,PSQI)。　　改善生活方式干预组规律联系进行个体化饮食指导、运动督促、精神心理辅导、睡眠指导3个月。激素补充治疗干预组采用雌孕激素序贯方案，具体用药为芬吗通，进行3个周期规律治疗。干预结束后分别统计改良kupperman评分、PSQI评分，进行整体干预效果评估。　　3统计学分析　　应用SPSS25.0统计学软件对本次研究数据进行统计分析。采用卡方检验研究围绝经期状况与人口基本信息的相关性，采用logistic回归分析围绝经期症状出现的影响因素，通用国际量表计量数据采用两样本独立t检验分析干预效果，P＜0.05差异有统计学意义。　　结果　　1围绝经期症状基本情况　　1.1出现症状的情况　　本次完成调查共988人，其中有症状的人群占比70.7％(699/988),其中出现轻度症状的占比50％(494/988)、中度症状占比18.9％(187/988)、重度症状占比1.8％(18/988)。人群分为45～49岁、50～54岁、55～60岁3个年龄段，中、重度围绝经期症状在50～54岁年龄段人群高发47.8％(98/205)。　　采用logistic回归分析发现年龄的增加(OR=1.182,95％CI1.132-1.234,P＜0.001)、睡眠状况越差(OR=1.562,95％CI1.178-2.073,P＜0.05)、抑郁情绪越重(OR=2.760,95％CI1.975-3.858,P＜0.001)是出现围绝经期症状的主要高危因素。　　1.2不同症状人群生活方式的比较　　出现重度症状的农村居民比率88.9％(16/18)。运动方式为中等强度的有氧运动，如跑步人群出现中、重度症状的占比明显较少10.8％(8/74)。改良kupperman评分为正常的人群中每周钙摄入＞3次的人群占比最多36.0％(104/289)。　　2不同人群围绝经期知识认知度差异　　完全不了解围绝经期相关知识的农村居民占比较高56.1％(239/426);农村地区不愿接受围绝经期症状的治疗的人群约44.4％(199/448)。不接受对围绝经相关症状治疗的高中及以下学历人群占比为79.8％(431/540)。　　完全不知道围绝经期激素补充治疗的约占40.3％(398/988),了解激素补充治疗内容的占15.1％(149/988),而正在接受激素补充治疗的仅1％(10/988)。　　出现症状时未就诊人群约有46.5％(325/699),就诊人群占53.5％(374/699),其中仅有19.0％(71/374)的人首次选择了妇科。　　3围绝经期知识及治疗方式的意向调查　　3.1知识了解意向　　人群现有的围绝经期知识来自电视、网络占比分别为44.7％、44.5％;来自医疗机构的仅有15.3％,但更多的人(43.9％)希望未来能通过医疗机构获取知识。　　希望了解常见病(骨质疏松、泌尿生殖症状)的防治知识人群占65.5％,希望了解饮食营养指导占58.6％、锻炼身体方法占44.6％。　　3.2治疗方式意向　　66.8％的人群更愿意接受增加运动、改善饮食的方式来治疗缓解围绝经期症状，其次选择中药治疗的占31.2％、心理治疗占30.9％,而治疗方式更偏向激素补充治疗的仅占4.4％。　　4围绝经期干预措施　　两组参与者基线一致情况下，参与改善生活方式组干预前改良kupperman评分为(24.50±8.45)分，PSQI评分为(6.48±3.04)分，干预后改良kupperman评分降为(21.02±6.90)分，PSQI评分为(5.42±2.43)分，差异有统计学意义(P＜0.05)。　　激素补充治疗组患者干预前改良kupperman评分为(25.21±8.20)分，PSQI评分为(6.37±3.46)分，干预后改良kupperman评分为(18.07±5.32)分，PSQI评分为(4.00±2.42)分，差异有统计学意义(P＜0.05)。激素补充治疗组干预后评分下降程度优于生活方式改善组，差异有统计学意义(P＜0.05)。　　结论　　1、被调查人群围绝经期知识认知存在明显的城乡差异，农村居民对围绝经期认识不足，需针对性增加宣传教育。　　2、年龄增加、睡眠状况差、抑郁情绪严重是出现围绝经期症状的主要高危因素。　　3、现有围绝经期知识来自专业医疗机构的占比过少(15.3％);患者出现症状后首次就诊于妇产科的占比较低(19.0％)。　　4、对经济条件差、医疗保健不完善的农村地区，可通过生活方式的指导缓解围绝经期症状。
%U https://d.wanfangdata.com.cn/thesis/ChJUaGVzaXNOZXdTMjAyNDAxMDkSCFk0MTYyMDM2Ggh3c2h0ZTQ2bQ%3D%3D
%W 北京万方数据股份有限公司

%0 Journal Article
%A 田彦梅
%A 高英
%A 郭利娟
%A 王刚凤
%A 王娟
%+ 河北省武安市中医院
%+ 河北省涉县中医院
%T 激素替代疗法联合针灸对围绝经期综合征患者临床治疗效果观察
%J 心理月刊
%@
%G chi
%D 2019
%N 10
%V 14
%P 184
%K 围绝经期综合征; 针灸; 戊酸雌二醇; 疗效
%X 目的 探讨激素替代疗法联合针灸对围绝经期综合征(PMS)患者的临床治疗效果.方法 选择2017年2月～2018年6月期间来本院就诊的PMS患者103例,随机分为两组,对照组(50例)和观察组(53例),对照组给予戊酸雌二醇和黄体酮,依症状加用抗抑郁、焦虑或镇静类药物治疗,观察组在戊酸雌二醇和黄体酮治疗的基础上加用针刺治疗.观察治疗后两组患者抑郁、焦虑、失眠等情绪障碍改善情况.结果 观察组治疗总有效率显著高于对照组(P＜0.05),两组间治疗后比较差异显著(P＜0.05).结论 针灸与激素替代疗法联合应用对PMS患者的临床疗效更确切,显著提高治疗效果.
%U https://d.wanfangdata.com.cn/periodical/ChlQZXJpb2RpY2FsQ0hJTmV3UzIwMjMxMjI2Eg14bHlrMjAxOTEwMTYxGgh3c2h0ZTQ2bQ%3D%3D
%R
%W 北京万方数据股份有限公司
基金项目:

%0 Thesis
%A 罗玉梅
%Y [万鹏]
%T 滋肾宁心膏治疗心肾不交型围绝经期失眠的临床研究观察
%I 广州中医药大学
%9 硕士
%G chi
%D 2022
%K 围绝经期失眠; 心肾不交; 滋肾宁心膏; 临床疗效
%X 目的：　　本研究主要是通过观察滋肾宁心膏针对围绝经期失眠女性的症状改善情况，结合匹兹堡睡眠质量指数（PSQI）、中医证候积分及安全性指标，分析滋肾宁心膏治疗围绝经期失眠患者的临床疗效及安全性，致力于为该人群患者提供一种更为安全、有效的治疗药物。　　方法：　　将2021年06月-2022年2月在重庆市北碚区中医院诊断为心肾不交型围绝经期失眠、符合纳入标准的80例患者选定为研究对象，并通过随机分组的方法，将他们随机等分成试验组和对照组，每组人员各40例。试验组予以滋肾宁心膏，20g/次，2次/日；对照组予以坤泰胶囊（购自贵阳新天药业，批号“Z20000083”），4粒/次，3次/日；两组研究对象治疗时间均为15天。分别在两组研究对象治疗前、治疗结束后，记录各自的匹兹堡睡眠质量指数评分、中医证候积分等相关数据，通过Excel整理数据并用SPSS21.0软件进行统计分析，评价该膏方的临床疗效及安全性。　　结果：　　由于部分患者的依从性原因以及受疫情因素影响，该研究最后完成的病例总计为73例。（其中试验组37例，脱落3例；对照组36例，脱落4例）　　1.基本情况比较：入组前两组患者在年龄、病程等比较无统计学差异（P＞0.05），具有可比性。　　2.匹兹堡睡眠质量指数总积分（PSQI）方面：组间比较，治疗前，两组患者PSQI积分差异无统计学意义（P＞0.05）；治疗后，两组患者PSQI积分差异有统计学意义（P＜0.01）。组内比较，两组患者治疗前后PSQI积分差异均有统计学意义（P＜0.01）。对比两组患者治疗前后PSQI疗效，试验组总有效率为89.19%；对照组总有效率为61.11%，差异有统计学意义（P＜0.01）。　　3.中医证候积分方面：组间比较，治疗前两组患者中医证候积分差异无统计学意义（P＞0.05）。组内比较，两组患者治疗前后中医证候积分差异均有统计学意义（P＜0.01）。对比两组患者治疗前后中医证候疗效，试验组总有效率为83.78%，对照组总有效率为63.89%，具有统计学意义（P＜0.01）。　　4.安全性指标：在治疗前及治疗后分别检测两组研究对象的生命体征、血常规、肝肾功等指标均未见明显异常。　　结论：　　滋肾宁心膏较坤泰胶囊改善围绝经期失眠症状的疗效更为确切，且除改善患者失眠以外，滋肾宁心膏对部分患者的其余围绝经期伴随症状，如：潮热盗汗、五心烦热、头晕耳鸣、腰膝酸软等伴均有一定的治疗作用。由此可见，滋肾宁心膏改善围绝经期综合征的疗效肯定，且安全性高，服用方便，药物口感好，值得临床进一步的推广应用。
%U https://d.wanfangdata.com.cn/thesis/ChJUaGVzaXNOZXdTMjAyNDAxMDkSCUQwMjg1MzA3ORoId3NodGU0Nm0%3D
%W 北京万方数据股份有限公司

%0 Journal Article
%A 王琳晶
%A 朱路文
%A 常红
%A 祝鹏宇
%A 王春英
%A 孙远征
%H WANG Linjing
%H ZHU Luwen
%H CHANG Hong
%H ZHU Pengyu
%H WANG Chunying
%H SUN Yuanzheng
%+ 江中医药大学第二附属医院
%+ 哈尔滨市妇幼保健院
%T 腹针结合中药治疗心肾不交型围绝经期睡眠障碍的临床观察
%J 中医药学报
%J Acta Chinese Medicine and Pharmacology
%@ 1002-2392
%G chi
%D 2020
%N 5
%V 48
%P 55-58
%K 腹针; 心肾不交; 围绝经期; 睡眠障碍
%X 目的:观察腹针结合中药治疗心肾不交型围绝经期睡眠障碍的临床疗效.方法:将52例心肾不交型围绝经期睡眠障碍患者随机分为对照组(24例)和治疗组(28例),对照组采用中药自拟方,治疗组在对照组基础上结合腹针治疗,治疗2 个疗程.治疗前后观察两组患者匹兹堡睡眠质量指数量表(PSQI)评分、改良Kupperman量表评分及临床疗效分析.结果:治疗2个疗程后,两组患者的PSQI评分、改良Kupperman量表评分均低于治疗前(P<0.05),且治疗组较对照组下降显著(P<0.05);治疗组临床疗效优于对照组,差异有统计学意义(P<0.05).结论:腹针结合中药能提高心肾不交型围绝经期睡眠障碍的睡眠质量,值得临床应用及推广.
%U https://d.wanfangdata.com.cn/periodical/ChlQZXJpb2RpY2FsQ0hJTmV3UzIwMjMxMjI2Eg56eXl4YjIwMjAwNTAxNBoId3NodGU0Nm0%3D
%R 10.19664/j.cnki.1002-2392.200089
%W 北京万方数据股份有限公司
基金项目:2018YFC1704105:国家重点研发计划

%0 Journal Article
%A 叶美华
%A 秦淑钏
%A 陈鹏典
%+ 广东省增城市新塘医院
%+ 深圳市妇幼保健院
%T 调任通督针刺法联合加味柴胡加龙骨牡蛎汤治疗围绝经期失眠的疗效观察
%J 心电图杂志（电子版）
%J Journal of Electrocardiogram(Electronic Edition)
%@ 2095-4220
%G chi
%D 2020
%N 2
%V 9
%P 105-106
%K 调任通督针刺法; 加味柴胡加龙骨牡蛎汤; 围绝经期失眠
%X 目的 观察调任通督针刺法联合加味柴胡加龙骨牡蛎汤治疗围绝经期失眠的效果.方法 选取90例围绝经期失眠患者作为研究对象,采用简单随机化方法 分为对照组和治疗组,各45例.对照组给予单纯口服中药加味柴胡加龙骨牡蛎汤,治疗组在对照组治疗基础上加用调任通督针刺法治疗.对比两组治疗前后的匹兹堡睡眠质量指数(PSQI)评分和中医证候评分,并评估对比其临床疗效.结果 治疗组治疗后其PSQI评分和中医证候评分均低于对照组,其治疗总有效率高于对照组,差异均具有统计学意义(P<0.01,P<0.05).结论 调任通督针刺法联合加味柴胡加龙骨牡蛎汤治疗围绝经期失眠临床疗效良好,可有效改善其临床症状和证候积分,提高围绝经期失眠妇女生活质量.
%U https://d.wanfangdata.com.cn/periodical/ChlQZXJpb2RpY2FsQ0hJTmV3UzIwMjMxMjI2EhB4ZHR6ei1kMjAyMDAyMDgwGgh3c2h0ZTQ2bQ%3D%3D
%R
%W 北京万方数据股份有限公司
基金项目:

%0 Journal Article
%A 林文馨
%A 尹平
%A 徐世芬
%H LIN Wen-xin
%H YIN Ping
%H XU Shi-fen
%+ 上海市中医医院
%+ 上海市中医医院
%T 调任通督针刺法对围绝经期失眠的临床疗效评价
%J 上海针灸杂志
%J Shanghai Journal of Acupuncture and Moxibustion
%@ 1005-0957
%G chi
%D 2017
%N 8
%V 36
%P 900-904
%K 调任通督针法; 针刺; 围绝经期综合征; 失眠症
%X 目的 观察调任通督针刺法对围绝经期失眠患者的干预效果和症状改善程度,为临床治疗围绝经期失眠提供理论依据.方法 将72例女性围绝经期失眠患者随机分为治疗组(36例)和对照组(36例).治疗组采用调任通督针刺法,选取百会、神庭、印堂、中脘、气海、关元、内关、神门、三阴交、足三里,所有穴位常规消毒后,针刺施以提插捻转手法,至得气后止,每星期3次,连续治疗4星期.对照组进行常规宣教,不予治疗.分别于治疗前后对两组患者进行匹兹堡睡眠质量指数(PSQI)、Kupperman指数(MI)的疗效评定.结果 治疗组完成33例,脱落3例,对照组完成32例,脱落4例,病例脱落率为9.7%.治疗组总有效率为87.9%,对照组总有效率为40.6%,两组比较差异有统计学意义(P<0.01).治疗组治疗后在PSQI、MI评定量表评分与治疗前相比,均有统计学差异(P<0.01,P<0.05).对照组治疗后在PSQI、MI量表评分与治疗前相比均无统计学差异(P>0.05).治疗后,两组在PSQI、MI量表评分上相比均有统计学差异(P<0.01,P<0.05).结论 调任通督针刺法治疗围绝经期失眠临床疗效肯定,可改善围绝经期综合征,明显提高患者生活质量.
%U https://d.wanfangdata.com.cn/periodical/ChlQZXJpb2RpY2FsQ0hJTmV3UzIwMjMxMjI2Eg9zaHpqenoyMDE3MDgwMDMaCHdzaHRlNDZt
%R 10.13460/j.issn.1005-0957.2017.08.0900
%W 北京万方数据股份有限公司
基金项目:14401930900:上海市科委项目

%0 Thesis
%A 黄静娴
%Y [王超]
%T 通元理论指导下针灸治疗阴虚火旺证围绝经期失眠的临床观察
%I 成都中医药大学
%9 硕士
%G chi
%D 2022
%K 围绝经期失眠; 阴虚火旺; 通元理论; 艾灸疗法; 百会穴; 涌泉穴
%X 目的：　　以阴虚火旺证围绝经期失眠（perimenopausalinsomnia,PMI）人群为研究对象，观察通元理论指导下艾灸百会、涌泉结合针刺治疗的疗效和安全性。　　方法：　　将66例符合标准的患者随机分为两组，每组各33例。治疗组予艾灸百会、涌泉结合针刺治疗，每天一次，每周治疗5天。对照组予口服艾司唑仑，每天一次，每次1mg睡前服用。两组均连续治疗3周。在治疗前、后评估匹兹堡睡眠质量指数（Pittsburghsleepqualityindex,PSQI）评分、改良kupperman评分、中医证候评分，并于治疗结束一个月后随访。　　结果：　　1．基线比较：两组年龄、病程、PSQI评分、改良kupperman评分、中医证候评分均无统计学差异（P＞0.05），具有可比性。　　2．临床疗效比较：治疗组（90.3%）与对照组（80.0%）总有效率差异无统计学意义（P＞0.05），提示疗效相当；治疗组愈显率（45.2%）高于对照组（20.0%），差异有统计学意义（P＜0.05）。　　3．PSQI评分比较：组内比较两组各项因子评分治疗后均有下降，差异有统计学意义（P＜0.05），提示两组均可以改善相关症状；组间比较治疗组改善总分及睡眠质量、日间功能障碍优于对照组，差异有统计学意义（P＜0.05）。　　4.改良kupperman评分比较：组内比较两组多数症状治疗后均有改善，仅对照组感觉障碍、皮肤蚁走感治疗前后差异无统计学意义（P＞0.05）；组间比较治疗组改善总分和潮热出汗、失眠、易激动症状优于对照组（P＜0.05），其余各项两者相当（（P＞0.05）。　　5.中医证候评分比较：组内比较两组治疗后均有下降，组间比较治疗组改善中医证候优于对照组，差异有统计学意义（P＜0.05）。　　6.随访时PSQI总分比较：组内比较，两组随访时较治疗前均有下降，差异有统计学意义（P＜0.05）；组间比较治疗组优于对照组，差异有统计学意义（P＜0.05），提示治疗组长期疗效更佳。　　结论：　　通元理论指导下艾灸百会、涌泉结合针刺和艾司唑仑治疗阴虚火旺证围绝经期失眠均有疗效，但无论是改善睡眠还是围绝经期症状和阴虚火旺证候表现，针灸组均优于西药组，且随访发现针灸组长期疗效更佳，因此艾灸百会、涌泉结合针刺治疗值得临床推广。
%U https://d.wanfangdata.com.cn/thesis/ChJUaGVzaXNOZXdTMjAyNDAxMDkSCUQwMzIyMzk4MxoId3NodGU0Nm0%3D
%W 北京万方数据股份有限公司

%0 Journal Article
%A 关慧泉
%A 刘宇
%H GUAN Huiquan
%H LIU Yu
%+ 北京市宣武中医医院
%+ 北京中医药大学附属护国寺中医医院
%T 安神促眠方联合调督安神针法对围绝经期心肾不交型失眠的改善及性激素水平的影响
%J 河北中医
%J Hebei Journal of Traditional Chinese Medicine
%@ 1002-2619
%G chi
%D 2019
%N 1
%V 41
%P 21-25
%K 入睡和睡眠障碍; 围绝经期; 心肾不交; 针刺疗法; 中药疗法
%X 目的 观察安神促眠方联合调督安神针法对围绝经期心肾不交型失眠的改善及性激素水平的影响.方法 将94例围绝经期心肾不交型失眠患者按照随机数字表法分为2组.对照组47例予安神促眠方治疗,治疗组47例在对照组治疗基础上加调督安神针法治疗.2组均治疗4周后统计疗效,比较2组治疗前后匹兹堡睡眠质量指数(PSQI)评分、围绝经期综合征生活质量评定量表(MENQOL)评分、中医证候评分及血清雌二醇(E2)、卵泡刺激素(FSH)、黄体生成激素(LH)水平变化.结果 治疗组总有效率89.36％,对照组总有效率72.34％,治疗组总有效率高于对照组(P ＜0.05).治疗后,2组PSQI各项评分及总分均较本组治疗前降低(P ＜0.05),且治疗组睡眠质量、睡眠时间、睡眠障碍、日间功能评分及总分均低于对照组治疗后(P ＜0.05).2组治疗后MENQOL评分及中医证候评分均较本组治疗前降低(P ＜0.05),且治疗组低于对照组(P ＜0.05).2组治疗后E2水平均较本组治疗前升高(P ＜0.05),FSH和LH水平降低(P ＜0.05),且治疗组E2水平高于对照组(P ＜0.05),FSH和LH水平低于对照组(P ＜0.05).结论 安神促眠方联合调督安神针法治疗围绝经期心肾不交型失眠疗效显著,可调节激素水平,改善失眠症状,提高患者生活质量.
%U https://d.wanfangdata.com.cn/periodical/ChlQZXJpb2RpY2FsQ0hJTmV3UzIwMjMxMjI2Eg1oYnp5MjAxOTAxMDA1Ggh3c2h0ZTQ2bQ%3D%3D
%R 10.3969/j.issn.1002-2619.2019.01.005
%W 北京万方数据股份有限公司
基金项目:2015YS001183:北京市科学技术研究与发展计划项目

%0 Thesis
%A 靳丹丹
%Y [周建伟]
%T “四花穴”针刺治疗围绝经期综合征潮热的临床疗效观察
%I 成都中医药大学
%9 硕士
%G chi
%D 2020
%K 针刺; 四花穴; 围绝经期综合征; 潮热; 临床疗效
%X 目的：　　比较“四花穴”针刺与常规选穴针刺对围绝经期综合征(perimenopausal syndrome，PMS)患者潮热症状的疗效差异，验证四花穴对潮热症状的治疗作用，为PMS潮热患者临床选穴方案的优化提供参考。　　方法：　　本研究将86例合格的PMS潮热患者，按照随机数字表法随机分为试验组(四花穴组)和对照组(常规选穴组)。根据不同的选穴理论，试验组选穴为四花穴(膈俞和胆俞)，对照组选穴为关元、三阴交、子宫、太溪，均采用普通针刺治疗。两组均为每周治疗3次，4周为1个疗程，共治疗2个疗程。以平均烘热积分、绝经症状评分量表(menopause rating scale，MRS)(去“烘热出汗”条目)、围绝经期生存质量量表(menopause-specific quality of life questionnaire，MENQOL)以及性激素中的雌二醇(estradiol，E2)、卵泡刺激素(follicle stimulating hormone， FSH)和黄体生成素(luteinizing hormone，LH)为指标，综合评价患者潮热症状、PMS其他症状、生存质量和性激素的改善情况。　　结果：　　1.基线情况：两组受试者在年龄、病程、身高、体重、平均烘热积分、MRS、MENQOL、性激素方面基线一致。　　2.治疗结果：　　(1)平均烘热积分：两组平均烘热积分与治疗前相比均明显降低，差异有统计学意义(P＜0.05)；治疗后，试验组平均烘热积分为4.31±2.71，对照组为6.13±3.26，试验组平均烘热积分明显低于对照组(P＜0.05)。　　(2)MRS和MENQOL：两组MRS和MENQOL与治疗前相比均降低，差异有统计学意义(P＜0.05)，其中，两组心脏不适、睡眠障碍、情绪抑郁、紧张易怒、焦虑烦躁、记忆力下降、性欲减退、阴道干涩这8项评分较治疗前降低(P＜0.05)，关节肌肉症状和泌尿系统症状评分与治疗前相比无显著性差异(P＞0.05)；治疗后组间比较中，两组MENQOL总分、MRS总分及其各项均未见显　　著性差异(P＞0.05)。　　(3)性激素(E2、FSH、LH)：两组受试者性激素E2、FSH、LH与治疗前相比差异均无统计学意义，但两组治疗后E2有升高趋势，FSH和LH有降低趋势；两组性激素组间比较无显著性差异(P＞0.05)。　　结论：　　1.“四花穴”针刺和常规选穴针刺治疗PMS潮热均有效。　　2.“四花穴”针刺对PMS潮热症状的缓解作用明显优于常规针刺，同时可改善PMS其他症状，提高患者的生存质量。　　3.“四花穴”针刺治疗PMS潮热取穴少，针刺操作简便，值得临床推广和应用。
%U https://d.wanfangdata.com.cn/thesis/ChJUaGVzaXNOZXdTMjAyNDAxMDkSCUQwMjE3NTk0NxoId3NodGU0Nm0%3D
%W 北京万方数据股份有限公司

%0 Journal Article
%A 陈旦
%+ 宁波市中医院
%T 穴位敷贴辅助揿针治疗围绝经期失眠的临床效果
%J 中国妇幼保健
%J Maternal & Child Health Care of China
%@ 1001-4411
%G chi
%D 2022
%N 15
%V 37
%P 2887-2890
%K 穴位敷贴; 揿针; 围绝经期; 失眠; 性激素
%X 目的 探究穴位敷贴辅助揿针治疗围绝经期失眠的临床效果,为临床上围绝经期失眠的治疗提供参考.方法 选取2018年12月—2019年12月宁波市中医院收治的围绝经期失眠患者94例为研究对象,按照完全随机法分为对照组和联合组,每组各47例患者.两组患者均行常规基础治疗,对照组患者采用揿针治疗,联合组患者采用穴位敷贴辅助揿针治疗.对比两组患者性激素水平、睡眠质量、中医症候评分及治疗效果.采用化学发光法检测黄体生成素(LH)、血清雌二醇(E2)水平;采用实验法检测睡眠剥夺(SD)、慢波睡眠(SWS);采用酶联免疫吸附试验法检测血清中神经元特异性烯醇化酶(NE)、蛋白激酶C(PKC)及脑源性神经营养因子(BDNF)水平;采用睡眠量表评分(RCSQ评分)、睡眠质量评分(PSQI评分)检测患者睡眠质量;并评价两组患者中医症候积分和临床疗效.结果 治疗前,两组患者LH、E2水平比较,差异均无统计学意义(均P＞0.05);治疗后,联合组患者LH水平[(16.34±5.81)U/L]显著低于对照组患者[(20.14+10.32)U/L],E2水平[(24.65±9.09)U/L]显著高于对照组患者[(20.12±7.52)U/L],差异均有统计学意义(t=2.200、2.632,均P＜0.05).治疗前,两组患者各中医症候评分比较,差异均无统计学意义(均P＞0.05);治疗后,联合组患者各中医症候评分均显著低于对照组患者,差异均有统计学意义(均P＜0.05).治疗前,两组患者SD和SWS水平比较,差异均无统计学意义(均P＞0.05);治疗后,联合组患者SD和SWS水平[(13.52±3.66)、(12.27±6.58)]均显著低于对照组患者[(18.35±5.43)、(15.96±10.21)],差异均有统计学意义(t=5.057、2.083,均P＜0.05).治疗前,两组患者NE、PKC及BDNF水平比较,差异均无统计学意义(均P＞0.05);治疗后,联合组患者BDNF水平显著高于对照组患者,NE、PKC水平均显著低于对照组患者,差异均有统计学意义(均P＜0.05).治疗前,两组患者RCSQ和PSQI评分比较,差异均无统计学意义(均P＞0.05);治疗后,联合组患者 RCSQ 和 PSQI 评分[(1.21±0.25)分、(1.03±0.16)分]均显著低于对照组[(2.45±1.38)分、(2.82±1.05)分],差异均有统计学意义(t=6.061、11.550,均P＜0.05).联合组患者治疗总有效率(97.87％)显著高于对照组(80.85％),差异有统计学意义(x2=7.161,P＜0.05).结论 穴位敷贴辅助揿针治疗可显著改善围绝经期失眠患者的失眠症状,提高患者睡眠质量,效果较为理想.
%U https://d.wanfangdata.com.cn/periodical/ChlQZXJpb2RpY2FsQ0hJTmV3UzIwMjMxMjI2Eg96Z2Z5YmoyMDIyMTUwNDcaCHdzaHRlNDZt
%R 10.19829/j.zgfybj.issn.1001-4411.2022.15.047
%W 北京万方数据股份有限公司
基金项目:

%0 Journal Article
%A 王晓宇
%H WANG Xiaoyu
%+ 南阳市中心医院针灸科
%T 耳穴揿针联合穴位贴敷治疗围绝经期失眠心肾不交证52例临床观察
%J 甘肃中医药大学学报
%J Journal of Gansu University of Chinese Medicine
%@ 1003-8450
%G chi
%D 2023
%N 4
%V 40
%P 60-63
%K 围绝经期失眠; 心肾不交证; 耳穴揿针; 穴位贴敷; 临床疗效
%X 目的 观察耳穴揿针联合穴位贴敷治疗围绝经期失眠心肾不交证的临床疗效.方法 将104例围绝经期失眠心肾不交证患者采用随机数字表法分为对照组和治疗组,各52例.对照组选取涌泉、神阙、足三里穴进行穴位贴敷,每次贴敷3～5 h;治疗组在对照组治疗方法的基础上给予耳穴揿针,以心、神门穴为主穴,三焦、交感为配穴.2组均隔日治疗1次,7次为1个疗程,共治疗3个疗程.治疗3个疗程后比较2组的临床疗效,以及治疗前后匹兹堡睡眠质量指数量表(PSQI)评分、Kupperman index(KI)量表评分、焦虑自评量表(SAS)评分和抑郁自评量表(SDS)评分.结果 治疗组总有效率为98.08％(51/52),对照组为86.54％(45/52),2组比较差异有统计学意义(P＜0.05);治疗后2组PSQI、KI、SAS及SDS评分均明显降低,与同组治疗前比较差异有统计学意义(P＜0.05或P＜0.01),且治疗组降低更明显,与对照组治疗后比较差异均有统计学意义(P＜0.05).结论 耳穴揿针联合穴位贴敷可以改善围绝经期失眠心肾不交证患者的临床症状,提高睡眠质量,缓解焦虑与抑郁.
%U https://d.wanfangdata.com.cn/periodical/ChlQZXJpb2RpY2FsQ0hJTmV3UzIwMjMxMjI2EhFnc3p5eHl4YjIwMjMwNDAxMxoId3NodGU0Nm0%3D
%R 10.16841/j.issn1003-8450.2023.04.12
%W 北京万方数据股份有限公司
基金项目:

%0 Journal Article
%A 卢晔
%+ 银川市中医医院
%T 调任通督针刺法联合加味柴胡加龙骨牡蛎汤治疗围绝经期失眠的疗效观察
%J 母婴世界
%J Chinese Baby
%@ 1671-2242
%G chi
%D 2020
%N 20
%V
%P 31
%K 围绝经期失眠; 中医; 加味柴胡加龙骨牡蛎汤; 调任通督针刺法
%X 目的:分析在围绝经期失眠患者治疗中通过联合应用调任通督针刺法与加味柴胡加龙骨牡蛎汤的治疗效果.方法:对照组患者应用加味柴胡加龙骨牡蛎汤进行内服治疗,同期观察组在此治疗基础上增加调任通督针刺法治疗.结果:观察组总有效率93.33％,对照组60.00％,且P<0.05;治疗前2组患者的PSQI量表评分较高P>0.05,治疗后观察组的PSQI量表评分低于对照组,P<0.05.结论:对于围绝经期失眠患者联合应用调任通督针刺法与加味柴胡加龙骨牡蛎汤可有效改善睡眠质量并提升疗效.
%U https://d.wanfangdata.com.cn/periodical/ChlQZXJpb2RpY2FsQ0hJTmV3UzIwMjMxMjI2Eg1teXNqMjAyMDIwMDI2Ggh3c2h0ZTQ2bQ%3D%3D
%R
%W 北京万方数据股份有限公司
基金项目:

%0 Journal Article
%A 陈秀玲
%A 徐凯
%A 秦小红
%H CHEN Xiu-ling
%H XU Kai
%H QIN Xiao-hong
%+ 中医药大学第三附属医院
%+ 广东省第二中医院
%T 电针治疗女性围绝经期失眠症疗效观察
%J 上海针灸杂志
%J SHANGHAI JOURNAL OF ACUPUNCTURE AND MOXIBUSTION
%@ 1005-0957
%G chi
%D 2011
%N 6
%V 30
%P 366-367
%K 电针; 更年期综合征; 失眠症; 围绝经期综合征
%X 目的 观察电针治疗女性围绝经期失眠症的临床疗效.方法 采用简单随机对照方法,将符合纳入标准的70例患者分为两组,治疗组38例给予电针治疗,每次30 min;对照组32例给予阿普唑仑口服治疗,每次0.4 mg,睡前服.结果 治疗组的疗效明显优于对照组(P<0.05).结论 电针治疗女性围绝经期失眠症是一种简廉有效的治疗方法.
%U https://d.wanfangdata.com.cn/periodical/ChlQZXJpb2RpY2FsQ0hJTmV3UzIwMjMxMjI2Eg9zaHpqenoyMDExMDYwMDYaCHdzaHRlNDZt
%R 10.3969/j.issn.1005-0957.2011.06.366
%W 北京万方数据股份有限公司
基金项目:

%0 Journal Article
%A 朱桂玲
%H ZHU Gui-ling
%+ 山东省荣成市中医院
%T 针刺治疗女性围绝经期失眠症疗效观察
%J 上海针灸杂志
%J SHANGHAI JOURNAL OF ACUPUNCTURE AND MOXIBUSTION
%@ 1005-0957
%G chi
%D 2011
%N 6
%V 30
%P 368-369
%K 针刺; 更年期综合征; 失眠症; 辨证分型; 围绝经期综合征
%X 目的 观察针刺治疗女性围绝经期失眠症疗效.方法 将60例围绝经期失眠症患者随机分为治疗组和对照组各30例,治疗组采用针刺治疗,对照组采用口服安眠药,比较两组疗效.结果 治疗组总有效率为100.0%,对照组为83.3%,治疗组总有效率明显优于对照组(P<0.05).结论 针刺治疗女性围绝经期失眠症疗效满意.
%U https://d.wanfangdata.com.cn/periodical/ChlQZXJpb2RpY2FsQ0hJTmV3UzIwMjMxMjI2Eg9zaHpqenoyMDExMDYwMDcaCHdzaHRlNDZt
%R 10.3969/j.issn.1005-0957.2011.06.368
%W 北京万方数据股份有限公司
基金项目:

%0 Journal Article
%A 杜津莉
%A 樊炜骏
%A 杜洪娟
%H DU Jinli
%H FAN Weijun
%H DU Hongjuan
%+ 中医药大学第一附属医院
%+ 中医药大学第一附属医院
%T 靳三针结合加味乌梅丸治疗围绝经期失眠的临床观察
%J 中国药房
%J China Pharmacy
%@ 1001-0408
%G chi
%D 2017
%N 8
%V 28
%P 1104-1107
%K 靳三针; 加味乌梅丸; 艾司唑伦; 失眠; 围绝经期; 生活质量
%X 目的:观察靳三针联合加味乌梅丸治疗围绝经期失眠的效果及安全性.方法:选取我院2015年10月-2016年3月就诊的围绝经期失眠患者165例.按照随机数字表法分为A组(n=41)、B组(n=41)、C组(n=41)和D组(n=42).A组患者给予艾司唑仑片1 mg,qd;B组患者采用靳三针疗法30 min/次,qd;C组患者给予加味乌梅丸1丸,于早晚餐后温服;D组患者采用靳三针结合加味乌梅丸治疗(方法同B、C组).4组患者均治疗4周.观察4组患者治疗前后的匹茨堡睡眠质量指数量表(PSQI)评分、改艮Kupperman评分、生活质量评分,血清雌二醇(E2)、卵泡刺激素(FSH)水平,并记录不良反应发生情况.结果:治疗前,上述评分和指标比较,差异均无统计学意义(P＞0.05).治疗后,4组患者PSQI评分、改良Kupperman评分均较治疗前明显降低,且B、C、D组患者明显低于A组,D组患者明显低于B、C组,差异均有统计学意义(P＜0.05);4组患者生活质量评分均较治疗前明显升高,且B、C、D组患者明显高于A组,D组患者明显高于B、C组,差异均有统计学意义(P＜0.05);B、C、D组患者的E2水平均较治疗前及A组同期明显升高,FSH水平明显降低,且D组患者改善程度明显优于B、C组,差异均有统计学意义(P＜0.05).A组患者不良反应发生率明显高于B、C、D组,差异有显著统计学意义(P＜0.01);但B、C、D组患者不良反应发生率比较,差异无统计学差异(P＞0.05).结论:靳三针结合加味乌梅丸治疗围绝经期失眠患者效果较好,且安全性高.
%U https://d.wanfangdata.com.cn/periodical/ChlQZXJpb2RpY2FsQ0hJTmV3UzIwMjMxMjI2Eg16Z3lmMjAxNzA4MDI3Ggh3c2h0ZTQ2bQ%3D%3D
%R 10.6039/j.issn.1001-0408.2017.08.27
%W 北京万方数据股份有限公司
基金项目:

%0 Journal Article
%A 莫仁姣
%A 彭青
%A 龙安国
%H MO Ren-jiao
%H PENG Qing
%H LONG An-guo
%+ 湖南中医药大学
%+ 湖南中医药大学附属常德医院
%T 皮肤针联合针刺治疗围绝经期睡眠障碍临床观察
%J 山西中医
%J Shanxi Journal of Traditional Chinese Medicine
%@ 1000-7156
%G chi
%D 2020
%N 1
%V 36
%P 27-28,35
%K 围绝经期综合征; 睡眠障碍; 针刺疗法; 皮肤针
%X 目的:观察皮肤针联合针刺治疗围绝经期睡眠障碍的临床疗效.方法:选取围绝经期睡眠障碍患者62例,按随机数字表法将其分为两组各31例,观察组采用皮肤针联合针刺治疗,对照组口服谷维素片治疗,比较两组治疗前后的匹兹堡睡眠质量指数量表(PSQI)评分、汉密尔顿抑郁量表(HAMD)评分及总有效率,并观察两组的不良反应发生情况.结果:两组治疗后PSQI评分和HAMD评分均有下降,且观察组均优于对照组(P＜0.05);观察组总有效率均高于对照组总有效率,两组比较差异有统计学意义(P＜0.05).结论:皮肤针联合针刺治疗围绝经期睡眠障碍疗效优于谷维素片,能够明显改善临床症状.
%U https://d.wanfangdata.com.cn/periodical/ChlQZXJpb2RpY2FsQ0hJTmV3UzIwMjMxMjI2Eg1zeHp5MjAyMDAxMDEyGgh3c2h0ZTQ2bQ%3D%3D
%R 10.3969/j.issn.1000-7156.2020.01.012
%W 北京万方数据股份有限公司
基金项目:

%0 Journal Article
%A 廖婵
%A 张聪
%+ 江西省萍乡市人民医院
%+ 江西省萍乡市人民医院
%T 中药膏方联合高压电位治疗女性围绝经期和绝经后重度睡眠障碍的疗效观察
%J 当代医学
%J Contemporary Medicine
%@ 1009-4393
%G chi
%D 2020
%N 18
%V 26
%P 134-135
%K 围绝经期; 重度睡眠障碍; 中药膏方; 高压电位
%X 目的 观察中药膏方联合高压电位治疗女性围绝经期和绝经后重度睡眠障碍的临床疗效.方法 选取2017年6月至2019年6月本科收治的80例围绝经期和绝经后有重度睡眠障碍患者,随机分为两组,各40例.对照组予以常规针灸治疗,治疗组在对照组基础上予以安神膏和高压电位治疗,两组均治疗4周,比较两组疗效及治疗前后睡眠情况(PSQI评分).结果 治疗4周后,两组PSQI评分均降低,治疗组总有效率为87.5％,对照组总有效率为77.5％,两组比较差异有统计学意义(P<0.05).结论 中药膏方结合高压电位疗法治疗围绝经期及绝经后妇女的睡眠障碍疗效较好,可改善重度失眠患者的睡眠质量,具有安全性高、不良反应少等优点,值得临床推广.
%U https://d.wanfangdata.com.cn/periodical/ChlQZXJpb2RpY2FsQ0hJTmV3UzIwMjMxMjI2Eg1kZHl4MjAyMDE4MDUyGgh3c2h0ZTQ2bQ%3D%3D
%R 10.3969/j.issn.1009-4393.2020.18.052
%W 北京万方数据股份有限公司
基金项目:

%0 Thesis
%A 陈清
%Y [王洪彬, 马占学]
%T 调体治疗阳虚质围绝经期综合征患者的临床疗效观察
%I 华北理工大学
%9 硕士
%G chi
%D 2020
%K 调体治疗; 围绝经期综合征; 阳虚质
%X 目的通过比较调体治疗与辨证治疗阳虚质围绝经期综合征，观察评价调体治疗的临床疗效，明确调体治疗本病的效果，为从不同体质治疗围绝经期综合征提供依据。　　方法选取75例就诊时间在2018年12月-2019年12月，来自保定市第一中医院妇科、针灸科门诊及病房阳虚质围绝经期综合征女性患者，按照随机数字表法进行随机分组，对照组37例，试验组38例。试验组从辨识体质的角度出发，通过用隔姜灸联合针刺调理体质进行治疗；对照组则运用常规辨证的针刺治疗方法。两组均每天治疗1次，连续6天，第7天休息，治疗4周为一疗程，共3个疗程。观察治疗前后中医证候评分、阳虚质转化分、Kupperman评分、Greene评分(心理症状P评分、躯体症状S评分、血管舒缩症状V评分、抑郁症状D评分、性S评分)、激素水平、安全性指标等情况。　　结果1临床疗效：试验组与对照组临床疗效比较无差异性(P＜0.05)；2试验组与对照组均可改善阳虚体质积分(P＜0.05)，试验组改善阳虚质积分优于对照组(P＜0.05)；并且试验组每个证型阳虚质评分改善情况均优于对照组(P＜0.05)；3试验组和对照组均能改善肾阴虚证、肾阳虚证、肾阴阳两虚证的中医证候积分，两组在各证型的改善情况上无差异(P＞0.05)；4试验组和对照组均能改善心悸、心慌、失眠多梦、烘热汗出、烦躁易怒、潮热面红、眩晕耳鸣、腰背酸楚、面浮肢肿、皮肤蚁行感、情志不宁、尿频尿急等围绝经期综合征的临床症状。并且试验组在腰背酸楚、面浮肢肿、尿频尿急三方面优于对照组，具有统计学差异(P＜0.05)。在改善心悸、心慌、失眠多梦、烘热汗出、烦躁易怒、潮热面红、眩晕耳鸣、皮肤蚁行感、情志不宁上，两组无差异(P＞0.05)；5试验组与对照组均能改善Kupperman评分，Green评分(心理症状P评分、躯体症状S评分、血管舒缩症状V评分、抑郁症状D评分、性S评分)，并且两组间的疗效相当(P＞0.05)；其中试验组与对照组不同证型的Kupperman及Green评分改善情况比较，疗效相当(P＞0.05)。6研究中选取的患者以兼夹体质为主，其中兼夹气郁质人数最多，其次是阴虚质、气虚质、痰湿质、湿热质、血瘀质；7试验组与对照组均可改善激素水平，且试验组优于对照组(P＜0.05)；8研究过程中，患者未出现不良反应，无烫伤发生。　　结论1从辨识体质角度出发，调节阳虚体质治疗阳虚质围绝经期综合征，不仅可以改善阳虚质状态，还可以改善围绝经期综合征相关临床症状，临床疗效明确。　　2调体治疗方案，对Kupperman评分，Greene各项评分(心理症状P评分、躯体症状S评分、血管舒缩症状V评分、抑郁症状D评分、性S评分)、激素水平改善均有治疗效果。
%U https://d.wanfangdata.com.cn/thesis/ChJUaGVzaXNOZXdTMjAyNDAxMDkSCUQwMjE1NTQzNhoId3NodGU0Nm0%3D
%W 北京万方数据股份有限公司

%0 Thesis
%A 肖敏
%Y [梁凤霞]
%T “双固一通”针刺联合易筋经功法治疗更年期综合征临床研究
%I 湖北中医药大学
%9 硕士
%G chi
%D 2022
%K 更年期综合征; 双固一通针法; 易筋经功法; 临床疗效
%X 目的：　　观察“双固一通”针刺法与“双固一通”针刺法联合易筋经功法治疗更年期综合征（perimenopausal syndrome，PMS）的临床疗效，肯定“双固一通”针刺联合易筋经功法治疗更年期综合征的疗效优势，为丰富更年期综合征治疗手段和治疗方案提供新思路。　　方法：　　将34例符合纳入标准的更年期综合征患者随机分为针刺组和针刺联合易筋经组，每组17例患者。针刺组采用“双固一通”针刺法治疗，取足三里（双侧）、关元、三阴交（双侧）、太溪（双侧）、神门（双侧）、太冲（双侧）为主穴，依患者证型分型辨证配穴，肾阴虚证主穴增加阴谷、照海；肾阳虚证主穴增加命门、至阳；肝阳上亢证主穴＋肝俞、行间；痰气郁结加阴陵泉、丰隆；证型分型不典型者以主穴治疗再随患者症状加减（随症加减：潮热、盗汗增加复溜、合谷；失眠增加百会、申脉）；每周治疗3次，4周为1疗程，共治疗2个疗程；针刺联合易筋经组在“双固一通”针刺的基础上联合易筋经功法锻炼治疗，每周锻炼至少3次，每次40分钟左右，4周治疗结束为1个治疗周期，共治疗2个疗程。并在入组前及治疗8周后记录两组改良Kupperman评分（the modified Kupperman Index score，简称改良KI评分），围绝经期生存质量(MENQOL)量表评分、匹兹堡睡眠质量(PSQI)量表评分、血清促卵泡生成素（Follicle stimulating hormone，FSH）水平在患者入组及出组时间做两次实验室检测并记录结果。　　结果：　　1.改良KI评分比较：两组患者改良KI评分均在8周的治疗结束后较前下降，差异具有统计学意义（P＜0.05）。　　2.两组患者各症状评分在8周的治疗结束后均较前下降，差异具有统计学意义（均P＜0.05）。治疗结束后两组组间比较，针刺联合易筋经组在感觉异常、抑郁疑心、骨关节痛等症状改善程度优于单纯针刺组，差异具有统计学意义（均P＜0.05）。　　3.治疗前后两组患者MENQOL评分比较：两组患者MENQOL评分在8周的治疗结束后均较前下降，差异具有统计学意义（P＜0.05）。针刺联合易筋经组的患者MENQOL评分在8周治疗结束后优于单纯针刺组（P＜0.05），提示两组治疗疗效有差异，且两组患者MENQOL各维度因子在治疗8周后进行组间比较，在心理维度及生理维度评分比较时，均P＜0.05，说明两种疗法在改善患者心理维度及生理维度的相关症状方面有明显统计学差异。　　4.治疗前后两组患者PSQI评分比较：两组患者PSQI评分在8周的治疗结束后均较治前下降，差异具有统计学意义（P＜0.05）。两组组间比较，针刺联合易筋经功法锻炼治疗患者PSQI评分与单纯针刺患者治疗结束后（P＞0.05），提示两组治疗疗效差异无统计学意义，两组在日间功能因子评分上，P＜0.05，具有统计学差异，提示针刺联合易筋经组患者在改善日间功能上优于针刺组。　　5.治疗前后两组患者血清性激素FSH水平比较：两组患者血清FSH水平在治疗结束后与治疗前无明显差异（均P＞0.05）。　　6.综合疗效比较：根据KI评分，针刺联合易筋经组总有效率为93.33%，针刺组总有效率为86.67%，差异有统计学意义(P＜0.05)，说明针刺联合易筋经功法组的临床疗效优于单纯针刺组。　　7.两组治疗过程中不良反应比较：单纯针刺组1例患者出现轻度皮下瘀血，总不良反应发生率为6.67%；针刺联合易筋经组治疗过程中1例患者出现轻度皮下瘀血，总不良反应发生率为6.67%。两组总不良反应发生情况比较无明显统计学差异（P＞0.05）。　　结论：　　1.“双固一通”针刺法与“双固一通”针刺联合易筋经功法锻炼治疗均对更年期综合征疗效确切。　　2.“双固一通”针刺联合易筋经组较单纯“双固一通”针刺治疗在情绪障碍及肌肉骨关节疼痛、疲乏等症状上疗效更好。　　3.“双固一通”针刺联合易筋经组综合疗效更佳，具有较好的远期疗效。　　4.“双固一通”针刺法与“双固一通”针刺联合易筋经功法锻炼治疗更年期综合征不良反应少，安全性高。
%U https://d.wanfangdata.com.cn/thesis/ChJUaGVzaXNOZXdTMjAyNDAxMDkSCUQwMjY4ODcxNhoId3NodGU0Nm0%3D
%W 北京万方数据股份有限公司

%0 Thesis
%A 彭延辉
%Y [韦丹]
%T 基于真实世界针刺治疗尿失禁的疗效评价：病例注册登记研究
%I 湖北中医药大学
%9 硕士
%G chi
%D 2022
%K 尿失禁; 针刺疗法; 疗效评价; 安全性
%X 研究目的：　　通过真实世界下的病例注册登记研究方法，规范化收集、整理真实世界中以针刺为主要治疗方法治疗尿失禁（Urinary Incontinence,UI）的真实临床诊疗数据，分析UI患者的流行病学及临床特征，并运用相关统计学方法挖掘UI的相关风险因素和保护因素，观察治疗方案的疗效及安全性，评估针刺治疗方案对UI预后转归及患者生活质量的影响。　　研究方法：　　本研究采用了基于真实世界的前瞻性、观察性病例注册登记研究设计，因条件受限暂时以经标准化设计的纸质病例报告表（CRF表）为数据采集工具，同时建立标准的注册登记操作规范，采集UI患者的基本信息及不同的诊疗方案数据。　　本研究临床针刺治疗方案以调神七针法、膀胱五针法联合电针、温肾八针法联合电针为主。男性患者针刺治疗方案为调神七针法+膀胱五针法联合电针，女性患者针刺治疗方案为调神七针法+温肾八针法联合电针。临床治疗以本针刺治疗方案为基本方案，治疗时临床医师可根据患者病情及意愿选用其他治疗方案进行配合，如：温阳益肾灸、温阳益肾穴位敷贴、辨证中药方剂、耳穴压豆、古本易筋经十二势导引功法等，其中导引功法依据患者兴趣爱好及意愿进行教学，每位患者在治疗前皆进行健康宣教。　　在数据管理方面，由经过统一培训的医师或研究生进行采集、填写，并由专人负责收纳保管以及整理，以确保数据采集的完整性和准确性。本研究的数据统计主要采用描述性统计、分层分析、相关性分析、多因素回归分析、Logistic回归分析等统计方法，探究各因素对UI的影响以及针刺治疗效应。　　研究结果：　　（1）完成情况　　本研究共入组受试者68例，最终完成63例，脱落5例。　　（2）人口学特征分布　　本研究完成入组的68例受试者中，男性6例（8.8%），女性62例（91.2%）；年龄55.34±7.61岁；BMI24.44±2.97；腹围85.34±8.55cm；职业中离退休状态占比最大，为42例（61.8%），其他类型占比均较少；教育背景基本为研究生学历以下，大学学历合计为46例（67.7%）。　　（3）临床特征分布　　在68例受试者中，大部分受试者病程在10年以下，均数为7.42年，最短为3天，最长为27年；在1h尿垫试验中，漏尿量在10-49g的重度UI患者有49例（72.1%）。UI分型则是以压力性和混合型占绝大多数。2/3的受试者至少经历过1-2次手术；有吸烟及饮酒史的受试者占比较少；62例女性受试者皆有生育经历，初次生育年龄25.32±2.27，其中56例受试者为经阴道顺产1次，2例有2次顺产史，62例中有11例为剖腹产，77.4%的受试者有流产情况；24.2%的受试者已绝经；超一半以上的受试者有盆腔坠胀感（33,48.5%）及慢性便秘（44,64.7%）的情况。残余尿量测定结果显示为12.25±15.11。在UI发病后仅有1/3的受试者寻求过治疗，其中对针灸治疗的满意度较高。　　（4）治疗方案选择及分组结果　　63例受试者根据治疗方案的选择情况分为以下2组：将单纯采用针刺治疗方案的22例受试者作为单纯针刺组，另外41例选择2种及以上治疗方案的受试者作为综合治疗组，两组性别、年龄、身高、体重、BMI、腹围、病程经统计学检验，组间差异均无统计学意义，具有可比性。　　（5）相关性分析结果　　以年龄、BMI、腹围、病程、漏尿量等数据作为变量进行Pearson线性相关性分析，结果显示BMI与1h尿垫试验结果相关系数r=0.25（P＜0.05），两者存在相关性较弱的正相关关系。以年龄分组、肥胖分组、腹围分组、1h尿垫试验漏尿量分度等数据作为变量进行Spearman秩相关性分析，结果显示吸烟史、饮酒史及盆腔坠胀感与尿垫分度相关系数分别为r=0.25（P＜0.05）、r=0.39（P＜0.01）、r=0.37（P＜0.01），表明两者存在一定的的正相关关系，其中饮酒史、盆腔坠胀感与1h尿垫试验漏尿量分度的正相关性可以达到中等强度，此外盆腔坠胀感与慢性便秘之间的相关性也达到中等强度的正相关性，r=0.53（P＜0.01）。　　（6）回归分析结果　　以1h尿垫试验漏尿量分度为因变量，饮酒史、生育年龄、盆腔坠胀感作为自变量进行有序多因素Logistic回归分析，结果显示饮酒史（否-是），回归系数值为-4.476，并且呈现0.01水平的显著性（Z=-2.83,P=0.005＜0.01），OR=0.0114（CI0.000441-0.263）；生育年龄水平，回归系数值为-0.335，Z=-2.20,P=0.028＜0.05，OR=0.7154（CI0.520-0.952）；盆腔坠胀感（否-是），回归系数值为2.427，Z=2.88,P=0.004＜0.01，OR=11.3285（CI2.573-81.098）。　　（7）针刺对3日膀胱日记卡UI总次数的影响　　两组受试者采集了在治疗前（筛选期）、治疗6次后、治疗12次后以及随访期4个时间点的3日膀胱日记卡数据，并对发生尿失禁的总次数进行统计，单纯针刺组及综合治疗组在研究开始后4个时间点的UI总次数分别为7.00±5.04、5.86±3.18、3.82±3.52、3.18±2.15和7.41±4.71、4.39±3.77、1.59±1.45、1.32±1.13；两组组内4个时间点两两比较，除综合治疗组的治疗12次后与随访期之间的总次数差异无统计学意义（P=0.102＞0.05）之外，其余不同时点之间总次数差异均有统计学意义（P＜0.05）；组间对比：治疗前时点，两组之间差异无统计学意义（P=0.746＞0.05），具有可比性；治疗6次后时点，两组之间差异无统计学意义（P=0.125＞0.05）；治疗12次后和随访期时点，两组之间差异有统计学意义（P＜0.01）。　　（8）针刺对1h尿垫试验漏尿量的影响　　将单纯针刺治疗组和综合治疗组治疗前和治疗12次后的1h尿垫试验漏尿量分别进行组内比较，结果显示两组治疗后漏尿量明显较治疗前减少，且前后减少量的差异具有显著的统计学意义（P＜0.01）；但是综合治疗比单纯针刺治疗改善的幅度更大，并且经组间比较，治疗前两者差异无统计学意义（P＞0.05），治疗后两者差异具有统计学意义（P＜0.05）。　　（9）针刺对尿失禁问卷简表总评分的影响　　两组在研究开始后分别在治疗前（筛选期）、治疗12次后、随访期3个时间节点记录国际尿失禁咨询委员会尿失禁问卷简表（ICIQ-UI SF）的总评分，单纯针刺治疗组依次为11.23±2.27、7.82±4.31、6.41±2.04，综合治疗组依次为12.24±3.04、6.24±4.03、5.68±3.63；两组组内治疗后与治疗前、随访期与治疗前、随访期与治疗后的总评分变化差异具有统计学意义（P＜0.05）；治疗前两组组间比较，总评分差异无统计学意义（P=0.174＞0.05），具有可比性；同时治疗后与随访期的组间比较，F单=2.084（P=0.154＞0.05），F综=0.750（P=0.390＞0.05），两组之间的总评分差异无统计学意义。　　（10）针刺对尿失禁生活质量问卷总分的影响　　两组在研究开始后分别在治疗前（筛选期）、治疗12次后、随访期3个时间节点记录尿失禁生活质量问卷（I-QOL）的总分，单纯针刺治疗组依次为51.73±4.32、81.46±2.25、82.46±2.06，综合治疗组依次为53.20±3.17、87.24±1.65、85.15±1.51；两组组内治疗后与治疗前、随访期与治疗前的总分提高差异具有统计学意义（P＜0.05），单纯针刺治疗组在随访期的总分继续增高（P＞0.05），然而综合治疗组的总分却较治疗后有所下降（P＜0.05），但仍要比单纯针刺治疗组高；治疗前两组组间比较，可见两组平均总分为51.73及53.20与标准分100相比明显偏低，且差异无统计学意义（P=0.785＞0.05），具有可比性；治疗后两组总分存在显著性差异（P=0.042＜0.05），且综合治疗组总分更高；在随访期，综合治疗组总分仍较单纯针刺治疗组高，但两组之间的总分差异无统计学意义（P=0.296＞0.05）。　　研究结论:　　（1）从人口学特征分析中，发现患者群体对UI的认知明显不足，就诊率偏低，男性仅有女性的一半；女性在激素水平紊乱的绝经期存在一个患病率迅速爆发的趋势，并且超重的腹围和BMI可能对UI产生重大影响。　　（2）从临床特征分析中，发现UI群体对UI重视程度不够，拖延治疗，导致病程偏长，UI漏尿严重程度偏重，并且普遍存在不认为UI是一种疾病，而是年老的“自然表现”的错误认识。同时手术史、生育史、盆腔坠胀感以及长期便秘均可能在一定程度上导致UI的发生。　　（3）在相关性分析中，BMI、饮酒史、盆腔坠胀感均与UI严重程度（漏尿量）存在正相关关系；在回归性分析中，饮酒史、生育年龄、坠胀感均是加重UI严重程度（漏尿量）的危险因素。　　（4）针刺为主的治疗方案能够显著改善UI的临床症状，提高UI患者的生活及睡眠质量，促进UI患者的心理健康，有较好的远期疗效。
%U https://d.wanfangdata.com.cn/thesis/ChJUaGVzaXNOZXdTMjAyNDAxMDkSCUQwMjY4ODkyORoId3NodGU0Nm0%3D
%W 北京万方数据股份有限公司

%0 Journal Article
%A 陈鹏典
%A 杨卓欣
%A 皮敏
%A 贝剑宏
%A 闫兵
%A 缑燕华
%H CHEN Pengdian
%H YANG Zhuoxin
%H PI Min
%H BEI Jianhong
%H YAN Bing
%H GOU Yanhua
%+ 南方医科大学附属深圳市妇幼保健院
%+ 深圳市中医院
%T 调任通督针法联合膀胱经拔罐治疗围绝经期失眠症的临床观察
%J 中国医药导报
%J China Medical Herald
%@ 1673-7210
%G chi
%D 2017
%N 4
%V 14
%P 70-73
%K 调任通督针法; 拔罐; 膀胱经; 围绝经期失眠
%X 目的 探讨调任通督针法联合膀胱经拔罐治疗围绝经期失眠症的临床疗效.方法 研究对象来源于2014年9月～2015年10月深圳市妇幼保健院中医科和深圳市中医院针灸科符合纳入标准和排除标准的围绝经期失眠症患者,共60例.采用随机数字表法将患者分为调任通督针法联合膀胱经拔罐组(治疗组)和常规体针针刺组(对照组),每组各30例.治疗组以针刺气海、关元、百会、神庭、神门(双)、三阴交(双)为主联合膀胱经拔罐进行治疗,对照组予以常规针刺四神聪、印堂、神门(双)、内关(双)、三阴交(双)为主进行治疗.两组均每次留针30 min,隔日治疗1次,每周治疗3次,总疗程为4周.比较治疗前后两组患者外周血促黄体生成激素(LH)、促卵泡激素(FSH)和雌二醇(E2)水平以及匹兹堡睡眠质量指数(PSQI)的变化,并评估两组的治疗效果.结果 总有效率治疗组为86.67％,而对照组为80.00％,两组比较差异无统计学意义(P＞0.05).两组治疗后其外周血LH和FSH水平与同组治疗前比较,差异具有统计学意义(P＜0.01).组间比较,两组治疗后的外周血LH和FSH水平差异均具有统计学意义(P＜ 0.01,P＜0.05),而E2水平差异无统计学意义(P＞0.05).治疗组治疗后PSQI评分与对照组比较,差异有统计学意义(P＜ 0.01).结论 调任通督针法联合膀胱经拔罐治疗围绝经期失眠症疗效确切,可有效改善患者临床症状评分和性激素水平,提高生活质量,且优于常规针刺治疗.
%U https://d.wanfangdata.com.cn/periodical/ChlQZXJpb2RpY2FsQ0hJTmV3UzIwMjMxMjI2Eg95eWN5engyMDE3MDQwMTkaCHdzaHRlNDZt
%R
%W 北京万方数据股份有限公司
基金项目:CXB201111250113A:深圳市科技研发项目

%0 Journal Article
%A 王勇
%A 严江天
%H WANG Yong
%H YAN Jiangtian
%+ 武汉市蔡甸区人民医院
%+ 湖北中医药大学
%T 针药结合治疗围绝经期肾阴虚型失眠临床研究
%J 针灸临床杂志
%J Journal of Clinical Acupuncture and Moxibustion
%@ 1005-0779
%G chi
%D 2019
%N 6
%V 35
%P 4-7
%K 围绝经期; 失眠; 肾阴虚型; 针药结合
%X 目的:观察针药结合治疗围绝经期肾阴虚型失眠的临床疗效.方法:选择符合研究标准的90例围绝经期肾阴虚型失眠患者,在随机的情况下将其平均分为董氏奇穴组、左归丸组、针药组,董氏奇穴组患者仅提供针刺治疗,左归丸组提供中药方剂左归丸治疗,针药组患者则同时进行董氏奇穴和左归丸治疗,持续治疗1周为1个疗程,连续治疗并观察3个疗程.结果:针药组治疗围绝经期肾阴虚型失眠的总有效率(96.7％)优于董氏奇穴组(86.7％)和左归丸组(80.0％),针药组与董氏奇穴组、左归丸组比较有统计学意义(P＜0.05),董氏奇穴组与左归丸组比较无统计学意义.治疗后3组患者E2上升,FSH、LH下降,但治疗前后无统计学意义.经治疗后3组匹兹堡睡眠质量指数(PSQI)评分均较治疗前明显下降,差异均有统计学意义(P＜0.05),针药组下降更显著,针药组治疗后PSQI与董氏奇穴组、左归丸组比较差异有统计学意义(P＜0.05).结论:针药结合治疗围绝经期肾阴虚型失眠效果优于仅提供董氏奇穴或中药治疗,能更好地提高围绝经期肾阴虚型失眠患者的生活质量.
%U https://d.wanfangdata.com.cn/periodical/ChlQZXJpb2RpY2FsQ0hJTmV3UzIwMjMxMjI2Eg96amxjenoyMDE5MDYwMDMaCHdzaHRlNDZt
%R 10.3969/j.issn.1005-0779.2019.06.003
%W 北京万方数据股份有限公司
基金项目:HBPCIC-2016-003:湖北省协同创新中心项目

%0 Journal Article
%A 牛庆强
%A 雷鹏鹏
%A 乔瑜
%+ 山西中医学院第三中医院
%+ 山西中医药大学
%T 腹针疗法联合针灸治疗围绝经期失眠36例
%J 中国民间疗法
%J China's Naturopathy
%@ 1007-5798
%G chi
%D 2019
%N 18
%V 27
%P 20-22
%K 失眠; 围绝经期; 腹针疗法; 针刺; 艾灸; 神门; 三阴交; 神阙
%X 目的:观察腹针疗法联合针灸治疗围绝经期失眠的临床疗效.方法:36例围绝经期失眠患者采用腹针疗法联合针刺神门、三阴交,艾灸神阙治疗.治疗10 d后,观察临床疗效.结果:36例患者痊愈13例,显效8例,有效15例,无效0例,总有效率为100.00％.结论:腹针疗法联合针刺神门、三阴交,艾灸神阙治疗围绝经期失眠,可有效调节内分泌及自主神经系统,疗效显效,临床易于操作,值得临床推广.
%U https://d.wanfangdata.com.cn/periodical/ChlQZXJpb2RpY2FsQ0hJTmV3UzIwMjMxMjI2Eg96Z21qbGYyMDE5MTgwMTIaCHdzaHRlNDZt
%R 10.19621/j.cnki.11-3555/r.2019.1811
%W 北京万方数据股份有限公司
基金项目:

%0 Thesis
%A 刘婷婷
%Y [宋素英, 赵彦]
%T 归肾丸加减方联合揿针治疗围绝经期综合征肾阴虚型的临床观察
%I 华北理工大学
%9 硕士
%G chi
%D 2019
%K 归肾丸加减方; 揿针治疗; 围绝经期综合征; 肾阴虚证; 临床疗效
%X 目的 通过观察中药汤剂归肾丸加减方联合揿针治疗围绝经期综合征肾阴虚型患者服药前后的临床症状、激素水平和多种观察量表的变化，以评价其治疗围绝经期综合征肾阴虚型的临床疗效。　　方法 1 研究对象：2018年1月至2019年1月在石家庄市中医医院妇科门诊就诊的90例围绝经期综合征肾阴虚证患者。2 研究方法：将符合纳入标准的90例患者按随机数字表法分为针药组、中药组、揿针组，每组30例。针药组采取口服中药汤剂归肾丸加减方联合揿针治疗，归肾丸加减方汤剂水煎服，200ml，每日1剂，早晚分服；耳穴选取内分泌、内生殖器、肾、神门、交感穴；揿针选用清铃揿针，直径0.2*0.3mm，每天按压3～4次，一周两次贴压，两耳交替进行；中药组给予单纯口服中药汤剂归肾丸加减方治疗，方药组成及服药方法同针药组；揿针组给予单纯耳穴揿针治疗，穴位选择和治疗方法同针药组，三组均以4周为1疗程，连续治疗2个疗程。3 观察指标：分别记录治疗前治疗后的Kupperman（女性绝经期自测表）评分变化，激素水平变化及中医证候评分变化，以此评定药物疗效。　　结果 1 Kupperman评分及中医证候积分变化：治疗后针药组Kupperman评分及中医证候积分均优于中药组和揿针组，差异有统计学意义（P＜0.05）。2 激素水平变化：治疗后三组组内血清雌二醇（E2）水平均较前升高，血清促卵泡刺激素（FSH）水平及血清促黄体生成激素（LH）水平均较前下降，差异有统计学意义（P＜0.05）；疗后针药组E2、FSH及LH水平较中药组和揿针组改善明显，差异有统计学意义（P＜0.05）。 3 主要单项中医症状变化：治疗后针药组在改善患者烘热汗出、腰膝酸软、失眠症状上优于中药组和揿针组，差异有统计学意义（P＜0.05）。4 Kupperman评分疗效及中医证候积分疗效：针药组30人，Kupperman评分总有效率为 93.33%，痊愈9人，显效14人，有效5人，无效2人。中医证候积分总有效率为 96.67%，痊愈11人，显效16人，有效2人，无效1人。中药组29人，Kupperman评分总有效率82.76%，痊愈4人，有效8人，显效12人，无效5人。中医证候积分总有效率93.10%，痊愈4人，显效12人，有效11人，无效2人。揿针组29人，Kupperman评分总有效率为 75.86%，痊愈4人，显效9人，有效9人，无效7人。中医证候积分总有效率为 82.76%，痊愈5人，显效8人，有效11人，无效5人，差异有统计学意义（P＜0.05），针药组优于中药组和揿针组。　　结论 归肾丸加减方联合揿针治疗围绝经期综合征肾阴虚型患者，能有效降低患者Kupperman评分及中医证候积分，改善患者烘热汗出、腰酸及失眠等症状，提高血清E2水平，降低FSH及LH水平。
%U https://d.wanfangdata.com.cn/thesis/ChJUaGVzaXNOZXdTMjAyNDAxMDkSCUQwMTc3NDUxMRoId3NodGU0Nm0%3D
%W 北京万方数据股份有限公司

%0 Journal Article
%A 单醒瑜
%A 何小妹
%A 刘洁文
%H SHAN Xing-yu
%H HE Xiao-mei
%H LIU Jie-wen
%+ 广州市增城区中医医院
%T 针灸配合黄连阿胶汤治疗围绝经期失眠症的效果
%J 中国当代医药
%J China Modern Medicine
%@ 1674-4721
%G chi
%D 2017
%N 6
%V 24
%P 103-105
%K 针灸; 黄连阿胶汤; 围绝经期; 失眠症
%X 目的 探讨针灸配合黄连阿胶汤治疗围绝经期失眠症的效果.方法 2015年5月～2016年3月广州市增城区中医医院收治的80例围绝经期失眠症患者,将患者随机分为两组,各40例.对照组单纯服用黄连阿胶汤治疗,观察组在服用黄连阿胶汤的基础上联合采用针灸法治疗.比较两组患者的中医症候改善效果、生活质量、匹兹堡睡眠指数(PSQI)、焦虑量表评分(HAMA)、抑郁量表评分(HAMD).结果 观察组的中医症候改善总有效率为95.00％,高于对照组的62.50％ (P＜0.01).观察组的生活质量评分明显高于对照组(P＜0.05).观察组治疗后1、2、4周的PSQI评分、HAMA评分、HAMD评分低于对照组及治疗前(P＜0.05).结论 针灸配合黄连阿胶汤治疗围绝经期失眠症的效果显著,可有效改善患者的失眠状态,提高睡眠质量和生活质量,改善不良心理状态,具有较高的临床应用价值.
%U https://d.wanfangdata.com.cn/periodical/ChlQZXJpb2RpY2FsQ0hJTmV3UzIwMjMxMjI2Egxqa3IyMDE3MDYwMzMaCHdzaHRlNDZt
%R 10.3969/j.issn.1674-4721.2017.06.033
%W 北京万方数据股份有限公司
基金项目:

%0 Thesis
%A 徐欢
%Y [丁德光]
%T 腹针联合百会透四神聪治疗围绝经期心肾不交型失眠的临床研究
%I 湖北中医药大学
%9 硕士
%G chi
%D 2019
%K 围绝经期失眠; 心肾不交; 腹针; 百会透四神聪; 临床观察
%X 目的：　　观察腹针联合百会透四神聪与常规针刺疗法治疗围绝经期心肾不交型失眠的疗效差异，以寻求出一种安全易行、低廉经济、简便有效的疗法，为围绝经期失眠的治疗提供思路，使针灸更好地服务于临床、指导临床，从而更好地改善患者睡眠状况和提高围绝经期生活质量。　　方法：　　筛选出2017年3月至2018年12月期间就诊于湖北省中医院光谷院区针灸科门诊和住院部的围绝经期失眠患者，符合心肾不交型共68例。遵循就诊先后顺序对纳入患者编号后，按1:1随机分为腹针加头针透刺组和常规针刺组各34例，最终完成本研究分别为33和32例。腹针加头针透刺组采用以引气归元（中脘、下脘、气海、关元）、腹四关（双侧滑肉门和外陵）、双侧商曲和气穴为主穴的腹针疗法，并联合百会透四神聪治疗；常规针刺组则取百会、神门、三阴交、安眠、太溪、心俞和肾俞。两组均采用针刺治疗，每周一、三、五治疗，一周3次，连续治疗4周为1疗程，共3疗程。研究开始前和治疗3疗程后，分别对两组患者PSQI各项评分及总分、改良KMI评分等指标进行详细记录，并运用统计软件分析，以判断两组患者睡眠质量、围绝经期症状等情况的疗效差异。　　结果：　　1基线资料：两组患者在年龄、病程等方面，均无统计学意义（P＞0.05），资料具可比性。　　2PSQI各项评分及总分：治疗前两组患者PSQI各项评分及总分比较均无差异(P＞0.05)；疗程后两组患者分别与各自治疗前进行组内比较，均具有显著差异性(P＜0.01)；治疗后两组间在睡眠质量、入睡时间、睡眠障碍、日间功能障碍及总分方面比较有统计学意义(P＜0.05)，在睡眠时间、睡眠效率方面比较则无意义(P＞0.05)。　　3改良KMI评分：治疗前两组患者改良KMI评分比较无差异(P＞0.05)；疗程后两组分别与各自治疗前进行组内比较，均具有显著差异性(P＜0.01)；治疗后两组间比较，腹针加头针透刺组的评分下降趋势比常规针刺组更明显，差异具有统计学意义(P＜0.01)。　　4临床疗效：治疗后两组患者总有效率分别为96.97%和81.25%，经X2检验后，P＜0.05，说明两组在总体疗效的比较上差异显著且有意义。　　结论：　　1腹针联合百会透四神聪和常规针刺疗法对改善围绝经期心肾不交型失眠均有一定的疗效。但前者相对后者而言，在提高睡眠质量、缩短入睡时间、减轻睡眠和日常功能障碍方面作用更明显。　　2腹针联合百会透四神聪和常规针刺疗法均能改善失眠患者围绝经期相关症状，提高生活质量和水平，但前者作用更明显。　　3腹针联合百会透四神聪治疗围绝经期心肾不交型失眠的临床疗效明显优于常规针刺，且针对性更强，简便有效，安全无副作用，患者接受度高，值得临床进一步推广应用。
%U https://d.wanfangdata.com.cn/thesis/ChJUaGVzaXNOZXdTMjAyNDAxMDkSCUQwMTc1Mzk0ORoId3NodGU0Nm0%3D
%W 北京万方数据股份有限公司

%0 Thesis
%A 陈鹏如
%Y [王晓滨]
%T 针药结合治疗围绝经期失眠（阴虚火旺型）的临床研究
%I 黑龙江中医药大学
%9 硕士
%G chi
%D 2021
%K 围绝经期失眠; 阴虚火旺; 针刺; 百乐眠胶囊; 临床疗效
%X 目的：观察针药结合治疗阴虚火旺型围绝经期失眠的临床疗效。　　方法：纳入阴虚火旺型围绝经期失眠患者66例,按随机数字表法随机分为治疗组和对照组,每组33例。治疗组给予针刺结合百乐眠胶囊治疗,对照组给予百乐眠胶囊治疗。2周为1个疗程。分别于治疗前、治疗后（2个疗程后）及随访时（治疗结束4周时）,记录两组的匹兹堡睡眠质量指数(PSQI)、改良的kupermann评分及中医证候评分，并进行统计学分析。　　结果：　　1、临床疗效：治疗后,治疗组总有效率为83.87%，痊愈1例,显效5例,有效20例,无效5例;对照组总有效率76.67%，痊愈1例,显效3例,有效19例,无效7例，两组差异有统计学意义(Plt;0.05)。说明两组均有一定疗效，且治疗组优于对照组。　　2、组内比较：治疗后，治疗组和对照组的PSQI总分及各项评分、改良kupermann评分及中医证候评分均下降，与治疗前评分相比差异具有统计学意义(Plt;0.05)。说明两组均能改善失眠，且在睡眠各个维度上均有改善，也能改善围绝经期其他相关症状。随访时，两组的PSQI评分、改良kupermann评分及中医证候评分与治疗后评分相比均稍有回升，但仍低于治疗前水平，且与治疗前的PSQI评分、改良kupermann评分相比差异有统计学意义(Plt;0.05)。说明两组疗效均有一定的持久性。　　3、组间比较：治疗后，治疗组的PSQI总分及各项评分、改良kupermann评分及中医证候评分均低于对照组，且两组差异具有统计学意义(Plt;0.05)。随访时，治疗组的PSQI评分、改良kupermann评分及中医证候评分均低于对照组评分，且两组差异有统计学意义(Plt;0.05)。说明在改善失眠和睡眠各个维度上及在改善围绝经期其他相关症状上，治疗组相较对照组疗效更好。　　结论：　　针药结合（针刺结合百乐眠胶囊）能改善阴虚火旺型围绝经期失眠患者失眠症状，具有一定的持久疗效，同时也能改善围绝经期的相关症状。而且针药结合较单用中成药治疗效果更好。
%U https://d.wanfangdata.com.cn/thesis/ChJUaGVzaXNOZXdTMjAyNDAxMDkSCUQwMjQ0MTE5NhoId3NodGU0Nm0%3D
%W 北京万方数据股份有限公司

%0 Thesis
%A 边小平
%Y [魏清琳]
%T 五脏俞埋线联合药物治疗肾虚肝郁型围绝经期抑郁症的临床研究
%I 甘肃中医药大学
%9 硕士
%G chi
%D 2021
%K 抑郁症; 肾虚肝郁; 围绝经期; 五脏俞埋线法; 临床疗效
%X 目的：观察五脏俞埋线联合西药盐酸文拉法辛缓释片与单纯使用西药盐酸文拉法辛缓释片对肾虚肝郁型围绝经期抑郁症的疗效差异，为五脏俞埋线联合西药治疗本病提供临床依据。　　方法：将符合本研究标准的72例肾虚肝郁型围绝经期抑郁症患者随机分为2组，每组各36例，对照组给予口服盐酸文拉法辛缓释片治疗，初始量75mg（1片），1天1次，连续服用4周。治疗组在对照组治疗基础上给予五脏俞埋线治疗，每7天埋线1次。2组均以14天为1疗程，共治疗2疗程。在治疗前及各疗程后分别对2组患者进行汉密顿抑郁量表（HAMD-17）、副反应观察量表（TESS）及中医证候积分量表评分，并对治疗有效者在本研究结束2周后随访。评价、比较2组疗效。　　结果：　　1.总有效率比较：第1疗程后治疗组有效率（94.28%）高于对照组有效率（88.24%），差异有统计学意义（P＜0.05）；第2疗程后治疗组有效率（94.28%）较对照组有效率（91.18%）无统计学差异（P＞0.05）。　　2.中医证候积分评分缓解率：2组中医证候积分评分缓解率较前均增加，差异有统计学意义（P＜0.05)；且治疗组中医证候积分评分缓解率均高于对照组，差异有统计学意义（P＜0.05)。　　3.复发率比较：本研究结束2周后，分别随访2组治疗有效者，治疗组复发率（9.09%）较对照组复发率（16.67%）无统计学差异（P＞0.05）。　　4.HAMD-17评分：各疗程后，2组HAMD-17量表评分较前均有下降（P＜0.05）；且治疗组评分低于对照组，差异有统计学意义（P＜0.05)。　　5.中医证候评分：各疗程后，2组中医证候评分均较前降低，且治疗组评分低于对照组，差异有统计学意义（P＜0.05)。　　6.TESS评分：第1疗程后，治疗组评分较前无统计学差异（P＞0.05），对照组评分高于治疗前，差异有统计学意义（P＜0.05），且2组间比较差异无统计学意义，（P＞0.05）；第2疗程后，治疗组评分较前降低，对照组评分较前增高，且对照组TESS评分高于治疗组，差异均有统计学意义（P＜0.05）。　　结论：　　1.五脏俞埋线疗法联合西药盐酸文拉法辛缓释片疗法较单纯口服西药在缓解肾虚肝郁型围绝经期抑郁症患者潮热盗汗、心烦、失眠等临床症状方面，起效快、疗效好。　　2.五脏俞埋线疗法可减轻口服盐酸文拉法辛缓释片产生的不欲饮食、心慌心悸、乏力等副反应。
%U https://d.wanfangdata.com.cn/thesis/ChJUaGVzaXNOZXdTMjAyNDAxMDkSCUQwMjQyMzkzORoId3NodGU0Nm0%3D
%W 北京万方数据股份有限公司

%0 Journal Article
%A 林文馨
%A 周建华
%A 韩盈盈
%+ 上海市第八人民医院
%T 针灸联合清热安神汤对痰热内扰型围绝经期失眠症患者睡眠质量的影响分析
%J 四川中医
%J Journal of Sichuan Traditional Chinese Medicine
%@ 1000-3649
%G chi
%D 2022
%N 6
%V 40
%P 164-167
%K 针灸; 清热安神汤; 痰热内扰型; 围绝经期; 失眠症; 睡眠质量
%X 目的:对针灸联合清热安神汤对痰热内扰型围绝经期失眠症患者睡眠质量的影响进行分析.方法:选取104例痰热内扰型围绝经期失眠症患者为研究对象,按照随机数表法分为观察组与对照组各52例.对照组予以常规西医治疗,观察组采用针灸联合清热安神汤治疗.分析治疗前及治疗2个月后,两组中医症候(睡眠不安、心烦易怒、胸闷脘痞、头晕目眩)积分变化;记录两组患者在治疗前及治疗2个月时,其睡眠质量[匹兹堡睡眠质量指数(PSQI)]、围绝经期症状[Kupperman指数(MI)]及生活质量[围绝经期综合征生活质量评定量表(MENQOL)]评分变化.结果:治疗2个月后,两组患者睡眠不安、心烦易怒、胸闷脘痞、头晕目眩积分低于治疗前(P＜0.05),且观察组低于对照组(P＜0.05);治疗2个月后,两组患者PSQI、MI及MENQOL评分较治疗前比较显著降低(P＜0.05),且观察组低于对照组(P＜0.05).结论:针灸联合清热安神汤有助于改善痰热内扰型围绝经期失眠症患者睡眠质量、围绝经期症状及生活质量.
%U https://d.wanfangdata.com.cn/periodical/ChlQZXJpb2RpY2FsQ0hJTmV3UzIwMjMxMjI2Eg1zY3p5MjAyMjA2MDQ4Ggh3c2h0ZTQ2bQ%3D%3D
%R
%W 北京万方数据股份有限公司
基金项目:2018;2020;ZY(2018～2020)-RCPY-1028:上海市进一步加快中医药事业发展三年行动计划

%0 Journal Article
%A 柴进华
%A 杨贤海
%A 陈程
%A 耿乐仙
%H CHAI Jinhua
%H YANG Xianhai
%H CHEN Cheng
%H GENG Lexian
%+ 荆门市中医医院
%T 背俞穴针罐疗法联合中药内服治疗围绝经期失眠临床观察
%J 中国民族民间医药
%J Chinese Journal of Ethnomedicine and Ethnopharmacy
%@ 1007-8517
%G chi
%D 2018
%N 4
%V 27
%P 57-59
%K 围绝经期综合征; 失眠; 针刺; 针罐疗法; 背俞穴
%X 目的:观察背俞穴针罐疗法联合中药内服从肝肾论治妇女围绝经期失眠的临床疗效.方法:将60例确诊为围绝经期失眠的患者随机分为治疗组和对照组各30例,对照组予以口服谷维素片治疗,治疗组予以背俞穴针罐疗法联合中药内服治疗,观察治疗前后症状改善情况.结果:治疗组总有效率86.7％,对照组总有效率63.3％,差异有统计学意义(P<0.05).结论:背俞穴针罐疗法联合中药内服从肝肾论治能有效减轻围绝经期失眠症状,疗效确切.
%U https://d.wanfangdata.com.cn/periodical/ChlQZXJpb2RpY2FsQ0hJTmV3UzIwMjMxMjI2EhN6Z216bWp5eXp6MjAxODA0MDE4Ggh3c2h0ZTQ2bQ%3D%3D
%R 10.3969/j.issn.1007-8517.2018.4.zgmzmjyyzz201804018
%W 北京万方数据股份有限公司
基金项目::全国优秀中医临床人才研修项目; No:2015CFC829:湖北省自然科学基金面上项目; YFZD201738:荆门市重点科技计划

%0 Journal Article
%A 邓新
%A 任冉
%H DENG Xin
%H REN Ran
%+ 大连市妇产医院
%+ 大连市妇产医院
%T 激素替代治疗在围绝经期综合征患者中的应用
%J 中国当代医药
%J China Modern Medicine
%@ 1674-4721
%G chi
%D 2020
%N 11
%V 27
%P 126-129
%K 激素替代; 围绝经期综合征; 临床症状; 血脂水平
%X 目的 探讨激素替代治疗在围绝经期综合征患者中的应用价值.方法 选取2017年1 1月～2019年1月我院收治的80例围绝经期综合征妇女作为研究对象,按照随机数字表法将其分为观察组(40例)与对照组(40例).对照组患者实施对症支持处理,口服谷维素片及坤泰胶囊.观察组患者应用戊酸雌二醇片,结合使用醋酸甲羟孕酮分散片治疗.两组患者均连续治疗6个疗程,作为1个治疗周期.在治疗满1个周期后,对所有入组者门诊随访3个月.比较两组患者干预后3个月的女性性生活质量标准指标量表(FSFI)得分情况;比较两组患者干预后3个月的性激素水平变化情况,如雌二醇(E2)、卵泡刺激素(FSH)及黄体生成素(LH);统计两组患者随访过程中烦躁、疲乏、失眠、性生活异常、潮热等临床症状的发生率;比较两组患者干预前及干预后1、3个月的总胆同醇水平变化情况.结果 干预后3个月,观察组的FSFI各项评分及总分高于对照组,差异有统计学意义(P＜0.05);干预后3个月,观察组的E2水平高于对照组,LH和FSH水平低于对照组,差异均有统计学意义(P＜0.05);随访期间,观察组患者的烦躁、疲乏、失眠、性生活异常、潮热等临床症状发生率均低于对照组,差异有统计学意义(P＜0.05);干预后1、3个月,两组患者的总胆固醇水平均低于本组干预前,且观察组患者的总胆固醇水平低于对照组,差异有统计学意义(P＜0.05).结论 针对围绝经综合征,在应用戊酸雌二醇片基础上结合使用醋酸甲羟孕酮分散片治疗,能有效改善患者的性生活质量,调节性激素水平,改善临床症状,降低血脂水平.
%U https://d.wanfangdata.com.cn/periodical/ChlQZXJpb2RpY2FsQ0hJTmV3UzIwMjMxMjI2Egxqa3IyMDIwMTEwMzcaCHdzaHRlNDZt
%R 10.3969/j.issn.1674-4721.2020.11.037
%W 北京万方数据股份有限公司
基金项目:

%0 Conference Paper
%A 马睿杰
%A 冯双双
%A 何克林
%A 杨慧婷
%+ 温岭第一人民医院
%+ 浙江中医药大学附属第三医院
%+ 浙江中医药大学
%T 电针治疗围绝经期失眠的临床疗效观察
%B 2017世界针灸学术大会暨2017中国针灸学会年会论文集
%? 中国针灸学会
%C 北京
%G chi
%D 2017
%P 1-10
%K 围绝经期; 失眠; 电针疗法; 临床疗效
%X 目的：通过综合的量效指标观察电针治疗围绝经期失眠的临床疗效并与激素替代疗法进行比较,旨在系统评价电针疗法的有效性和安全性.
 方法：将符合纳入标准的78例围绝经期失眠患者,采用随机对照研究方法,将病例分为两组,电针组和激素替代组各39例.电针组隔日治疗1次,每周3次,共治疗3个月.激素替代组连续治疗3个月.观察两组患者治疗前后及3个月后随访,Kupperman评分(KI评分)、匹茨堡睡眠质量数(PSQI)、PSQI各因子评分(主观睡眠质量、入睡时间、睡眠时间、睡眠效率、睡眠障碍、日间功能),围绝经期生存质量表(MENQOL量表)评分,血清雌二醇(E2)、卵泡刺激素(FSH)水平的变化,并对其安全性进行评价.
 结果：①两组在年龄、病程上差异无统计学意义(P＞0.05),具有可比性.②基线比较：两组在KI评分、PSQI总评分及PSQI各因子评分、MENQOL量表评分,以及血清E2、FSH水平治疗前差异均无统计学意义(P＞0.05).③组内比较：两组在治疗后、3个月后随访KI评分、MENQOL评分、PSQI评分和PSQI各因子评分、E2水平与治疗前比较,差异有统计学意义(P＜0.05).电针组FSH水平治疗后、3个月后随访与治疗前相比,无明显下降(P＞0.05).激素替代组FSH水平治疗后较治疗前下降明显(P＜0.05),但3个月后随访与治疗前相比,无明显下降(P＞0.05).电针组3个月后随访与治疗后相比,KI评分、PSQI评分及各因子评分、E2水平、FSH水平差异无统计学意义(P＞0.05),但MENQOL评分差异有统计学意义(P＜0.05).激素替代组3个月后随访与治疗后相比,KI评分、PSQI评分、睡眠质量、入睡时间、睡眠时间、睡眠障碍、MENQOL评分、E2水平、FSH水平均有差异(P＜0.05).睡眠效率、日间功能障碍差异无统计学意义(P＞0.05).④组间比较：两组在治疗后、3个月后随访KI评分、MENQOL评分、FSH水平比较,差异均无统计学意义(P＞0.05).两组在3个月后随访时PSQI评分及各因子差异有统计学意义(P＜0.05),E2水平差异无统计学意义(P＜0.05),两组在治疗后PSQI总评分、入睡时间、睡眠时间、睡眠效率、日间功能障碍、E2水平差异有统计学意义(P＜0.05),睡眠质量和睡眠障碍差异无统计学意义(P＞0.05).⑤两组均具有明显临床疗效,差异无统计学意义(P＞0.05).
 结论：电针可以改善围绝经期失眠,并提高围绝经期妇女的生活质量.电针对围绝经期失眠症状的改善程度等效于激素替代组.电针能良性调节围绝经期患者的血清性激素水平.电针治疗围绝经期失眠有良好的疗效和安全性,避免了激素治疗的副作用.
%U https://d.wanfangdata.com.cn/conference/ChZDb25mZXJlbmNlTmV3UzIwMjQwMTA5Egc5NjI0NjgxGgh3c2h0ZTQ2bQ%3D%3D
%W 北京万方数据股份有限公司

%0 Journal Article
%A 王静
%+ 黑龙江省中医药科学院
%T 黄连阿胶汤联合针刺四神聪治疗围绝经期失眠的临床观察
%J 临床医药文献电子杂志
%J Journal of Clinical Medical Literature （ElectronicEdition）
%@ 2095-8242
%G chi
%D 2020
%N 89
%V 7
%P 139,141
%K 围绝经期失眠; 黄连阿胶汤; 四神聪; 临床观察
%X 目的 观察黄连阿胶汤联合针刺四神聪治疗围绝经期失眠的临床疗效.方法 将120例围绝经期失眠患者随机分为治疗组及对照组,各60例.对照组予知柏地黄丸口服;治疗组予黄连阿胶汤联合针刺四神聪.比较两组治疗效果.结果 治疗组患者疗效更佳,差异具有统计学意义.结论 黄连阿胶汤联合针刺四神聪可以提高围绝经期失眠患者的睡眠质量,值得临床应用.
%U https://d.wanfangdata.com.cn/periodical/ChlQZXJpb2RpY2FsQ0hJTmV3UzIwMjMxMjI2EhFsY3l5ZHp6ejIwMjA4OTA4ORoId3NodGU0Nm0%3D
%R
%W 北京万方数据股份有限公司
基金项目:

%0 Thesis
%A 董雪珊
%Y [张小花]
%T 柴胡桂枝干姜汤合六味地黄丸治疗围绝经期综合征的临床观察
%I 甘肃中医药大学
%9 硕士
%G chi
%D 2021
%K 柴胡桂枝干姜汤; 六味地黄丸; 围绝经期综合征; 临床疗效
%X 目的：本研究针对围绝经期综合征患者的躯体及精神神经症状，运用经方柴胡桂枝干姜汤合六味地黄丸治疗，以芬吗通对照，通过观察治疗前后患者症状体征及相关临床指标的变化，探讨经方治疗围绝经期综合征的有效性、安全性，为临床治疗本病提供新思路。　　方法：筛选出2019年10月至2020年10月就诊于甘肃中医药大学附属医院妇产科且符合本课题纳入标准的围绝经期综合征患者90例，按照完全随机原则分为治疗组45例、对照组45例。治疗组选用柴胡桂枝干姜汤合六味地黄丸，对照组选用芬吗通，均治疗3个疗程（3个月）。检测两组患者用药前后血清性激素水平(FSH、LH、E2)的波动。统计两组总有效率、改良Kupperman评分、中医证候评分、单项症状评分、ISI、SDS、SAS评分、非MPS症状评分。应用SPSS25.0对数据进行统计分析。　　结果：本研究共纳入90名患者，随机分为治疗组、对照组，其中研究过程中治疗组脱落3例，对照组脱落3例，无剔除病例。最终获取84份完整数据，进行统计学数据分析。两组在年龄、病程、病情程度方面比较，差异无统计学意义（P＞0.05）。　　1.总有效率比较：治疗组总有效率为95.24%，痊愈3例，显效7例，有效30例，无效2例；对照组总有效率为80.95%，痊愈1例，显效4例，有效29例，无效8例。两组比较差异具有统计学意义（P＜0.05）。　　2.中医证候总评分比较：治疗组、对照组治疗前后自身对比有统计学差异（P＜0.05）。治疗组与对照组治疗前中医证候总评分无统计学差异（P＞0.05），治疗后两组比较具有统计学意义（P＜0.01）。　　3.中医证候单项症状评分比较：治疗组与对照组在改善潮热盗汗、烦躁易怒、五心烦热、失眠方面均有统计学意义（P＜0.05），在改善心悸症状方面均无统计学意义（P＞0.05)。治疗组在改善胸胁胀满、口苦咽干、耳鸣耳聋、腰痛方面有统计学意义（P＜0.05），对照组在缓解头痛方面有统计学意义（P＜0.05）。　　4.改良式kupperman总评分比较：治疗组与对照组治疗前的KMI总评分比较，无统计学差异（P＞0.05)，治疗后两组比较无统计学意义（P＞0.05)。治疗组、对照组自身前后对比均具有统计学意义（P＜0.05）。　　5.改良式kupperman评分单项症状评分比较：治疗组与对照组在改善失眠、感觉异常、易激动、潮热盗汗、皮肤蚁行感方面均有统计学意义（P＜0.05）。治疗组治疗前后相比在改善疲乏、抑郁方面具有统计学差异（P＜0.05）；在改善头痛、头晕、肌肉疼痛、阴道干涩方面未见统计学差异（P＞0.05)。对照组治疗前后相比在改善头痛、头晕、阴道干涩、肌肉疼痛方面具有统计学差异（P＜0.05）；在改善抑郁、疲乏方面未见统计学意义（P＞0.05)。　　6.焦虑（SAS）、失眠（ISI）自评量表评分比较：治疗组、对照组自身前后比较差异有统计学意义（P＜0.05），治疗后治疗组与对照组比较，差异有统计学意义（P＜0.01）。说明治疗组改善焦虑、失眠症状优于对照组。　　7.抑郁自评量表（SDS）评分比较：治疗组治疗前后差异有统计学意义(P＜0.05)；对照组治疗前后相比差异无统计学意义(P＞0.05)。说明治疗组能明显改善抑郁情绪。　　8.血清性激素比较：治疗后治疗组及对照组LH、FSH、E2较本组治疗前比较差异均有统计学意义（P＜0.05）。治疗后治疗组与对照组E2、FSH比较，差异有统计学意义（P＜0.05）。治疗后治疗组与对照组LH比较差异无统计学意义（P＞0.05）。说明治疗组与对照组均能降低血清FSH、LH水平提高E2含量，但在FSH、E2改善程度方面治疗组较对照组小。　　9.治疗组非MPS中医症状评分比较：治疗组治疗前后比较差异有统计学意义(P＜0.05)，说明治疗组能显著改善患者非MPS症状。　　10.安全性观察：患者治疗前后血、尿、粪常规及肝肾功、乳腺、妇科彩超未见异常。　　结论:柴胡桂枝干姜汤合六味地黄丸能有效改善围绝经期综合征的各类症状，且能显著改善患者的精神神经症状（焦虑、抑郁），降低血清FSH、LH水平提高E2含量，提高患者生存质量，无明显毒性作用，值得临床推广。
%U https://d.wanfangdata.com.cn/thesis/ChJUaGVzaXNOZXdTMjAyNDAxMDkSCUQwMjQyMzkxORoId3NodGU0Nm0%3D
%W 北京万方数据股份有限公司

%0 Journal Article
%A 曹华
%A 冯美果
%A 侯帅
%A 滕金艳
%H CAO Hua
%H FENG Meiguo
%H HOU Shuai
%H TENG Jinyan
%+ 咸宁市中心医院
%+ 湖北省中医院
%T 电针三阴交对围绝经期失眠大鼠睡眠时相的影响及作用机制研究
%J 针灸临床杂志
%J Journal of Clinical Acupuncture and Moxibustion
%@ 1005-0779
%G chi
%D 2019
%N 8
%V 35
%P 80-83
%K 电针; 三阴交; 围绝经期; 失眠; 睡眠时相; 作用机制
%X 目的:观察电针三阴交对围绝经期失眠大鼠睡眠时相以及对海马区5-HT、5-HIAA、5-HT1A受体水平及5-HIAA/5-HT比值的影响,探讨其治疗围绝经期失眠可能的作用机制.方法:36只清洁级SD雌性大鼠随机分为假手术组、模型组和电针组,每组12只.通过手术摘除大鼠双侧卵巢,并在脑内植入微型电极,恢复1个月后,配合电刺激,复制围绝经期失眠大鼠模型.电针组采用电针针刺三阴交的方法连续治疗14天,监测各组大鼠8h脑电和肌电,断头取脑,取海马组织,Elisa方法测定其中5-HT、5-HIAA、5-HT1A受体的水平.结果:与假手术组比较,模型组大鼠睡眠时相中SWS1期、SWS2期和REMS期均明显缩短(P＜0.05),海马区5-HT、5-HIAA、5-HT1A受体水平均明显降低(P＜0.05),5-HIAA/5-HT比值明显升高(P＜0.05);与模型组比较,电针组可显著延长电刺激围绝经期大鼠睡眠时相中REMS期、SWS1期的时长(P＜0.05),SWS2虽有延长趋势,但差异无统计学意义(P＞0.05),海马区5-HT、5-HT1A受体水平显著升高(P＜0.05),5-HIAA/5-HT比值显著降低(P＜0.05),5-HIAA虽然有升高的趋势,但无统计学差异(P＞0.05).结论:电针三阴交可以在一定程度上影响围绝经期失眠大鼠睡眠时相,其作用机制可能与增加海马区5-HT、5-HIAA和5-HT1A受体含量、降低5-HIAA/5-HT比值有关.
%U https://d.wanfangdata.com.cn/periodical/ChlQZXJpb2RpY2FsQ0hJTmV3UzIwMjMxMjI2Eg96amxjenoyMDE5MDgwMjIaCHdzaHRlNDZt
%R 10.3969/j.issn.1005-0779.2019.08.022
%W 北京万方数据股份有限公司
基金项目:2008Z-Y38:湖北省中医药中西医结合课题; :高层次人才科研项目

%0 Journal Article
%A 伍亚男
%A 范颖
%A 符文彬
%H WU Ya-nan
%H FAN Ying
%H FUWen-bin
%+ 广州中医药大学
%+ 广东省中医院
%T 针灸治疗围绝经期失眠症的现代文献研究
%J 上海针灸杂志
%@ 1005-0957
%G chi
%D 2016
%N 7
%V 35
%P 893-898
%K 针灸疗法; 失眠症; 围绝经期; 穴位规律; 文献研究
%X 目的：分析针灸治疗围绝经期失眠症研究的一般情况及临床研究的治法选穴。方法采用计算机检索CNKI、Wanfang、VIP、CBM等国内数据库，纳入国内公开发表的有关针灸治疗围绝经期失眠症的文献，检索时间截止至2014年12月。对符合纳入标准的研究的一般情况及临床研究的治法选穴进行统计分析。结果共纳入85篇研究，其中76篇为记载有穴位的临床研究；治疗方法频次统计依次为单纯针灸疗法(57.9%)，中医综合疗法(23.7%)，中西医综合疗法(18.4%)；统计针灸疗法频次依次为体针针刺(51.3%)、耳穴疗法(23.7%)、艾灸疗法(9.2%)、腹针疗法(7.9%)及穴位贴敷疗法(7.9%)；使用频次居前10位的穴位分别为三阴交、神门、百会、肾俞、太冲、心俞、太溪、内关、脾俞、足三里。穴位在十四经的分布依次为膀胱经、脾经、肾经、督脉、肝经、心经、胃经、任脉、心包经、胆经、大肠、三焦；在头面四肢的分布依次为下肢、头颈、腰背、上肢、胸腹。结论目前此领域的研究重点主要集中在临床防治方面，对理论及作用机制的研究较少；针灸治疗围绝经期在遵循治病求本的基础上，体现了循经取穴、分部取穴的原则。
%U https://d.wanfangdata.com.cn/periodical/ChlQZXJpb2RpY2FsQ0hJTmV3UzIwMjMxMjI2Eg9zaHpqenoyMDE2MDcwMzgaCHdzaHRlNDZt
%R 10.13460/j.issn.1005-0957.2016.07.0893
%W 北京万方数据股份有限公司
基金项目:

%0 Journal Article
%A 孙远征
%A 郝楠楠
%H SUN Yuan-zheng
%H HAO Nan-nan
%+ 江中医药大学第二附属医院
%+ 黑龙江中医药大学
%T 耳穴贴压法为主治疗心肾不交型围绝经期失眠的临床疗效观察
%J 针灸临床杂志
%J Journal of Clinical Acupuncture and Moxibustion
%@ 1005-0779
%G chi
%D 2015
%N 1
%V 31
%P 37-39
%K 围绝经期; 失眠; 心肾不交; 耳穴贴压; 匹兹堡睡眠质量指数
%X 目的:观察耳穴贴压法为主治疗心肾不交型围绝经期失眠的临床疗效.方法:采用随机分组方法,将符合纳入标准的58例心肾不交型围绝经期失眠的患者随机分为观察组和对照组,每组29例,分别采用耳穴贴压结合电针法和单纯电针法治疗,治疗2个疗程后对比治疗前和治疗后两组的临床疗效和匹兹堡睡眠质量指数(Pittsburgh Sleep Quality Index,PSQI)评分.结果:观察组疗效显著优于对照组(P＜0.01),观察组在改善患者睡眠质量、入睡时间、睡眠时间、睡眠效率和PSQI总分方面显著优于对照组(P＜0.01).结论:耳穴贴压法为主治疗心肾不交型围绝经期失眠具有较好的疗效.
%U https://d.wanfangdata.com.cn/periodical/ChlQZXJpb2RpY2FsQ0hJTmV3UzIwMjMxMjI2Eg96amxjenoyMDE1MDEwMTQaCHdzaHRlNDZt
%R 10.3969/j.issn.1005-0779.2015.01.014
%W 北京万方数据股份有限公司
基金项目:

%0 Journal Article
%A 俞鑫佳
%A 王松根
%H YU Xin-jia
%H WANG Song-gen
%+ 浙江中医药大学
%+ 绍兴第二医院
%T 穴位埋线治疗女性更年期失眠疗效观察
%J 上海针灸杂志
%J Shanghai Journal of Acupuncture and Moxibustion
%@ 1005-0957
%G chi
%D 2015
%N 4
%V
%P 323-325
%K 围绝经期综合征; 失眠症; PSQI评分; 针刺; 穴位疗法; 埋线
%X 目的：观察穴位埋线治疗女性更年期失眠的临床疗效。方法选取门诊女性更年期失眠患者60例，随机均衡分成埋线组和针刺组，每组30例。埋线组选取心俞、肝俞、脾俞、肾俞、气海、关元、内关、足三里、三阴交进行埋线治疗，每星期1次，连续埋3次为1个疗程；针刺组选取与埋线组相同的穴位，常规刺法，每星期3次，疗程同埋线组。以匹兹堡睡眠质量指数(PSQI)量表评分，于疗程结束后30 d随访观察持续疗效。结果两组总有效率比较差异无统计学意义(P＞0.05)，治疗前后PSQI评分组内比较差异均有统计学意义(P＜0.01)，随访后埋线组的PSQI总分、睡眠质量、催眠药物及日间功能评分与针刺组比较差异有统计学意义(P＜0.01)。结论与针刺治疗女性更年期失眠相比，埋线治疗持续疗效显著。
%U https://d.wanfangdata.com.cn/periodical/ChlQZXJpb2RpY2FsQ0hJTmV3UzIwMjMxMjI2Eg9zaHpqenoyMDE1MDQwMTkaCHdzaHRlNDZt
%R 10.13460/j.issn.1005-0957.2015.04.0323
%W 北京万方数据股份有限公司
基金项目:

%0 Thesis
%A 魏霞霞
%Y [冯玲媚]
%T 耳尖放血联合简易穴位埋线对围绝经期综合征的临床疗效观察
%I 贵阳中医学院
%9 硕士
%G chi
%D 2016
%K 围绝经期综合征; 耳尖放血; 穴位埋线; 临床疗效; 生活质量
%X 目的:观察耳尖放血联合简易穴位埋线治疗围绝经期综合征的临床疗效以及其对围绝经期综合征患者生活质量的影响。　　方法:将60例符合纳入标准的围绝经期综合征患者随机分为治疗组（耳尖放血联合简易穴位埋线）、对照组（单纯简易穴位埋线）各30例。两组均治疗一月后观察两组患者临床症状及生活质量评分的变化。　　结果：　　1.两组患者在治疗前一般基线情况比较。包括年龄、病程、Kupperman临床症状评分、围绝经期综合征生活质量评分(MENQOL)比较均无显著统计学意义，具有可比性。　　2.Kupperman临床症状评分:①潮热汗出KI值比较:治疗后治疗组及对照组均有极显著统计学意义。治疗后组间比较，有非常显著统计学意义。②感觉异常KI值比较:治疗后治疗组及对照组均有极显著统计学意义。治疗后组间比较，无显著统计学意义。③失眠KI值比较:治疗后治疗组及对照组均有极显著统计学意义。治疗后组间比较，无显著统计学意义。④易激动KI值比较:治疗后治疗组及对照组均有极显著统计学意义。治疗后组间比较，有显著统计学意义。⑤抑郁疑心KI值比较:治疗后治疗组及对照组均有极显著统计学意义。治疗后组间比较，有非常显著统计学意义。⑥眩晕KI值比较:治疗后治疗组及对照组均有极显著统计学意义。治疗后组间比较，无显著统计学意义。⑦疲乏KI值比较:治疗后治疗组及对照组均有极显著统计学意义。治疗后组间比较，有显著统计学意义。⑧骨关节肌肉痛KI值比较:治疗后治疗组及对照组均有极显著统计学意义。治疗后组间比较，有非常显著统计学意义。⑨头痛KI值比较:治疗后治疗组及对照组均有极显著统计学意义。治疗后组间比较，无显著统计学意义。⑩心悸KI值比较:治疗后治疗组及对照组均无显著统计学意义。治疗后组间比较，无显著统计学意义。(⑩)皮肤蚁走感KI值比较:治疗后治疗组及对照组均无显著统计学意义。治疗后组间比较，无显著统计学意义。(⑩)性生活KI值比较:治疗后治疗组及对照组均无显著统计学意义。治疗后组间比较，无显著统计学意义。(⑩)泌尿系感染KI值比较:治疗后治疗组及对照组均有极显著统计学意义。治疗后组间比较，有显著统计学意义。(⑩)总评分KI值比较:治疗后治疗组及对照组均有极显著统计学意义。治疗后组间比较，有显著统计学意义。　　3.临床总体疗效比较:治疗组总有效率为90.0％，对照组为70.0％。治疗组优于对照组，有极显著统计学意义。　　4.MENQOL生活质量量表各维度评分的比较:治疗后治疗组及对照组血管舒缩症状维度、心理维度、生理维度以及性生活维度等四个维度均有非常显著统计学意义。治疗后两组血管舒缩症状维度、心理维度、生理维度等三个维度组间比较，均有非常显著统计学意义;性生活维度组间比较，无显著统计学意义。　　5.MENQOL生活质量量表总评分的比较:治疗后治疗组及对照组均有极显著统计学意义。治疗后组间比较，有极显著统计学意义。　　结论：　　1.耳尖放血联合简易穴位埋线对治疗围绝经期综合征的临床总体疗效明显优于单纯简易穴位埋线组，且总有效率高于单纯简易穴位埋线组，耳尖放血在简易穴位埋线治疗围绝经期综合征的基础上有增效的作用。　　2.耳尖放血联合简易穴位埋线能有效缓解围绝经期综合征潮热汗出、易激动、抑郁疑心、疲乏、骨关节肌肉痛及泌尿系感染等临床症状，疗效明显高于单纯简易穴位埋线组;在改善感觉异常、眩晕、失眠、头痛等临床症状方面疗效相当;对心悸、皮肤蚁走感、性生活均有一定改善作用，但无显著统计学意义。　　3.耳尖放血联合简易穴位埋线能显著提高围绝经期综合征女性生活质量，疗效优于单纯简易穴位埋线组。　　4.耳尖放血联合简易穴位埋线治疗围绝经期综合征疗效确切、操作简便、使用安全、副作用少、患者易于接受，值得在临床进一步推广与应用。
%U https://d.wanfangdata.com.cn/thesis/ChJUaGVzaXNOZXdTMjAyNDAxMDkSCFkzMjQ5OTIxGgh3c2h0ZTQ2bQ%3D%3D
%W 北京万方数据股份有限公司

%0 Thesis
%A 周业程
%Y [周英]
%T 温肾潜阳结合调和营卫法治疗围绝经期失眠的临床研究
%I 广州中医药大学
%9 硕士
%G chi
%D 2021
%K 围绝经期失眠; 温肾潜阳法; 调和营卫法; 临床疗效
%X 目的:　　围绝经期失眠是一类以失眠为特征并伴随着一系列围绝经期症状的疾病。由于围绝经期失眠患者症状表现复杂多样，治疗起来十分棘手，不仅如此，该病还会严重影响患者的生活质量及睡眠质量，并对患者情绪方面造成负面影响，增加罹患其它疾病的风险。临床上围绝经期失眠属肾阳虚兼营卫不和的患者十分常见，指导老师以温肾潜阳结合调和营卫为法治疗此类患者，疗效颇佳。本研究通过阐述围绝经期失眠与肾阳、营卫之间的关系，治疗上运用温肾潜阳结合调和营卫法治疗围绝经期失眠患者，使得阴阳协调，引火归元，从而改善睡眠状况，对提高临床疗效和促进疾病的康复有着重要的实际意义，为临床治疗围绝经期失眠提供一种有效的思路及方法。　　方法:　　选取40例自2020年6月至2021年2月在广州中医药大学第一附属医院妇科门诊就诊的，符合肾阳虚兼营卫不和型围绝经期失眠患者为研究对象，对其进行临床疗效观察研究。治疗方案以温肾潜阳结合调和营卫为法，予中药口服治疗3周。记录患者的一般情况资料及治疗前后的匹兹堡睡眠质量指数量表评分(Pittsburgh Sleep Quality Index，以下简称PSQI)、国内改良库珀曼指数量表评分(Kupperman Index，以下简称KI)及更年期评定量表评分(Menopause Rating Scale，以下简称MRS)，经统计分析后判定临床疗效。　　结果:　　1.40例患者年龄分布范围为45-55岁，平均年龄是49.90±3.51岁。年龄段分布以45-48岁者居多，占40.0％;49-52岁者占32.5％;53-55岁者占27.5％。　　2.关于病情程度分度，轻度者有19例，占47.5％，中度者有15例，占37.5％，重度者有6例，占15.0％。　　3.关于BMI情况，BMI过低者有2例，占5％，BMI正常的有33例，占82.5％，BMI过高的有5例，占12.5％。　　4.关于分娩情况，分娩0次的患者有2例，占5％;分娩1次的患者有21例，占52.5％;分娩2次的患者有12例，占30.0％;分娩3次的患者有5例，占12.5％。　　5.关于文化程度情况，文化程度初中及以下的患者有8例，占20.0％;高中的有8例，占20.0％;大专的有11例，占27.5％，本科及以上的有13例，占32.5％。　　6.关于职业性质情况，职业为无业的患者有13例，占32.5％;退休的有5例，占12.5％;体力劳动的有7例，占17.5％，脑力劳动的有15例，占37.5％。　　7.治疗前后PSQI量表评分差异比较，结果提示差异具有统计学意义(P＜0.001);治疗前后国内改良KI量表评分差异比较，结果提示差异具有统计学意义(P＜0.001);治疗前后MRS量表评分差异比较，结果提示差异具有统计学意义(P＜0.001)。　　8.本研究表明，不同疗效结局之间的年龄差异比较，结果提示差异无统计学意义（P＞0.05）;不同疗效结局之间的病情程度差异比较，结果提示差异无统计学意义（P＞0.05）。　　9.以温肾潜阳结合调和营卫为法，予中药口服治疗围绝经期失眠患者40例，总有效率为87.5％，其中痊愈率为0，显效率为12.5％，有效率为75.0％。　　结论:　　围绝经期失眠肾虚（肾阳虚），肾中阴阳失衡，营卫失和是重要病机。故针对此病机指导老师临床上以温肾潜阳合调和营卫为法治疗，拟二仙汤合潜阳封髓丹合桂枝汤加减进行论治。对于肾阳虚衰，虚阳浮越，肾阴阳失调，予二仙汤、潜阳封髓丹温肾助阳，镇摄浮阳，引火归元;对于营卫不和予桂枝汤调和营卫，使卫气由阳入阴;合方治之使肾阴阳和、营卫谐，诸症消，眠可安。　　本研究初步揭示温肾潜阳结合调和营卫法治疗围绝经期失眠疗效确切，可有效治疗患者睡眠障碍，总体上改善患者围绝经期综合征症状，亦能提高患者生活质量水平，具有广泛的应用前景，值得进一步探索。
%U https://d.wanfangdata.com.cn/thesis/ChJUaGVzaXNOZXdTMjAyNDAxMDkSCFkzODc0Mjk1Ggh3c2h0ZTQ2bQ%3D%3D
%W 北京万方数据股份有限公司

%0 Thesis
%A 赵云安
%Y [王小云]
%T 滋养肝肾法加针灸治疗围绝经期妇女失眠症的临床对照研究
%I 广州中医药大学
%9 博士
%G chi
%D 2010
%K 围绝经期; 失眠; 滋养肝肾法; 针灸治疗; 临床疗效
%X 研究背景：　　围绝经期是妇女由中年向老年过渡时期，由于卵巢功能衰退，雌激素分泌减少，使神经系统功能和精神稳定性减退，对外环境的适应性能力降低，对各种精神因素和躯体疾病较敏感，耐受力很差，出现自主神经和性腺内分泌功能失调的一系列症状，病初多表现为失眠多梦、头晕头痛、烘热汗出、月经紊乱、周身不适、乏力等，以后逐渐发展可出现忧郁、焦虑、猜疑等。　　在疾病发展的过程中，「失眠」往往是患者最为关注的病证，而且往往是诸多症状伴发失眠，失眠又加重诸多症状，给患者造成极大的躯体不适和精神痛苦。所以，围绝经期诸症中，失眠症的治疗尤为重要。　　因此围绝经期失眠的治疗愈发显得重要。现代医学治疗失眠采用睡眠诱导剂或镇静催眠药，虽然起效快，作用强，但存在一定的副作用，潜在的成瘾性和反弹性，影响患者正常的工作和学习；心理治疗亦是常见方法方一，但因个性化的不同原因，疗效稳定性不高，推广亦难。为此很多患者现常求助于中医中药的治疗，以达到改善失眠的症状，提高睡眠质量。　　失眠症属于中医不「寐」的范畴，中医通过总体医疗、辩证论治，确切的发挥了中医药的优势，且疗效稳定，不易复发，无成瘾性，患者较易接受。本研究就是论证比较中药更年安神散加针灸治疗此病的确切疗效和安全性。　　研究目的：　　本研究采用中药「更年安神散」加针灸治疗围绝经期妇女失眠症，观察「更年安神散」治疗围绝经期妇女失眠症的临床有效性和安全性，望能提高临床治疗效果，便于临床推广应用；另加针刺组比较其治疗效果，探讨「更年安神散」加针刺治疗围绝经期妇女失眠症的可能作用机理；观察 PSQI量表作为围绝经期妇女失眠症的临床疗效评价指标之可能性。　　研究方法：　　本研究采用随机对照的临床试验设计，选择2009年8日至2010年2月香港赵云安中医诊所门诊就诊符合纳入标准之围绝经期失眠症妇女90人，利用简单化随机分组的方法分为 A、B、C三组，A组为针灸组（补「阴足乔」照海穴；泻「阳足乔」申脉穴的方法）。B组为中药组（口服更年安神散组）。C组为中药加针灸组，共观察90例，每组30例。A、B组各自口服更年安神散治疗8周，其中C组针药并用，各分别在治疗前、治疗后8周后进行观察中医症候记分、匹兹堡睡眠质量量表（PSQI）评分：并在治疗前后检测患者的心率、血压、血、尿、便常规和肝肾功能等一般安全性项目，填写观察表，记录不良反应。　　研究结论：　　结果显示:治疗 C组（中药加针灸组）的中医证候、PSQI量表、表评分均优于A、B对照组。中药（更年安神散组）加针灸组不仅具有良好的镇静安神作用，而且能改善围绝经期妇女失眠患者伴发的各种失眠多梦、头晕头痛、烘热汗出、心烦易怒、心悸不安、月经紊乱、耳呜、健忘等症状。　　本论文旨在通过探讨中药及灸刺或联合疗法，在临床上治疗围绝经期妇女失眠症的疗效差异，为防治围绝经期妇女的失眠症提供新的思路和更有效的方法。
%U https://d.wanfangdata.com.cn/thesis/ChJUaGVzaXNOZXdTMjAyNDAxMDkSCUQwMTMyMDkyMBoId3NodGU0Nm0%3D
%W 北京万方数据股份有限公司

%0 Thesis
%A 谢伟想
%Y [樊莉]
%T 灵龟八法结合腹针治疗围绝经期综合征的临床研究
%I 广州中医药大学
%9 硕士
%G chi
%D 2013
%K 灵龟八法; 腹针疗法; 围绝经期综合征; 临床疗效
%X 研究目的：　　评价灵龟八法结合腹针治疗围绝经期综合征的临床疗效以及对患者生存质量的影响，为本症的治疗探索一种疗效可靠、无毒副作用、操作规范化，痛苦少、易于接受并推广的针灸治疗方法。　　研究方法：　　从广东省中医院大针灸科门诊及妇科中，选择符合观察条件的60例围绝经期综合征的患者根据研究目的和受试对象的标准,将符合标准的受试对象进行针刺治疗（分组：①治疗组：灵龟八法结合腹针针刺组；对照组：普通针刺组），每组各30例，以国内改良的Kupperman评分、围绝经期生存质量（MENQOL)中的血管舒缩症状、生理、心理和性生活维度的变化为评定指标对比观察灵龟八法结合腹针针刺组、普通针刺组对围绝经期综合征的改善作用，并结合Kupperman评分法中疗效指数（n）进行疗效评价。　　研究结果：　　1.两组患者在治疗前的基线评估，包括性别、病程、中医辨证分型，以及疗效指标，包括MI指数，Kupperman评分表中各症状评分、围绝经期生存质量量表中的血管舒缩症状维度、心理维度、生理维度、性生活维度评分，结果均提示治疗组与对照组间基线特征无显著统计学差异（P>0.05），两组基线特征分布均衡，具有可比性。　　2．两组患者治疗一周后、二周后、三周后分别进行组内比较，经配对样本t检验， MI指数及生存质量量表中的血管舒缩症状维度、心理维度、生理维度、性生活维度组内比较均有显著统计学差异（P<0.05），围绝经期综合征症状随着治疗的进程均有改善，两种治疗方法均有效果。　　3．两组患者在治疗一周后、二周后、三周后分别进行组间比较，经独立样本 t检验，MI指数治疗一周后两组间比较无统计学差异（P>0.05)，两组MI指数改善情况相当；治疗二周后、三周后MI指数两组间比较有统计学差异（P<0.05），治疗组MI指数改善情况优于对照组。生存质量量表中血管舒缩症状维度治疗过程中两组间比较均无统计学差异（P>0.05)，两组症状改善情况相当；心理维度方面在治疗一周后、二周后两组间比较无统计学差异（P>0.05)，两组症状改善情况相当，治疗三周后两组间有统计学差异（P<0.05），治疗组改善情况优于对照组；生理维度及性生活维度在治疗一周后两组间比较无统计学差异（P>0.05），两组症状改善相当，治疗二周后、三周后两组间比较有统计学差异（P<0.05），治疗组的症状改善优于对照组。　　4.两组患者Kupperman评分表中各症状评分治疗3周后行组间比较，经独立样本t检验，感觉异常、失眠、焦躁、忧郁、头晕、头痛的改善两组间有统计学差异（P<0.05），说明治疗组在上述症状的改善情况优于对照组；潮热汗出、疲倦乏力、骨关节痛、心悸、皮肤蚁走感、性生活、泌尿感染的改善两组间无统计学差异（P<0.05），两组在上述症状上的改善情况相当。　　5.两组患者分别经3周治疗后，治疗组显效率83.33%，总有效率100%；对照组显效率30%，总有效率93.33%。两组患者治疗后疗效间比较采用卡方检验，差异有统计学意义(P<0.05)，治疗组的临床疗效优于对照组。　　研究结论：　　在围绝经期综合征的治疗中，灵龟八法结合腹针疗法和普通针刺法对于改善各临床症状及提高生活质量均有较好的效果。灵龟八法结合腹针针刺组在改善 Kupperman评分表中的感觉异常、失眠、焦躁、忧郁、头晕、肌肉痛、头痛等症状及生存质量量表中的心理维度、生理维度、性生活维度方面，疗效优于普通针刺组；且灵龟八法结合腹针疗法凭借其取穴规范、无痛或少痛、患者容易接受等优势，具有在临床应用中推广的价值。
%U https://d.wanfangdata.com.cn/thesis/ChJUaGVzaXNOZXdTMjAyNDAxMDkSCUQwMTMxNjUzNRoId3NodGU0Nm0%3D
%W 北京万方数据股份有限公司

%0 Journal Article
%A 陈莹
%+ 海口市中医医院
%T 自拟安神饮联合浅刺头针治疗围绝经期综合征患者的疗效及对睡眠质量的影响
%J 四川中医
%J Journal of Sichuan Traditional Chinese Medicine
%@ 1000-3649
%G chi
%D 2022
%N 3
%V 40
%P 185-188
%K 自拟安神饮; 浅刺头针; 围绝经期综合征; 睡眠质量; 性激素
%X 目的:探讨自拟安神饮联合浅刺头针改善围绝经期综合征(PMS)患者睡眠质量的疗效观察.方法:选取2019年1月～2021年1月在我院收治的肝肾阴虚型PMS患者66例,按随机数表法分组为对照组(n=33)和观察组(n=33),对照组予以口服自拟安神饮,观察组在对照组基础上联合浅刺头针治疗,持续治疗3周.治疗后,比较两组临床疗效、中医症候评分和治疗期间不良反应;采用放射免疫法检测黄体生成素(LH)、雌二醇(E2)和垂体分泌卵泡雌激素(FSH)水平,采用绝经综合征症状评定量表(Kupperman)和匹茨堡睡眠质量指数量表(PSQI)评价绝经综合征症状和睡眠状况.结果:治疗3周后,两组患者临床疗效和不良反应无显著差异(P＞0.05);两组患者烘热汗出、腰膝酸软和少眠多梦中医证候评分均显著降低,且观察组各症状评分显著低于对照组(P＜0.05),两组患者血清LH和FSH水平均低于治疗前,且观察组低于对照组(P＜0.05),两组患者E2高于治疗前,且观察组高于对照组(P＜0.05);Kupperman评分和PSQI评分低于对照组(P＜0.05).结论:对PMS患者采用自拟安神饮联合浅刺头治疗可显著改善患者失眠难寐、腰膝酸软和烘热汗出中医症候,改善患者性激素水平和睡眠质量,有利于健康恢复.
%U https://d.wanfangdata.com.cn/periodical/ChlQZXJpb2RpY2FsQ0hJTmV3UzIwMjMxMjI2Eg1zY3p5MjAyMjAzMDUzGgh3c2h0ZTQ2bQ%3D%3D
%R
%W 北京万方数据股份有限公司
基金项目:81603523;miRNA:国家自然科学基金

%0 Thesis
%A 李加加
%Y [张瑛]
%T 俞募配穴法治疗围绝经期失眠（心肾不交型）的临床观察
%I 湖北中医药大学
%9 硕士
%G chi
%D 2021
%K 围绝经期失眠; 俞募配穴法; 心肾不交型; 针刺; 临床疗效
%X 目的：　　本研究通过观察以俞募配穴法作为取穴方法治疗女性围绝经期失眠(心肾不交型)的临床疗效，并以常规针刺法作为对照组，评价两种治疗方法治疗女性围绝经期失眠(心肾不交型)的疗效差异，为今后治疗女性围绝经期失眠找到更为有效的疗法。　　方法：　　本次试验研究对象均为来自于2018年10月至2020年9月期间于湖北省中医院针灸科门诊就诊的围绝经期失眠患者，在其中筛选出符合纳入标准的患者67例。采用随机数字法分将患者分为俞募配穴法治疗组(34例)和常规针刺治疗组(33例)。在最终纳入统计分析的病例中，俞募配穴法治疗组有32例，常规针刺治疗组有30例。俞募配穴法治疗组以俞募配穴为原则，以心俞(双侧)、肾俞(双侧)、肝俞(双侧)、脾俞(双侧)、巨阙、京门、章门、期门为主穴，以申脉(双侧)、照海(双侧)、神门(双侧)、三阴交(双侧)、安眠(双侧)为配穴。在治疗时患者先取俯卧位，针刺得气后留针20分钟；取针后再取仰卧位，针刺得气后留针20分钟。隔日治疗1次，每周治疗3次，每4周为1疗程，共治疗2个疗程。常规针刺法治疗组以申脉(双侧)、照海(双侧)、神门(双侧)、三阴交(双侧)、安眠(双侧)、百会、四神聪为主穴，以心俞(双侧)、肾俞(双侧)为配穴。治疗时患者取俯卧位，针刺得气后留针30分钟。治疗周期与俞募配穴法治疗组相同。观察并记录两组患者治疗前后的匹兹堡睡眠质量指数量表(PSQI)评分、改良的Kupperman量表评分和围绝经期综合征生活质量评定量表(MENQOL)评分，运用统计学方法分析两组患者的疗效差异。　　结果：　　(1)临床疗效比较：俞募配穴法治疗组共有患者32例，经治疗后痊愈痊愈3例，显效14例，有效11例，无效4例，总有效率87.50%；常规针刺治疗组共有患者30例，痊愈0例，显效3例，有效19例，无效8例，总有效率73.33%。经秩和检验，P＜0.01,表明两组患者临床疗效有显著性差异，具统计学意义。　　(2)匹兹堡睡眠质量指数量表(PSQI)评分比较：治疗后两组患者的PSQI的评分均较治疗前下降，P＜0.05，表明两种治疗方法都能降低患者的PSQI评分。治疗后两组间进行比较时，无论是从PSQI总分还是从睡眠质量、睡眠时间、日间功能等各项类别间进行比较，俞募配穴法治疗组的临床疗效均优于常规针刺法治疗组(P＜0.05)。　　(3)改良的Kupperman量表评分比较：在治疗后，两组患者的改良的Kupperman评分均降低(P＜0.05)，表明两种治疗方法都能降低患者的改良的Kupperman评分。在组间比较时，俞募配穴法治疗组与常规针刺治疗组的比较具有差异性(P＜0.05)。　　(4)围绝经期综合征生活质量评定量表(MENQOL)评分比较：在治疗后，俞募配穴法治疗组和常规针刺治疗组的MENQOL评分均较治疗前降低(P＜0.05)，表明两种治疗方法都能降低患者的MENQOL评分。在组间比较时，两组数据具有统计学意义(P＜0.05)。　　结论：　　(1)俞募配穴法和常规针刺法都能有效治疗女性围绝经期失眠，但俞募配穴法的临床疗效更佳，能更好的改善患者的失眠症状。　　(2)俞募配穴法在降低患者的PSQI评分、改良的Kupperman评分和MENQOL评分方面较常规针刺法更优。　　(3)俞募配穴法能有效治疗围绝经期失眠，值得在临床上推广。
%U https://d.wanfangdata.com.cn/thesis/ChJUaGVzaXNOZXdTMjAyNDAxMDkSCUQwMjMyNDc5NBoId3NodGU0Nm0%3D
%W 北京万方数据股份有限公司

%0 Journal Article
%A 吕佳
%H LYU Jia
%+ 沈阳市第二中医医院
%T 黄连阿胶汤联合针刺治疗围绝经期心肾不交型失眠的临床观察
%J 光明中医
%J Guangming Journal of Chinese Medicine
%@ 1003-8914
%G chi
%D 2018
%N 9
%V 33
%P 1286-1287
%K 黄连阿胶汤; 针刺疗法; 围绝经期心肾不交; 失眠
%X 目的 探讨黄连阿胶汤联合针刺治疗围绝经期心肾不交型失眠的疗效.方法 选取2017年1月—2017年11月在沈阳市第二中医医院针灸科就诊的80例围绝经期心肾不交型失眠患者,随机分为试验组和对照组,对照组40例,采取针刺治疗,试验组40例,使用黄连阿胶汤联合针刺治疗,比较2组患者治疗后的临床有效率.结果 试验组临床有效率高于对照组,差异有统计学意义(P<0.05).结论 对围绝经期心肾不交型失眠患者使用黄连阿胶汤联合针刺治疗,可以明显缓解患者的失眠症状,提高患者的生活质量,值得在临床推广.
%U https://d.wanfangdata.com.cn/periodical/ChlQZXJpb2RpY2FsQ0hJTmV3UzIwMjMxMjI2Eg1nbXp5MjAxODA5MDMxGgh3c2h0ZTQ2bQ%3D%3D
%R 10.3969/j.issn.1003-8914.2018.09.031
%W 北京万方数据股份有限公司
基金项目:

%0 Journal Article
%A 刘占宝
%A 李永刚
%A 李君君
%+ 中国人民解放军第254医院
%+ 天士力集团
%T 辨证针刺配合按压耳穴治疗围绝经期综合征80例
%J 环球中医药
%J Global Traditional Chinese Medicine
%@ 1674-1749
%G chi
%D 2017
%N 6
%V 10
%P 644-647
%K 辨证针刺; 按压耳穴; 围绝经期综合征; 性激素; 不良反应
%X 目的 探讨辨证针刺配合按压耳穴治疗围绝经期综合征的临床疗效.方法 将160例围绝经期综合征患者分为观察组和对照组,每组80例.对照组口服替勃龙片治疗,观察组采用辨证针刺配合按压耳穴治疗.采用改良KupperMan评分表评估患者更年期症状的变化.于治疗前后,检测两组患者性激素水平变化.记录两组治疗过程中不良反应的发生情况.结果 观察组的总有效率(91.25％)显著高于对照组(77.50％),差异有统计学意义(P＜0.05);两组治疗后的潮热汗出、心悸、头痛、头晕、焦虑、泌尿系统症状、抑郁、性交痛、乏力、肌肉关节疼痛、皮肤蚁爬感、失眠、感觉异常及总分明显降低(P＜0.05);治疗后,观察组的各项症状评分和总分较对照组的更低,差异有统计学意义(P＜0.05);与治疗前比较,两组治疗后促黄体生成素(LH)、卵泡刺激素(FSH)明显降低,雌激素(E2)显著升高(P＜0.05);治疗后两组间的LH、FSH、E2进行对比,差异无统计学意义(P＞0.05);观察组和对照组的不良反应发生率分为5.00％、18.75％,两组对比差异有统计学意义(P＜0.05).结论 辨证针刺配合按压耳穴能显著改善围绝经期综合征的临床症状,改善性激素水平,且不良反应低.
%U https://d.wanfangdata.com.cn/periodical/ChlQZXJpb2RpY2FsQ0hJTmV3UzIwMjMxMjI2Eg5ocXp5eTIwMTcwNjAzMRoId3NodGU0Nm0%3D
%R 10.3969/j.issn.1674-1749.2017.06.031
%W 北京万方数据股份有限公司
基金项目:

%0 Thesis
%A 王晓芳
%Y [刘静君]
%T 滋肾调肝汤配合针灸治疗围绝经期综合征肝肾阴虚型临床疗效观察
%I 山东中医药大学
%9 硕士
%G chi
%D 2012
%K 滋肾调肝汤; 针灸疗法; 围绝经期综合征; 肝肾阴虚; 临床疗效
%X 目的:通过观察滋肾调肝汤配合针灸治疗围绝经期综合征肝肾阴虚型的临床疗效,初步探讨针药结合治疗围绝经期综合征的可行性,为更好的治疗本病提供依据。　　方法:将90例围绝经期综合征患者随机分为三组(每组30例),治疗组给予滋肾调肝汤配合针灸治疗,对照组1给予滋肾调肝汤治疗,对照组2给予针灸治疗。观察三组治疗前后的综合疗效、改良kupperman症状积分、SDS评分、激素水平的变化。　　结果:治疗组总有效率96.7％,对照组1总有效率为90%,对照组2总有效率为86.7%,差异有显著性(P＜0.05),说明治疗组优于两组对照组;治疗后改良kupperman症状总积分比较,差异有显著性(P＜0.05),说明治疗后治疗组较两组对照组症状改善明显;单项症状积分比较,在潮热盗汗、失眠、神经过敏、焦虑、忧郁、虚弱疲劳等症状的改善上,差异有显著性(P＜0.05),说明治疗组疗效优于两组对照组,其余症状比较无明显性差异;三组在治疗后SDS总积分比较,差异有显著性,(P＜0.05),说明治疗组较两组对照组SDS积分降低明显;单项症状积分比较,在精神运动性障碍和抑郁的心理障碍改善方面,差异有显著性(P＜0.05)其余症状积分差异无显著性(P＞0.05)。　　结论:滋肾调肝汤配合针灸治疗在改善围绝经期综合征临床症状、调节激素水平、调畅情志等方面疗效显著,优于单一的中药或者针灸的治疗。
%U https://d.wanfangdata.com.cn/thesis/ChJUaGVzaXNOZXdTMjAyNDAxMDkSB0Q0NjA3NTIaCHdzaHRlNDZt
%W 北京万方数据股份有限公司

%0 Journal Article
%A 李春日
%A 张志星
%A 白增华
%A 杨涵舒
%A 陈欣舒
%A 任路
%A 王轶蓉
%+ 辽宁中医药大学
%+ 宁中医药大学第三附属医院
%+ 辽宁中医药大学附属医院
%T 更年滋肾汤治疗肾虚肝郁型绝经前后诸证的疗效观察
%J 中国中医药科技
%J Chinese Journal of Traditional Medical Science and Technology
%@ 1005-7072
%G chi
%D 2021
%N 3
%V 28
%P 450-453
%K
%X 绝经前后诸证,西医称围绝经期综合征,指的是绝经前期或绝经后期的女性,出现经期经量失调或绝经,伴随潮热汗出、目眩耳鸣、易激易怒、心情烦躁、心悸失眠等症状[1].年龄范围在40～55岁的妇女中约有80％的人会出现上述不同程度的临床不适感.西药如Femarelle对绝经后女性此类症状有一定的疗效[2].中医治疗本病常用中药、针灸、推拿、气功锻炼等手段[3].王轶蓉老师根据多年临床经验,自创更年滋肾汤,用于治疗肾虚肝郁型绝经前后诸证,现将临床疗效观察结果报道如下.
%U https://d.wanfangdata.com.cn/periodical/ChlQZXJpb2RpY2FsQ0hJTmV3UzIwMjMxMjI2EhB6Z3p5eWtqMjAyMTAzMDQ2Ggh3c2h0ZTQ2bQ%3D%3D
%R
%W 北京万方数据股份有限公司
基金项目::辽宁省高等学校创新团队(辽教函号)

%0 Journal Article
%A 来明
%A 胡静
%A 陈雄杰
%A 袁兴
%A 余友池
%+ 重庆市奉节县中医院
%T 更年宁神汤结合电针治疗更年期失眠症疗效观察
%J 实用中医药杂志
%J Journal of Practical Traditional Chinese Medicine
%@ 1004-2814
%G chi
%D 2018
%N 8
%V 34
%P 905
%K
%X 失眠症是更年期女性的常见疾病,研究发现女性在围绝经期及绝经后的失眠率可达70％,为绝经前的1.3～1.6倍[1],我们用更年宁神汤结合电针治疗更年期失眠症疗效较好,报道如下.
 1 临床资料
 共80例,均为奉节县中医院针灸康复科女性患者,随机分为治疗组及对照组各40例.治疗组年龄(52.35±5.39)岁,病程(15.70±7.79)个月.对照组年龄(51.13±5.58)岁,病程(16.80±7.80)个月.两组年龄、病程比较差异无统计学意义(P＞0.05),具有可比性.
%U https://d.wanfangdata.com.cn/periodical/ChlQZXJpb2RpY2FsQ0hJTmV3UzIwMjMxMjI2EhBzeXp5eXp6MjAxODA4MDE3Ggh3c2h0ZTQ2bQ%3D%3D
%R 10.3969/j.issn.1004-2814.2018.08.017
%W 北京万方数据股份有限公司
基金项目:ZY20150301:重庆市中医药科研项目

%0 Journal Article
%A 吕小玲
%A 郑艳华
%+ 兰溪市妇幼保健计划生育服务中心
%+ 浙江省金华市人民医院
%T 针灸联合西药治疗围绝经期综合征效果观察
%J 中国乡村医药
%J Chinese Journal of Rural Medicine and Pharmacy
%@ 1006-5180
%G chi
%D 2017
%N 4
%V 24
%P 59-60
%K 围绝经期综合征; 针灸; 激素替代疗法
%X 目的 观察针灸联合西药治疗围绝经期综合征的效果.方法 76例围绝经期综合征患者按随机数字表法分为观察组和对照组,各38例.对照组采用口服尼尔雌醇片辅以醋酸甲羟孕酮片治疗,观察组在对照组基础上联合针灸治疗,比较两组治疗前后激素水平、各项临床症状改善情况及疗效.结果 治疗后,两组尿促卵泡素(FSH)、促黄体生成素(LH)水平明显降低,血清雌二醇(E2)水平明显升高,观察组FSH、LH、E2水平改善程度明显优于对照组;两组各项症状改良Kupperman指数得分均有所下降,观察组潮热出汗、抑郁、烦躁、失眠、头晕、耳鸣方面改善程度较对照组明显;观察组总有效率(97.4％)明显高于对照组(78.9％),差异均有统计学意义.结论 针灸疗法联合激素替代疗法治疗围绝经期综合征效果优于单用激素替代疗法,能有效改善患者身体激素水平,全面改善绝经期综合症状.
%U https://d.wanfangdata.com.cn/periodical/ChlQZXJpb2RpY2FsQ0hJTmV3UzIwMjMxMjI2Eg96Z3hjeXkyMDE3MDQwMzEaCHdzaHRlNDZt
%R 10.3969/j.issn.1006-5180.2017.04.031
%W 北京万方数据股份有限公司
基金项目:

%0 Thesis
%A 徐曦
%Y [周仲瑜]
%T 电针结合灸法治疗围绝经期综合征的临床观察
%I 湖北中医药大学
%9 硕士
%G chi
%D 2016
%K 电针疗法; 灸法; 围绝经期综合征; 临床观察
%X 目的：本研究通过观察比较围绝经综合征患者接受电针结合灸疗法与电针疗法的临床疗效、绝经症状评价量表（MRS）评分、对促卵泡激素FSH与促黄体生成素LH的影响，分析可能的作用机制，为优选本病的临床治疗方法提供客观依据。　　方法:招募围绝经期综合征患者60例，按随机数字表法随机分为治疗组和对照组各30例患者。两组分别使用电针结合灸法和电针疗法。电针组取关元、三阴交、子宫、天枢穴，子宫穴斜刺不做手法，其余穴位直刺小幅度提插捻转，以局部酸胀得气感为度，将天枢穴、子宫穴针柄分别横向接电针仪导线。电针刺激20分钟，留针30分钟，每周2次，8次1疗程，持续治疗2个疗程。电针结合灸法组在电针组的基础上，关元穴加艾箱灸，三阴交用温和灸，即双侧三阴交旁用铁架固定艾条，在距离穴位表面3cm左右的位置施灸。2个疗程治疗结束后进行疗效评定，观察临床绝经症状评价量表（MRS）评分、血清性激素的改变情况。　　结果:1.临床疗效：依据治疗前后围绝经期临床症状评分诊断，治疗组30例患者中显效7例，有效19例，无效4例，总有效率为86.67％。对照组30例患者中显效4例，有效20例，无效6例，总有效率为80%。2.两组治疗前后MRS（绝经症状评价量表量）评分对比：治疗组与对照组治疗前的 MRS量表总分无统计学意义（ P>0.05），治疗后差异有统计学意义（P<0.05），治疗组与对照组组内比较评分均降低（P<0.05）。即治疗组与对照组均可降低MRS评分，治疗组下降更显著。MRS量表单个症状治疗前后评分差值分析，治疗组“潮热冒汗”“睡眠问题”评分下降幅度大于对照组。两组患者在躯体感觉维度、心理感觉维度、泌尿生殖道症状三个维度的评分差异无统计学意义（P>0.05）。3.治疗前后血清FSH、LH含量对比：治疗组与对照组治疗前的FSH、LH水平相比较，差异无统计学意义（ P>0.05），治疗后组内、组间 FSH水平比较，差异均无统计学意义（ P>0.05）。治疗前后治疗组组内 LH水平比较，差异有统计学意义（P<0.05），对照组组内LH水平差异无统计学意义（P>0.05）。说明治疗组可降低LH水平。4.安全性观察：治疗组2位患者出现出针后局部瘀血，按常规处理后恢复。未有患者因不良反应及针刺疼痛感终止治疗。全部病例未发现皮肤过敏、感染以及晕厥、断针等情况。　　结论：电针结合灸法与电针疗法均能有效治疗围绝经期综合征。但电针结合灸法在降低MRS总分方面；缓解“潮热冒汗”、“睡眠问题”这两个围绝经期综合征典型症状方面；以及降低血清LH水平方面显著优于电针疗法。电针结合灸法治疗围绝经期综合征优势明显，可作为优选方案。
%U https://d.wanfangdata.com.cn/thesis/ChJUaGVzaXNOZXdTMjAyNDAxMDkSB0Q4NDY0NzMaCHdzaHRlNDZt
%W 北京万方数据股份有限公司

%0 Thesis
%A 杨会生
%Y [房繄恭, 许焕芳]
%T 针灸治疗早发性卵巢功能不全的疗效影响因素和机器学习妊娠预测
%I 中国中医科学院
%9 博士
%G chi
%D 2022
%K 针刺治疗; 早发性卵巢功能不全; 妊娠预测; 机器学习; 临床疗效
%X 研究背景　　早发性卵巢功能不全（PrematureOvarianInsufficiency，POI）是女性40岁前出现卵巢功能障碍（卵泡枯竭、内分泌功能和生殖机能衰退或丧失）的临床综合征。流行病学证据显示，POI的患病率从1986年的1%增加至2019年的3.7%，33年里增加了近3倍。POI严重影响女性生理、心理、及生殖健康，并危害女性绝经后的长期健康。随着人们对POI的认识及关注度逐渐提高，如何评价POI的疾病状态和疾病进展，并且选择合适的治疗手段来改善POI患者卵巢功能、生育结局和生存质量成为了国内外生殖及妇科学界日益关注的问题。目前对于POI的治疗仍缺乏最佳干预策略，中医药尤其是针灸用于POI的治疗日益受到关注，针灸疗法已广泛应用于多种卵巢功能障碍性疾病。然而，针灸治疗POI多体现在短期（3～6个月）对卵巢功能和生活质量的改善，缺乏影响针灸疗效因素、长期随访和妊娠结局的证据。POI患者的妊娠结局较差，自发妊娠率为4.4%，辅助生殖技术干预后的活产率为5.8%。由于POI患者相对年轻，大部分患者仍有生育要求，相对于雌激素低下带来的围绝经期症状，POI患者更迫切的是如何尽快获得妊娠。因此，对POI患者的临床疗效判定和妊娠结局预测尤为重要。POI病情复杂、危害多样、随访周期长，通过开展真实世界研究或建立POI注册登记数据库，充分连续的收集POI相关的诊疗信息，能够动态全面准确的对其进行健康管理，解决临床面临的各种复杂挑战。真实世界临床诊疗记录产生巨大的数据体量，借助人工智能技术（ArtificialIntelligence，AI）可深入挖掘医疗数据间关联性，对医疗信息进行解析，可建立疾病发生、诊断和预后评估的模型，辅助临床决策。　　研究目的　　本研究拟通过国际针灸病例注册登记研究平台(IntemationalPatientRegistryPlatformofAcupuncture-Moxibustion，IPRPAM)开展多中心、大样本、前瞻性真实世界研究，收集真实世界中针灸治疗POI的临床诊疗数据，借助数据挖掘和机器学习的方法，分析POI患者的临床特征和确定POI进展的卵巢功能生物标志物阈值，形成疾病进展状态评估和临床疗效判定标准；探索针灸治疗POI的妊娠结局、远期疗效、获益人群及临床疗效影响因素；并构建预测妊娠可能性、妊娠时间和临床疗效的机器学习预测模型。　　研究方法　　本研究为基于中国人群的大样本、多中心针灸治疗POI的临床特征、影响因素和妊娠预测研究，以期为POI的临床诊疗提供可靠、详细的循证医学证据。　　1早发性卵巢功能不全患者临床特征分析。基于多中心病例注册登记真实世界数据的队列研究。按照暴露因素FSH水平分为2个队列：亚临床期POI(15IU/L＜FSH≤25IU/L)和POI(25IU/L＜FSH≤40IU/L)，比较亚I临床期POI患者和POI患者的临床特征差异。采用关联规则和复杂网络分析形成核心症状群；构建局部加权回归(lowess)平滑曲线拟合年龄与卵巢功能指标的变化趋势；采用基于Cox回归模型的限制性立方样条(Restrictedcubicspline，RCS)划分卵巢功能相关指标的截断值，采用ROC曲线比较不同卵巢功能相关指标联合判定时的准确性，形成POI进展评估的最佳指标组合。　　2针灸对早发性卵巢功能不全患者妊娠和疗效的影响因素分析。基于多中心病例注册登记真实世界数据的队列研究，按照暴露因素是否联合药物分为2个队列：针灸组相针药联合组。主要疗效指标为临床妊娠率，次要疗效指标为活产率、流产率、月经恢复率、卵巢功能指标有效率、临床有效率和患者报告结局。以疗效指标为目标事件、疗效指标评估时间点为时间变量，所有影响因素为自变量构建单因素Cox比例风险模型（CoxProportional-HazardsModel，Cox回归），以P＜0.1筛选影响因素，纳入多因素Cox回归分析。计算风险比(HazardRatio，HR)和95%可信区间(ConfidenceInterval，CI)，采用log-ranktest比较不同Kaplan-Meiersurvival曲线的差异，以P＜0.05为具有显著性差异。以针刺次数（≤24次和＞24次）、FSH水平(≤40IU/L和＞40IU/L)和月经情况（闭经和非闭经）进行分层分析。采用稳健逆概率加权(StabilizedInverseProbabilityofTreatmentWeighting，IPTW)调整混杂因素。　　3基于机器学习的针灸治疗早发性卵巢功能不全妊娠预测模型构建。采用有监督机器学习算法，构建妊娠预测模型、妊娠时间预测模型和临床疗效预测模型。通过相关性分析、特征工程方法和R语言mlr3fselect包中“FSelectorSequential”功能3种方法综合筛选最佳的预测特征组合。应用8种机器学习分类算法（逻辑回归、随机森林、朴素贝叶斯、多项式对数线性神经网络、支持向量机、极端梯度提升、K最邻近法和线性判别分析）和6种回归算法（线性回归、随机森林、克里金回归、支持向量机、极端梯度提升、K最邻近法）开发不同的机器学习模型。按照7∶3分为训练集(Train)和验证集(Test)，采用留一法交叉验证训练模型，采用ROC曲线下的面积（AreaUnderCurve，AUC）、准确率(Accuracy，ACC)、Fβ、Logloss、均方误差(MeanSquareError，MSE)评估模型性能，并绘制ROC曲线(ReceiverOperatingCharacteristicCurve，ROC)和P-R曲线(Precision-Recall，P-R)以确定性能和准确性最优的机器学习算法模型，并评估模型的个体化应用。　　研究结果　　1早发性卵巢功能不全患者临床特征分析　　(1)病因和临床症状特征　　亚临床期POI患者和POI患者的年龄比较具有显著性统计学差异（33.8±4.0岁vs32.6±4.6岁，P=0.033）。69%(378/548)的POI患者仍是不明原因，医源性因素占18.7%(103/548)，精神心理因素占6.2%(34/548)，生活方式因素占2.4%(13/548)。频次排名前十的POI患者症状为：潮热占62%、乏力占50%、易疲劳占48%、情绪低落占47%、睡眠障碍占47%、畏寒占44%、盗汗占42%、不孕占40%、性欲低下占27%、阴道干涩占26%。　　(2)月经特征　　亚临床期POI患者与POI患者的月经异常年龄和确诊年龄比较均具有显著性统计学差异（30.8±5.1vs29.4±5.4岁，P=0.014;33.6±4.1vs32.1±4.9岁，P=0.003）。亚临床期POI患者和POI患者的生育期比较具有显著性统计差异（18[14，22]年vs16[12，20]年，P=0.011）。亚临床期POI患者和POI患者的闭经率和月经周期比较均具有显著性统计学差异(27%vs51%，P＜0.001;30[28,43]天vs50[30,60]天，P＜0.001).　　(3)卵巢功能特征　　和临床预期一样，随着POI疾病进展，FSH和LH升高，E2、AMH和AFC降低：和临床预期不同的是，随着POI进展，FSH/LH比值降低。亚临床期POI患者与POI患者比较，在FSH、LH、FSH/LH比值、E2、AMH和AFC方面均具有统计学差异（21[19，23]IU/Lvs55[35，87]IU/L，P＜0.001;6[4，9]IU/Lvs27[12,45]IU/L,P＜0.001;3.45[2.40,4.61]vs2.32[1.71,3.12],P＜0.001;29[18,46]pg/mlvs23[12,39]pg/ml,P＜0.001;0.27[0.12,0.58]ng/mlvs0.06[0.02,0.15]ng/ml，P＜0.001;3.5[2,5]个vs1[0,2]个，P＜0.001）。　　(4)卵巢功能相关指标截断值　　FSH/LH比值＜2.5、AMH＞0.05ng/ml、AFC≥2个、LH＞17.5IU/L和E2＞25pg/ml时，POI进展风险降低；FSH/LH比值＞2.5、AMH＜0.05ng/ml、AFC≤1个、LH＜17.5IU/L和E2＜25pg/ml时，POI进展风险增加。FSH/LH+LH+AMH+AFC+E2五个指标联合判定POI进展具有最高的AUC:0.869[95%CI:0.834，0.904]。　　2针灸对早发性卵巢功能不全患者妊娠和疗效的影响因素分析　　在13个省市28家医院共招募36名医生参与研究。共503例符合ESHRE诊断标准的POI患者纳入分析，针灸组394例(78.3%)，针药联合组109例(21.7%)。　　(1)基线特征　　纳入分析的503例POI患者，平均年龄32.6±4.6岁，教育程度在大学及以上占67%(336/503)，平均月经异常年龄为29.4±5.4岁，中位病程24[12，49]月，闭经患者占50%(251/503)，有中药治疗史占50%(249/503)，有HRT治疗史占42%(211/503)，有手术史占31%(155/503)，有家族史占3%(15/503)，FSH水平为56[35，87]IU/L，LH水平为28[12，45]IU/L，FSH/LH比值为2.29[1.68，3.12]，E2水平为22[12，40]pg/ml，AMH水平为0.06[0.01，0.15]ng/ml，AFC为1[0，2]个。在教育程度、月经情况、中药治疗史、HRT治疗史、FSH水平、LH水平和AMH水平，针灸组和针药联合组比较，具有显著性统计学差异(P＜0.05)。　　(2)干预情况　　503例POI患者共计14474次针灸治疗，中位针灸时长85天，中位针灸频次7次／月，中位累计针灸次数20次，中位针灸总次数21次，58%(292/503)的患者针灸时间为30分钟／次，92%(463/503)的患者采用调经促孕穴位治疗，32%(163/503)的患者联合艾灸治疗，7.4%(37/503)的患者联合耳穴压豆。针药联合组在针灸频次和累计针灸次数均高于针灸组，具有显著性统计学差异(P＜0.05)。109例针药联合组的POI患者，87人(79.8%)使用西药和46人(42.2%)使用中药。　　(3)临床妊娠率、活产率和流产率　　503例POI患者，有生育需求者464例。临床妊娠率为12.28%(57/464)，其中自然妊娠率5.3g%(25/464)、试管妊娠率6.8g%(32/464)。活产率为10.78%(50/464)，其中自然活产率4.53%(21/464)、试管活产率6.25%(29/464)。流产率为12.28%(7/57)，其中自然妊娠流产率7.02%(4/57)、试管妊娠流产率5.26%(3/57)。针灸组临床妊娠率为12.26%(45/367)、活产率为11.17%(41/367)和流产率为8.89%(4/45);针药联合组临床妊娠率为12.37%(12/97)、活产率为9.28%(9/97)和流产率为25%(3/12)。　　在随访的60个月内，针灸组和针药联合组的临床妊娠率比较，无显著性统计学差异(Log-rankP=0.94)：AFC≥2个患者的临床妊娠率显著高于AFC≤1个患者(Log-rankP=0.01)；FSH≤40IU/L患者的临床妊娠率显著高于FSH＞40IU/L患者(Log-rankP＜0.0001)。经稳健IPTW调整后，与FSH＞40IU/L患者比较，FSH≤40IU/L的临床妊娠可能性显著增加(HR=3.60，95%CI:[1.68，7.68]，P＜0.001)：与基线FSH/LH比值＞2.5的患者比较，基线FSH/LH比值≤2.5的患者临床妊娠可能性显著降低（HR=0.42，95%CI:[0.20，0.87]，P=0.019）：与基线AFC≥2个的患者比较，基线AFC≤1个的患者临床妊娠可能性显著降低(HR=0.36,95%CI:[0.17,0.75],P=0.006)。　　(4)闭经率　　503例POI患者，闭经率从针灸干预前的47%降至16%，降低了31%，在随访第9个月时已经降至16%，随后一直维持至30个月。总体上针灸组和针药联合组月经恢复率无显著性差异(Log-rankP=0.36)，经过亚组分层后发现，针刺次数＜24次时，针灸组的月经恢复率显著高于针药联合组(Log-rankP=0.038);针刺次数＞24次时，针药联合组的月经恢复率显著高于针灸组(Log-rankP=0.027)。　　(5)卵巢功能相关指标有效率　　在随访12个月后，FSH＞40IU/L的患者比例从58%降至38%:25IU/L＜FSH≤40IU/L的患者比率比例从28%降低至23%;15IU/L＜FSH≤25IU/L的患者比例从14%增加至19%;10＜FSH≤15IU/L的患者比例从0%增加至10%；FSH≤10IU/L的患者比例从0%增加至9.6%。经稳健IPTW调整后，与针灸相比，针药联合的FSH恢复率显著提高(HR=2.28，95%CI:[1.22，4.25]，P=0.01)；与针灸次数＞24次相比，针灸次数≤24次的FSH恢复率降低57%(HR=0.43，95%CI:[0.22，0.84]，P=0.013)；与基线LH＞17.5IU/L相比，基线LH≤17.5IU/L患者的FSH恢复率显著增加(HR=3.14，95%CI:[1.33，7.39]，P=0.009)；与基线AMH＞0.05ng/ml相比，基线AMH≤0.05ng/ml患者的FSH恢复率降低82%(HR=0.18，95%CI:[0.07，0.42]，P＜0.001)。在随访12个月后，2＜FSH≤17.5IU/L患者的比例43%增加至55%。针灸或针药联合对FSH/LH比值无明显影响，针灸干预后6个月后的FSH/LH的正常率仅增加了5%，此后一直保持稳定。针药联合在随访3个月内对E2增加较明显，总体上针药联合增加E2的优势高于针灸；在随访12个月后，低雌激素（E2＜25pg/ml）患者的比例从55%降至44%。针药联合在增加AMH水平优于针灸（针灸组AMH＜0.05ng/ml的患者比例从干预前的33%增加至随访12个月后的64%：针药联合组，AMH＜0.05ng/ml的患者比例从干预前的65%降低至随访12个月后的45%）。针灸和针药联合在随访3个月内均对AFC增加较明显，在随访12个月后针药联合增加AFC的优势显著高于针灸(P=0.022)。针灸和针灸联合在增加AFC方面出现了显著差异(Log-rankP=0.005)。按照亚组干预次数分层分析后，当针刺次数≤24次时，针灸增加AFC的可能性显著高于针药联合；当针刺次数＞24次时，针灸和针药联合的作用相当，表明针灸在增加AFC的作用体现在短期疗效上。经稳健IPTW调整后，与针灸次数＞24次相比，针灸次数≤24次的AFC增加可能性显著提高(HR=2.05，95%CI:[1.38，3.02]，P＜0.001)：与无分娩史者相比，有分娩史患者的AFC增加的可能性显著提高(HR=2.48，95%CI：[1.23，5.02]，P=0.011)；与基线AFC≥2个者相比，基线AFC≤1个患者的AFC增加可能性降低4g%(HR=0.51,95%CI:[0.32,0.82],P=0.005).　　(6)临床有效率　　以临床妊娠为参照，月经恢复和AMH有效联合具有最高的准确性(AUC[95%CI]=0.67[0.62，0.72】)。以月经恢复且AMH＞0.05ng/ml或临床妊娠作为临床疗效的判定标准，结果显示针灸干预后的临床有效率为51.5%。经稳健IPTW调整后，与无HRT治疗史相比，有HRT治疗史的患者临床疗效降低30%（HR=0.70，95%CI:[0.52，0.94]，P=0.018）；与基线LH＞17.5IU/L相比，基线LH≤17.5IU/L患者的临床有效率显著提高(HR=1.70，95%CI:[1.16，2.47]，P=0.006)；与FSH/LH比值无效者相比，FSH/LH比值有效患者的临床有效率显著提高（HR=6.7，95%CI:[4.81，9.37]，P＜0.001）。　　3基于机器学习的针灸治疗早发性卵巢功能不全妊娠预测模型构建　　针灸治疗POI的数据集包括3个预测目标、68个预测特征变量和503个观测值，分别构建妊娠预测、妊娠时间预测和临床疗效预测的3个机器学习模型。　　(1)最佳预测特征组合　　通过3种特征筛选方法，综合ACC值、AUC值和Fβ值最终形成包含医生医院(Hospital)-患者特征(Patient)-针灸干预(Acupuncture)-进展预后(Progression)的最佳HPAP预测特征组合。HPAP-临床妊娠(Pregnancy)纳入15个最佳预测特征组合，构建HPAPP模型：HPAP-妊娠时间(Time)纳入12个最佳预测特征组合，构建HPAPT模型；HPAP-临床疗效(Effectiveness)纳入18个最佳预测特征变量，构建HPAPE模型。　　(2)机器学习妊娠预测模型（HPAPP模型）　　综合8种算法和4种模型评估参数发现预测临床妊娠的最优机器学习算法为随机森林(AUC=0.75，ACC=0.86，Fβ=0.61，Logloss=0.35)，故采用随机森林算法构建HPAPP模型。15个预测特征变量的特征重要性排序结果显示AMH有效对HPAPP模型的贡献度最大，其次是针灸总次数和针灸治疗后AFC有效，另外月经异常年龄、医生年龄、生育期和针灸时长对HPAPP模型也产生了较大的贡献度。　　(3)机器学习妊娠时间预测模型（HPAPT模型）　　纳入12个预测特征变量的6种回归算法的机器学习模型，随机森林算法的均方误差最低，故采用随机森林算法构建HPAPT模型预测妊娠时间。在训练队列和验证队列中均是针灸时长对模型的影响最大，其次是患者年龄和生育期。　　(4)机器学习临床疗效预测模型（HPAPE模型）　　综合8种算法和4种模型评估参数发现预测临床疗效的最优机器学习算法为逻辑回归和多项式对数线性神经网络(AUC=0.84，ACC-0.75，Fβ=0.75，Logloss=0.50)，因逻辑回归算法的解释性较好，故采用逻辑回归算法构建HPAPE模型。18个预测特征变量的特征重要性排序结果显示月经异常年龄对HPAPP模型的贡献度最大，其次是年龄、病程、基线AMH、基线LH和针灸治疗后的FSH/LH比值有效，另外生育期、医生执业年限、AFC有效和医生年龄对HPAPE模型也产生了较大的贡献度。　　研究结论　　1POI的核心关联症状群为：潮热-乏力-易疲劳-情绪低落-睡眠障碍-盗汗-畏寒-不孕-闭经-月经稀发，阴道干涩-性交不适-性欲低下。　　2基于大样本POI人群的真实世界数据确定卵巢功能衰退的截断值：FSH/LH为2.5，AMH为0.05ng/ml，AFC为1个，LH为17.5IU/L，E2为25pg/ml。　　3针灸或针药联合干预POI能够提高临床妊娠率和活产率，降低流产率，延缓POI的进展，降低卵巢功能衰退速度；针灸具有短期疗效有优势，针药联合具有长期疗效优势。　　4客观可靠的“经-孕-生殖激素”临床疗效判定标准为临床妊娠或月经恢复且AMH有效。针灸治疗POI的妊娠和疗效主要影响因素为：针灸次数、FSH、FSH/LH比值、LH、AMH和AFC。针灸治疗POI的获益人群为FSH≤40IU/L、AMH＞0.05ng/ml和AFC≥2个。　　5构建的机器学习妊娠预测模型、妊娠时间预测模型和临床疗效预测模型，均具有较高的准确性和区分能力，有较好的临床实用性和应用前景。可视化机器学习模型可对POI患者进行个体化、实时动态预测。
%U https://d.wanfangdata.com.cn/thesis/ChJUaGVzaXNOZXdTMjAyNDAxMDkSCUQwMjkwODg3NxoId3NodGU0Nm0%3D
%W 北京万方数据股份有限公司

%0 Journal Article
%A 胡海
%A 余虹
%A 万青
%A 石欣
%A 高培华
%+ 河南省中医院
%+ 河南省中医院
%+ 河南省中医院
%+ 河南省中医院
%+ 河南省中医院
%T 针刺对围绝经期综合征女性颈动脉硬化斑块干预效果的超声评价
%J 中国中医药科技
%J Chinese Journal of Traditional Medical Science and Technology
%@ 1005-7072
%G chi
%D 2016
%N 3
%V 23
%P 339-340
%K
%X 围绝经期综合征又称更年期综合征(menopausal syndrome,MPS)指妇女绝经前后因卵巢功能衰退出现性激素波动或减少所致的一系列以自主神经系统功能紊乱为主,伴有神经心理症状的一组症候群,临床上表现为潮热汗出、烦躁易怒、心悸失眠或忧郁健忘等一系列临床体征的一段时期.多发生于45～55岁左右女性,属于一个特殊时期、特殊群体.而妇女进入围绝经期后,由于雌激素分泌水平不足,则逐渐失去了对血脂的调控和对血管壁的直接保护作用,进而降低了雌激素抗动脉硬化的作用,导致了这一时期颈动脉血管的变化[1].本研究以围绝经期女性颈动脉斑块患者作为研究对象,观察针刺的治疗效果.现报道如下.
%U https://d.wanfangdata.com.cn/periodical/ChlQZXJpb2RpY2FsQ0hJTmV3UzIwMjMxMjI2EhB6Z3p5eWtqMjAxNjAzMDQwGgh3c2h0ZTQ2bQ%3D%3D
%R
%W 北京万方数据股份有限公司
基金项目:

%0 Thesis
%A 李奇
%Y [林洪生]
%T 益肾疏肝汤改善乳腺癌内分泌治疗后类围绝经期综合征的疗效观察
%I 中国中医科学院
%9 硕士
%G chi
%D 2018
%K 类围绝经期综合征; 益肾疏肝汤; 临床药理; 疗效评价; 乳腺癌; 内分泌治疗
%X 近年来，乳腺癌的发病呈现不断上升的趋势，据2008年数据资料显示，全世界女性乳腺恶性肿瘤的标化发病率达到39.0/10万，居于女性常见恶性肿瘤首位;据最新GLOBOCAN2012年统计数据显示，乳腺癌每年新发病例高达167万人次，死于乳腺癌者约有52.2万人次。专家指出，激素依赖性乳腺癌至少占全部乳腺癌的3/5，雌激素受体(estrogen receptor)阳性者所占比例在3/5～3/4。内分泌治疗(endocrine therapy，ET)是激素受体(hormone receptor，HR)阳性乳腺癌患者最基础、最有效的治疗方法。然而，乳腺癌患者在接受内分泌治疗过程中，由于受内分泌药物影响，机体平衡的内分泌环境遭到破坏，而会出现一系列不良反应，如潮热汗出、心悸失眠、骨质疏松、关节肌肉疼痛、疲乏无力、烦躁易怒、情绪不稳、阴道干涩等类似围绝经期综合征的症状，导致患者心理、躯体发生多重复杂的变化，甚至降低患者规范化治疗的完成率，给患者及其家庭带来严重的影响。　　目的:观察林主任经验益肾疏肝汤在改善乳腺癌内分泌治疗后肾虚肝郁型类围绝经期综合征的临床疗效，及中药对乳腺癌患者生活质量的影响;为医生预防和治疗该类患者提供一定的临床思路，为将来应用中医手段开展有针对性的干预和寻求更有效的措施提供临床证据。　　方法:本研究共纳入38例中、重度肾虚肝郁型乳腺癌内分泌治疗后类围绝经期综合征的患者，采用自身前后对照的研究方法，在原有内分泌药物治疗的基础上加用益肾疏肝汤汤剂干预，观察疗程30天。治疗结束后统计入组患者各项观察指标的变化。主要观察患者常见临床症状（依据改良Kupperman症状积分量表）、情绪心理变化（依据标准Greene更年期量表）、生活质量的变化(依据乳腺癌患者生命质量测定量表FACT-B4.0)及中医疗效评价（依据修订版绝经综合征中医评定量表）。本研究采用IBM SPSS Statistics24统计软件进行数据分析。　　结果:本研究纳入38例患者，剔除2例，最终共有36例患者完成疗效观察。经中药干预后，患者潮热出汗、感觉异常、失眠、情绪激动、疲乏、骨关节疼痛、心悸7种临床常见症状较前明显好转，有显著统计学意义(P＜0.01)，抑郁及疑心、皮肤蚁走感明显缓解，有统计学差异(P＜0.05);心理情绪方面，患者焦虑症状群及抑郁症状群较前明显改善，有显著性差异(P＜0.01);患者生活质量水平在生理状况、情感状况、功能状况三个领域均较前提高，取得满意疗效，有显著统计学差异(P＜0.01);患者整体躯体、心理、社会三大维度不良反应均较前缓解，有显著统计学差异(P＜0.01);36例患者中，22例患者临床治疗有效，有14例患者疗效不明显，林主任经验益肾疏肝汤改善乳腺癌内分泌治疗后类围绝经期综合征的临床有效缓解率为61.11％，入组患者未见明显肝肾功能异常，用药安全。　　结论:林主任益肾疏肝汤用于乳腺癌内分泌治疗后类围绝经期综合征中肾虚肝郁型的患者，可明显改善患者临床躯体症状、心理状况，提高生活质量，疗效确切，用药安全。值得扩大样本量，进行长时间随访，以进一步明确中医药发挥作用的机制及中医药对患者生存期的影响;有助于指导临床医师结合中医辨证论治思想，探讨其他中医治法的合适人群，发挥中医药治疗的特色优势。
%U https://d.wanfangdata.com.cn/thesis/ChJUaGVzaXNOZXdTMjAyNDAxMDkSCFkzNDkzMDM0Ggh3c2h0ZTQ2bQ%3D%3D
%W 北京万方数据股份有限公司

%0 Thesis
%A 李重辰
%Y [连清]
%T 导气法针刺太溪穴治疗肾阴虚型绝经综合征的临床疗效观察
%I 山东中医药大学
%9 硕士
%G chi
%D 2021
%K 绝经综合征; 肾阴虚型; 导气针法; 临床疗效
%X 目的：观察导气法针与常规针刺法治疗肾阴虚型自然绝经的绝经综合征的临床疗效，对比两种针法的治疗优势，为绝经期综合征提供新的治疗思路和现实依据。　　方法：收集2019年12月～2021年1月期间在烟台市中医院针灸科就诊的绝经综合征患者以及其他符合绝经综合征诊断标准的志愿者共60例,作为本次的研究对象，并将受试者随机分为观察组和对照组，每组30例。对照组予传统取穴（关元、肾俞、三阴交、太溪、照海）常规针刺治疗。观察组于太溪穴行导气针法，辅以针刺合谷、太冲治疗。两组患者均每周治疗3次，选择周一、三、五或周二、四、六为固定治疗时间，共治疗4周。收集治疗前后两组受试者中医症候评分以及改良Kupperman评分数据，并通过SPSS26.0对收集到的数据进行统计和分析，以评价两种针法在疗效上的差异。　　结果:　　1.改良Kupperman评分　　经治疗，两组改良Kupperman总评分和各症状单项评分均明显下降，差值有统计学意义（plt;0.01），观察组评分降幅更加明显，差异有统计学意义（plt;0.05），且观察组在忧郁、失眠、乏力、心悸症状的改善程度上优于对照组，差异有统计学意义（plt;lt;0.05）。　　2.中医证候评分　　经治疗，两组中医证候总评分和各症状单项评分均明显下降，差值有统计学意义（plt;0.01），观察组评分降幅更加明显，差异有统计学意义（plt;0.05），且观察组在烦躁易怒、倦怠乏力、心悸症状的改善程度上优于对照组，差异有统计学意义（plt;0.05）。　　3.疗效对比　　治疗结束后，观察组临床总有效率为89.28%，对照组临床总有效率为85.71%，两者之间差异无统计学意义（pgt;0.05）。　　结论：　　导气针法与常规针刺治疗肾阴虚型绝经综合征的临床疗效相当，均能降低改良Kupperman评分和中医证候评分，改善相关症状，但导气针法对忧郁、烦躁易怒、乏力、心悸症状的改善更具优势。导气针法取穴少，手法细腻，易于患者接受，值得推广。
%U https://d.wanfangdata.com.cn/thesis/ChJUaGVzaXNOZXdTMjAyNDAxMDkSCUQwMjQzODExNRoId3NodGU0Nm0%3D
%W 北京万方数据股份有限公司

%0 Conference Paper
%A 雷霭霞
%A 林仁勇
%A 陈俊琦
%A 吴俊贤
%A 肖慧玲
%A 黄泳
%+ 南方医科大学中医药擘院针灸科，广州 510515
%T 薄氏腹针配合TDP治疗围绝经期综合征的临床观察
%B 中国针灸学会第二届腹针国际学术研讨会论文集
%? 中国针灸学会
%C 南宁
%G chi
%D 2009
%P 111-115
%K 薄氏腹针; 围绝经期综合征; TDP照射; 针灸治疗; 针刺穴位; 临床观察
%X 目的：观察薄氏腹针为主，配合TDP治疗围绝经期综合征的临床疗效。
 方法：临床观察于2008.3-2008.12在香港良方、葆康、天佑堂等中医诊所进行。40例围绝经期综合征怠者均接受薄氏腹针配合TDP照射的方法进行治疗，针刺穴位包括“引气归元”、“腹四关”、“调肝气”，“调脾气”、双侧气穴、关元下。TDP照射神阙穴。观察周期为8周(每周治疗3次)。观察指标包括临床疗效、不同证型临床疗效、Kupperman总分和各项因子评分、治疗过程中患者不适记录等。
 结果：40例围绝经期综合征患者经过腹针为主配合TDP的治疗后，总有效率为92。5％；而且肾阴虚证、肝肾阴虚证、肾阳虚证、脾肾阳虚证、肾阴阳俱虚证各型患者的临床疗效的比较也没有显着性差异(P>0.05)；治疗后，围绝经期综合征患者各项症状均有减轻，Kupperman总分显着降低(P<0.01)，其中，潮热出汗、情绪波动等症状治疗前后比较差异有非常显着性意义(P<0.01)，失眠，抑郁疑心、眩晕、疲倦乏力、肌肉骨节痛、心悸等症状治疗前后比较差异有显着性意义(P<0.05)；并且，40例围绝经期综合征患者治疗过程中，均未发现有特殊不适反应。
 结论：薄氏腹针配合TDP照射，适用于围绝经期综合征的各类证型，疗效肯定，在改善潮热出汗、情绪波动、失眠、抑郁疑心、眩晕、疲倦乏力、肌肉骨节痛、心悸等症状方面有一定优势。薄氏腹针配合TDP照射，对围绝经期综合征有着肯定的治疗作用，能够有效地改善围绝经期综合征患者的临床症状，促进其临床痊愈。
%U https://d.wanfangdata.com.cn/conference/ChZDb25mZXJlbmNlTmV3UzIwMjQwMTA5Egc3MTk5NzY5Ggh3c2h0ZTQ2bQ%3D%3D
%W 北京万方数据股份有限公司

%0 Thesis
%A 庄锦源
%Y [庄礼兴]
%T 基于数据挖掘探讨针灸治疗围绝经期抑郁症的选穴规律
%I 广州中医药大学
%9 硕士
%G chi
%D 2021
%K 围绝经期抑郁症; 针灸疗法; 选穴规律; 疗效评价
%X 目的:　　临床对于针灸治疗围绝经期抑郁症的选穴及运用规律的文献研究不多，大部分从针灸治疗原发性抑郁症、卒中后抑郁症而入手研究，对于针灸治疗PDD的选穴及运用规律尚有一定的研究空间，且研究所用数据挖掘方法尚可进一步完善。本研究是通过对多个文献数据库进行录入、整理、分析，以总结、探索针灸治疗PDD的具体运用及隐藏规律，为进一步拓展其临床运用予以客观的数据支持，总结归纳出针灸治疗PDD的选经配穴思想，为其临床治疗起到一定的指导意义。　　方法:　　通过检索并整理中国期刊全文数据库(CNKI)、万方数据知识服务平台(WF)、维普期刊全文数据库(VIP)、Pubmed等数据库中1988年至今的与针灸治疗PDD的相关文献，类型涵盖RCT试验、临床疗效观察、名医经验以及病例个案报道等，且所载疗法、选穴均取得明确疗效。构建数据库，内容包括:文献基本信息、患者中西医诊断、证型、症状、针灸处方、治疗方法、穴位归经、特定穴等信息。对数据进行规范化处理，对于异名同穴的穴位名称进行统一，如:“绝骨”统一为“悬钟”，“人中”统一为“水沟”等。　　对纳入文献进行数据挖掘，具体步骤如下:(1)使用SPSS Statistics25.0软件对患者一般信息、证型、症状、舌脉象、针灸处方、治疗方法、穴位归经及特定穴等进行频数分析，以了解纳入文献的概况，并初步掌握针灸治疗PDD患者的整体情况。(2)使用SPSS Statistics25.0软件对所有针灸治疗PDD文献中的证型与归经进行简单对应分析，为临床辨证选经用穴提供一定的参考价值。(3)使用SPSS Statistics25.0软件对所有文献的选穴进行聚类分析，生成聚类谱系图，观察针灸选穴的分组情况。(4)使用SPSS Modeler18.0软件对针灸选穴进行关联规则分析，通过设置置信度、可信度等参数，观察穴位之间关联性。(5)运用Gephi0.9.2软件，对所收集文献中的PDD患者证型、兼症及配穴选择进行复杂网络分析，运用ForceAtlas2布局算法进行复杂网络构建，形成针灸治疗PDD配穴选择规律表。　　结果:　　本研究一共收集针灸相关疗法治疗PDD文献197篇，其中中国期刊全文数据库(CNKI)117篇、万方数据知识服务平台(WF)43篇、Pubmed数据库22篇、维普资讯中文期刊服务平台(VIP)15篇，依据纳排标准，最终一共纳入了130篇文献。文献类型分为三类，RCT试验121篇，临床医案8篇，名医经验1篇;所收集文献年份范围分布为1988-2020年，近十年文献占比相较于前十年更大，总体呈现递增趋势。　　由频数统计可知，针灸治疗PDD的方法种类繁多，其中单种治疗方法共11种，包括针刺、电针、耳穴压豆、艾灸、刮痧等，联合治疗方法共15种，包括针刺+中药、针刺+艾灸、针刺+西药、电针+中药、穴位注射+针刺等，以针刺、针刺+中药及电针使用频率最高;中医证型共有16个，包括肝气郁结证、肝肾阴虚证、肾虚肝郁证、脾肾阳虚证等;共出现47个症状描述，包括了失眠多梦、抑郁焦虑、胁肋胀痛、烘热汗出、纳差、心烦易怒、胸闷胸痛等;共出现96个腧穴，其中主穴85个，配穴47个;腧穴总频数为1048个，其中主穴906个，配穴142个;主穴按频数由高到低依次排序为三阴交、百会、肾俞、太冲、内关、肝俞、心俞、关元、神门、足三里、四神聪、合谷、印堂等;配穴按频数由高到低依次排序为神门、太冲、丰隆、足三里、脾俞、膻中、行间、大陵、内关等;对所有腧穴的特定穴、归经进行统计，其中特定穴使用按频数由高到低依次排序为原穴、输穴、背俞穴、募穴、八脉交会穴;归经按频数由高到低依次排序为足太阳膀胱经、督脉、任脉、足太阴脾经、耳穴、经外奇穴、足阳明胃经、足厥阴肝经等。　　由简单对应分析得出针灸治疗PDD患者的辨证选经配伍:心肝火郁证、心神失养证-心经、肝经及心包经;痰热内扰证、肝郁痰热证、痰气郁结证-足少阳胆经、足阳明胃经;阴虚火旺证-耳穴压豆;运用聚类分析将针灸治疗PDD的主穴选穴归为五类:C1:①肝、脾、交感、心、内分泌、肾;②照海、涌泉、丰隆、中脘;③子宫、天枢;C2:肺俞、膈俞、脾俞;C3:气海、中极;C4:神庭、本神;C5:心俞、肝俞、肾俞。运用关联规则得出常用主穴穴对有:①背俞穴穴对:肝俞-肾俞-脾俞-心俞;②调神穴对:本神-神庭、本神-四神聪、印堂-百会;③太溪-三阴交;④合谷与太冲。运用复杂网络分析，将针灸治疗PDD的证型、兼症及配穴选择归为多组:失眠多梦-照海、申脉、安眠，心神失养证-神庭、少海，盗汗-阴郄，胁肋胀痛-膻中、期门、外关，心烦易怒-肝，心虚胆怯证-肝肾、胆俞，胸闷胸痛、善太息-大陵、神门，心肾不交证-心悸、口干-心俞、肾俞、皮质下，便秘-支沟，心肝火郁证-耳鸣、易怒易哭-太冲、太渊、内关，肝郁化火证-行间、侠溪、足窍阴，五心烦热-劳宫、涌泉，腹胀-天枢、脾，心脾两虚证、脾肾阳虚证-乏力、纳差、形寒肢冷、少气懒言-足三里、三阴交、关元、脾俞，肝郁痰热证、痰热内扰证-胃痛-中脘、丰隆、阴陵泉、阳陵泉，血行郁滞证-皮肤瘙痒-膈俞、曲池、血海，头晕-风池、四神聪，肝肾阴虚证-蠡沟、太溪。　　结论:　　本研究借助数据挖掘技术对针灸治疗围绝经期抑郁症的临床选穴及运用规律进行了探索，得到以下结论:　　(1)针灸治疗PDD疗法繁多，联合疗法较单种疗法的疗效更为显著;　　(2)肝肾二脏与PDD的发病及进展密切相关，故在腧穴的选择上，需要重视对肾水的滋养，同时辅以疏肝解郁之法。以照海与涌泉，太溪与三阴交，合谷与太冲三组穴位为代表;　　(3)针灸治疗PDD患者的过程中，还需重视对任督二脉的调理，调任固元，通督调神。调神穴对以本神与神庭，本神与四神聪，印堂与百会为代表;　　(4)PDD的疾病发展过程当中，常伴有痰湿之气的产生，针灸治疗选穴上需重视健脾强胃、化痰通窍，多选取足阳明胃经上的腧穴，以丰隆、中脘二穴为代表;　　(5)通过数据挖掘诸多结果，展现了原穴、背俞穴在针灸治疗PDD上的重要性，通过对原穴、背俞穴的刺激，调节脏腑精气，推动五脏气机运行，从而改善PDD患者各脏腑机能及改善精神相关症状。　　(6)针灸治疗PDD配穴的选择，可通过对证型及相应症状的把握，从而做到辨证论治、对症选穴，尽量更有针对性地缓解各类兼症，提高患者的生活质量及自我舒适感。
%U https://d.wanfangdata.com.cn/thesis/ChJUaGVzaXNOZXdTMjAyNDAxMDkSCFkzODc0MTIxGgh3c2h0ZTQ2bQ%3D%3D
%W 北京万方数据股份有限公司

%0 Journal Article
%A 董巧云
%A 李娟娥
%A 姜小帆
%+ 陕西省人民医院
%T 针灸配合黄连阿胶汤治疗围绝经期阴虚火旺型失眠患者疗效观察
%J 陕西中医
%J Shaanxi Journal of Traditional Chinese Medicine
%@ 1000-7369
%G chi
%D 2015
%N 8
%V
%P 1068-1069
%K 失眠症/针灸疗法; 黄连阿胶汤/治疗应用; 穴; 百会; 三阴交
%X 目的：探讨针灸配合黄连阿胶汤治疗围绝经期失眠症患者的临床疗效。方法：将68例围绝经期失眠症随机分成治疗组35例和对照组33例。对照组给予中医常规的辨证施治，以黄连阿胶汤为主方进行加减。治疗组在对照组的治疗基础上行针灸治疗。治疗2个疗程，10d 为1个疗程，观察 PSQI 的评分量表，评价临床疗效。结果：观察结束时，治疗组患者的睡眠质量明显好于对照组，治疗组的小于7分的患者数与对照组相比，差异具有统计学意义（P＜0．05）。结论：针灸配合黄连阿胶汤治疗围绝经期失眠症有定志安神的功效。
%U https://d.wanfangdata.com.cn/periodical/ChlQZXJpb2RpY2FsQ0hJTmV3UzIwMjMxMjI2EhBzaGFueHp5MjAxNTA4MDYzGgh3c2h0ZTQ2bQ%3D%3D
%R 10.3969/j.issn.1000-7369.2015.08.063
%W 北京万方数据股份有限公司
基金项目:

%0 Journal Article
%A 徐天舒
%A 钱雷
%A 周俊青
%A 万茜
%A 王秀林
%+ 南京大学医学院附属鼓楼医院
%T 针刺补益肾精法治疗围绝经期综合征的临床研究
%J 南京中医药大学学报（自然科学版）
%J JOURNAL OF NANJING UNIVERSITY OF TRADITIONAL CHINESE MEDICINE（NATURAL SCIENCE）
%@ 1000-5005
%G chi
%D 2007
%N 3
%V 23
%P 152-154
%K 围绝经期期综合征; 补益肾精法; 健脾化痰法; 针灸; 性激素; 血脂检查
%X 目的 寻找治疗围绝经期综合征及调节其脂代谢的最佳方法.方法 治疗组采用针刺补益肾精治疗,对照组以健脾化痰法治疗.将2组疗效及治疗前后患者性激素、血脂水平进行对比观察.结果 治疗组总有效率为80.82%,对照组为64.78%,2组比较差异有非常显著性意义(P＜0.01).2组均可显著改变FSH、LH、E2水平.治疗组可显著改变LDL-C、HDL-C水平,对潮热出汗、失眠、易激动等主要症状也有明显改善作用(P＜0.01).结论 针刺补益肾精法及健脾化痰法治疗围绝经期综合征均有良好疗效,针刺补益肾精法与健脾化痰法比较,其调节脂代谢的疗效更好.
%U https://d.wanfangdata.com.cn/periodical/ChlQZXJpb2RpY2FsQ0hJTmV3UzIwMjMxMjI2EhJuanp5eWR4eGIyMDA3MDMwMDcaCHdzaHRlNDZt
%R 10.3969/j.issn.1000-5005.2007.03.007
%W 北京万方数据股份有限公司
基金项目:YK00445:南京市卫生局项目

%0 Thesis
%A 张冰洁
%Y [陈劼]
%T 针刺四花结合艾灸涌泉治疗围绝经期综合征疗效研究
%I 广州中医药大学
%9 硕士
%G chi
%D 2015
%K 妇科疾病; 围绝经期综合征; 艾灸涌泉; 引火归元
%X 目的：本研究按照临床诊断标准和试验纳入标准筛选出符合要求的围绝经期综合征患者，采用随机、对照临床试验的方法，分成实验组和对照组，分别给予针刺四花穴结合艾灸涌泉穴（引火归元法）结合常规体针刺法和常规体针刺法，评价体穴加四花结合艾灸涌泉（引火归元法）对围绝经期综合征患者症状缓解的临床疗效，为临床围绝经期综合征治疗方法提供参考依据。　　方法：临床观察80例围绝经期综合征的患者，按照纳入标准进行筛选（经过年龄、月经异常情况、国内改良Kupperman量表评分等项目筛选）并纳入实验，所有符合纳入标准的病例按随机分配的原则，分别纳入常规体针组（对照组）40例、体穴加四花结合艾灸涌泉组（实验组）40例（腧穴的定位按照《经络腧穴学》执行）。以28天为1疗程，治疗2个疗程。治疗结束后，通过国内改良Kupperman量表评分和月经改变情况判定治疗效果。采用SPSS19.0统计软件包进行统计学处理。　　成果：80例符合纳入标准的围绝经期综合征患者中，脱落17例，实际完成病例63例，其中实验组32例，对照组31例。实验组总有效率为84.38％，无效率15.62％;对照组总有效率为77.42％，无效率22.58％。两组疗效比较差异有统计学意义，实验组的有效率比对照组高，尤其在失眠和眩晕方面疗效好于对照组。两组治疗对大多数症状都是有效的，个别症状基本无效（如性交痛）。总体来说，两种疗法的疗效都是肯定的，体穴加四花结合艾灸涌泉（引火归元法）疗效更好。　　结论：体穴加四花结合艾灸涌泉（引火归元法）可以明显改善围绝经期综合征患者的绝经过渡期相关症状（主要是精神、神经症状和植物神经、心血管症状）和月经不调情况。尤其是对改善潮热汗出、感觉异常、失眠、抑郁、疲劳和骨关节肌肉痛疗效尤为明显，对改善眩晕、心悸、皮肤蚁走感和泌尿系症状也有良好收效，并且在改善失眠和眩晕两方面症状时疗效较常规体针法更具优势。总之，该方法对围绝经期综合征的疗效肯定，可以减轻此类患者的痛苦，提高她们的生活质量，对临床治疗围绝经期综合征有指导意义和参考价值。
%U https://d.wanfangdata.com.cn/thesis/ChJUaGVzaXNOZXdTMjAyNDAxMDkSCFkyODI2MDE4Ggh3c2h0ZTQ2bQ%3D%3D
%W 北京万方数据股份有限公司

%0 Journal Article
%A 韩世琳
%A 陈香宇
%H HAN Shi-lin
%H CHEN Xiang-yu
%+ 郑州大学第一附属医院
%+ 郑州大学第一附属医院
%T 阿戈美拉汀片、针灸联合常规西医疗法对围绝经期功能性消化不良患者的临床疗效
%J 河南医学研究
%J Henan Medical Research
%@ 1004-437X
%G chi
%D 2020
%N 14
%V 29
%P 2539-2542
%K 功能性消化不良; 围绝经期; 阿戈美拉汀; 针灸
%X 目的 探讨阿戈美拉汀片、针灸联合常规西医疗法对围绝经期功能性消化不良(MPFD)的临床疗效.方法 将180例MPFD患者按照就诊顺序分为对照组、治疗组1、治疗组2及治疗组3,每组45例.对照组接受常规西医治疗,包括口服枸橼酸莫沙必利片、泮托拉唑胶囊、复方消化酶,在上述治疗基础上治疗组1接受阿戈美拉汀片口服治疗,治疗组2接受针灸治疗,治疗组3接受阿戈美拉汀片口服、针灸治疗,观察4周.评价4组患者治疗前后症状积分、焦虑自评量表(SAS)评分、抑郁自评量表(SDS)评分、匹兹堡睡眠质量指数(PSQI)、血清雌激素水平、血浆胃动素水平变化和不良反应.结果 与治疗前比较,治疗后各组症状积分、SAS评分、SDS评分、PSQI、血浆胃动素水平均改善(均P<0.01),治疗组2和治疗组3治疗后血清雌激素水平升高(均P<0.01),对照组和治疗组1治疗前后血清雌激素水平无明显变化(均P>0.05).治疗组3总有效率高于其他组(均P<0.05),各组均无严重不良反应发生.结论 阿戈美拉汀片、针灸联合常规西医疗法能显著提高MPFD的治疗效果,并具有较好的安全性和耐受性.
%U https://d.wanfangdata.com.cn/periodical/ChlQZXJpb2RpY2FsQ0hJTmV3UzIwMjMxMjI2Eg9obnl4eWoyMDIwMTQwMTQaCHdzaHRlNDZt
%R 10.3969/j.issn.1004-437X.2020.14.014
%W 北京万方数据股份有限公司
基金项目:

%0 Thesis
%A 雷霭霞
%Y [黄泳]
%T 薄氏腹针配合TDP治疗围绝经期综合征的临床观察
%I 南方医科大学
%9 硕士
%G chi
%D 2009
%K 围绝经期综合征; 薄氏腹针; 特定电磁波谱; 针灸疗法; 临床疗效; Kupperman量表
%X 一、目的:
 观察薄氏腹针为主，配合TDP治疗围绝经期综合征的临床疗效。
 二、方法:
 临床观察于2008．3-2008．12在香港良方、葆康、天佑堂等中医诊所进行。40例围绝经期综合征患者均接受薄氏腹针配合TDP照射的方法进行治疗，针刺穴位包括“引气归元”、“腹四关”、“调肝气”、“调脾气”、双侧气穴、关元下。TDP照射神阙穴。观察周期为8周（每周治疗3次）。观察指标包括临床疗效、不同证型临床疗效、Kupperman总分和各项因子评分、治疗过程中患者不适记录等。
 三、结果:
 40例围绝经期综合征患者经过腹针为主配合TDP的治疗后，总有效率为92．5％；而且肾阴虚证、肝肾阴虚证、肾阳虚证、脾肾阳虚证、肾阴阳俱虚证各型患者的临床疗效的比较也没有显着性差异（P>0．05）；治疗后，围绝经期综合征患者各项症状均有减轻，Kupperman总分显着降低（P<0．01），其中，潮热出汗、情绪波动等症状治疗前后比较差异有非常显着性意义（P<0．01），失眠、抑郁疑心、眩晕、疲倦乏力、肌肉骨节痛、心悸等症状治疗前后比较差异有显着性意义（P<0．05）；并且，40例围绝经期综合征患者治疗过程中，均未发现有特殊不适反应。
 四、结论:
 薄氏腹针配合TDP照射，适用于围绝经期综合征的各类证型，疗效肯定，在改善潮热出汗、情绪波动、失眠、抑郁疑心、眩晕、疲倦乏力、肌肉骨节痛、心悸等症状方面有一定优势。薄氏腹针配合TDP照射，对围绝经期综合征有着肯定的治疗作用，能够有效地改善围绝经期综合征患者的临床症状，促进其临床痊愈。
%U https://d.wanfangdata.com.cn/thesis/ChJUaGVzaXNOZXdTMjAyNDAxMDkSCFkxNTUzODQ0Ggh3c2h0ZTQ2bQ%3D%3D
%W 北京万方数据股份有限公司

%0 Thesis
%A 黄小珍
%Y [粟胜勇]
%T 刺血拔罐联合麦粒灸治疗围绝经期失眠的临床研究
%I 广西中医药大学
%9 硕士
%G chi
%D 2019
%K 刺血拔罐; 麦粒灸; 围绝经期失眠; 临床疗效
%X 目的：观察刺血拔罐联合麦粒灸治疗围绝经失眠的临床疗效。　　方法：本研究将符合纳入标准的60例围绝经期失眠患者按随机数字表法分为治疗组及对照组，每组各30例；治疗组给予刺血拔罐联合麦粒灸治疗(刺血拔罐取穴：大椎、心俞、至阳穴；麦粒灸取穴：肾俞、中脘、下脘、气海、关元穴)；对照组采用常规针刺治疗(主穴：印堂、四神聪、安眠、神门、照海、申脉；配穴：肝火扰心加行间、侠溪；痰热内扰加丰隆、内庭；心脾两虚加心俞、脾俞；心肾不交加心俞、肾俞；心胆气虚加心俞、胆俞；脾胃不和加公孙、足三里)；比较两组患者治疗前后的临床有效率，睡眠质量指数、生活质量指数及血清性激素(FSH、LH、E2)的水平变化、不良反应等情况。　　结果：　　(1)临床疗效比较：两组治疗后临床有效率具有显著性差异(P＜0.05)，治疗组临床疗效优于对照组。　　(2)匹兹堡睡眠质量指数评价：①组内比较：治疗后两组患者的睡眠质量、PSQI总分、入睡时间、睡眠障碍、日间功能、睡眠时间、睡眠效率均较治疗前具有显著性差异(P＜0.05)；②组间比较：治疗组患者较对照组患者在睡眠质量、入睡时间、睡眠障碍等方面无显著性差异(P＞0.05)，在睡眠时间、睡眠效率、日间功能、PSQI总分等方面有显著性差异(P＜0.05)；说明刺血拔罐联合麦粒灸以及常规针刺法均可以改善围绝经期失眠的睡眠质量、PSQI总分、睡眠效率、入睡时间、睡眠障碍、睡眠时间、日间功能等方面，而刺血拔罐联合麦粒灸在改善睡眠时间、睡眠效率、日间功能、PSQI总分等方面优于常规针刺组。　　(3)生活质量量表评价：①组内比较：两组患者生活质量(SF-36)量表评分结果比较，治疗后两组患者在一般健康状况、生理机能、情感职能、生理职能、精神健康、躯体疼痛、社会功能、精力等方面较治疗前具有显著性差异(P＜0.05)；两组患者在改善情感职能方面差异无统计学意义(P＞0.05)；②组间比较：治疗组在一般健康状况、生理机能、情感职能、生理职能、精神健康、躯体疼痛、社会功能、精力等方面较对照组差异具有统计学意义(P＜0.05)；说明刺血拔罐联合麦粒灸以及常规针刺法均可以改善围绝经期失眠的一般健康状况、生理机能、情感职能、生理职能、精神健康、躯体疼痛、社会功能、精力等方面，而刺血拔罐联合麦粒灸在一般健康状况、社会功能、生理机能、精力、生理职能、躯体疼痛、精神健康等方面优于常规针刺组。　　(4)性激素水平的比较：①组内比较：治疗后两组患者的FSH、LH、E2等激素水平均较治疗前有显著性差异(P＜0.05)；②组间比较：治疗组患者的FSH、LH、E2等激素水平较对照组有显著性差异(P＜0.05)，说明刺血拔罐联合麦粒灸以及常规针刺法均可以改善围绝经期失眠的FSH、LH、E2等激素水平，而刺血拔罐联合麦粒灸组优于常规针刺组。　　(5)安全性评价：两组患者在治疗期间均出现轻度不良反应，无明显差异(P＞0.05)；其中治疗组出现1例头晕头痛、1例恶心呕吐，对照组出现2例头晕头痛、1例乏力症状，给予对应处理后症状均明显缓解，余未见明显不良反应。　　结论：刺血拔罐联合麦粒灸治疗围绝经失眠疗效明显，且无毒副作用及明显的不良反应，临床值得推广。
%U https://d.wanfangdata.com.cn/thesis/ChJUaGVzaXNOZXdTMjAyNDAxMDkSCUQwMTg5MjA2NhoId3NodGU0Nm0%3D
%W 北京万方数据股份有限公司

%0 Journal Article
%A 吴贤琳
%A 蒋小雅
%A 蔡益民
%A 胡仁
%A 杨晓丽
%A 谢文瑶
%H WU Xianlin
%H JIANG Xiaoya
%H CAI Yimin
%H
%+ 湖南师范大学
%T 中医理疗对围绝经期妇女睡眠质量影响的Meta分析
%J 中国社会医学杂志
%J Chinese Journal of Social Medicine
%@ 1673-5625
%G chi
%D 2020
%N 2
%V 37
%P 197-201
%K 中医理疗; 围绝经期妇女; 睡眠质量; Meta分析
%X 目的 探讨中医理疗对围绝经期妇女睡眠质量的影响.方法 使用计算机检索中国知网、万方数据库、维普数据库、中国生物医学文献数据库、PubMed、Web of Science、Embase、Cochrane图书馆等资源,收集应用中医理疗对围绝经期妇女的睡眠障碍进行干预的随机对照试验,检索时限均为建库至2019年7月.采用RavMan 5.3软件进行统计处理.结果 研究共纳入文献8篇,Meta分析结果显示,针灸、刮痧能改善围绝经期睡眠障碍妇女的总体睡眠质量[WMD =-2.45,95％CI(-4.05,-0.84),P＜0.05],提高主观睡眠质量[WMD =-0.47,95％CI(-0.81,-0.13)]、睡眠效率[WMD =-0.49,95％CI(-0.91,-0.07)],缩短入睡时间[WMD =-0.60,95％CI(-0.96,0.24)],减轻睡眠障碍[WMD =-0.35,95％CI(-0.58,-0.12)]以及日间功能障碍[WMD =-0.40,95％CI(-0.70,-0.11)].亚组分析表明,相对于联合其他药物治疗,单纯的理疗能更好地改善围绝经期妇女的睡眠障碍[WMD=-2.45,95％CI(-4.05,0.84)],且当干预频次≥3次/周时,睡眠质量结果有统计学意义[WMD =-2.66,95％CI(-4.11,-1.22)].结论 中医理疗对改善围绝经期妇女的睡眠情况疗效显著,但对延长睡眠时间、减少催眠药物使用无明显改善.
%U https://d.wanfangdata.com.cn/periodical/ChlQZXJpb2RpY2FsQ0hJTmV3UzIwMjMxMjI2EhJnd3l4LXNoeXgyMDIwMDIwMjMaCHdzaHRlNDZt
%R 10.3969/j.issn.1673-5625.2020.02.023
%W 北京万方数据股份有限公司
基金项目:2018JJ2227:湖南省自然科学基金

%0 Thesis
%A 吴倩
%Y [符文彬]
%T 心胆论治针刺治疗围绝经期失眠的临床研究
%I 广州中医药大学
%9 硕士
%G chi
%D 2013
%K 心胆论治; 围绝经期失眠; 皮内针治疗; 临床安全性
%X 目的：　　观察从心胆论治针刺结合皮内针治疗围绝经期失眠的临床安全性和有效性。　　方法：　　把60例符合要求的病人按照随机数字表随机分为治疗组（心胆论治组）和对照组（非穴位浅刺组）。　　治疗组取穴内关、阳陵泉、百会、印堂针刺，采用0.30mm×25mm常规无菌针灸针，配合导气法，针刺以达到得气为度，嘱患者行鼻深呼吸，直至出针，共留针25min，留针期间不行针。出针后给予埋皮内针心俞、胆俞。2次/周，每次治疗相隔48小时以上，1月为1疗程，共2疗程。　　对照组针刺穴位选取内关穴桡侧、阳陵泉外侧、百会右侧1cm、印堂左侧0.5cm处；采用0.30mm×25mm常规针灸无菌针灸针，仅刺入皮肤浅层，以使针体倾倒于体表，刺破皮肤后不行手法，出针后使用王不留行仔在心俞、胆俞粘贴，治疗频率与疗程同治疗组。　　两组分别在治疗前、治疗结束后、全部治疗结束后随访一个月3个时点选用匹兹堡睡眠质量量表评分、kupperman评分量表作为疗效指标，随时记录研究过程中的不良反应及副作用，把数据录入SPSS18.0统计分析软件包中，进行数据的管理与分析。两组计量资料方差齐时采用配对t检验，方差不齐时采用秩和检验；计数资料采用?2检验；检验为双侧检验，检验水平设为a=0.05。　　结果：　　1.基线比较：两组患者在年龄、病程、治疗前PSQI评分、Kupperman评分差异无统计学意义（P>0.05)，提示两组基线水平一致。　　2.匹兹堡量表（PSQI）：①治疗结束后、随访一月，治疗组的PSQI评分分别为11.866±2.15、10.867±1.43，与治疗前比较，差异均有统计学意义（P<0.05）；②治疗结束后、随访一月，对照组的PSQI评分分别为15.200±3.27、15.133±2.60，与治疗前比较，差异无统计学意义（P>0.05）；③治疗组与对照组在治疗结束后、随访一月比较，差异均有统计学意义（P?0.05），提示治疗组在降低PSQI量表评分方面，优于对照组。④有效率：治疗组30例患者中，显效3例，有效20例，总有效率76.67%，对照组30例中，显效0例，有效7例，总有效率23.33%。　　3.Kupperman量表：①治疗结束后、随访一月，治疗组的kupperman评分分别为16.767±3.47、15.533±2.36，与治疗前比较，差异均有统计学意义（P<0.05）；②治疗结束后、随访一月，对照组的kupperman评分分别为22.033±4.12、21.733±4.14，与治疗前比较，差异无统计学意义（P>0.05）；③治疗组与对照组在治疗结束后、随访一月比较，差异均有统计学意义（P?0.05），提示治疗组在降低 kupperman量表评分方面，优于对照组。④有效率：治疗组30例患者中，显效3例，有效11例，总有效率46.67%，对照组30例中，显效0例，有效2例，总有效率6.67%。　　4.治疗前后均未见安全性项目异常。　　结论：　　针刺结合皮内针从心胆论治与非穴位浅刺均可降低患者PSQI总评分，对于围绝经期患者失眠均可有所改善，但从心胆论治针刺明显优于非穴位浅刺；而其对能降低患者kupperman评分，对围绝经期综合症也有一定改善作用，提示其从心胆论治针刺治疗围绝经期失眠有效、安全。
%U https://d.wanfangdata.com.cn/thesis/ChJUaGVzaXNOZXdTMjAyNDAxMDkSCUQwMTMxNjU4MhoId3NodGU0Nm0%3D
%W 北京万方数据股份有限公司

%0 Journal Article
%A 闫雪丽
%A 于远东
%A 杨丹丹
%H YAN Xue-li
%H YU Yuan-dong
%H YANG Dan-dan
%+ 河南省直第三人民医院
%+ 河南省直第三人民医院
%+ 河南省直第三人民医院
%T 针刺结合香附汤加减治疗围绝经期失眠肝郁气滞证的临床研究
%J 中国中药杂志
%J China Journal of Chinese Materia Medica
%@ 1001-5302
%G chi
%D 2020
%N 6
%V 45
%P 1460-1464
%K 针刺; 香附汤加减; 围绝经期失眠; 肝郁气滞证
%X 评价针刺联合香附汤加减治疗围绝经期失眠肝郁气滞证的疗效及安全性.将120例患者随机分为对照组和治疗组,各60例,分别给予艾司唑仑片、针刺结合香附汤加减,疗程均为16周.比较2组患者治疗前后爱泼沃斯嗜睡量表(ESS),匹兹堡睡眠质量指数(PSQI),汉密尔顿焦虑量表(HAMA)和中医症状评分;采用多导睡眠监测仪监测睡眠进程和睡眠结构;检测血清黄体生成素(LH)、卵泡激素(FSH)和雌二醇(E2)的含量;观察2组临床疗效和不良反应发生率.研究期间脱落4例.治疗组总有效率91.5％,高于对照组的75.4％ (P＜0.05).治疗后,治疗组临床症状(ESS、PSQI、HAMA和中医症状)评分均明显降低(P＜0.05),且较对照组降低更为明显(P＜0.05);治疗组睡眠总时间(TST)和睡眠维持率(SE)升高(P＜0.05);觉醒时间(AWT),睡眠潜伏期(SL),觉醒次数(AT)降低(P＜0.05),且较对照组改善更为明显(P＜0.05);治疗组S1降低(P＜0.05),S2,S3+4和快速眼动睡眠期(REM)升高(P＜0.05),且较对照组改善更为明显(P＜0.05);治疗组LH和FSH含量明显降低(P＜0.05),E2含量明显升高(P＜0.05),且较对照组改变更为明显(P＜0.05).对照组总不良反应发生率8.8％,明显高于治疗组的1.7％(P＜0.05).结果 表明针刺联合香附汤加减可明显改善围绝经期失眠肝郁气滞证患者的睡眠状况,不良反应发生率低.
%U https://d.wanfangdata.com.cn/periodical/ChlQZXJpb2RpY2FsQ0hJTmV3UzIwMjMxMjI2Eg96Z3p5enoyMDIwMDYwMzUaCHdzaHRlNDZt
%R 10.19540/j.cnki.cjcmm.20191010.501
%W 北京万方数据股份有限公司
基金项目:(CMEI2019KPYG00208):中国药学会全国医药经济信息网科技传播创新工程项目

%0 Journal Article
%A 裴丰
%A 胡玮佳
%A 毛昳楠
%A 谷婧
%+ 河北医科大学第二医院中西医结合内科，石家庄　050000
%+ 河北省石家庄市第五医院制剂室，石家庄　050021
%+ 河北医科大学第二医院耳鼻喉二科，石家庄　050000
%T 帽状腱膜下针刺法联合香芍颗粒治疗绝经后女性慢性血管紧张型头痛的效果
%J 中国医师杂志
%J Journal of Chinese Physician
%@ 1008-1372
%G chi
%D 2020
%N 8
%V 22
%P 1229-1232
%K 紧张型头痛; 绝经期; 香芍颗粒; 针刺疗法; 失眠
%X 目的:评价帽状腱膜下针刺法联合口服香芍颗粒治疗绝经后女性慢性血管紧张性头痛的临床疗效。方法:选取2019年1月至11月于河北医科大学第二医院门诊及住院的100例绝经后伴有慢性血管紧张型头痛的女性患者，采用随机数字表分为观察组50例和对照组50例。对照组采用帽状腱膜下针刺治疗，1次/d，15 d为一疗程，治疗2个疗程；观察组在对照组基础上口服中成药香芍颗粒，每次1袋，3次/d，15 d为一疗程，治疗2个疗程。2个月后随访，分析比较两组患者治疗前后阿森斯失眠量表各因子，并通过视觉模拟评分法(VAS)评定两组疗效。结果:两组患者治疗前头痛VAS评分比较差异无统计学意义( P>0.05)；治疗2个月后两组VAS评分均较治疗前明显降低( P<0.01)，且治疗后观察组VAS评分显著低于对照组( P<0.05)。治疗2个月后，观察组总有效率为88%，对照组为70%，差异有统计学意义(χ 2＝6.658， P＝0.036)。两组患者治疗前阿森斯失眠量表各因子及总分比较差异均无统计学意义( P>0.05)。治疗后两组阿森斯失眠量表各因子及总分均较治疗前明显降低( P<0.01)，且观察组阿森斯失眠量表各因子及总分显著低于对照组( P<0.05)。2个月后随访时，与治疗后的阿森斯量表各因子变化进行对比，观察组仅"白天思睡"此项差异无统计学意义( P>0.05)，其余各项差异有统计学意义( P<0.05)；对照组在"入睡时间"、"比期望的早醒"因子上差异有统计学意义( P<0.05)，其余各项差异无统计学意义( P>0.05)。结论:帽状腱膜下针刺法联合香芍颗粒可减轻绝经后女性的慢性血管紧张型头痛程度，效果优于常规单纯针刺疗法，并在改善患者失眠症状上疗效确切。
%U https://d.wanfangdata.com.cn/periodical/ChlQZXJpb2RpY2FsQ0hJTmV3UzIwMjMxMjI2Eg96Z3lzenoyMDIwMDgwMTcaCHdzaHRlNDZt
%R 10.3760/cma.j.cn431274-20200326-00359
%W 北京万方数据股份有限公司
基金项目:

%0 Thesis
%A 曾华伦
%Y [赖新生]
%T 针药结合对围绝经期综合征生存质量及内分泌影响的临床研究
%I 广州中医药大学
%9 博士
%G chi
%D 2012
%K 围绝经期综合征; 生存质量; 生殖内分泌; 针药结合; 临床疗效
%X 研究目的：　　观察比较针刺结合中药治疗、单纯中药治疗女性围绝经期综合征的临床疗效及对患者生存质量和生殖内分泌的影响；探讨中医对女性围绝经期综合征的优化治疗方法。　　研究方法：　　按照临床随机对照试验方法，将52例围绝经期综合征患者随机分为两组，治疗组采用针刺结合中药治疗，对照组采用单纯中药治疗，每组各为26例，观察治疗前及治疗后患者 KI量表疗效、围绝经期生存质量（MENQOL）中的血管舒缩、生理、心理和性生活维度的变化及血清雌二醇(E2)、卵泡刺激素（FSH）和黄体生成素（LH）的变化情况。　　研究结果：　　1.治疗前后KI量表疗效评价：针药结合治疗及单纯中药治疗对围绝经期患者在治疗1个月后、2个月后均能改善其临床总体症状，且随着治疗时间延长，针药结合治疗的疗效更明显。　　2.治疗前后 KI量表各个症状改善程度比较：针药结合治疗及单纯中药治疗在改善疲乏及泌尿系症状上效果相当；针药结合治疗在改善失眠症状、易激动症状、骨关节肌肉痛症、头痛症状方面在治疗1个月及2个月后其效果均明显优于单纯中药治疗（P<0.05）；针药结合治疗在改善感觉异常、心悸症状方面在治疗1个月后优于单纯中药治疗（P<0.05），而在治疗2个月后疗效相当；针药结合治疗在改善潮热出汗、眩晕、皮肤蚁走感、阴道干痛症状在治疗1个月后其效果与单纯中药治疗相当；而随着治疗时间延长，在治疗2个月后其疗效明显优于中药组（P<0.05）。　　3.临床疗效比较：针药结合治疗围绝经期综合征患者，其临床总有效率为92.3%，单纯中药治疗临床总有效率为73.1%，针药结合治疗明显优于单纯中药治疗（P<0.05）。4.围绝经期生存质量（MENQOL）：针药结合及单纯中药治疗均能改善围绝经期血管舒缩及生理症状，且针药结合治疗在改善血管舒缩功能方面优于单纯中药治疗；针药结合治疗能改善心理维度及性生活维度，而单纯中药治疗对此无明显改善。　　5.治疗前后生殖内分泌值比较：说明针药组及中药组均能升高雌二醇(E2)水平、降低卵泡刺激素（FSH）和黄体生成素（LH）水平，且针药组在改善雌二醇(E2)水平方面明显优于中药组（P<0.05）。　　研究结论：　　针刺结合中药治疗能改善围绝经期患者的整体症状，总体有效率达92.8%，优于单纯中药治疗；针刺结合中药治疗能改善围绝经期生存质量（MENQOL）中的血管舒缩、生理、心理及性生活维度，使患者的生活质量得到显著提高，并优于单纯中药治疗；针刺结合中药治疗能升高雌二醇(E2)、降低卵泡刺激素（FSH）和黄体生成素（LH），且在改善雌二醇(E2)水平方面明显优于单纯中药治疗。
%U https://d.wanfangdata.com.cn/thesis/ChJUaGVzaXNOZXdTMjAyNDAxMDkSCUQwMTMxODcxMxoId3NodGU0Nm0%3D
%W 北京万方数据股份有限公司

%0 Thesis
%A 李茜茜
%Y [冯淑兰]
%T 董氏奇穴治疗围绝经期心肾不交型失眠的临床研究
%I 广州中医药大学
%9 硕士
%G chi
%D 2018
%K 围绝经期失眠; 针刺疗法; 董氏奇穴; 疗效评价
%X 目的:　　采用随机对照的临床试验研究方法，探讨董氏奇穴治疗围绝经期心肾不交型失眠的临床疗效。　　方法:　　将广东省佛山市中医院针灸科门诊及住院部收集到的60例患者按1∶1比例随机分配到治疗组和对照组。治疗组采用常规针刺结合董氏奇穴下三皇穴组进行治疗，常规针刺选取双侧百会、关元、太溪、神门、内关，另选取天皇副穴、人皇穴、地皇穴。其中下三皇穴采取倒马针法，其余各穴常规针刺。对照组组选穴、操作同治疗组常规针刺。两组均每日针刺1次，周日休息一天，共治疗3周，观察指标选择为匹兹堡睡眠质量指数(PSQI)量表、多导睡眠图(PSG)、改良Kupperman量表、心肾不交型失眠证候量表，分别在治疗前后根据量表及评分表进行观测指标评分，并进行统计学处理，做出分析和评价。　　结果:　　在治疗前，两组间基本资料、PSQI评分、PSG指标、KI以及自拟心肾不交型失眠症候量表评分经比较，差异无统计学意义(P＞0.05)，说明两组治疗前基线资料具有可比性。　　两组治疗后临床疗效比较，差异无统计学意义(P＞0.05)，说明两组治疗方法均能改善围绝经期心肾不交型失眠的症状。　　两组组内的PSQI评分相互比较，治疗前后对比，差异具有统计学意义(P＜0.05)。说明两组治疗方法对于围绝经期心肾不交型失眠都有很好的效果。在两组间的比较上，针刺结合董氏奇穴治疗后PSQI总分评分与常规针刺比较，差异无统计学意义(P＞0.05)，说明联合针刺组和常规针刺对于改善围绝经期心肾不交型失眠无明显差异。但对于各子项目中睡眠效率及日间功能的评分有显著意义(P＜0.01)。提示针刺结合董氏奇穴治疗对睡眠效率和日间功能改善作用显著。　　两组受试者多导睡眠图PSG指标监测，治疗前后组内比较，常规针刺组患者治疗后睡眠进程中SE有明显升高，SL明显减少(P＜0.01)，AT明显减少(P＜0.05)，TST变化无显著统计学差异(P＞0.05);针刺结合董氏奇穴组患者治疗后睡眠进程TST、SE显著升高(P＜0.01)，而SL、AT与治疗前相比显著下降(P＜0.05)。治疗后两组经独立样本的t检验后，TST具有显著性差异(P＜0.05)，SE、SL、AT均未见显著性差异（P均＞0.05）。提示:常规针刺与针刺结合董氏奇穴治疗对于改善患者睡眠进程均有明显疗效，且后者治疗对TST改善作用明显。　　两组治疗前后改良Kupperman积分比较，差异具有显著性差异(P＜0.05)，说明针刺结合董氏奇穴和常规针刺治疗均能降低改良Kupperman积分;治疗后两组比较，具有显著性差异(P＜0.05)，提示:联合针刺组在降低改良Kupperman积分效果上要优于常规针刺组。　　两组治疗前后心肾不交型量表积分比较其差异具有统计学意义(P＜均0.05)，提示针刺结合董氏奇穴和常规针刺均能降低心肾不交型量表分数;治疗后两组组间比较仍具有显著的差异性(P＜0.05)，具有统计学意义，这说明联合针刺组在降低心肾不交型量表分数及症候效果要比常规针刺组明显。　　结论:　　1、针刺结合董氏奇穴和常规针刺两种方法均能有效治疗围绝经期心肾不交型失眠，在提高临床疗效、降低PSQI评分、Kupperman积分和心肾不交型失眠症候量表积分以及改善PSG指标上均有明显效果。　　2、针刺结合董氏奇穴组在降低Kupperman积分、心肾不交型失眠症候量表积分上要优于常规针刺组，且在PSQI评分表子项目睡眠效率和日间功能和PSG指标TST中，针刺结合董氏奇穴治疗效果明显优于常规针刺组。　　3、针刺结合董氏奇穴治疗围绝经期心肾不交型失眠有效和可行，尤其适用于改善女性围绝经期心肾不交型症状，值得推广。
%U https://d.wanfangdata.com.cn/thesis/ChJUaGVzaXNOZXdTMjAyNDAxMDkSCFkzNjAyMTM3Ggh3c2h0ZTQ2bQ%3D%3D
%W 北京万方数据股份有限公司

%0 Thesis
%A 江曼
%Y [张宏]
%T 针药合用治疗肾阴虚型围绝经期综合征的临床疗效研究
%I 广州中医药大学
%9 博士
%G chi
%D 2018
%K 围绝经期综合征; 中药治疗; 针灸治疗; 临床疗效
%X 围绝经期综合征，是女性在进入绝经期前后，因体内性激素改变，会出现自主神经功能紊乱，以及神经心理改变而出现各种症状，就称之为围绝经期综合征。临床症状主要表现为腰酸背痛，膝软无力，汗出潮热，脾气暴躁，失眠心悸，莫名烦躁，多梦心慌，怔忡抑郁等。围绝经期综合征现在已经成为妇科常见疾病，现代社会是一个快节奏的社会，女性在现代社会扮演的角色也越来越重要，特别是在绝经期的女性，要面临多种压力，比如社会压力，职场压力，家庭压力，这些压力严重的影响了女性的身心健康，也使得围绝经期向年轻化的趋势发展[1]，研究表明:围绝经期综合征的临床症状是否出现、出现的早晚，以及严重程度主要与内分泌状况密切相关，其次，也与个人的基础体质、健康情况、精神状态，以及所处工作岗位、家庭环境等关系密切。在现阶段，西医治疗本病症状轻者，主要是采用心理治疗和对症治疗，症状严重者在患者愿意接受的情况下，采用激素替代治疗，但是长期使用激素会对人体造成一定程度副作用，激素的不恰当使用甚至会引起内分泌紊乱，增加了患者出现心脑血管疾病、妇科肿瘤的几率[2]，所以澳大利亚布里斯本当地患者想要寻求中医药的治疗来解决该病带来的种种困扰。中医药在治疗围绝经期综合征方面，疗效显著，寻求一种适合当地女性的治疗方法，以减轻围绝经期综合征给病人带来的痛苦，成为当前急需解决的难题。　　目的:　　课题主要通过查阅相关文献，总结分析中西医关于围绝经期综合征的相关机理论述以及不同治疗方法，并选择澳大利亚布里斯本符合纳入标准的当地女性，通过临床研究，以现有的国际上权威的观测指标，来评价针刺结合中药治疗肾阴虚型围绝经期综合征患者临床症状的改善情况，以寻求一种治疗澳大利亚本地女性围绝经期综合征的有效方法，更好地在澳大利亚推广中医，为当地患者服务，也为治疗肾阴虚型围绝经期综合征提供一种新的临床方法。　　方法:　　按照临床随机对照试验方法，对2017年5月1日至2018年02月28日到澳大利亚布里斯本江曼中医诊所就诊的符合纳入标准的60例患者，随机分为治疗组30例和对照组30例。对照组:参照张玉珍主编《中医妇科学》（第二版）[3]，选择围绝经期综合征辨证为肾阴虚型，使用左归丸合二至丸汤剂加减，每周3剂中药，由澳大利亚布里斯本江曼中医诊所代煎中药，每袋为200ml，每次服用1袋，每天服用2次。治疗组:在对照组的基础上选用针灸治疗，所选穴位组合为导师张宏教授多年临床经验配穴处方。一周针刺2次。2组的治疗时间都是2个疗程，一个疗程4周。本研究选取的围绝经期综合征生存质量量表主要有:Greene量表、MRS评分量表，围绝经期生存质量量表(MENQOL)，来评价两组患者在治疗前后的生存质量量表分值数值的变化情况，选取的中医证候评价指标为:《中医病证诊断疗效标准》，以及《中药新药治疗女性更年期综合征的临床研究指导原则》，来评价两组的中医证候临床疗效。　　结果:　　1.治疗前后Greene量表疗效评价:针药结合治疗组及单纯中药对照组对围绝经期综合征患者在治疗2个疗程后均能改善其生理、心理和躯体等多项临床总体症状，而针药结合治疗的疗效更明显，两组结果差异有显著统计学意义（p＜0.01）。　　2.治疗前后MRS评分量表疗效评价:针药结合治疗组及单纯中药对照组在治疗第4周，第8周，治疗结束后1个月进行随访，其MRS评分都较治疗前降低，两组都能改善患者烘热出汗、心脏不适、睡眠障碍、情绪抑郁、紧张易怒、焦虑烦躁、记忆力下降、性欲减退、阴道干涩、泌尿系症状以及关节肌肉等症状，而针药结合治疗组的疗效更明显(p＜0.01)。　　3.治疗前后围绝经期生存质量(MENQOL)评分量表疗效评价:针药结合及单纯中药治疗均能改善围绝经期综合征患者的血管舒缩症状、心理和生理状态，以及性生活情况，而针药结合治疗组的疗效更明显（p＜0.01）。　　4.临床疗效比较:针药结合治疗围绝经期综合征患者，治愈7例，好转23例，无效0例，其临床治愈率为23.30％，单纯中药治疗组，治愈1例，好转29例，无效0例，其临床治愈率为3.30％，针药结合治疗组优于单纯中药治疗组（p＜0.05）。　　结论:　　针灸结合中药和单纯中药治疗，均能有效改善围绝经期综合征患者的生理、心理和躯体等多项临床总体症状，能够提高患者的生活质量，但针灸结合中药的临床总体治疗效果明显优于单纯中药组。澳大利亚布里斯本当地女性也乐于接受针灸结合中药治疗，该疗法值得在澳大利亚国内广泛推广，以便让更多的当地围绝经期综合征患者受益。
%U https://d.wanfangdata.com.cn/thesis/ChJUaGVzaXNOZXdTMjAyNDAxMDkSCFkzNjAyMDkwGgh3c2h0ZTQ2bQ%3D%3D
%W 北京万方数据股份有限公司

%0 Conference Paper
%A 杨佐琴
%A 秦尔奇
%A 吴勇
%A 郑倩华
%A 李瑛
%+ 成都中医药大学
%T 电针结合耳穴贴压治疗围绝经期失眠的临床研究
%B 四川省针灸学会2018学术年会论文集
%? 四川省针灸学会
%C 四川广元
%G chi
%D 2018
%P 54-57
%K 围绝经期失眠; 电针疗法; 耳穴贴压; 临床疗效
%X 目的：通过观察电针结合耳穴贴压改善围绝经期失眠患者睡眠质量及生活质量的临床疗效,进一步验证电针结合耳穴治疗围绝经期失眠的有效性和安全性.
 方法：将60例符合诊断标准的围绝经期失眠患者随机分为试验组和对照组,每组各30例.试验组采用电针结合耳穴贴压的治疗方法,每日1次,针刺5次为1疗程,疗程间休息2天,共治疗4个疗程.对照组采用口服艾司唑仑,每日1次,每次1mg,共服用4周.比较两组患者睡眠率、匹兹堡睡眠质量指数(PSQI)评分及围绝经期生存质量量表(MENQOL)评分.
 结果：试验组和对照组在干预后睡眠率均有明显改善,两组比较差异无统计学差异(P＜0.05),PSQI评分及MENQOL评分均有明显下降,两组评分差异有统计学意义(P＜0.05),试验组明显优于对照组.
 结论：电针结合耳穴贴压对改善围绝经期女性睡眠质量及生活质量疗效确切,安全性高,值得推广应用.
%U https://d.wanfangdata.com.cn/conference/ChZDb25mZXJlbmNlTmV3UzIwMjQwMTA5EggxMDI0OTc3MRoId3NodGU0Nm0%3D
%W 北京万方数据股份有限公司

%0 Conference Paper
%A 胡珍玉
%A 钟海云
%A 禹海航
%A 周东升
%A 桑悦赟
%A 张子霁
%+ 宁波市康宁医院 宁波市心理咨询治疗中心
%T 围绝经期失眠综合干预对照研究
%B 2015中国心理卫生协会老年心理卫生专业委员会第十二届年会、浙江省康复医学睡眠障碍专业委员会学术年会暨浙江省医学会精神病学分会老年精神障碍学组学术年会论文集
%? 中国心理卫生协会
%? 浙江省康复医学会睡眠障碍专业委员会
%? 浙江省医学会
%C 浙江湖州
%G chi
%D 2015
%P 218-221
%K 围绝经期女性; 失眠症状; 药物治疗; 认知行为治疗; 疗效评价
%X 本研究课题针对围绝经期女性失眠患者，进行药物治疗联合认知行为治疗为主的个性化综合干预做对照研究，同时，对其睡眠质量、心理健康，躯体健康和社会适应状况从生物、心理社会层面，找出围绝经期女性失眠患者的优化防治方案，本研究结果证明了综合干预较单纯药物治疗更行之有效。在睡眠质量、睡眠时间和睡眠效率方面均有明显改善，优于单纯用药治疗，而且个体化综合干预与药物治疗同时能够更快地减轻患者对失眠的焦虑体验，具有较好的治疗依从性。这与Christopher研究药物和CBT复合治疗则有较好的稳定性的结果相一致。传统的CBT治疗所需疗程较长，进程慢，费时，患者不易坚持是其缺点;本研究采用个体化的综合干预措施，取得较为满意的疗效，这与本治疗中心采用双治疗师一康复技师相结合的治疗模式有着密切的关系，有关这种治疗模式在精神科的临床应用将在后续作相关报道。本研究由于时间所限，对用药时间和用药量方面未做详尽研究，如何将二者更为合理地结合应用于治疗围绝经期失眠将进一步探索。
%U https://d.wanfangdata.com.cn/conference/ChZDb25mZXJlbmNlTmV3UzIwMjQwMTA5Egc4NzY1MTIyGgh3c2h0ZTQ2bQ%3D%3D
%W 北京万方数据股份有限公司

%0 Journal Article
%A 周光涛
%A 杨翊
%H ZHOU Guang-tao
%H YANG Yi
%+ 湖北医药学院附属东风医院
%+ 湖北医药学院附属人民医院
%T 穴位埋线联合心理疗法治疗更年期心肾不交型失眠症43例
%J 上海针灸杂志
%J Shanghai Journal of Acupuncture and Moxibustion
%@ 1005-0957
%G chi
%D 2015
%N 8
%V
%P 749-750
%K 更年期综合征; 失眠症; 心肾不交; 穴位疗法; 埋线; 心理疗法
%X 目的：观察穴位埋线联合心理疗法治疗更年期心肾不交型失眠症的临床效果。方法对43例更年期心肾不交型失眠症患者采用穴位埋线联合认知治疗、行为矫正治疗等心理疗法治疗，统计分析治疗效果。结果43例患者临床痊愈19例，占44.2%；显效13例，占30.2%；有效9例，占20.9%；无效2例，占4.7%。总有效率为95.3%。治疗前后血清E2水平经统计学处理比较，差异有统计学意义(P＜0.01)。结论穴位埋线联合心理疗法治疗更年期心肾不交型失眠症具有较好疗效，可升高血清E2水平，提高雌激素分泌，增强卵巢功能。
%U https://d.wanfangdata.com.cn/periodical/ChlQZXJpb2RpY2FsQ0hJTmV3UzIwMjMxMjI2Eg9zaHpqenoyMDE1MDgwMTgaCHdzaHRlNDZt
%R 10.13460/j.issn.1005-0957.2015.08.0749
%W 北京万方数据股份有限公司
基金项目::湖北省十堰市重大; 2013077:重点科技基金项目

%0 Journal Article
%A 张光彩
%A 陈希
%A 符文彬
%A 吴倩
%A 伍亚男
%+ 广州中医药大学第二临床医学院
%+ 广州市疾病预防控制中心
%+ 广东省中医院
%+ 广州中医药大学第二临床医学院
%T 基于GRADE评级对针灸治疗围绝经期睡眠障碍的系统评价
%J 广州中医药大学学报
%J Journal of Guangzhou University of Traditional Chinese Medicine
%@ 1007-3213
%G chi
%D 2016
%N 1
%V
%P 126-131
%K 围绝经期睡眠障碍/针灸疗法; 系统评价; Meta分析; GRADE评级
%X 【目的】评价针灸治疗围绝经期睡眠障碍的临床疗效和安全性。【方法】综合检索国内外大型数据库，经过严格筛选后运用Reman 5.3软件对符合标准的随机对照试验（RCTs）结果进行Meta分析。【结果】最终纳入8篇RCTs，共539例患者。疗效比较上，针灸的有效率优于西药和中西药结合，差异有统计学意义（P<0.01）。针灸与西药在改善匹兹堡睡眠指数（PSQI）评分上，加权均数差（WMD）为－4.43，95%CI（－5.20，－3.66），差异有统计学意义，说明针灸疗效优于西药。耳穴按压与中药比较， WMD为－5.16，95%CI （－7.32，－3.00），差异有统计学意义，说明耳穴按压疗效优于中药。针刺与假针刺比较， WMD为－2.23，95%CI（－3.02，－1.44），差异有统计学意义，针灸疗效优于假针刺。证据等级分析（GRADE评级）显示：除针刺与假针刺比较的PSQI总分证据为低级质量，其他均为极低级证据。3项研究报道了不良反应，其余未报道，针灸的不良事件发生率（0％）低于药物对照组（2.9％）。【结论】针灸治疗围绝经期睡眠障碍安全且具有一定疗效；该结论的证据质量等级不高，研究结论需谨慎对待，且需大样本、高质量的临床试验以进一步证实。
%U https://d.wanfangdata.com.cn/periodical/ChlQZXJpb2RpY2FsQ0hJTmV3UzIwMjMxMjI2EhJnenp5eWR4eGIyMDE2MDEwMzcaCHdzaHRlNDZt
%R 10.13359/j.cnki.gzxbtcm.2016.01.031
%W 北京万方数据股份有限公司
基金项目:81173348:国家自然科学基金; 2013B032500008:广东省科技厅-广东省中医药科学院联合基金; 2014Y2-00206:广州市科信局项目

%0 Journal Article
%A 陈霞
%A 涂豫建
%+ 四川省人民医院
%T 针刺中药联合治疗在围绝经期失眠症中的临床研究
%J 当代医学
%J CONTEMPORARY MEDICINE
%@ 1009-4393
%G chi
%D 2009
%N 6
%V 15
%P 147-149
%K 失眠症; 围绝经期; 针刺疗法; 中药
%X 目的 评价针刺配合中药治疗围绝经期失眠症的疗效.方法 将94例围绝经期失眠症患者随机分为针药治疗组30例,同时给予滋肾宁心中药治疗和针刺治疗;中药治疗组32例,给予滋肾宁心中药治疗;对照组32例,给予艾司唑仑治疗,共治疗1个月.采用阿森斯失眠量表(AIs)评定临床疗效.记录三组治疗前后围绝经期相关症状变化情况以及停药1月、3月,6月痊愈及显效病例复发情况.结果 三组治疗前后AIS总分比较有显著差异("P＜0.01");针药组总有效率86.67%,高于中药组(78.13%)及对照组(81.25%);与对照组比较,围绝经期相关症状缓解率针药治疗组明显优于对照组("P＜0.01"),略高于中药组;停药后随访半年,针药治疗组复发率明显低于对照组.结论 针刺中药联合治疗围绝经期失眠症有效且复发率低.
%U https://d.wanfangdata.com.cn/periodical/ChlQZXJpb2RpY2FsQ0hJTmV3UzIwMjMxMjI2Eg1kZHl4MjAwOTA2MTE4Ggh3c2h0ZTQ2bQ%3D%3D
%R 10.3969/j.issn.1009-4393.2009.06.118
%W 北京万方数据股份有限公司
基金项目:

%0 Thesis
%A 胡萍
%Y [冯淑兰]
%T 穴位贴敷配合艾灸对改善围绝经期失眠的临床研究
%I 广州中医药大学
%9 硕士
%G chi
%D 2017
%K 穴位贴敷; 艾灸疗法; 围绝经期失眠; 临床治疗; 疗效观察
%X 目的:　　随着现代人均寿命的延长，女性围绝经期的保健已日益引起重视。改善妇女围绝经期的睡眠障碍，可显著提升女性更年期的健康状况和生活质量，还可避免某些疾病如心脑系统病变的发生，同时也为老年健康奠定良好基础。本课题采取小样本临床随机对照研究，通过观察穴位贴敷配合艾灸疗法对围绝经期女性失眠患者治疗前后睡眠症状的改善、更年期综合征总体疗效指标（改良后的kupperman评分表）的变化，探讨以“眠三针”之穴位经穴位贴敷配合艾灸的方法改善围绝经期妇女睡眠障碍的临床可行性及高效性，从而规范此简便而有效的治疗方法应用于临床，并在有需要的人群中推广。　　方法:　　本课题采用随机分组、对照研究的方法，收集整理了60例与筛选标准符合的围绝经期失眠病例，以1∶1的比例均分两组:30人为治疗组，采用穴位贴敷配合艾灸的方法，以“眠三针”为治疗穴位，其中百会及四神针以灸盒艾灸，每次灸约20分钟，内关三阴交穴以穴位贴敷，贴敷中药方为吴茱萸加白术，贴敷时间每次2-4小时;另30人为服用艾司唑仑的对照组，每日睡前服用1mg。两组治疗均为1次/每日，每7日作为一个疗程。在治疗前、治疗1疗程后、治疗2疗程后三个时间节点时分别对两组的失眠及围绝经期综合征状况进行观测评估。本课题使用SPSS19.0对数据及结果进行统计分析，并按数据类型选取相应的统计方法。　　结果:　　本课题共收集了66例病例资料，符合纳入标准的共60例。60例患者均为女性，年龄为40-55岁之间，病程为0.5-3年内。其中治疗组平均年龄为47.53±3.79，平均病程为13.87±8.15月，治疗前PSQI平均得分为15.07±3.01，KI平均得分值为18.97±2.834;西药对照组平均年龄为45.87±3.35岁，平均病程为13.1±7.43月，治疗前PSQI平均得分为14.8±3.16，KI平均得分为17.93±2.586。经统计学分析，两组一般资料比较结果的P值大于0.05，显示两组患者的基线资料差异无统计学意义，具有可比性。　　在进行1疗程的7日治疗后，观察两组各项指标，对照组的临床治疗总有效率为93.3％，治疗组的则为86.33％，两组的PSQI值与KI指标在治疗后均有降低，对各指标数据进行统计分析后显示，在失眠治疗总有效率与围绝经期综合征指标KI改善上治疗组与对照组无统计学差别，在PSQI值上差异有统计学意义，对照组优于治疗组。　　在进行了2疗程（14日）治疗后观察各项指标，治疗组与对照组的总有效率持平，均为96.6％，其PSQI与KI值继续改善降低，其中PSQI值两者差异缩小，差异无统计学意义;而KI值差异则增大，差异有统计学意义，治疗组优于对照组。　　实验过程中未有中途脱落或不适反应者，显示疗法安全可靠，可操作性强。　　结论:　　穴位贴敷配合艾灸作用于“眠三针”穴位治疗围绝经期失眠的方法有明确的疗效，并可同时改善围绝经期综合征。在短期（7日）疗效上，其对失眠及KI值指标的改善总有效率与服用西药的对照组效果持平，其对PSQI值的降低程度不及对照组;在中期（14日）疗效上，穴位贴敷加艾灸组的临床疗效及PSQI值与对照组持平，其KI值改善优于对照组，表明在进行2疗程的2周治疗后，穴位贴敷配合艾灸的方法在改善失眠与围绝经期综合征的总体效果上较对照组优良，且该方法操作简便，副作用小，适合在社会及社区范围推广应用。
%U https://d.wanfangdata.com.cn/thesis/ChJUaGVzaXNOZXdTMjAyNDAxMDkSCFkzMjMyNTY4Ggh3c2h0ZTQ2bQ%3D%3D
%W 北京万方数据股份有限公司

%0 Thesis
%A 何威
%Y [何玲]
%T 针刺结合耳穴压丸治疗围绝经期综合征（肝肾阴虚型）的临床观察
%I 陕西中医药大学
%9 硕士
%G chi
%D 2015
%K 围绝经期综合征; 针刺疗法; 耳穴压丸疗法; 临床疗效
%X 目的:在中医基础理论的指导下以及女性围绝经期综合征中医药文献研究的基础上，就围绝经期综合征肝肾阴虚型有针对性的进行深入探讨，应用针刺与耳穴相结合的方法治疗本病，观察此方法对女性围绝经期综合征肝肾阴虚型的疗效，为临床治疗本病提供真实客观的治疗方法，证实针灸治疗本病的优势和特点。　　方法:将60例年龄在45岁以上55岁以下符合纳入标准的门诊确诊围绝经期综合征女性患者，随机分为治疗组与对照组。治疗组（针刺+耳穴组）30例，选取肾俞、肝俞、三阴交、太溪为主穴;配穴随症加减:烘热汗出配复溜、合谷;头晕耳鸣配百会、听宫;心悸失眠配内关、印堂。治疗1次/日，连续针刺5天，期间休息2天，共治疗4周。针刺后还选取耳穴心、肝、脾、肾、交感、皮质下、神门、内分泌;用王不留行籽进行贴压。每天按3-5次，每次按压5-10min，使耳廓皮肤充血变红、发热、疼痛能够忍受为度，贴压5天后更换一次，休息2天，共治疗4周。对照组（针刺组）30例，针刺穴位与操作同治疗组中针刺部分。　　治疗前后采用患者自身对照比较以及kupperman总积分和中医证候总积分组间比较;根据改良Kupperman评分量表与围绝经期综合征中医临床证候量化表，计算治疗前后积分，评定疗效;同时对两组患者的年龄、病程做相关性统计学分析。　　结果:经治疗，治疗组总有效率为93.33％，对照组总有效率为83.33％，治疗组与对照组相比，治疗组具有更好的临床疗效。在治疗前后两组临床症状的改善有显著性差异(P＜0.01)。两组组间比较治疗后Kupperman评分量表中对潮热汗出、感觉异常、失眠的改善具有显著性差异(P＜0.01);对疲乏、皮肤蚁走感的改善具有统计学意义(p＜0.05);以及中医症状量表中对烘热汗出、少寐多梦、腰膝酸软的改善具有显著性差异(P＜0.01);其余临床症状如头晕耳鸣、心悸、抑郁等改善情况两组相比无统计学意义(P＞0.05)。　　结论:针刺结合耳穴治疗围绝经期综合征具有良好的调节神经内分泌作用，快速改善临床症状，比针刺组起效快，持续时间久，疗效明显。
%U https://d.wanfangdata.com.cn/thesis/ChJUaGVzaXNOZXdTMjAyNDAxMDkSCFkyODY4MDg3Ggh3c2h0ZTQ2bQ%3D%3D
%W 北京万方数据股份有限公司

%0 Thesis
%A 张淑钧
%Y [许能贵]
%T 穴位敷贴疗法治疗围绝经期综合征的临床观察
%I 广州中医药大学
%9 博士
%G chi
%D 2018
%K 围绝经期综合征; 穴位贴敷疗法; 药物组方; 临床疗效
%X 目的：　　围绝经期是女性一生之中必然要经历的一个特殊生理阶段，在这一阶段，由于各种因素的刺激，女性患者表现出严重程度不同的潮热盗汗、失眠健忘、心悸心烦、头痛头晕关节疼痛等多种症状，这些症状不同程度影响了患者的工作和生活。本研究从围绝经期女性的发病的特点着手，寻求一种方法简单患者容易接受的治疗方案。本课题通过穴位贴敷疗法治疗围绝经期综合征患者，比较选择相同穴位给予普通针刺以及穴位贴敷疗法的不同临床疗效，比较不同药物组方制剂进行穴位贴敷的临床疗效差异，以明确穴位贴敷疗法对围绝经期综合征的临床疗效，以及穴位贴敷药物组方的优选方案。　　方法：　　本课题一共纳入合格的围绝经期综合征研究病例90例患者，通过随机数字法分为三组患者，三组患者分别接受三种不同治疗方案。对照组接受普通针刺疗法，每日一次，连续治疗5次（然后休息两天），每4周为一个疗程，共治疗2个疗程。观察A组和B组接受穴位贴敷疗法，且观察A组患者药物组方为逍遥散合甘麦大枣汤，观察B组患者药物组方在前组方的基础上增加醋制吴茱萸粉。每次选用一组穴位，每个穴位帖3小时。连续贴敷6天，休息1天，每4周为一个疗程。共治疗2个疗程。经过4个疗程的治疗后，比较两组患者的雌激素、促黄体生成素、以及促卵泡生成素水平，和围绝经期生存质量量表。通过数据统计，比较三组患者的临床疗效。　　结果：　　本课题一共收集合格围绝经期综合征患者90例，通过随机数字法将患者分为对照组30例，观察A组30例，观察B组30例。在研究观察过程中，有2例患者脱落，1例患者（对照组）因为自身原因无法坚持接受针灸治疗，导致无法完成治疗和临床观察。1例患者（观察A组）因进行穴位贴敷后，局部皮肤敏感，两次出现贴敷部位的皮损，不愿意继续接受治疗，经过劝说解释无效，退出临床研究。余下88例患者均全部完成临床研究。三组患者年龄、病程、BMI指数、文化程度、以及生活负性事件等情况分布均衡，具有可比性。治疗前统计患者的MENQOL评分、以及雌激素、促卵泡生成素、黄体生成素水平，均具有可比性(P＞0.05)，一般资料分布均衡，保证了本课题研究的科学性。　　1、围绝经期生存质量量表数据统计　　本量表通过四个方面对围绝经期患者的生存质量进行评测，并对各个项目的程度进行了监测，从而全面评价围绝经期患者的生存质量。三组患者在接受临床治疗前，围绝经期生存质量量表积分无统计学差异(P＞0.05)，具有可比性。两个疗程后，统计MENQOL评分。对照组患者36.62±6.57，观察A组为32.58±6.82，观察B组为25.89±6.27。三组患者的评分较治疗前均有显著下降，且组内对比数据具有统计学意义(P＜0.01)。说明针刺疗法、以及穴位贴敷疗法均能有效的改善围绝经期女性患者的临床症状。组间两两比较，两组接受穴位贴敷疗法的患者MENQOL评分比针刺组患者评分降低更为明显(P＜0.01)。而接受穴位贴敷疗法的两组患者评分比较，观察B组患者评分较观察A组患者评分降低更显著(P＜0.01)。由此说明，针刺和穴位贴敷疗法均能有效改善围绝经期患者的生存质量，且穴位贴敷疗法优于针刺疗法。而逍遥散合甘麦大枣汤在添加吴茱萸后最能有改善解患者的围绝经期综合征患者生存质量。　　2、雌激素数据统计　　三组患者在接受临床治疗前，围绝经期雌激素水平无统计学差异(P＞0.05)，具有可比性。两个疗程后，血清雌激素水平均有不同程度升高。对照组患者雌激素水平为(35.24±4.68)pg/ml;观察A组的雌激素水平为(36.16±5.48)pg/ml，观察B组的雌激素水平为(45.87±6.27)pg/ml。三组患者分别与治疗前进行数据对比，差异有统计学意义(P＜0.01)。说明经过三种不同疗法，雌激素水平均较治疗前显著提高。而进行组间两两对比，对照组与观察A组之间的数据具无统计学差异(P＞0.05)，对照组与观察B组之间的数据具有统计学差异(P＜0.01)，观察B组与观察A组之间也具有统计学差异(P＜0.01)。由此说明，穴位贴敷疗法对雌激素水平具有明显提高作用，且疗效优于针刺疗法，而逍遥散合甘麦大枣汤在添加吴茱萸丸后的穴位贴敷疗法效果更为明显。　　3、促卵泡生成素数据统计　　三组患者在接受临床治疗前，围绝经期促卵泡生成素无统计学差异(P＞0.05)，具有可比性。两个疗程后，促卵泡生成素水平均有不同程度降低。对照组为(30.56±4.29)mIU/ml;观察A组的为(28.32±4.53)mIU/ml，观察B组为(24.09±4.27)mIU/ml。三组患者分别与治疗前进行数据对比，差异有统计学意义(P＜0.01)。说明经过三种不同疗法均能显著降低患者的促卵泡生成素水平。而进行组间两两对比，观察B组与观察A组和对照组之间的数据具有统计学差异(P＜0.01)，而观察A组与对照组之间数据差异无统计学意义(P＞0.05)。由此说明，本课题所采用的穴位贴敷药物（逍遥散合甘麦大枣汤）结合吴茱萸丸后，对促卵泡生成素具有明显的降低作用。而针刺疗法和本研究穴位贴敷药物对促卵泡生成素之间的调节作用无明显差异。　　4、促黄体生成素数据统计　　三组患者在接受临床治疗前，围绝经期促黄体生成素无统计学差异(P＞0.05)，具有可比性。两个疗程后，三组患者的黄体生成素水平均有不同程度降低。对照组患者为(20.23±2.06)mIU/ml;观察A组为(18.65±2.14)mIU/ml，观察B组为(16.75±2.26)mIU/ml。三组患者分别与治疗前进行数据对比，差异有统计学意义(P＜0.01)。说明经过三种不同疗法均能显著降低患者的黄体生成素水平。而进行组间两两对比，观察B组与观察A组和对照组之间的数据具有统计学差异(P＜0.01)，而观察A组与对照组之间数据差异无统计学意义(P＞0.05)。由此说明，本课题所采用的穴位贴敷药物（逍遥散合甘麦大枣汤）结合吴茱萸丸后，对黄体生成素具有明显的降低作用。而针刺疗法和本研究穴位贴敷药物对黄体生成素之间的调节作用无明显差异。　　雌激素、促卵泡生成素和黄体生成素是对围绝经期综合征患者进行临床观察的主要血清指标。围绝经期综合征患者的雌激素水平降低，而促卵泡生成素和黄体生成素则会增高。通过本研究数据统计，三种疗法对患者的激素水平产生了影响。雌激素水平得到了提高，而促卵泡生成素和黄体生成素的水平降低，尤其是研究使用的穴位贴敷药物结合吴茱萸丸后对本病患者的激素水平影响更为明显，说明本疗法可以纠正围绝经期综合征患者的激素水平。但常规针刺和普通穴位贴敷疗法对患者激素水平的改善并无统计学差异，说明两种方法效果相当。　　5、疗效分析　　经过两个疗程的治疗，比较三组患者的临床疗效，对照组临床治愈4例，显效9例，有效率10例，无效6例，愈显率为44.83％;观察A组患者临床治愈6例，显效10例，有效率8例，无效5例，愈显率为55.17％;观察B组临床治愈10例，显效12例，有效率5例，无效3例，愈显率为73.33％。比较患者的临床疗效，数据具有统计学差异(P＜0.05)。观察B组患者的临床愈显率最佳，本研究所采用逍遥散合甘麦大枣汤添加吴茱萸对围绝经期综合征患者具有良好的临床疗效。　　结论：　　药物选方中从肝论治，选方逍遥散疏肝健脾，调和气血为根本，方药无峻猛之性，均以和解为主，以调和气血阴阳平衡;合甘麦大枣汤过其甘温，甘缓，甘和之性而发挥调和五脏气血阴阳的作用。且两方均能健脾，补后天以养先天，而达到调理肝脾肾的目的。研究选用吴茱萸为引经药，引导药物经腧穴行走于经络作用脏腑，调理肝脾肾和冲任，入肝而疏肝解郁，入脾而温中健脾，入肾而引火下行，本研究选取肝脾肾之背俞穴，选取气海关元穴，选取三阴交穴。穴位组方之意义在于补益先天之元气，补肝益肾健脾，涵养胞宫的作用。通过药物成分作用于腧穴有效的改善围绝经期综合征患者临床症状，具有比针刺疗法更好的临床疗效。且由于本疗法简单实用，相比针灸疗法患者更容易接受施行，临床更容易推广运用。
%U https://d.wanfangdata.com.cn/thesis/ChJUaGVzaXNOZXdTMjAyNDAxMDkSCFkzNjAyNTI2Ggh3c2h0ZTQ2bQ%3D%3D
%W 北京万方数据股份有限公司

%0 Journal Article
%A 洪艳丽
%A 何贵翔
%A 吴飞
%A 房彩平
%H HONG Yan-li
%H HE Gui-xiang
%H WU Fei
%H FANG Cai-ping
%+ 南京中医药大学第一临床医学院
%+ 南京中医药大学
%T 针药结合治疗绝经过渡期失眠的随机对照研究
%J 辽宁中医杂志
%J Liaoning Journal of Traditional Chinese Medicine
%@ 1000-1719
%G chi
%D 2012
%N 3
%V 39
%P 519-521
%K 绝经过渡期; 心肾不交; 失眠; 针药结合
%X 目的:评价针药结合治疗绝经过渡期失眠的临床疗效.方法:选择绝经过渡期失眠(心肾不交型)患者90例,随机分为两组.治疗组45例,予益肾清心汤配合针刺治疗,穴取安眠、四神聪、神门、三阴交、申脉、照海等；对照组45例,予益肾清心汤治疗.治疗4个疗程后,根据匹兹堡睡眠质量指数( PSQI)、kupermann评分、内分泌及5- HT、IL -1、TNF -α水平进行疗效评价.结果:治疗组总有效率88.89％,明显优于对照组的73.33％ (P ＜0.05).治疗后,两组PSQI积分均显著性下降,两组之间差异有统计学意义(P＜0.01).治疗组在睡眠质量、入睡时间、睡眠时间、睡眠效率、睡眠障碍方面,明显优于对照组(P＜0.05).治疗后,两组kupermann评分均显著下降,两组之间差异有统计学意义(P＜0.01).治疗组在改善潮热汗出、失眠、易激动等症状方面,明显优于对照组(P＜0.01).两组治疗后血E2水平升高,LH和FSH下降,但无统计学意义(P＞0.05).两组5- HT、IL-1、TNF-α治疗后明显提高,而治疗组明显高于对照组(P＜0.01).结论:针药结合比单纯中药改善绝经过渡期心肾不交型失眠疗效更佳,与调节5 - HT、IL -1、TNF -α密切相关.
%U https://d.wanfangdata.com.cn/periodical/ChlQZXJpb2RpY2FsQ0hJTmV3UzIwMjMxMjI2Eg9sbnp5enoyMDEyMDMwNjEaCHdzaHRlNDZt
%R
%W 北京万方数据股份有限公司
基金项目:

%0 Thesis
%A 秦正玉
%Y [胡玲]
%T 电针三阴交治疗围绝经期综合征的临床研究
%I 安徽中医学院
%9 硕士
%G chi
%D 2006
%K 电针疗法; 围绝经期综合征; 三阴交
%X 目的：采用多中心、单盲、随机对照等临床研究设计方法，观察电针三阴交治疗围绝经期综合征的临床疗效，并与口服尼尔雌醇对照，以客观评价其有效性与安全性，为针灸治疗围绝经期综合征提供临床依据。
 方法：分组及病例完成情况：采用密闭信封法，将纳入病例随机分为电针三阴交治疗组（简称治疗组,对应A治疗方案）和口服尼尔雌醇对照组（简称对照组，对应B治疗方案）。本研究共有3个临床中心参与研究，共收集病例175例，其中电针治疗组90例，西药对照组85例。治疗过程中，两组各脱落、中止9例。最终治疗组81例、对照组76例患者，两组共157例完成整个治疗方案。治疗方案：治疗组电针双侧三阴交，每周3次，刺激时间30min，一个月为一疗程，连续三个疗程。对照组口服尼尔雌醇每次2mg，每月2次，连续三个月。对已绝经者，第三个月开始加用甲羟孕酮，每天6mg，连用10天。观察指标：分别于治疗前，治疗1个月、2个月和3个月以及疗程结束后3个月、6个月随访时记录患者的Kupperman指数。治疗前后检测血清雌二醇（E2）水平、血清卵泡刺激素（FSH）水平、血清促黄体生成素（LH）水平。
 结果：1.治疗过程中电针治疗组未见严重不良事件，7例患者出现轻度出血等不良事件，经及时处理，很快恢复，6例继续接受治疗；2.组内症状积分治疗前后比较，电针三阴交能明显降低围绝经期综合征患者的Kupperman指数评分及血管舒缩症状、感觉障碍、失眠以及神经性症状等典型症状的积分（P<0.01）；3.组内试验室指标治疗前后比较，电针三阴交能明显降低围绝经期综合征患者的血清FSH、LH水平（P<0.01），升高其血清E2水平（P<0.01）；4.组间症状积分比较，电针三阴交治疗围绝经期综合征对患者总体症状、感觉障碍的改善与口服尼尔雌醇无显著性差异(P>0.05)，对血管舒缩症状和失眠的改善电针三阴交优于口服尼尔雌醇(P<0.01)，而对神经性症状的改善前者不如后者(P<0.01)；5.组间实验室指标比较：治疗后治疗组血清FSH水平低于对照组，但无显著性意义（P>0.05）；血清LH水平治疗组降低更明显 (P<0.05)；血清E2水平对照组升高更明显（P<0.01)。 6.治疗组，KI评分、血管舒缩症状、失眠和感觉障碍积分的下降幅度与血清FSH、LH、E2水平变化幅度无显著相关性；神经性症状积分下降幅度与血清FSH水平变化无显著相关性，与血清LH水平的下降和血清E2水平的上升有显著相关性。 
 结论：1.电针三阴交治疗围绝经期综合征是安全的。2.电针三阴交治疗围绝经期综合征的临床疗效肯定，可与口服尼尔雌醇媲美，但二者对不同症状的改善各显优势；3.电针三阴交能良性调整血清性激素水平，对患者的生殖内分泌具有一定的调整作用。4.电针三阴交对神经性症状的改善与血清LH、E2水平的变化有显著相关性。
%U https://d.wanfangdata.com.cn/thesis/ChJUaGVzaXNOZXdTMjAyNDAxMDkSB0QwMTE1OTkaCHdzaHRlNDZt
%W 北京万方数据股份有限公司

%0 Thesis
%A 谢雪萍
%Y [杨宗保]
%T 逆针灸的古今文献研究
%I 福建中医药大学
%9 硕士
%G chi
%D 2022
%K 逆针灸; 预防; 选穴规律; 优势病种
%X 目的　　通过检索、整理古代逆针灸医籍和现代逆针灸的文献，系统分析腧穴、处方、特定穴、经络、身体分布规律、操作方法，总结古今文献逆针灸运用不同之处和逆针灸优势病种，以期为现代临床应用提供指导和处方病种参考。　　方法　　使用《中华医典》24本书，采取计算机检索，问卷中排名前十项症状对应的词语。现代文献从知网、维普、万方数据库中筛选1991.01-2021.12，30年期间，检索“逆针灸”“逆灸”“未病先防”“已病防变”“病后防复”“预防”“逆”“治未病”“亚健康”“针刺预处理”“慢性”为关键词的临床文献，检索相关逆针灸文献。按照文献纳入、排除标准筛选后将数据进行规范化处理并建立数据库，使用MicrosoftExcel进行统计学分析。应用IBMSPSSModeler18.0和IBMSPSSStatistics22.0软件进行腧穴关联规则和聚类分析。按照循证针灸等级病谱原则,检索中文文献的针灸治疗病症的系统综述及Meta分析,整理归纳逆针灸的疾病前状态和病后防复的优势病种。　　结果　　经典文献对逆针灸的认识已涵盖了现代医学的三级预防的范畴，其逆针灸诸多不同症状描述词与现代文献病种的范围大致相同。经检索，符合条件的古代文献针灸处方条文604条，涉及穴位239个，961频次，平均频次4次/穴。其中单穴处方460条，对穴及多穴处方条文44条，在应用的98个常用穴中，其中十四经穴96个，经外奇穴2个。明确记载针灸方法有54条，艾灸42条，针刺12条。　　古代文献选穴规律：（1）古文献以单穴处方占76%；穴位分布以分散多特点；（2）共计常用穴98个，占37.84%；常用穴位排名前五：足三里、行间、章门、中脘、太渊；（3）少商与曲泽、脾俞与解溪配伍符合较高的支持度、置信阈值。谱系图看出六对有效的聚类穴位组合，共六组：少商-曲泽、胃俞-涌泉-劳宫-商阳、肺俞-太渊-足三里-中脘、阳谷-合谷-前谷-后溪-百会-厉兑、章门-期门、脾俞-解溪-肾俞-听会-翳风；（4）经脉穴位分布：足太阳、足阳明经、任脉；（5）共使用238个穴位，特定穴128个，占53.55%，特定穴以五输穴、交会穴、原穴为多；（6）身体分布上肢部腧穴频次最多，占23.25%，治疗以远端取穴为主；（7）在古代注重艾灸，操作的深度、时间、艾柱壮数，古书籍记载不同。　　符合条件的现代文献105篇，涉及穴位120个，频次560次，平均频次4.6次/穴。在应用的31个常用穴，其中十四经穴28个，经外奇穴3个。针灸疗法主要包括针刺、艾灸。明确记载针刺63篇，艾灸30篇，针灸7篇。最多的文献是亚健康类26篇、失眠类7篇、中风类6篇，病种共47种。　　现代文献选穴规律：（1）现代文献对穴和多穴处方居多；穴位分布以集中为主；（2）常用穴位频次排名前五是：足三里、三阴交、关元、合谷、百会；共计常用穴31个，占穴位总数的25.83%；（3）关元配气海，关元、气海配足三里，脾俞配足三里，足三里、百会配三阴交，符合较高的支持度、置信阈值；有效的聚类组合：神阙-命门、关元-气海-中脘-足三里、肾俞-脾俞-肺俞-大椎、合谷-曲池-风池、百会-内关-太冲-三阴交；（4）经脉穴位分布：足太阳、足阳明经、任脉；（5）共使用120个穴位，特定穴100个，占83.33%，特定穴以交会穴、五输穴、背俞穴为多；（6）全身以下肢部腧穴运用最多，占30.23%，治疗以远端取穴为主，防治求“根”“本”；（7）针刺的运用高于灸法的治疗，说明现代医家逆针灸防治疾病，重视采用针刺的方法。　　根据系统综述及Meta分析,逆针灸优势病种整理归纳：中风后抑郁、高血压、耳鸣、卵巢早衰、慢性胃炎、肠易激综合征、耳聋、焦虑、湿疹、糖尿病、衰老、过敏性鼻炎、慢性前列腺炎。　　结论　　1.古代文献逆针灸主要运用于霍乱、疫病、小儿保健，现代医家多运用于中风先兆、围绝经期综合征、高血压、哮喘、亚健康五大疾病。古今文献疾病种类的不同，是现代医家运用逆针灸思想在临床中的延伸和拓展。　　2.逆针灸古今文献常用穴最高频次是足三里，其占比现代文献高于古代文献，古今文献常用穴分别是98个、31个，而且常用穴频次比例现代远超古代。说明古代穴位分布分散，多选穴位特殊性作用；现代穴位分布集中，多选穴位普遍性作用。　　3.逆针灸操作方法，古代医家注重艾灸的方法，现代医家多采用针刺的方法，临床中常常忽视了艾灸的防治作用。
%U https://d.wanfangdata.com.cn/thesis/ChJUaGVzaXNOZXdTMjAyNDAxMDkSCUQwMjY5OTE0NhoId3NodGU0Nm0%3D
%W 北京万方数据股份有限公司

%0 Journal Article
%A 刘铭芳
%A 张雯舒
%H LIU Mingfang
%H ZHANG Wenshu
%+ 杭州市丁桥医院(杭州市中医院丁桥院区)
%T 调督安神针法结合中药方剂治疗围绝经期失眠患者临床研究
%J 新中医
%J Journal of New Chinese Medicine
%@ 0256-7415
%G chi
%D 2021
%N 14
%V 53
%P 142-146
%K 围绝经期; 失眠; 调督安神针法; 中药方剂; 滋肾解郁安神方
%X 目的:观察调督安神针法结合中药方剂治疗围绝经期失眠患者的临床疗效.方法:选择96例围绝经期失眠患者,按照随机数字表法分为对照组与观察组,各48例,对照组采用滋肾解郁安神方治疗,观察组采用滋肾解郁安神方联合调督安神针法治疗.比较2组治疗前后睡眠质量、临床症状、生活质量评分及性激素水平,并对2组失眠复发率进行比较.结果:与同组治疗前比较,治疗后2组匹兹堡睡眠质量指数评分量表(PSQI)、Kupperman、围绝经期生活质量评定量表(MENQOL)评分及卵泡刺激素(FSH)、黄体生成素(LH)水平均降低(P＜0.05),雌二醇(E2)水平均升高(P＜0.05);与对照组治疗后比较,观察组治疗后PSQI、Kupperman、MENQOL评分及FSH、LH水平均较低(P＜0.05),E2水平较高(P＜0.05).观察组复发率为12.50％,对照组复发率为31.25％,2组比较,差异有统计学意义(P＜0.05).结论:调督安神针法结合中药方剂治疗围绝经期失眠患者,有利于改善其睡眠质量、围绝经期综合征症状、机体性激素水平,提高生活质量,并降低失眠复发率.
%U https://d.wanfangdata.com.cn/periodical/ChlQZXJpb2RpY2FsQ0hJTmV3UzIwMjMxMjI2Egx4enkyMDIxMTQwMzgaCHdzaHRlNDZt
%R 10.13457/j.cnki.jncm.2021.14.037
%W 北京万方数据股份有限公司
基金项目:

%0 Journal Article
%A 冉固生
%A 王毅
%H RAN Gu-sheng
%H WANG Yi
%+ 河南省嵩县中医院
%T 酸枣仁汤加味结合针灸治疗围绝经期失眠临床研究
%J 河南中医
%J Henan Traditional Chinese Medicine
%@ 1003-5028
%G chi
%D 2022
%N 11
%V 42
%P 1644-1647
%K 围绝经期失眠; 酸枣仁汤加味; 针灸疗法; 《金匮要略》; 张仲景
%X 目的:观察酸枣仁汤加味结合针灸治疗围绝经期失眠的临床疗效.方法:将86例围绝经期失眠患者按照随机数字表法分为对照组和观察组,每组各43例.对照组给予常规西药治疗,观察组给予酸枣仁汤加味结合针灸疗法治疗.比较两组患者不良反应发生率及治疗前后中医证候积分、匹兹堡睡眠质量指数量表(pittsburgh sleep quality index,PSQI)、失眠严重程度指数(insomnia severity index,ISI)、激素水平[黄体生成素(luteinizing hormone,LH)、促卵泡激素(follicle-stimulating hormone,FSH)、雌二醇(estradiol,E2)]变化情况.结果:两组患者治疗后中医证候积分低于本组治疗前,且治疗后观察组低于对照组,差异具有统计学意义(P＜0.05).两组患者治疗后PSQI和ISI评分低于本组治疗前,且治疗后观察组低于对照组,差异具有统计学意义(P＜0.05).两组患者治疗后FSH、LH水平低于本组治疗前,E2高于本组治疗前,且治疗后观察组FSH、LH水平低于对照组,E2 高于对照组,差异具有统计学意义(P＜0.05).对照组不良反应发生率为18.60％,观察组不良反应发生率为4.65％,两组患者不良反应发生率比较,差异具有统计学意义(P＜0.05).结论:酸枣仁汤加味结合针灸疗法治疗围绝经期失眠,可缓解患者失眠症状,提高睡眠质量,且能有效调节激素水平.
%U https://d.wanfangdata.com.cn/periodical/ChlQZXJpb2RpY2FsQ0hJTmV3UzIwMjMxMjI2Eg1obnp5MjAyMjExMDA2Ggh3c2h0ZTQ2bQ%3D%3D
%R 10.16367/j.issn.1003-5028.2022.11.0348
%W 北京万方数据股份有限公司
基金项目:2019JDZX103:河南省中医药科学研究专项课题项目

%0 Journal Article
%A 佀雪平
%A 吕文静
%A 陈晶晶
%A 关晓光
%+ 江中医药大学第二附属医院
%+ 黑龙江中医药大学
%T 针刺配合耳穴贴压治疗阴虚火旺型围绝经期失眠症38例临床观察
%J 中医药学报
%J Acta Chinese Medicine and Pharmacology
%@ 1002-2392
%G chi
%D 2013
%N 5
%V 41
%P 120-121
%K 针刺; 耳穴贴压; 围绝经期失眠; 阴虚火旺
%X 目的:观察针刺配合耳穴贴压治疗围绝经期失眠症的临床疗效.方法:将符合纳入标准的72例阴虚火旺型围绝经期失眠症的患者随机分为2组,治疗组38例,对照组34例;治疗组采用针刺配合耳穴贴压,对照组给予艾司唑仑片及谷维素片口服;观察治疗后两组失眠总有效率和中医证候疗效.结果:治疗组总有效率明显高于对照组(P＜0.05),中医证候疗效明显优于对照组(P＜0.05),均具有统计学意义.结论:针刺配合耳穴贴压治疗围绝经期失眠症疗效显著.
%U https://d.wanfangdata.com.cn/periodical/ChlQZXJpb2RpY2FsQ0hJTmV3UzIwMjMxMjI2Eg56eXl4YjIwMTMwNTA0NhoId3NodGU0Nm0%3D
%R 10.3969/j.issn.1002-2392.2013.05.046
%W 北京万方数据股份有限公司
基金项目:

%0 Thesis
%A 陈贞贞
%Y [孔立红]
%T 针刺五脏背俞穴治疗肝肾阴虚型围绝经期综合征的临床研究
%I 湖北中医药大学
%9 硕士
%G chi
%D 2014
%K 围绝经期综合征; 针刺疗法; 五脏背俞穴; 临床疗效
%X 目的:观察针刺五脏背俞穴对肝肾阴虚型围绝经期综合征的临床疗效，为进一步探索临床治疗围绝经期综合征有效可行的方法，提供科学依据。　　方法:将来源于湖北中医药大学附属国医堂和湖北省中医院针灸科求诊的62例符合诊断标准的患者，随机分为治疗组（针刺组）和对照组（利维爱治疗组）各31例，治疗组采用针刺五脏背俞穴，均取双侧，肾俞、脾俞采用提插、捻转补法，肝俞采用提插、捻转泻法，余穴均平补平泻，根据相应症状加减配穴。针刺得气后留针25分钟，每10分钟行针一次，一周三次，隔天一次，设定四周为一个疗程。对照组则予以利维爱口服，2.5毫克，每天一次，四周为一疗程。3个疗程后，观察两组治疗前后其Kupperman评分的变化，以及血清雌二醇素E2、促卵泡激素FSH和促黄体生成素LH的水平变化，进行临床疗效评定。最后应用SPSS17.0软件进行数据统计与分析，得出结果。　　结果:3个疗程之后，治疗组、对照组的总有效率分别是96.77％、90.32％，两组间比较具有统计学差异(P＜0.05)。3个疗程治疗后，MI指数两组均有显著降低，治疗组下降明显(P＜0.01);Kupperman症状指数两组均比治疗前降低(P＜0.01)，治疗组中失眠、潮热汗出、抑郁、焦虑改善较对照组明显(P＜0.01)，其余症状两组改善情况无统计学差异(P＞0.05)。3个疗程之后，两组血清E2水平均表现为升高(P＜0.05);血清FSH和LH均呈现降低(P＜0.05)。在治疗后两组间性激素水平对比，治疗组血清E2升高水平更为明显(P＜0.05);而在血清FSH和LH的比较上，两者无明显统计学差异(P＞0.05)。　　结论:1、针刺五脏背俞穴，在围绝经期综合征（肝肾阴虚型）的治疗上，临床具有确切疗效。表现为对围绝经期综合征（肝肾阴虚型）的各种症状的改善。　　2、针刺五脏背俞穴，能够对患者体内激素水平进行调节。主要表现为血清E2水平的提高、血清FSH和LH水平的降低。　　3、针刺五脏背俞穴治疗本病疗效优于口服利维爱治疗方法。
%U https://d.wanfangdata.com.cn/thesis/ChJUaGVzaXNOZXdTMjAyNDAxMDkSCFkyNTY5Njc3Ggh3c2h0ZTQ2bQ%3D%3D
%W 北京万方数据股份有限公司

%0 Thesis
%A 孙艳杰
%Y [粟胜勇]
%T 电针结合刺血疗法治疗心肾不交型围绝经期失眠的临床观察
%I 广西中医药大学
%9 硕士
%G chi
%D 2016
%K 电针治疗; 刺血疗法; 心肾不交型; 围绝经期失眠
%X 目的：　　观察电针结合刺血疗法治疗心肾不交型围绝经期失眠的临床疗效。　　方法：　　将符合纳入标准的60例患者随机分为治疗组和对照组各30例。治疗组采用电针结合刺血疗法，对照组采用常规针刺法。　　1、治疗组：　　（1）针刺取穴：太溪、三阴交、神门、内关（均为双侧取穴）、关元、百会、印堂。操作方法：患者取仰卧位，皮肤穴位行常规消毒后，采用华佗牌一次性无菌针灸针1.5寸，直刺10-30mm，行小幅度提插捻转致得气；百会与印堂、神门与内关、太溪与三阴交穴针柄分别接电针仪导线，选择具有镇静作用的密波，电流强度以患者能够耐受为度；　　（2）刺血疗法：取穴：大椎、心俞（双侧）。操作方法：充分暴露患者项背部，先在刺血点行推、按、揉、捋等手法，使局部充血，皮肤穴位行常规消毒，以左手拇指、食指固定腧穴周围皮肤，右手持三棱针快速点刺2-3针，刺入深约0.5-0.8cm，选择大小合适的火罐迅速叩在刺血部位，出血量为自然出血停止量，留罐约10分钟，起罐后用无菌棉签擦拭，再次行常规消毒。　　2、对照组：　　（1）针刺取穴：参照新世纪（第二版）全国高等中医药院校规划教材《针灸治疗学》取穴：印堂、四神聪、安眠、神门、照海、申脉、心俞、肾俞；　　（2）操作方法：患者取仰卧位，皮肤穴位行常规消毒后，采用华佗牌一次性无菌针灸针1.5寸，直刺10-30mm，行小幅度提插捻转致得气，留针30分钟，期间每10分钟行针1次。3、两组针刺穴位均采用平补平泻手法；疗程及评价方法：每周进行2次治疗，分别于周二、周五进行1次，共治疗10次，于治疗前后采用匹兹堡睡眠质量指数（PSQI）、围绝经期生活质量量表（MENQOL）评分、血清性激素3项的变化情况进行疗效评价。采用统计软件SPSS17.0对数据进行统计分析。　　结果：　　1.两组患者在年龄、病程方面差异无统计学差异(P＞0.05)；　　2.治疗后，治疗组在改善睡眠情况总体临床疗效方面优于对照组（P＜0.01）；　　3.PSQI评分比较，两组治疗前后自身比较，差异有统计学意义(P＜0.01)，提示两组在改善PSQI总分及睡眠质量、入睡时间、睡眠时间、睡眠效率、睡眠障碍、日间功能障碍此6个方面均具有作用；　　4.PSQI评分比较，两组治疗后，在改善PSQI总分及睡眠时间、睡眠障碍、日间功能障碍方面差异具有统计学意义（P＜0.05），表明两组在改善PSQI总分及睡眠时间、睡眠障碍、日间功能障碍方面治疗组疗效优于对照组。　　5.两组性激素3项治疗后组间相互比较：LH、E2方面具有显著性差异（P＜0.01），FSH方面具有差异（P＜0.05），说明两组方法均能降低FSH、LH水平，提高E2水平，但治疗组优于对照组。　　6. MENQOL评分比较，两组患者治疗前后自身比较差异有统计学意义(P＜0.05)，提示两组在改善MENQOL总分及血管舒缩症状、社会心理、生理状态、性生活4个方面均具有作用；　　7. MENQOL评分比较，两组治疗后，在改善MENQOL总分及血管舒缩症状、社会心理、生理状态、性生活4个方面组间比较差异有统计学意义(P＜0.01，P＜0.05)，提示在改善MENQOL总分及血管舒缩症状、社会心理、生理状态、性生活4个方面治疗组优于对照组。　　结论:　　电针结合刺血疗法与常规针刺治疗均能有效改善心肾不交型围绝经期失眠，但电针结合刺血疗法在改善心肾不交型围绝经期失眠患者睡眠质量与生活质量方面均优于常规针刺治疗，临床值得进一步研究。
%U https://d.wanfangdata.com.cn/thesis/ChJUaGVzaXNOZXdTMjAyNDAxMDkSCUQwMTEyMzAyORoId3NodGU0Nm0%3D
%W 北京万方数据股份有限公司

%0 Thesis
%A 赵燕菲
%Y [姜云武]
%T 针刺奇经四脉治疗围绝经期综合征的临床研究
%I 云南中医学院
%9 硕士
%G chi
%D 2012
%K 针刺疗法; 奇经四脉; 围绝经期综合征; 临床疗效
%X 目的：观察针刺奇经四脉治疗围绝经期综合征的临床疗效，为临床提供新的治疗方案。　　方法：按照纳入标准选择病例，采用抽签法随机分为治疗组和对照组，两组各30例。治疗组采用针刺奇经四脉(冲、任、督、带脉)治疗，对照组采用口服激素治疗。治疗2个疗程后进行统计学分析。　　结果：　　 (1)治疗结束时，治疗组总有效率86.67％；对照组总有效率93.33％。两组疗效比较无显著性差异(P>0.05)　　 (2)治疗后两组患者的卵泡刺激素(FSH)、黄体生成素(LH)、雌二醇(E2)与治疗前比较有显著性差异(P<0.05)。两组间患者治疗后FSH、LH的改善相比较无显著性差异(P>0.05)，但E2的改善有显著性差异(P<0.01)，即对照组在改善E2方面有优势。　　 (3)治疗组与对照组治疗后两组间症状改善比较，围绝经期综合征症状均有改善。潮热出汗、感觉异常、焦躁以及疲倦乏力症状改善方面，治疗组与对照组疗效无显著性差异(P>0.05)；失眠、骨关节痛以及头痛症状，对照组疗效不显著，治疗组较对照组有显著性差异(p<0.01)；而对照组在心悸改善方面较治疗组有显著差异性(p<0.01)。　　结论：本研究表明治疗后两组患者临床疗效无显著性差异，临床症状均较治疗前明显改善。两组相比，治疗组在改善头痛、失眠以及关节痛方面有优势，而对照组在E2升高方面更有优势。针刺奇经四脉治疗围绝经期综合征的疗效与口服药物疗效相同。与口服药物带来的副作用相比，针刺疗法具有安全简便，易推广等优势。
%U https://d.wanfangdata.com.cn/thesis/ChJUaGVzaXNOZXdTMjAyNDAxMDkSCFkyMTA5NTkzGgh3c2h0ZTQ2bQ%3D%3D
%W 北京万方数据股份有限公司

%0 Journal Article
%A 李洋洋
%A 李爱阳
%A 孙万卉
%+ 首都医科大学密云教学医院
%+ 首都医科大学密云教学医院
%+ 首都医科大学密云教学医院
%T 北京密云农村妇女围绝经期综合征发病情况
%J 继续医学教育
%J Continuing Medical Education
%@ 1004-6763
%G chi
%D 2019
%N 2
%V 33
%P 91-94
%K 围绝经期综合征; 发生情况; 影响因素; 农村妇女; 保健意识; 干预方式
%X 目的 了解北京市密云区农村妇女围绝经期综合征发病情况及其可能的影响因素,提出可改善农村妇女围绝经期生活质量的可行性意见.方法 采用整群随机抽样的方法,抽取北京市密云区6个自然村年龄在40～60岁的300名妇女,收集其一般情况并利用改良的Kupperman评分量表评估其围绝经期症状的严重程度,从而分析不同因素对围绝经期综合征发病情况的影响.结果 1)围绝经期综合征发生率为39.7％,平均绝经年龄为(49.98±3.61)岁.2)围绝经期相关症状:失眠(65.33％)发生率最高,其他依次是情绪激动、眩晕、性欲下降、疲乏、骨关节痛、头痛、心悸、潮热出汗、感觉异常、泌尿系感染、抑郁、疑心、皮肤蚁走感;其中,轻度55人(46.22％)、中度61人(51.26％)、重度3人(2.52％).3.经单因素分析,年龄、家庭月收入、受教育程度、生产次数、生活满意度、月经周期、慢性疾病、配偶身体健康状况都会影响围绝经期综合征发生率;经多因素Logistic回归分析,年龄增长、患有慢性病及配偶身体不健康是围绝经期综合征的危险因素.结论 本次调查的妇女围绝经期综合征发生率较低,以轻、中度为主,但妇女的保健意识较差,对围绝经期综合征缺乏正确的认识.提示应针对性地进行社区干预,开展农村妇女的全科医疗保健服务.
%U https://d.wanfangdata.com.cn/periodical/ChlQZXJpb2RpY2FsQ0hJTmV3UzIwMjMxMjI2Eg9qeHl4ankyMDE5MDIwNDgaCHdzaHRlNDZt
%R 10.3969/j.issn.1004-6763.2019.02.048
%W 北京万方数据股份有限公司
基金项目:

%0 Journal Article
%A 王青
%A 刘红艳
%A 陈瑶
%A 周晶冰
%+ 武汉市普仁医院
%T 中医治疗围绝经期失眠症的效果分析
%J 医药前沿
%J Yiyao Qianyan
%@ 2095-1752
%G chi
%D 2019
%N 14
%V 9
%P 199-200
%K 围绝经期睡眠症; 生活质量; 临床疗效
%X 目的:分析中医治疗围绝经期失眠的效果.方法:选取2016年10月-2018年10月82例围绝经期失眠患者,采取随机数字表法分为对照组及研究组,对照组采取艾司唑仑治疗,研究组采用药膳联合针灸治疗,使用匹兹堡睡眠质量指数(P S Q I)评价睡眠质量,SF-36生活量表评价治疗前后生活质量.结果:治疗后两组睡眠质量均获改善,且研究组优于对照组,差异显著(P<0.05).治疗前两组生活质量评分差异不显著,治疗后研究组改善程度优于对照组(P<0.05).结论:采取药膳联合针灸的中医形式治疗围绝经期失眠症可改善患者睡眠情况,改善生活质量.
%U https://d.wanfangdata.com.cn/periodical/ChlQZXJpb2RpY2FsQ0hJTmV3UzIwMjMxMjI2Eg55aXlxeTIwMTkxNDE2MxoId3NodGU0Nm0%3D
%R
%W 北京万方数据股份有限公司
基金项目:WZ18Q06:武汉市卫生计生委科研项目

%0 Journal Article
%A 王青
%A 董浩旭
%A 黄冬梅
%A 余长江
%H WANG Qing
%H DONG Haoxu
%H HUANG Dongmei
%H YU Changjiang
%+ 武汉市普仁医院
%+ 华中科技大学同济医学院附属同济医院
%T 低频电针治疗围绝经期综合征30例
%J 中国中医药现代远程教育
%J Chinese Medicine Modern Distance Education of China
%@ 1672-2779
%G chi
%D 2017
%N 2
%V 15
%P 123-125
%K 低频电针; 围绝经期综合征; 生活质量; 脏躁; 针灸
%X 目的 观察低频电针治疗围绝经期综合征的临床疗效.方法 选取围绝经期综合征患者30例,给予低频电针治疗16周,通过治疗前后围绝经期综合征改良的Kupperman评分变化来评价患者的症状改善情况.结果 经过16周治疗后,患者Kupperman评分总分低于治疗前,差异有统计学意义(P＜0.01),其中潮热盗汗、感觉异常、失眠、疲乏、骨关节及肌肉痛,心悸、皮肤蚁走感等症状评分较治疗前降低明显,差异有统计学意义(P＜0.01),易激动、抑郁、眩晕、头痛等症状评分较前也减低,差异有统计学意义(P＜0.05),性交痛、泌尿系感染症状评分与治疗前比较,差异无统计学意义(P＞0.05).结论 低频电针可以改善围绝经期综合征患者临床症状.
%U https://d.wanfangdata.com.cn/periodical/ChlQZXJpb2RpY2FsQ0hJTmV3UzIwMjMxMjI2EhR6Z3p5eXhkeWNqeTIwMTcwMjA1NhoId3NodGU0Nm0%3D
%R 10.3969/j.issn.1672-2779.2017.02.056
%W 北京万方数据股份有限公司
基金项目:

%0 Journal Article
%A 肖贝
%A 周仲瑜
%A 董莉
%A 熊瑛
%A 丁德光
%+ 湖北省中医院
%+ 湖北中医药大学
%T 阴阳调理灸联合耳穴揿针治疗围绝经期失眠47例
%J 中国针灸
%J Chinese Acupuncture & Moxibustion
%@ 0255-2930
%G chi
%D 2021
%N 12
%V 41
%P 1347-1348
%K 失眠; 围绝经期; 灸法; 耳穴揿针; 阴阳调理
%X 笔者采用阴阳调理灸联合耳穴揿针治疗围绝经期失眠患者47例,现报道如下.
 1 临床资料
 47例均为2019年1月至2020年8月于湖北省中医院(光谷院区)针灸科阴阳调理灸专科门诊就诊的围绝经期失眠患者,年龄43～ 58岁,平均(52±6)岁;病程2个月～6年,平均(13.5±8.2)个月.符合《妇产科学》[1]中围绝经期及《精神疾病诊断与统计手册》第5版[2]中失眠的诊断标准;中医诊断及辨证分型参照《中医内科学》[3]及《中药新药临床研究指导原则》[4],纳入肝郁气滞型7例,心脾两虚型11例,心肾不交型16例,肝肾阴虚型13例.
%U https://d.wanfangdata.com.cn/periodical/ChlQZXJpb2RpY2FsQ0hJTmV3UzIwMjMxMjI2Eg16Z3pqMjAyMTEyMDEyGgh3c2h0ZTQ2bQ%3D%3D
%R 10.13703/j.0255-2930.20201103-k0001
%W 北京万方数据股份有限公司
基金项目::湖北省卫生健康委员会湖北省第二届医学领军人才工程培养对象暨湖北名医工作室项目; :全国老中医药专家学术经验继承工作指导老师项目

%0 Thesis
%A 韩世琳
%Y [陈香宇]
%T 围绝经期功能性消化不良治疗的临床研究
%I 郑州大学
%9 硕士
%G chi
%D 2020
%K 围绝经期; 功能性消化不良; 阿戈美拉汀片; 针灸疗法; 临床疗效
%X 目的：探讨发生在围绝经期间的功能性消化不良治疗的临床疗效评价，应用阿戈美拉汀片、针灸结合常规西药对围绝经期功能性消化不良患者的症状积分、焦虑抑郁情绪评分、睡眠质量评分、血清雌激素、血浆胃动素水平、胃电频率、胃排空等多项指标的改善情况，同时评价其安全性，希望能为临床治疗此类病人提供一些参考。　　方法：用随机方法将入组的180例MPFD病人进行分组，共分为4组，分别为对照组、治疗组1、2、3，每组45例。对照组用常规西药治疗，包括口服莫沙必利片、泮托拉唑和复方消化酶胶囊；在上述对照组治疗的基础上，治疗组1加阿戈美拉汀片口服治疗，治疗组2加足三里、三阴交、中脘、太冲和内关穴针灸治疗，治疗组3加口服阿戈美拉汀片剂、加针灸治疗，观察4周。然后用不同方法分别评价4组患者治疗前后上述各项指标的该变情况和不良反应发生情况。　　结果：在治疗期间对照组发生5例脱落，治疗1组4例，治疗3组2例，治疗2组5例、1例剔除。与治疗前比较，治疗后各组的各项被评价指标除血清雌激素外均有明显改善(P＜0.01)，治疗2组和3组被治疗后的血清雌激素水平升高显著升高(P＜0.01)，而对照组和治疗1组治疗前后的血清雌激素水平改变不明显(P＞0.05)。治疗组3的总效率这一项指标均明显高于其他组(P＜0.05)。各组均无严重副作用不良反应发生。　　结论：阿戈美拉汀片剂、针灸结合常规西药明显降低了围绝经期功能性消化不良患者的焦虑和抑郁程度，改善了睡眠质量，升高了血浆胃动素指标、血清雌激素指标、改善了胃电频率，增速了胃排空，缓解了临床症状，并具有较好的安全性和耐受性。
%U https://d.wanfangdata.com.cn/thesis/ChJUaGVzaXNOZXdTMjAyNDAxMDkSCUQwMjAzMjEzNhoId3NodGU0Nm0%3D
%W 北京万方数据股份有限公司

%0 Journal Article
%A 杨刚
%+ 浙江省武义县王宅中心卫生院
%T 自拟疏肝补肾汤联合耳针治疗围绝经期妇女失眠症的 临床效果观察
%J 中外医学研究
%J Chinese and Foreign Medical Research
%@ 1674-6805
%G chi
%D 2018
%N 18
%V 16
%P 130-131
%K 疏肝补肾汤; 失眠; 临床观察
%X 目的:比较疏肝补肾汤联合耳针及口服西药(地西泮)治疗围绝经期妇女失眠症的效果差异.方法:将162例围绝经期妇女失眠症患者随机分为中医治疗组(80例)和西医治疗组(82例).中医治疗组采用疏肝补肾汤联合耳针治疗,西医治疗组采用地西泮5 mg/d.分别于治疗前及治疗4周后,对两组患者进行睡眠率、PSQI及临床疗效进行评价.结果:两组患者睡眠率评分比较差异无统计学意义(P>0.05),中医治疗组痊愈率显著高于西医治疗组,差异有统计学意义(P<0.05);治疗前两组PSQI分项评分和总分比较差异无统计学意义(P>0.05),治疗4周后,中医治疗组分项评分及总分均显著高于西医治疗组,差异均有统计学意义(P<0.05).结论:疏肝补肾汤联合耳针治疗围绝经期妇女失眠症的临床疗效显著,值得在临床进一步推广.
%U https://d.wanfangdata.com.cn/periodical/ChlQZXJpb2RpY2FsQ0hJTmV3UzIwMjMxMjI2Eg96d3l4eWoyMDE4MTgwNjAaCHdzaHRlNDZt
%R 10.14033/j.cnki.cfmr.2018.18.060
%W 北京万方数据股份有限公司
基金项目:

%0 Journal Article
%A 李双艳
%A 冯果
%A 张件云
%+ 410006湖南省康复医院康复诊疗中心
%+ 410000湖南中医药大学附属第一医院针灸科
%+ 410006湖南省康复医院康复诊疗中心
%T 针刺联合柴胡桂枝龙骨牡蛎汤治疗围绝经期肝肾阴虚型失眠症的临床效果分析
%J 中外医药研究
%J Journal of Chinese and Foreign Medicine and Pharmacy Research
%@ 2096-6229
%G chi
%D 2023
%N 34
%V 2
%P 105-107
%K 围绝经期失眠症; 针刺; 柴胡桂枝龙骨牡蛎汤
%X 目的:观察针刺联合柴胡桂枝龙骨牡蛎汤在围绝经期肝肾阴虚型失眠症患者治疗中的应用效果.方法:选取2022年1月—2023年1月湖南省康复医院收治的围绝经期肝肾阴虚型失眠症患者90例作为研究对象,采用随机数字表法分中药组、针刺组及针刺联合中药组,各30例.中药组患者给予柴胡桂枝龙骨牡蛎汤口服治疗,针刺组给予针刺治疗,针刺联合中药组患者在服用中药处方的基础上,同步执行针刺疗法.比较三组患者临床治疗效果、治疗前后的绝经综合征症状评定量表(Kupperman)评分、匹兹堡睡眠指数(PSQI)评分与失眠严重程度指数量
%U https://d.wanfangdata.com.cn/periodical/ChlQZXJpb2RpY2FsQ0hJTmV3UzIwMjMxMjI2EhpRS0JKQkQyMDIzMjAyMzEyMjkwMDAwOTg2MhoId3NodGU0Nm0%3D
%R
%W 北京万方数据股份有限公司
基金项目:

%0 Journal Article
%A 姚新
%A 孟晴
%A 刘兴山
%+ 长春中医药大学
%+ 长春中医药大学
%+ 长春中医药大学
%T 药膳配合针刺对妇女围绝经期失眠症的实验研究
%J 吉林医学
%@ 1004-0412
%G chi
%D 2016
%N 12
%V 37
%P 3016-3017
%K 药膳; 针刺; 围绝经期; 失眠
%X 目的：探究药膳配合针刺对妇女围绝经期失眠症的作用。方法：选取吉林省中医院门诊就诊的围绝经期妇女失眠症患者66例，分为两组，观察组34例，对照组32例，对照组给予西药艾司唑仑进行镇静、催眠治疗，观察组采用药膳甘麦大枣粥加百合配合毫针刺疗法。结论：观察组总有效率为85．29％，对照组总有效率为81．25％，两组在痊愈率、显效率、有效率、无效率、总有效率方面比较差异有统计学意义（P ＜0．01），观察组疗效优于对照组。讨论：本研究结果表明，中药药膳配合毫针刺法在改善围绝经期妇女失眠疗效方面具有明显效果，具有安全、有效、易接受，且减少催眠药物在临床上的使用等优点，对围绝经期失眠症患者具有临床应用价值。
%U https://d.wanfangdata.com.cn/periodical/ChlQZXJpb2RpY2FsQ0hJTmV3UzIwMjMxMjI2EhBqaWxpbnl4MjAxNjEyMDk1Ggh3c2h0ZTQ2bQ%3D%3D
%R 10.3969/j.issn.1004-0412.2016.12.095
%W 北京万方数据股份有限公司
基金项目:(项目编号2016108):吉林省中医药管理局科技项目

%0 Conference Paper
%A 叶梅惠
%A 张少云
%+ 云南昆明第一人民医院
%T 针刺治疗围绝经期失眠症45例疗效观察
%B 中国针灸学会2009学术年会论文集
%? 中国针灸学会
%C 杭州
%G chi
%D 2009
%P 954-955
%K 围绝经期; 失眠症; 针刺疗法; 临床疗效
%X 目的：观察针刺治疗围绝经期失眠症的临床疗效。
 方法：对45例围绝经期失眠症患者采用针刺辨证取穴，结合捻转补泻手法治疗，10次为1个疗程，连续治疗2个疗程。
 结果：治愈19例，好转25例，未愈1例，总有效率97.8%。
 结论：针刺治疗围绝经期失眠症疗效显著，无副作用，值得应用。
%U https://d.wanfangdata.com.cn/conference/ChZDb25mZXJlbmNlTmV3UzIwMjQwMTA5Egc3MTk3ODgxGgh3c2h0ZTQ2bQ%3D%3D
%W 北京万方数据股份有限公司

%0 Thesis
%A 赵金艳
%Y [吴兆利]
%T 基于通补奇经法针药结合治疗围绝经期失眠的临床研究
%I 辽宁中医药大学
%9 硕士
%G chi
%D 2018
%K 围绝经期失眠; 通补奇经法; 针药结合治疗; 睡眠质量
%X 目的：　　失眠是女性绝经前后常见症状之一，其疾病发生率呈上升趋势，围绝经期失眠对围绝经期女性的身体和心理造成严重影响。当前失眠患者多选择催眠类药物来改善失眠症状，而长期服用该类药物，不但很难达到彻底治愈的理想目标，还会使患者产生对药物的依赖。祖国中医事业历史悠久，古今文献有关失眠治疗记载很多，不仅疗效满意，且未见或少见副作用。笔者在导师的悉心指导下，查阅相关文献资料，以中医基础理论为基础，结合临床案例，从奇经辨证理论出发，发现目前有很多围绝经期失眠患者存在冲任亏虚这一发病机理。总结前人经验，据通补奇经的治则，采用该法针药结合治疗围绝经期失眠，取得了较为满意的疗效。本研究通过进一步理论探讨和对临床辨证治疗观察，开拓了治疗围绝经期失眠的新思路、新方法，尝试为临床提供新的有效方药，具有理论和实践上的重要意义。　　方法：　　33例患者由辽宁中医药大学附属医院治未病门诊自2016年02月至2017年04月收治，其中年龄最小45岁，最大55岁。均给予通补奇经复方结合针刺进行干预，连续干预4周，每周根据症状改变在基本方的基础上酌情加减。干预前后进行病史及症状采集，并进行评价，主要包括主观睡眠质量评价：匹兹堡睡眠质量指数量表(PSQI)，情绪自评：焦虑自评量表（SAS）和抑郁自评量表（SDS）。　　结果：　　在进行共为期4周的治疗后,33例围绝经期失眠患者失眠症总体疗效有效率为93.94％、中医症候疗效总有效率90.91％。治疗前后PSQI、SDS、SAS评分有显著性差别（P＜0.05）。　　结论：　　通补奇经法针药结合可有效提高围绝经期失眠患者的睡眠质量并改善焦虑、抑郁程度,同时针对围绝经期失眠患者的失眠多梦、烦躁易怒、烘热汗出、手（和或）足厥冷等伴随症状均有缓解作用。
%U https://d.wanfangdata.com.cn/thesis/ChJUaGVzaXNOZXdTMjAyNDAxMDkSCUQwMjg5OTg4MxoId3NodGU0Nm0%3D
%W 北京万方数据股份有限公司

%0 Journal Article
%A 陈燕
%A 刘何玥
%A 杨冰馨
%A 唐岚
%+ 江汉油田总医院
%T 针刺联合加味黄连阿胶汤治疗心肾不交型围绝经期失眠的疗效分析
%J 现代中西医结合杂志
%J Modern Journal of Integrated Traditional Chinese and Western Medicine
%@ 1008-8849
%G chi
%D 2015
%N 26
%V
%P 2902-2904
%K 针刺; 中药; 心肾不交; 围绝经期; 失眠
%X 目的：观察针刺配合以黄连阿胶汤为主方的滋肾宁心安神中药治疗心肾不交型围绝经期失眠的临床疗效，并且探讨其疗效机制。方法将符合入选标准的88例围绝经期失眠患者随机分为3组，其中针药组30例接受针刺配合黄连阿胶汤为主方的中药治疗，中药组28例接受加味黄连阿胶汤为主方的中药治疗，西药组30例接受西药阿普唑仑治疗。观察并记录3组治疗前后的睡眠情况以及其他相关围绝经期伴随症状，检测患者治疗前后的性激素[]（卵泡刺激素（FSH）、黄体生成素（LH）、雌二醇（E2））]。结果针药组改善失眠总有效率高于中药组（P＜0．05），针药组和西药组总有效率比较差异无统计学意义（P＞0．05）。针药组治疗前与治疗后FSH、LH、E2值比较差异均有统计学意义（P均＜0．05）；针药组治疗后FSH、LH、E2值与和西药组比较差异均有统计学意义（P均＜0．05）；针药组治疗后LH值与中药组比较差异有统计学意义（P＜0．05），中药组治疗后E2值与西药组比较差异有统计学意义（P＜0．05）。针药组和中药组治疗后其他相关围绝经期症状均有不同程度的缓解，西药组治疗后其他相关症状未见明显缓解。结论针刺联合黄连阿胶汤为主方的中药治疗围绝经期失眠患者疗效显著，而且还可以调节内分泌，具有标本兼治的优点。
%U https://d.wanfangdata.com.cn/periodical/ChlQZXJpb2RpY2FsQ0hJTmV3UzIwMjMxMjI2EhJ4ZHp4eWpoenoyMDE1MjYwMTgaCHdzaHRlNDZt
%R 10.3969/j.issn.1008-8849.2015.26.018
%W 北京万方数据股份有限公司
基金项目:

%0 Thesis
%A 刘会霞
%Y [袁秀丽]
%T 四关穴透刺为主治疗肝郁化火型围绝经期失眠的临床观察
%I 成都中医药大学
%9 硕士
%G chi
%D 2019
%K 围绝经期综合征; 失眠; 四关穴透刺法; 肝郁化火证; 临床疗效
%X 目的：探讨四关穴透刺法治疗肝郁化火型围绝经期失眠的临床疗效，为针灸临床治疗围绝经期失眠提供参考。　　方法：经筛选后纳入病例68例，随机分为对照组（普通针刺组）和治疗组（四关穴透刺组）各34例。连续治疗4周，共治疗20次。所有受试者于治疗前、治疗2周后、治疗4周后、第8周随访期观察匹兹堡睡眠质量指数（PSQI）、中医证候评分、改良Kupperman评分量表的变化。治疗4周后进行临床疗效、安全性及依从性评价。　　结果：　　（1）治疗期间共脱落3例，数据统计65例；随访期共失访5例，随访期纳入60例数据。　　（2）组内对比：治疗2周后、治疗4周后、第8周随访时，两组在PSQI总分及各维度得分、中医证候总分及各因子得分、改良Kupperman总得分均低于治疗前，除外对照组在治疗2周后的中医证候中胸胁胀痛得分与治疗前比较（P＞0.05），其余均有统计学差异（P＜0.05）。　　（3）组间对比：经治2周后治疗组在PSQI总分及入睡时间、睡眠障碍2个维度得分优于对照组（P＜0.05）；治疗组在中医证候总分及心烦难寐、急躁易怒、胸胁胀痛3个因子得分、改良Kupperman总得分优于对照组（P＜0.05）；经治4周后两组在PSQI总分及各维度得分、中医证候总分及各因子得分、改良Kupperman总得分对比（P＞0.05)，无统计学差异。随访期治疗组在PSQI总分及睡眠质量、睡眠障碍、日间能障碍3个维度得分优于对照组（P＜0.05）；治疗组在中医证候总分及胸胁胀痛得分、改良Kupperman总得分优于对照组（P＜0.05）；　　（4）经治4周后疗效比较：对照组总有效率为81.25％，治疗组总有效率为87.88％。两者比较无显著差异（P＞0.05）。　　（5）两组行安全性及依从性的组间对比无显著差异（P＞0.05）。　　结论：　　1.两组均能改善失眠状态、肝郁化火证候、围绝经期伴随症状，而四关穴透刺组的近期治疗及远期治疗的持续效应更优于普通针刺。　　2.两组的总体疗效相当，且均有良好的安全性及依从性。　　3.四关穴透刺组具有取穴精而少、疗效可观的特点，具有一定的临床推广价值。
%U https://d.wanfangdata.com.cn/thesis/ChJUaGVzaXNOZXdTMjAyNDAxMDkSCUQwMTg2NDY5MRoId3NodGU0Nm0%3D
%W 北京万方数据股份有限公司

%0 Thesis
%A 姜凤丽
%Y [王晓滨]
%T 针药联合治疗围绝经期失眠（心肾不交型）的临床观察
%I 黑龙江中医药大学
%9 硕士
%G chi
%D 2019
%K 围绝经期失眠; 心肾不交证; 天王补心丸; 揿针疗法; 临床疗效
%X 研究目的：观察天王补心丸联合揿针治疗围绝经期失眠（心肾不交型）的疗效，以及对围绝经期相关症状的作用，为临床应用推广提供依据。　　研究方法：本研究选取2018年3月-2018年12月就诊于黑龙江中医药大学附属第二医院妇科门诊围绝经期失眠（心肾不交型）患者，共42例，予以天王补心丸联合揿针治疗，应用匹兹堡睡眠质量指数量表（Pittsburghsleepqualityindex，PSQI）、Kupperman评分量表、中医证候积分量表测评，对治疗前后的结果进行比较，应用统计学对数据进行分析。　　结果：1、治疗两周后，PSQI积分治疗后较治疗前降低，P＜0.05，有统计学意义。在睡眠质量、入睡时间、睡眠效率和睡眠障碍上均有明显改善。治愈4例，显效2例，有效26例，无效6例，总有效率为84.21%。　　2、中医证候积分治疗后比治疗前降低，P＜0.05，有统计学意义。临床痊愈2例，显效7例，有效25例，无效4例，总有效率为89.47%。　　3、Kupperman积分治疗后较治疗前降低，P＜0.05，统计学有意义，与治疗前相比差异显著。　　结论：天王补心丸联合揿针治疗围绝经期失眠（心肾不交型）患者失眠症状疗效确切。能够改善围绝经期失眠（心肾不交型）患者围绝经期相关症状。具有安全、副作用少的特点，值得临床研究推广。
%U https://d.wanfangdata.com.cn/thesis/ChJUaGVzaXNOZXdTMjAyNDAxMDkSCUQwMTg1MTE5MBoId3NodGU0Nm0%3D
%W 北京万方数据股份有限公司

%0 Conference Paper
%A 陈霞
%A 张金春
%A 詹群
%A 李贺琦
%+ 南京市中医院
%+ 南京中医药大学
%T 益坤饮对围绝经期综合征患者情志调节及血清5-羟色胺影响的临床观察
%B 中华中医药学会妇科分会第十二次全国中医妇科学术大会论文集
%? 中华中医药学会
%C 西安
%G chi
%D 2012
%P 441-442,447
%K 围绝经期综合征; 益坤饮治疗; 临床观察; 疗效评价
%X 选取86例门诊病房就诊的患者，随机分为治疗组合对照组。治疗组服用益坤饮，对照组服用利维爱。结果经统计学分析，治疗后治疗组中医情志症状愈显率均在90.0％以上，烦躁易怒、失眠、抑郁及疑心总有效率分别为90.74% , 92.00% , 90.38%，高于对照组，有显著性差异(p<0.05)；经治疗后，两组烦躁易怒、失眠、抑郁及疑心症状积分均明显降低，其中治疗组疗效明显，两组间比较均有显著性差异(P<0.05)；血清5-HT水平两组疗后均明显降低，有显著性差异，但两组间比较无统计学意义(P>0.05)。本临床研究表明，中药益坤饮改善更年期情志症状安全有效，可以长期服用。总之其作用机制与改善生殖内分泌、调节神经递质，提高机体免疫力有关，针对多靶点治疗，发挥综合作用。使阴阳失调的机体达到新的阴阳动态平衡。
%U https://d.wanfangdata.com.cn/conference/ChZDb25mZXJlbmNlTmV3UzIwMjQwMTA5Egc4MTE5ODE2Ggh3c2h0ZTQ2bQ%3D%3D
%W 北京万方数据股份有限公司

%0 Thesis
%A 谢馥穗
%Y [唐纯志]
%T 喘可治穴位注射治疗围绝经期女性黄褐斑的临床研究
%I 广州中医药大学
%9 博士
%G chi
%D 2018
%K 黄褐斑; 围绝经期女性; 穴位注射疗法; 喘可治; 临床疗效
%X 黄褐斑是种常见的色素沉着性疾病，表现为面部两侧出现对称性斑片，多分布于颧部及面颊部，可呈蝴蝶形，也可见于额、鼻、口周等。皮损大小不一，界限清晰，颜色轻者呈黄褐色，重者呈深褐色，常于春夏季加重，秋冬季减轻，无自觉症状。由于该病发于面部，颜色较深，有损美观，给患者带来巨大心理负担的精神和精神压力社会心理负担。古代中医文献中无“黄褐斑”这一病名，但有很多类似黄褐斑的症状描述和病名记载，如“黧黑斑”、“面黯”、“面尘”、“面皯”等。中医学认为黄褐斑的病因主要和燥邪、痰饮、风邪等有关，病机可以概括为肝肾不足、肝郁气滞、饮食不节、冲任失调，与其发病最为相关的脏腑是肝、脾、肾。中医治疗黄褐斑的方法主要有中药方内服、药物外用、针刺治疗、灸法治疗、埋线治疗、耳穴治疗、刺络放血治疗、穴位注射和火针等。西医对黄褐斑的治疗主要有药物治疗、物理治疗和化学剥脱术等，其长期疗效不明显，容易复发，且部分治疗对皮肤有较大的刺激，不利于病情恢复。　　本研究课题以传统经络理论为基础，通过查阅古今黄褐斑的文献和临床研究，将理论和临床相结合对黄褐斑进行研究。从中医学和现代医学两方面对黄褐斑的病因病机、治疗方法等进行系统总结。临床研究主要观察穴位注射喘可治和口服维生素治疗围绝经期女性黄褐斑的疗效对比。采用随机对照方法，得到最优的治疗方案，并对其产生疗效的作用机制进行探讨，便于推广到临床。选取黄褐斑面积及颜色评分、血清性激素水平等评价指标，以及还包括了中医伴随症状，安全性评价、患者满意度评价等，综合评价两组患者的临床疗效。　　目的：　　观察喘可治穴位注射治疗围绝经期女性肝肾不足型黄褐斑的疗效;通过观察其对患者血清性激素FSH、LH、E2的影响，探讨其可能的作用机制;通过观察其治疗中或治疗后的不良反应，评价其安全性。通过该研究，为临床上治疗黄褐斑提供一种安全、有效的治疗方法，丰富临床治疗方案。　　方法：　　1.研究设计方法　　本研究选取2017年2月至2018年11月期间，在广州市黄陂医院门诊就诊接受治疗的病人，在签署《知情同意书》的前提下严格按照诊断标准、纳入标准和排除标准筛选病人60例，采用随机对照试验的方法，合格受试者依次编号1～60，由随机数字表产生60个随机数字，以1∶1的比例分配至治疗组和对照组，每组各30例，采用不透光的信封保存随机数及分组，然后进行临床疗效的观察。　　2.治疗方法　　基础治疗包括情绪调节、避免日晒及饮食调节。　　治疗组：取穴：足三里、三阴交、肾俞、肝俞、关元。操作方法：根据所选穴位选择合适的体位，充分暴露注射穴位，施术部位常规消毒后，用1ml一次性注射器及4.5号针头抽取喘可治注射剂1ml（由广州市万正药物总公司提供），足三里、三阴交和关元穴直刺，注射深度约1～1.5cm，肾俞和肝俞注射时，针尖稍向脊柱方向刺入，注射深度约为0.5～1cm，刺入穴位后轻轻往回抽吸，确认无回血后再缓慢注入药液，每次每穴注射1ml，双侧穴位交替注射，注射完毕，用消毒干棉球轻压针孔片刻，防止皮下出血。每天治疗1次，每周治疗5次，5次为1个疗程，疗程中间休息两天，共治疗4个疗程。注意：治疗期间应避开月经期，并做好防晒措施。　　对照组：口服维生素C200mg，每日3次;维生素E胶丸100mg，每日3次，共服用4周。　　3.观察方法　　所有患者于治疗前后分别记录皮损面积、颜色变化等观察指标，采用皮损面积、颜色评分法于治疗前后各评分1次;患者治疗前于月经前1周（即黄体期）采血，测定血清性激素-促卵泡刺激素(FSH)、黄体生成素(LH)、雌二醇(E2)水平，治疗结束1月后再次于月经前1周测定以上激素水平;并与治疗前和治疗后分别检测患者血尿常规和肝肾功能等安全指标;治疗结束1月后观察疗效及不良反应，痊愈病例再随访半年观察复发情况。　　4.疗效判定方法　　(1)疗效性观察指标　　①观察临床症状、皮损面积、颜色变化，采用皮损面积、颜色评分法治疗前后各评分1次。分别于治疗结束1月后观察疗效及不良反应，痊愈病例再随访半年观察复发情况。　　②性激素检测患者治疗前于月经前1周（即黄体期）采血，测定血清性激素-促卵泡刺激素(FSH)、黄体生成素(LH)、雌二醇(E2)水平，治疗结束1月后再次于月经前1周测定以上激素水平。正常人对照组于月经前1周测定FSH、LH、E2水平。　　(2))安全性观察指标　　①血常规、尿常规，治疗前后各检查1次;　　②肝功、肾功，治疗前后各检查1次;　　③观察穴位注射药物和服用药物后有无不适感觉，并结合血、尿常规和肝、肾功能检查，分析本治疗方案有无毒副作用。　　5统计学方法　　采用SPSS13.0统计学软件，计量资料采用均数±标准差((x)±S)的形式，有效率的比较采用X2检验，组内对比采用配对t检验，组间对比采用独立样本t检验，以α=0.05为差异具有统计学意义。　　结果：　　1.基线情况：两组患者年龄、病程、诱发因素、伴发症状等基本情况的比较，差异无统计学意义(P＞0.05)，具有可比性。　　2.黄褐斑面积评分：治疗结束后，两种疗法均能使黄褐斑面积缩小（P＜0.05），两种疗法之间对比，穴位注射的治疗效果比口服维生素C、维生素E的效果更优（P＜0.05），表明穴位注射疗法改善黄褐斑面积的效果更为明显。　　3.黄褐斑颜色评分：治疗结束后，两种疗法均能使黄褐斑颜色减轻（P＜0.05），两种疗法之间对比，穴位注射的治疗效果比口服维生素C、维生素E的效果更优(P＜0.05)，表明穴位注射疗法改善黄褐斑颜色的效果更为明显。　　4.疗效指数的比较：治疗结束后，治疗组总有效率76.96％，对照组总有效率56.67％，表明在改善黄褐斑面积和颜色方面，治疗组的疗效优于对照组，即穴位注射疗法的疗效优于口服维生素组（P＜0.05）。　　5.血清性激素水平的比较：治疗结束后，治疗组的血清性激素FSH、LH、E2水平较治疗前显著降低（P＜0.05）;对照组血清性激素水平较治疗前相比差异无统计学意义（P＞0.05）;治疗组和对照组治疗后血清性激素的比较差异有统计学意义（P＜0.05），说明治疗组在降低血清性激素水平方面优于对照组。治疗组和对照组治疗前与正常人组对比，血清性激素水平均有显著性差异（P＜0.05），说明黄褐斑患者血清性激素水平高于正常人。　　6.中医伴随症状的比较：治疗组治疗后中医伴随症状（五心烦热、失眠健忘、头晕耳鸣、腰膝酸软、便秘）均明显改善（P＜0.05），对照组五心烦热、失眠健忘症状治疗后较治疗前明显改善(P＜0.05)，头晕耳鸣、腰膝酸软、便秘症状治疗前后比较无明显改善（P＞0.05），考虑与基础治疗的精神调控有关。　　结论：　　(1)喘可治穴位注射治疗围绝经期女性黄褐斑有较好的临床疗效，治疗结束1月后有效率达76.96％。　　(2)喘可治穴位注射可有效淡化色斑，缩小斑块面积，并能有效改善围绝经期的伴随症状，如失眠、潮热等。　　(3)血清性激素水平失衡是黄褐斑的重要指标之一，本研究通过穴位注射喘可治起到了明显的降低患者血清性激素FSH、E2和LH水平。　　(4)本研究观察了患者治疗前后血常规、尿常规以及肝功、肾功等多项指标，与治疗前比较无明显差异，证明喘可治穴位注射治疗黄褐斑安全无不良反应。　　(5)在治疗中发现，患者黄褐斑斑色的深浅和面积的大小不仅与性激素水平有关，还与情绪变化和日晒有关，说明黄褐斑的发生时多种因素共同作用的结果，在治疗上也应针对各种诱发因素进行相应的治疗。　　通过该项临床实验结果证明，喘可治穴位注射能显著改善黄褐斑患者的斑色和面积，降低血清性激素水平，无明显不良反应，该疗法安全有效，患者依从性好，值得在临床推广。
%U https://d.wanfangdata.com.cn/thesis/ChJUaGVzaXNOZXdTMjAyNDAxMDkSCFkzNjAyNTI1Ggh3c2h0ZTQ2bQ%3D%3D
%W 北京万方数据股份有限公司

%0 Journal Article
%A 耿庆霞
%A 张晓娜
%H GENG Qingxia
%H ZHANG Xiaona
%+ 莱芜市妇幼保健院
%T 滋肾扶阳调冲中药合针刺治疗围绝经期高血压冲任失调证疗效及对性激素、神经肽Y及神经降压素的影响
%J 现代中西医结合杂志
%J Modern Journal of Integrated Traditional Chinese and Western Medicine
%@ 1008-8849
%G chi
%D 2017
%N 35
%V 26
%P 3889-3891,3902
%K 针刺; 围绝经期高血压; 滋肾扶阳; 神经肽Y; 神经降压素
%X 目的 探讨滋肾扶阳调冲中药合针刺治疗围绝经期高血压冲任失调证疗效及对性激素、神经肽Y(NPY)、神经降压素(NT)的影响.方法 将150例围绝经期高血压冲任失调证患者随机分为2组,对照组75例给予美托洛尔口服,观察组75例在此基础上加用滋肾扶阳调冲中药合针刺治疗,观察2组治疗前后中医证候积分、收缩压、舒张压、Kupperman评分及血清雌二醇(E2)、睾酮(T)、孕酮(P)、性激素结合蛋白(SHGB)、NPY、NT水平,统计2组近期疗效.结果 2组治疗后头痛、头晕、心烦失眠、胁痛、舌淡及脉弦细积分和SBP、DBP、Kupperman评分均显著低于治疗前(P均<0.05),且观察组治疗后各指标均显著低于对照组(P<0.05);2组治疗后P、T及NPY、NT水平均明显降低(P均<0.05),E2、SHBG水平均明显增高(P均<0.05),且观察组治疗后各项指标改善情况均显著优于对照组(P均<0.05).观察组近期治疗总有效率显著高于对照组(P<0.05).结论 滋肾扶阳调冲中药合针刺治疗围绝经期高血压冲任失调证可有效控制血压水平,减轻围绝经期症状,调节性激素和NPY、NT水平.
%U https://d.wanfangdata.com.cn/periodical/ChlQZXJpb2RpY2FsQ0hJTmV3UzIwMjMxMjI2EhJ4ZHp4eWpoenoyMDE3MzUwMDUaCHdzaHRlNDZt
%R 10.3969/j.issn.1008-8849.2017.35.005
%W 北京万方数据股份有限公司
基金项目:

%0 Thesis
%A 杨华
%Y [高健生, 尹连荣]
%T 温肾逍遥汤治疗围绝经期干眼的临床研究
%I 中国中医科学院
%9 博士
%G chi
%D 2018
%K 围绝经期; 干眼; 温肾逍遥汤; 临床药理; 疗效评价
%X 干眼是以泪膜失衡和伴随的眼部症状为特征的多因素眼表疾病，泪膜不稳定和高渗透性，眼表炎症和损伤，以及感觉神经异常在发病机制中起作用。其主要症状表现为眼部干涩感、烧灼感、异物感、针刺感、眼痒、畏光、眼红、视物模糊、视力波动等。干眼的危险因素主要有:老龄、女性、高海拔、糖尿病、翼状胬肉、空气污染、眼药水滥用、使用视频终端、角膜屈光手术、过敏性眼病和部分全身性疾病等。　　围绝经期是指从接近绝经期出现与绝经有关的内分泌生物学和临床特征起，至最后一次月经后一年期间，为女性卵巢功能逐渐衰退至完全消失的过渡时期，围绝经期女性的激素水平下降，卵巢功能退化，精神心理等因素导致内分泌功能失调，引起眼表的改变及干眼的发生，这类患者不但有眼部干涩、烧灼等不适的局部症状，还常伴有烘热汗出、烦躁易怒、心悸失眠或忧郁健忘等全身症状，干眼严重影响患者的生活质量和心理健康，同时也造成了较大的社会经济负担。近年来围绝经期干眼的发病率呈上升趋势，干眼已成为眼科很常见的疾病，患者人数仅次于屈光不正。　　围绝经期干眼的病因及发病机制错综复杂，泪膜主要由三部分组成:脂质层、水液层和黏蛋白层。泪液的生成、蒸发、排流，角膜上皮细胞、结膜杯状细胞等功能及眼表炎症在眼表稳态中相互作用。性激素通过受体途径调节眼部结构和功能，而围绝经期女性雄激素和雌激素均减少，增加了干眼的发生机率。　　西医对围绝经期干眼的治疗主要应用局部对症治疗及激素替代疗法，局部对症治疗如人工泪液、激素及免疫抑制剂、非甾体类抗炎药或泪道栓塞等治疗，这种治疗并没有针对围绝经期干眼这一特殊群体，不能针对围绝经期干眼的病因进行治疗，而性激素替代疗法为围绝经期干眼唯一的对因治疗方法，但其长期使用会有严重的副作用，增加了冠心病、乳腺癌、脑卒中和肺栓塞等的发生率。目前尚缺乏性激素替代疗法治疗围绝经期干眼的大样本临床前瞻性研究和长时间观察，且其对于眼治疗的利弊及效果均存在很多争议。　　中医从整体观出发，治病必求其本，女性在围绝经期出现眼干涩及其他全身症状可通过中医辨证论治，针对其病因病机确立治则治法。干眼属中医“白涩症”，围绝经期综合征属中医“脏燥”，目前文献报道围绝经期干眼的中医治法主要有滋补肝肾法、疏肝解郁法、温阳补阴法，导师认为该病病机应为肾气日衰，天癸将竭，冲任二脉逐渐亏虚，阴血日趋不足，肾的阴阳易于失调，或偏于阴虚，或偏于阳虚，或阴阳俱虚。天癸者，阴精也，阴精亏耗，目窍失养。肾阴虚不足以涵养肝木，使肝肾阴虚，内生虚热上扰，眼目津液亏损;肾阳虚则不能温煦脾阳，气化无权，津液不能上承输布于目。此外，围绝经期女性多伴有情志不舒，肝郁日久化火，气火上逆，灼伤津液而至目涩。辨证为冲任失调、阳虚阴亏、肝旺脾弱、运化失调。治则为调理冲任、温肾滋阴、清肝和脾。形成了临床治疗围绝经期干眼的特色经验方—温肾逍遥汤。前期的回顾性分析已证明其具有较好临床疗效，本研究在上述研究基础上，采用随机对照、双盲方法以评价该方治疗围绝经期干眼的临床疗效。　　目的:　　1.探讨温肾逍遥汤治疗围绝经期干眼的学术思想并进行临床经验总结。　　2.观察温肾逍遥汤对围绝经期干眼患者泪液分泌功能的影响。　　3.观察围绝经期干眼患者性激素水平的改变及温肾逍遥汤对围绝经期干眼患者性激素水平的影响，探讨围绝经期干眼的病理机制。　　方法:　　本研究采用随机对照双盲方法，收集2013年3月至2016年6月门诊围绝经期干眼患者，共60例120眼，分为中药治疗组及人工泪液对照组，中药治疗组口服温肾逍遥汤颗粒，灭菌用水（装于氯霉素空瓶）点眼，人工泪液对照组口服安慰剂颗粒（与治疗组免煎颗粒外观、气味、色泽均一致），聚乙二醇滴眼液（装于氯霉素空瓶）点眼。治疗28天。　　治疗前后分别进行泪膜破裂时间、SchirmerⅠ检查。治疗前后分别记录角膜荧光素染色分值，进行组内及组间比较。治疗前后记录血中雌二醇、促卵泡素、促黄体生成素、睾酮数值，进行组内及组间比较。治疗前后记录眼部症状（眼干涩、视物疲劳、白睛红赤）进行量化分级，将总分值进行组内及组间比较。采用改良Kupperman评分表计算Kupperman评分指数（KI值），计算两组KI改善值。进行组间KI改善值比较。　　结果:　　1.泪膜破裂时间、SchirmerⅠ数值:治疗组干预前后泪膜破裂时间、SchirmerⅠ数值比较P=0.000＜0.05，均有统计学差异，对照组干预前后泪膜破裂时间、SchirmerⅠ数值比较P=0.000＜0.05，均有统计学差异，即两组干预后均能改善泪膜破裂时间、SchirmerⅠ数值。两组组间泪膜破裂时间比较P=0.003＜0.05，两组组间SchirmerⅠ数值比较P=0.008＜0.05，有统计学差异，治疗组在改善泪膜破裂时间、SchirmerⅠ数值方面均优于对照组。　　2.角膜荧光素染色分值:治疗组干预前后组内角膜荧光素染色比较P=0.000＜0.05，有统计学差异，对照组干预前后组内角膜荧光素染色及眼部症状比较P=0.000＜0.05，有统计学差异，两组组间角膜荧光素染色比较P=0.000＜0.05，有统计学差异，治疗组优于对照组。　　3.眼部症状评分:治疗组干预前后组内眼部症状评分比较P=0.000＜0.05，有统计学差异，对照组干预前后组内眼部症状比较P=0.000＜0.05，有统计学差异，两组组间眼部症状比较P=0.026＜0.05，有统计学差异，治疗组优于对照组。　　4.全身症状（改良Kupperman评分指数（KI值）改善值）:两组问全身症状KI改善值比较P2=0.038＜0.05，有统计学差异，即治疗组在改善全身症状方面优于对照组。　　5.性激素水平:治疗组干预后卵泡刺激素(FSH)P=0.688＞0.05，无统计学差异，促黄体生成素(LH)P=0.932＞0.05，无统计学差异;雌二醇(E2)升高，P=0.028＜0.05，有统计学差异，即治疗组干预后雌二醇较治疗前升高;睾酮(T)比较P=0.406＞0.05，无统计学差异。对照组干预后卵泡刺激素(FSH)比较P=0.645＞0.05，无统计学差异;促黄体生成素(LH)比较P=0.297＞0.05，无统计学差异;雌二醇(E2)比较P=0.205＞0.05，无统计学差异;睾酮(T)比较P=0.553＞0.05，无统计学差异。两组间比较:卵泡刺激素(FSH)P=0.601＞0.05，无统计学差异;促黄体生成素(LH)P=0.384＞0.05，无统计学差异;雌二醇(E2)P=0.044＜0.05，有统计学差异，表明治疗组在升高雌二醇方面优于对照组;睾酮(T)比较P=0.463＞0.05，无统计学差异。　　结论:　　1.围绝经期干眼患者除眼部干涩、畏光、异物感、白睛红赤、视物疲劳等症状外均伴有围绝经期潮热汗出、心烦易怒、心悸失眠、神疲乏力、骨关节痛、眩晕头痛、小便不利等全身症状中的一部分症状，辨证为冲任失调、阳虚阴亏、肝旺脾弱、运化失调。治则为调理冲任、温肾滋阴、清肝和脾。　　2.温肾逍遥汤可以延长围绝经期干眼女性的泪膜破裂时间、增加SchirmerⅠ数值，减少角膜荧光素染色分值，改善围绝经期干眼女性的泪液分泌功能。　　3.温肾逍遥汤能够改善干涩、视物疲劳、白睛红赤等眼部症状。　　4.温肾逍遥汤可以改善潮热汗出、感觉异常、失眠、易怒、抑郁、眩晕、疲乏、头痛、心悸等围绝经期全身症状，有助于患者的身心健康，大大提高患者的生活质量。　　5.温肾逍遥汤有助于升高雌激素水平。　　6.温肾逍遥汤提供了围绝经期干眼辨证论治的新思路。
%U https://d.wanfangdata.com.cn/thesis/ChJUaGVzaXNOZXdTMjAyNDAxMDkSCFkzNDkzMDA2Ggh3c2h0ZTQ2bQ%3D%3D
%W 北京万方数据股份有限公司

%0 Journal Article
%A 姚海鹰
%A 郭景虎
%+ 上海市嘉定区徐行镇社区卫生服务中心
%T 联用滋养肝肾法和针灸疗法对围绝经期失眠症患者进行治疗的效果分析
%J 当代医药论丛
%J Contemporary Medicine Forum
%@ 2095-7629
%G chi
%D 2016
%N 9
%V 14
%P 27-28
%K 围绝经期; 失眠; 滋养肝肾; 针灸
%X 目的:探讨联用滋养肝肾法和针灸疗法对围绝经期失眠症患者进行治疗的效果.方法:对2013年1月~2015年1月期间在我院进行治疗的80例围绝经期失眠症患者的临床资料进行回顾性分析.将这些患者随机分为联合组和对照组,每组各有40例患者.单独采用滋养肝肾法对对照组患者进行治疗,联合使用滋养肝肾法和针灸疗法对联合组患者进行治疗.比较两组患者的治疗效果.结果:联合组患者治疗的总有效率明显高于对照组患者,两组相比差异显著(P<0.05).联合组患者不良反应的发生率明显低于对照组患者,两组相比差异显著(P<0.05).结论:联合使用滋养肝肾法和针灸疗法对围绝经期失眠症患者进行治疗的效果显著.此治疗方法值得在临床上推广应用.
%U https://d.wanfangdata.com.cn/periodical/ChlQZXJpb2RpY2FsQ0hJTmV3UzIwMjMxMjI2Eg9kZHl5bGMyMDE2MDkwMjEaCHdzaHRlNDZt
%R
%W 北京万方数据股份有限公司
基金项目:

%0 Journal Article
%A 杨代勇
%A 杨大男
%+ 山东省德州市人民医院
%T 微创穴位埋线法治疗围绝经期综合征86例临床观察
%J 山东中医杂志
%J SHANDONG JOURNAL OF TRADITIONAL CHINESE MEDICINE
%@ 0257-358X
%G chi
%D 2007
%N 8
%V 26
%P 545-547
%K 围绝经期综合征; 微创穴位埋线法; 疗效观察
%X 围绝经期综合征是指妇女绝经前后、手术摘除卵巢或其他原因造成卵巢功能低下而引起的一系列以自主神经功能紊乱为主的症候群.主要表现为潮热汗出、月经紊乱、五心烦热、头晕耳鸣、头胀头痛、心悸失眠、烦躁易怒、肌肉关节酸楚或疼痛、皮肤麻木刺痒或有蚁爬感、尿频尿急等症状,属中医脏躁、郁证、断经前后诸症等范畴.我们用微创穴位埋线法治疗本病取得了良好效果,现报告如下.
%U https://d.wanfangdata.com.cn/periodical/ChlQZXJpb2RpY2FsQ0hJTmV3UzIwMjMxMjI2Eg9zZHp5enoyMDA3MDgwMjIaCHdzaHRlNDZt
%R 10.3969/j.issn.0257-358X.2007.08.022
%W 北京万方数据股份有限公司
基金项目:

%0 Thesis
%A 侯玉昆
%Y [李忠仁]
%T 针药结合治疗肾阴虚型围绝经期综合征的临床观察
%I 南京中医药大学
%9 硕士
%G chi
%D 2011
%K 肾阴虚; 围绝经期; 中药煎剂; 针药结合; 临床疗效
%X 目的：通过对照性研究，观察针药结合前后对肾阴虚型围绝经期综合征患者的血清雌激素E2、促黄体生成素LH、促卵泡激素FSH的影响及Kupperman指数的变化，深入探讨在治疗围绝经期综合征中的临床疗效及可能机理，为临床上选择最佳治疗肾阴虚型围绝经期综合征提供科学依据。　　方法：参照1997年中华人民共和国卫生部制定颁发的《中药新药治疗女性更年期综合征的临床研究指导原则》[1]和第六版《妇产科学》[2及普通高等教育“十五”国家级规划教材《中医妇科学》第一版的围绝经期综合征诊断标准拟定。将其按随机数字表法随机分为中药治疗组和针药结合组。每组各30例。中药治疗组采用滋补肝肾，补益心脾之法。中药方剂如下：炙鳖甲(先煎)10g、山萸肉10g、杜仲10g、续断10g、寄生10g、山药10g、枸杞10g、仙灵脾10g、钩藤15g（后下）、丹皮10g、青龙齿10g（先煎）、莲子心3g、浮小麦30g（布包煎）、瘪桃干10g，随证加减，每日一剂，连服一个月为一疗程。针药结合组：在中药治疗基础上加用电针。取穴：主穴取子宫穴，足三里穴，三阴交穴，太溪穴，太冲穴，合谷穴，百会穴，配穴取神门穴，内关穴，气海穴加减。以1.5寸一次消毒针灸针针刺，针刺深度据患者体质及部位而定，针至有酸、麻、胀、重等得气感时为度，持续留针30分钟。其中子宫穴和三阴交穴接电针治疗，选用疏密波，刺激30分钟，强度以患者能忍受最大为度，3次/周，连续一个月为一疗程。治疗一疗程结束后，观察两组患者治疗前后Kupperman指数变化；激素E2、LH、FSH的变化；并随访患者治疗后3个月，其Kupperman指数变化.　　结果：1．针药结合组患者与单纯中药组患者在治疗后Kupperman指数均较治疗前低。　　 2．针药结合组与单纯中药组患者治疗后相比，Kupperman指数低，其中失眠，心烦，疲乏，骨关节痛改善较单纯中药组更明显。　　 3．针药结合组患者与单纯中药组患者治疗后，血中E2水平均较前稍升高，二者组间比较无明显差异。　　 4．针药结合组患者与单纯中药组患者治疗后血中FSH：LH水平均有不同程度下降，两者比较无明显统计学差异。　　 5．治疗3个月后随访，针药结合组患者的Kupperman指数仍低于单纯中药组　　 6．治疗3个月后的针药结合组患者Kupperman指数较治疗1个月的患者低，治疗3个月后的单纯中药组患者较治疗1个月的患者Kupperman指数无统计学差异。　　结论：从症状改善情况看，两组患者在治疗后症状均有改善，但针药结合对肾阴虚型围绝经期患者的治疗效果比单纯中药组好，且维持时间长，尤其对失眠，心烦，疲乏，骨关节痛改善明显。可见围绝经期患者经针刺治疗后，效果可以维持得更久，但二者在改善性激素水平方面无明显差异。
%U https://d.wanfangdata.com.cn/thesis/ChJUaGVzaXNOZXdTMjAyNDAxMDkSCFkxOTQ1OTQwGgh3c2h0ZTQ2bQ%3D%3D
%W 北京万方数据股份有限公司

%0 Thesis
%A 王媛
%Y [王丽娜]
%T 596例子宫腺肌病患者不同治疗方式的对比研究
%I 吉林大学
%9 硕士
%G chi
%D 2022
%K 子宫腺肌病; 保守性治疗; 回顾性研究; 痛经
%X 研究目的：　　子宫腺肌病是一种妇科良性疾病，具有激素依赖性，发生在青春期后不同年龄段女性。子宫切除术是根治及预防疾病复发的标准治疗方法，然而并非是希望保留生育功能患者的最佳选择，目前国内外还没有制定出共同认可的保守治疗指南。本文从患者病情严重程度、年龄、CA125水平及子宫大小等方面进行统计分析，探讨子宫腺肌病患者选择保守治疗及非保守治疗的影响因素，同时依据各种保守治疗方式进行分组研究，以期为制定子宫腺肌病的保守治疗方案提供参考。　　研究方法：　　选取2018年1月至2020年12月在吉林大学白求恩第一医院妇科住院治疗的、出院诊断中包含子宫腺肌病患者596例，其中保守治疗组即非子宫切除组214例，子宫切除组382例。统计内容包括年龄、生育情况、月经史、痛经史、围手术期一般资料及保守治疗后的随访结果等，运用SPSS25.0软件对数据资料进行统计分析，当P值＜0.05时为有统计学意义，对有统计学意义的单因素通过多因素Logistic回归分析子宫腺肌病不同治疗方式选择的影响因素。保守治疗组按照不同的保守治疗方式分组，分为以下五组：手术病灶切除组，针对子宫腺肌病单纯应用曼月乐治疗的曼月乐组，针对子宫腺肌病单纯应用GnRHa治疗的GnRHa组；针对子宫腺肌病选择曼月乐+GnRHa联合用药的曼月乐+GnRHa组；手术病灶切除+曼月乐或GnRHa治疗的联合组，对患者的临床资料及治疗后的随访进行回顾性分析。　　结果：　　596例患者中保守治疗组即非子宫切除组214例（占比35.9%），子宫切除组382例（占比64.1%），其中39例行腹腔镜手术，343例为开腹手术。　　一、子宫腺肌病患者选择保守治疗或子宫切除治疗的相关因素分析　　1、本文保守治疗组平均年龄为39.55±5.90岁，子宫切除组平均年龄为47.66±5.67岁，两组相比差异具有显著性，P＜0.05，年轻患者更倾向于选择保守治疗。　　2、单因素分析：将两组患者的年龄、生育情况、治疗前贫血程度、子宫大小、血清CA125水平及是否合并子宫肌瘤分别进行单因素分析，结果表明，两组年龄的差异有统计学意义，P＜0.05，说明选择子宫切除术的子宫腺肌病患者年龄较大；两组生育情况的差异有统计学意义，P＜0.05，说明已生育的子宫腺肌病患者倾向选择子宫切除术；两组患者子宫最大径线的差异具有统计学意义，P＜0.05，说明子宫较大者倾向选择子宫切除术；当比较两组患者是否合并子宫肌瘤时，差异有统计学意义，P＜0.05，表明合并子宫肌瘤的患者倾向选择子宫切除术。患者的年龄、生育情况、子宫大小及是否合并子宫肌瘤是影响子宫腺肌病患者治疗方式选择的相关因素，将有意义的单因素代入多因素模型分析发现，年龄、子宫大小及合并子宫肌瘤是其独立影响因素。　　二、不同保守治疗方式组的临床资料以及治疗后的随访分析　　1、本文保守治疗的患者中，手术组平均住院天数为9.08±1.44天；曼月乐组平均住院天数为5.96±2.15天；GnRHa组平均住院天数为8.76±3.13天；曼月乐+GnRHa组平均住院天数为7.36±2.97天；联合组平均住院天数为9.41±1.82天，住院天数在5组间比较有显著性差异，P＜0.001，其中联合组的平均住院天数最长。　　2、本文保守治疗的患者中手术组平均住院费用为24018±4958元；曼月乐组平均住院费用为13021±3301元；GnRHa组平均住院费用为21753±8429元；曼月乐+GnRHa组平均住院费用为17472±5905元；联合组平均住院费用为26601±4755元，住院费用在5组间比较有显著性差异，P＜0.001，其中联合组的平均住院费用花费最多。　　3、手术组贫血患者共3例（占比23.1%），曼月乐组贫血患者共67例（占比62.6%），GnRHa组贫血患者共13例（占比61.9%），曼月乐+GnRHa组贫血患者共23例（占比54.8%），联合组贫血患者共11例（占比37.9%）。其中曼月乐组患者的贫血发生率最高，占比为62.6%。　　4、本文中，手术组子宫最大径线为63.62±9.22mm，曼月乐组子宫最大径线为59.80±7.57mm，GnRHa组子宫最大径线为56.71±10.23mm，曼月乐+GnRHa组子宫最大径线为59.14±8.90mm，联合组子宫最大径线为64.52±14.78mm。子宫最大径线在5组间比较有显著性差异，P＜0.05，其中采用联合组治疗的患者子宫最大径线最大。　　5、子宫腺肌病患者经保守治疗后，痛经评分在各亚组间治疗前后均有差异，但评分下降程度在各组间无统计学差异，F=2.271，P=0.063。　　6、保守治疗后，月经量评分在各亚组间治疗后均有下降，差异有统计学意义。月经量评分下降程度在各组间也具有统计学差异，曼月乐组、GnRHa组、曼月乐+GnRHa组的月经量评分下降程度比手术组及联合组高，差异有统计学意义，P＜0.05，其中曼月乐组下降程度最高；手术组与联合组的月经量评分下降程度比较差异无统计学意义，P＞0.05。　　7、保守治疗后妊娠情况：共有5例患者治疗后成功妊娠，均为自然妊娠。手术组1例，成功妊娠后因个人原因放弃妊娠3次；曼月乐组2例，1例至随访时妊娠30周，另1例至随访时在妊娠39+1周时经剖宫产分娩一活婴，患者现产后46天；GnRHa组1例，至随访时妊娠16周；联合组1例，至随访时妊娠33周。所有妊娠患者至随访时均未出现明显妊娠并发症。　　8、保守治疗后不良反应发生情况：1例曼月乐+GnRHa治疗的患者出现曼月乐环掉落情况，后又于当地医院新置入曼月乐环1枚。曼月乐组有2例发生围绝经期症状（包括潮热出汗、烦躁、失眠），1例出现体重增加的情况。GnRHa组有9例出现潮热出汗，未出现体重增加的情况。曼月乐+GnRHa组有7例出现潮热出汗，未出现体重增加的情况。联合组只出现1例围绝经期症状患者。曼月乐+GnRHa组及联合组均出现了1例治疗后骨盆疼痛的情况。　　结论：　　1、子宫腺肌病患者是否采取保留子宫手术与患者的年龄、子宫大小及合并症相关；年轻、病情相对较轻的患者倾向保守手术；年龄大、合并子宫肌瘤及子宫较大的患者倾向选择子宫切除术。　　2、子宫腺肌病患者是否采取保守手术与患者的术前贫血程度及血清CA125水平无明显相关性。　　3、子宫腺肌病的保守性治疗能显著改善患者的痛经症状及减少月经量，在减少月经量方面，应用曼月乐治疗效果更佳。　　4、保守性治疗有望改善子宫腺肌病患者的生育能力。　　5、关注药物治疗后的不良反应，治疗前应充分告知。
%U https://d.wanfangdata.com.cn/thesis/ChJUaGVzaXNOZXdTMjAyNDAxMDkSCUQwMjY0OTc1MBoId3NodGU0Nm0%3D
%W 北京万方数据股份有限公司

%0 Thesis
%A 杨万芳
%Y [王超]
%T 从肝论治针刺调节围绝经期失眠的临床研究
%I 成都中医药大学
%9 硕士
%G chi
%D 2017
%K 针刺疗法; 围绝经期失眠; 临床疗效
%X 研究目的：　　以从肝论治失眠理论为指导，观察针刺治疗围绝经期失眠的临床疗效，丰富从肝论治失眠理论的应用基础。　　研究方法：　　纳入的受试者均来自四川省中西医结合医院亚健康、妇科、神经内科门诊，将符合纳入标准的围绝经期失眠患者62例，随机分入针刺组和西药组，每组各31例。入组前所有病例均经过持续1周不予任何治疗的导入期，再依据分组情况接受相应的1个疗程（4周）治疗。针刺组接受从肝论治针刺治疗，每日1次，每次留针0.5h，每周连续治疗5日，休息2日，治疗时间共计4周。西药组：每晚睡前半小时口服艾司唑仑片1-2mg，观察疗程同针刺组。对所有受试者于其治疗前、疗程结束后，采用匹兹堡睡眠量质量指数（PSQI）、汉密尔顿焦虑量表（HAMA）、汉密尔顿抑郁量表（HAMD）、改良Kupperman评分量表对睡眠情况、情绪状况及围绝经期症状进行评价。　　研究结果：　　基线情况：在治疗前两组一般资料、PSQI、HAMA、HAMD及改良Kupperman量表评分，两组差异无统计学意义（P＞0.05），具有可比性。　　改善睡眠情况：两组疗程结束后，总有效率，针刺组为93.55%，西药组86.67%，差异有统计学意义（P<0.05）；两组PSQI总分和各分项因子计分都有不同程度下降，并且在改善日间功能、睡眠效率和睡眠质量三方面，针刺组均优于西药组，差异有统计学意义（P<0.05）。西药组在缩短入睡时间方面优于针刺组（P＜0.05），而在增加睡眠时间、改善睡眠障碍方面两组相当（P>0.05）。　　改善围绝经期症状：两组改良Kupperman评分均较治疗前下降，差异具有统计学意义（P<0.05）；但针刺组评分下降较西药组更明显（P<0.05），差异有统计学意义。　　改善情绪方面，两组的HAMA、HAMD评分都较前降低，但针刺组评分下降较西药组明显，差异有统计学意义（P<0.05）。　　研究结论：　　1、从肝论治针刺治疗围绝经期失眠疗效显著，并且对情绪改善作用显著。　　2、从肝论治针刺对围绝经期失眠疗效（在改善日渐功能状况、睡眠质量、睡眠效率方面）优于口服艾司唑仑片，可能与针刺对围绝经期诸症及情绪的调节作用相关。
%U https://d.wanfangdata.com.cn/thesis/ChJUaGVzaXNOZXdTMjAyNDAxMDkSCUQwMTM3NTQ4ORoId3NodGU0Nm0%3D
%W 北京万方数据股份有限公司

%0 Journal Article
%A 张传慧
%A 范有强
%A 张新颖
%A 都少萍
%A 于丽丽
%A 李文朵
%+ 黑龙江省双鸭山煤炭总医院
%+ 黑龙江省双鸭山煤炭总医院
%+ 黑龙江省双鸭山煤炭总医院
%+ 黑龙江省双鸭山煤炭总医院
%+ 黑龙江省双鸭山煤炭总医院
%+ 黑龙江省双鸭山煤炭总医院
%T 宁神汤结合针灸治疗更年期失眠36例临床观察
%J 中国中医药科技
%J Chinese Journal of Traditional Medical Science and Technology
%@ 1005-7072
%G chi
%D 2013
%N 3
%V 20
%P 303-304
%K
%X 更年期失眠是妇女更年期常见症状,严重影响更年期女性的生活质量.笔者采用宁神汤结合针灸治疗本症36例,疗效满意,报道如下.
 1 临床资料
 所选病例共72例,均来自本院中西医结合门诊2008-10～ 2011-10治疗的女性更年期心肾不交型失眠患者.年龄最小41岁,最大58岁,中位年龄49.7岁;平均病程(11.73 ±3.76)月.随机分为治疗组和对照组各36例,两组患者一般资料经统计学检验均无统计学意义.诊断标准:西医诊断标准:符合1997年卫生部制定《中药新药临床研究指导原则(第3辑)》[1]中围绝经期综合征的诊断标准及美国精神科协会(APA)所制定的《精神障碍诊断和统计手册》相关标准.中医诊断标准:参照国家中医药管理局《中医病证诊断疗效标准》中心肾不交型不寐标准.
%U https://d.wanfangdata.com.cn/periodical/ChlQZXJpb2RpY2FsQ0hJTmV3UzIwMjMxMjI2EhB6Z3p5eWtqMjAxMzAzMDcwGgh3c2h0ZTQ2bQ%3D%3D
%R 10.3969/j.issn.1005-7072.2013.03.070
%W 北京万方数据股份有限公司
基金项目:

%0 Thesis
%A 陈妙霞
%Y [庄礼兴]
%T 针药结合对围绝经期综合征疗效及生存质量的影响
%I 广州中医药大学
%9 博士
%G chi
%D 2011
%K 绝经综合征; 中医治疗; 补肾疏肝; 针药结合
%X 目的：通过观察针刺结合补肾疏肝中药疗法治疗围绝经期综合征的临床疗效，并比较针刺加中药和纯中药两组不同治疗方法的效果，以及对围绝经期综合征患者生存质量的影响，来探讨针灸治疗围绝经期综合征的可能作用机理。期望通过本次研究，能为日后临床治疗该病提供一项安全有效又具中医特色的疗法，继而为提高众多香港围绝经期综合征患者生存质量做出贡献，并为推动香港中医专科化发展及弘扬中医文化做出贡献。　　方法：收集博爱医院中医门诊2010年4月-2010年12月期间就诊，年龄在45-55岁之间的妇女，确诊为围绝经期综合征及符合中医肾虚肝郁证型的诊断的患者共63例为研究对象，按随机化原则，根据随机数字表将符合纳入标准的63例围绝经期综合征患者分为治疗组(针刺加中药组)31例，对照组(单纯中药组)32例。各组具体研究方法分别为：治疗组：采用针刺加补肾疏肝中药治疗。针刺取两组穴位：①：百会、关元、气海、三阴交(双)、太冲(双)；②∶肝俞（双）、肾俞（双）、阳陵泉（双）、内关（双）、太溪（双）。操作方法：每次选一组穴位，两组穴位交替使用。选组穴①治疗时，患者取仰卧位，穴位常规消毒后，百会用0.30mm×25mm毫针平刺，进针得气后，行捻转补法；关元、气海、三阴交用0.30mm×40mm毫针直刺，进针得气后，行捻转补法；太冲用0.30mm×25mm毫针逆经斜刺，进针得气后，行捻转泻法；选组穴②治疗时，患者取俯卧位，穴位常规消毒后，肝俞、肾俞、阳陵泉、太溪用0.30mm×40mm毫针直刺，进针得气后，肝俞、阳陵泉行捻转泻法，肾俞、太溪行捻转补法；内关用0.30mm×25mm毫针直刺，进针得气后，行捻转平补平泻法，每10分钟行针1次，留针30分钟。两组穴位交替使用，隔天一次，月经期间停针灸治疗，连续治疗两个月。中药：对患者予以浓缩中药颗粒六味地黄丸合丹栀逍遥散（每10克六味地黄丸浓缩中药颗粒含生草药:熟地24g、淮山12g、山萸肉12g、茯苓9g、泽泻9g、牡丹皮9g；每10克丹栀逍遥散浓缩中药颗粒含生草药:柴胡12g、白术12g、当归12g、白芍12g、茯苓12g、牡丹皮10g、栀子10g、炙甘草6g。比例：六味地黄丸：丹栀逍遥散1：1，每天口服2次，每次10克（5克六味地黄丸合5克丹栀逍遥散），连续服用两个月。对照组采用单纯补肾疏肝中药治疗，对患者予以浓缩中药颗粒六味地黄丸合丹栀逍遥散。比例：六味地黄丸：丹栀逍遥散1：1，每天口服2次，每次10克（5克六味地黄丸合5克丹栀逍遥散），连续服用两个月。两组治疗前后均从以下几个方面进行临床观察：临床症状评分采用改良Kupperman评分量表，该量表自发表至今是目前国内外应用最广泛的围绝经综合征疗效评价指标，量表里的13个症状可反映与围绝经综合征相关的不同系统的表现，具有一定的代表性；围绝经期综合征主要症状改变测定：对围绝经期综合征常见的主要症状潮热出汗、感觉异常、失眠、易激动、抑郁、眩晕、疲乏、骨关节痛，骨肉痛、头痛、心悸、皮肤蚂蚁走感、性交痛、泌尿系等13项症状，采用改良Kupperman评分表，在治疗前，中（治后1个月），治疗后（治后2个月）各评估1次，并计算其改善值，KI改善值；SF-36健康调查简表(中文版)，该量表广泛使用于临床，有较好的信度、效度和代表性，作为生存质量的主要结局指标。其中共有躯体健康(PF)、体角色功能(RP)、躯体疼痛(BP)、总体健康(GH)、活力(VT)、社会功能(SF)、情绪角色功能(RE)、心理健康(MH)等8个维度，每个维度包含若干问题，共36个项目；安全性检测，治疗前后检查血、尿常规、肝肾功能、心电图等，并于治疗期间记录不良反应观察表，疗程结束后填写安全性评价表。两组患者治疗前，治疗1月后及治疗2月后进行均进行问卷评分。将全部数据输入SPSS13.0统计软件，对数据资料进行统计学处理及分析，得出结论。　　结果：⑴治疗前两组间总体症状总评分KI指数比较无差异（P>0.05），表明两组间基本资料具有可比性。①治疗后1个月及2个月治疗组KI指数自身前后比较有显著性差异（P<0.01），治疗后1个月及2个月对照组KI指数自身前后比较有显著性差异（P<0.01），提示两组治疗方法都有效，证明两组治疗方法都能大幅度降低了KI评分，有效治疗围绝经期综合征症状如潮热出汗、感觉异常、失眠、易激动、抑郁、眩晕、疲乏、骨关节痛、骨肉痛、头痛、心悸、皮肤蚂蚁走感、性交痛、泌尿系等症状，而且治疗两个月的效果明显比治疗一个月的效果好。②治后两组间KI指数改善值比较有差异（P<0.05），说明治疗组针刺加中药整体的效果比对照组单纯中药好。③治疗前两组的KI评分均值都接近25分，在治疗后1个月，治疗组KI指数均值由治疗前的25.90±6.91下降至治疗后的15.52±5.09；对照组KI指数均值由治疗前的24.25±6.21下降至治疗后的15.69±4.41；结果显示两组的KI指数都大幅度下降，证明两种治疗方法都可以有效改善患者肾虚肝郁体质所导致的围绝经期综合征症状。连续治疗2个月后，两组的KI指数持续下降，提示连续治疗两个月有加强疗效的作用。治疗组的KI改善值与对照组比较有显著差异，证明针药结合治疗比单纯中药疗效好。提示治疗组针药结合疗效明显优于对照纯中药组，针刺结合中药方对治疗围绝经期综合征疗效确切。⑵围绝经期综合征各症状疗效分析得出以下结论：治疗组、对照组两组内比较：治疗1个月和治疗2个月在改善各个症状上两组均有效（P<0.05）。治疗组、对照组两组组间比较：两组在治疗1个月和治疗2个月后KI改善值均比较无差异的症状为∶潮热汗出、疲乏和性交痛症状；两组在治疗1个月和治疗2个月后KI改善值均比较有差异的症状为：失眠、易激动、抑郁、眩晕、骨关节、骨肉痛、头痛、心悸、皮肤蚂蚁样走感和泌尿系症状，说明治疗组的针刺加中药比对照组的纯中药治疗在神经系统，心理及疼痛症状上效果好；治疗1个月后，KI改善值均比较有差异的为：感觉异常（P=0.016），说明两组组间比较在改善感觉异常治疗组见效较快，但是治疗2个月后效果相若，提示中药的疗效起效较慢。⑶治疗前两组间相比，SF－36健康调查简表评分在8个维度上均无明显差异(P＞0.05)，说明两组之间具有可比性。治疗组经治疗后在8个维度上均有明显改善(P<0.01)，且在综合积分方面也有明显提高(P<0.01)，说明针刺加中药治疗能有效改善其生存质量；对照组经治疗后在8个维度上均有明显改善(P<0.01)，且在综合积分方面也有明显提高(P<0.01)，说明补肾疏肝法的中药治疗能有效改善其生存质量。治疗后治两组间比较，除了在躯体健康(PF)、体角色功能(RP)、心理健康(MH)三方面治疗组与对照组无明显差异(P＞0.05)外，在躯体疼痛(BP)、总体健康(GH)、生命活力(VT)、情绪角色功能(RE)及综合积分等方面，两组间比较，结果在统计学上均有显著性差异(P<0.01)。社会功能(SF)两组间比较，结果在统计学上有差异(P<0.05)。表18结果显示运用针刺结加中药疗法的治疗组，在改善患者生存质量，如躯体疼痛(BP)、总体健康(GH)、生命活力(VT)、情绪角色功能(RE)、社会功能(SF)等五方面的作用，其疗效更优于采用单纯中药组；但两组在改善两躯体健康(PF)、体角色功能(RP)、心理健康(MH)三方面，组间的程度并无明显差异，说明两组在改善这三方面的疗效相若。⑷两组患者疗效构成比组间比较，经Ridit分析后两组间疗效比较有差异（P＜0.05）。说明运用针刺结合中药治疗围绝经期综合征患者，其疗效明显优于采用单纯中药治疗方法。治疗组总有效率为90.3%，而对照组总有效率为75.0%，两组间总疗效比较，统计结果显示，两组间比较无差异（P>0.05），说明运用针刺结合中药治疗围绝经期综合征患者，其总体疗效与采用单纯中药治疗效果相若。⑸整个研究过程中，治疗期间，治疗组与对照组中的患者均未发现明显不良反应，故两组安全级别均属于1级。　　结论：临床证实针刺能刺激输穴通过经络的传导调节脏腑功能，能提高机体的营养代谢及应激能力，有效地调节大脑皮层-下丘脑-垂体-周围腺体之间的动态平衡及免疫网络功能来提高患者的免疫力，使得全身各大系统的功能得到调整，改善神经功能，镇静、镇痛等使临床症状得到有效的控制和改善，患者躯体疼痛症状减轻、生活和工作能力、情绪稳定、社会功能增强、总体健康水平显著提高。补肾疏肝中药治疗本病切中病机，六味地黄丸及丹桅逍遥散合方对机体的作用是多方面、多系统、多靶点的，能调节机体下丘脑-垂体-性腺轴系统及免疫调节网络系统功能，从而对肾虚肝郁型围绝经期综合征所导致的一系列烦躁易怒、头晕耳鸣、口干目涩、潮热汗出、口干口苦、心烦失眠等症状起良好的治疗效果。因此针药结合治疗围绝经期综合征疗效优于单纯中药治疗，值得在临床中推广使用。
%U https://d.wanfangdata.com.cn/thesis/ChJUaGVzaXNOZXdTMjAyNDAxMDkSCUQwMTMyMDA3MRoId3NodGU0Nm0%3D
%W 北京万方数据股份有限公司

%0 Journal Article
%A 孟方
%A 龚卫娟
%A 廖月霞
%A 徐慧文
%A 王潇
%H MENG Fang
%H GONG Weijuan
%H LIAO Yuexia
%H XU Huiwen
%H WANG Xiao
%+ 扬州大学
%+ 南京中医药大学
%T 耳揿针联合耳尖放血对围绝经期失眠患者睡眠质量、神经内分泌水平的影响
%J 中国针灸
%J Chinese Acupuncture & Moxibustion
%@ 0255-2930
%G chi
%D 2018
%N 6
%V 38
%P 575-579
%K 围绝经期; 失眠; 耳揿针; 耳尖放血; 艾司唑仑; 睡眠质量指数; 5-羟色胺
%X 目的:比较耳揿针联合耳尖放血与口服西药治疗围绝经期失眠的疗效差异,以及对患者神经内分泌水平的影响.方法:将90例围绝经期失眠患者随机分为观察组和对照组,每组45例.观察组采用耳揿针联合耳尖放血,穴位选取耳穴肾、心、肝、神门、交感、内分泌和耳尖,两耳交替治疗,每3天更换1次;对照组口服西药艾司唑仑1mg,每日1次,两组均4周为一疗程,连续治疗2个疗程.比较两组治疗前后匹兹堡睡眠质量指数(PSQI)、血清雌激素(E2)、5-羟色胺(5-HT)和去甲肾上腺素(NE)含量.结果:两组治疗后PSQI总分较治疗前均明显下降(均P＜0.05),观察组治疗后在睡眠质量、睡眠时间、睡眠障碍、日间功能障碍和总分改善上优于对照组(均P＜0.05);两组治疗前后血清E2含量差异均无统计学意义(均P＞0.05),治疗后,两组血清5-HT均有不同程度的提高,NE有不同程度的下降(均P＜0.05),且观察组血清5-HT的含量明显高于对照组,NE含量低于对照组(均P＜0.05);观察组总有效率为95.6％(43/45),明显高于对照组的82.2％(37/45,P＜0.05).结论:耳揿针联合耳尖放血能够改善围绝经期失眠患者的睡眠质量,调节神经递质水平,其作用优于西药艾司唑仑.
%U https://d.wanfangdata.com.cn/periodical/ChlQZXJpb2RpY2FsQ0hJTmV3UzIwMjMxMjI2Eg16Z3pqMjAxODA2MDAyGgh3c2h0ZTQ2bQ%3D%3D
%R 10.13703/j.0255-2930.2018.06.002
%W 北京万方数据股份有限公司
基金项目:

%0 Thesis
%A 申立静
%Y [丁树荣]
%T 社会心理因素对女性围绝经期综合征的影响
%I 河北医科大学
%9 硕士
%G chi
%D 2018
%K 围绝经期综合征; 社会心理压力; 生活质量; 心理干预
%X 目的：通过研究社会心理因素对石家庄市女性围绝经期综合征发生发展和生活质量的影响;分析影响围绝经期综合征的因素;为围绝经期综合管理门诊制定出有效的心理干预措施;提供理论上的支持和实践方面的指导。　　方法：本项研究采用病例对照的研究方法;遵循妇女自愿原则;选取2017年3~12月在河北省中医院围绝经综合管理门诊就诊或咨询的符合纳入标准的围绝经期综合征（PMS）妇女100人进行问卷调查;要求符合PMS的标准;剔除干扰病例。　　选择正常健康女性进行病例对照;纳入标准包括同期在河北省中医院体检中心进行健康查体的女性;要求取得健康体检报告;无重大身体疾病患;无月经紊乱情况及精神心理疾病。　　调查问卷包括自行设计的一般情况调查表、社会支持量表、Greene量表、简易应对方式问卷（SCSQ）、家庭关怀度指数问卷、和围绝经期生活质量量表（MRS）。把这些问卷翻译;整理;印制成册;在妇科围绝经期综合门诊发放;并建立微信群跟踪调查;收集来的符合研究课题的问卷;不能留有空白项目;否则该问卷作废。采用SPSS 16.0统计软件对调查所得数据进行统计分析和处理。运用的统计方法包括描述统计、独立样本t检验、卡方检验和Logistic回归分析等。　　结果：　　1. 本次研究为开放式问卷调查;获得有效问卷94份;有效率为94%。　　2. PMS女性和对照组女性在月经平均初潮年龄上不存在差异;无统计学意义。　　3. PMS女性在不良生活习惯、睡眠情况上较对照组女性有显著的统计学差异;具有统计学意义（P＜0.05）。说明在“不良生活习惯、睡眠情况”项目上;PMS女性与对照组女性比较;PMS女性容易有不良生活习惯、睡眠不规律。　　4. PMS女性和对照组女性在文化程度高低、工作情况不同、家庭人均月收入高低上存在差异具有统计学意义（P<0.05）。说明与正常女性相比; PMS女性的文化程度低;无业比例高;家庭条件不优越。　　5. PMS女性和对照组女性在焦虑;抑郁;躯体症状;血管舒缩症状;性功能上存在差异;具有统计学意义（P<0.05）;说明 PMS女性容易处于焦虑;抑郁状态;容易出现躯体症状;血管舒缩症状;性功能障碍等。心理状态也是影响围绝经期综合征的主要因素。　　6. PMS女性和对照组女性在应对方式得分和家庭功能得分存在差异;具有统计学意义（P<0.05）。说明“应对方式和家庭功能”项目上;PMS女性处理事件易消极;家庭功能也有障碍。是影响围绝经期综合征的主要因素。　　7 PMS女性和对照组女性社会支持得分存在差异;具有统计学意义（P<0.05）。说明社会支持功能也是影响 PMS的主要因素。　　8 PMS女性和对照组女性在影响生活质量的每个因子得分较高;具有统计学意义（P<0.05）。说明PMS患者的生活质量较差。　　结论：　　1. PMS女性易出现焦虑、抑郁;消极应对方式得分高;社会支持功能差;这与其文化程度、家庭条件的优劣、婚姻状况、工作情况、生活习惯、睡眠情况等相关。　　2. PMS女性的生活质量下降与婚姻状况、工作情况、不良的生活习惯、睡眠习惯、Greene评分、消极应对得分;社会支持和家庭功能相关。　　3. 医护人员应充分评估PMS女性的社会心理压力;加强采取针对性的措施以预防和缓解其围绝经症状;积极合理的有效心理干预对于PMS女性是十分必要的。
%U https://d.wanfangdata.com.cn/thesis/ChJUaGVzaXNOZXdTMjAyNDAxMDkSCUQwMTY1MTc1MRoId3NodGU0Nm0%3D
%W 北京万方数据股份有限公司

%0 Conference Paper
%A 王青
%A 周晶冰
%A 董浩旭
%A 黄冬梅
%A 胡复艳
%+ 华中科技大学同济医学院附属同济医院
%T 揿针疗法对30例围绝经期焦虑和抑郁患者的影响
%B 中华中医药学会首届中医药师承峰会暨妇科分会第18次学术年会论文集
%? 中华中医药学会
%C 合肥
%G chi
%D 2018
%P 213-215
%K 围绝经期; 焦虑症; 抑郁症; 揿针疗法; 疗效评价
%X 围绝经期是女性一生中很重要的阶段,过去也称更年期,是指女性卵巢功能开始衰减直至彻底衰退的过渡时期,以闭经3～12个月或频繁出现不规则月经为起点,多发生在39～51岁,持续时间平均为4年,多发生在45-55岁.女性在围绝经期及绝经早期性激素水平波动明显,加之社会角色的转变,使得围绝经期妇女容易出现月经紊乱、潮热汗出、失眠、情绪障碍如焦虑和抑郁、阴道干涩等一系列躯体和精神心理症状,而患上围绝经期综合征(Perimenopausal Syndrome,PMS).其严重影响患者生活质量,可导致精神和情绪障碍,尤其是焦虑和抑郁的发生.研究发现,围绝经期女性更容易发生焦虑、抑郁等情绪障碍,围绝经期女性抑郁症的首发和复发风险都增加,围绝经期女性抑郁症的发生率是绝经前2-14倍.大样本的调查量表研究发现围绝经期妇女生活质量有待提高.在围绝经期采取适当的措施,可以有效的提高围绝经期妇女后期的生活质量.研究发现揿针治疗围绝经期综合征疗效显著.笔者临床运用揿针治疗围绝经期综合征发现患者症状改善显著,本文旨在探讨临床揿针对围绝经综合征患者焦虑和抑郁的等心理精神障碍的疗效.
%U https://d.wanfangdata.com.cn/conference/ChZDb25mZXJlbmNlTmV3UzIwMjQwMTA5EggxMDI0MjY3NxoId3NodGU0Nm0%3D
%W 北京万方数据股份有限公司

%0 Thesis
%A 杨尚(丰刀女)
%Y [张绍艳]
%T 上海市杨浦区社区妇女围绝经期综合症的影响因素
%I 苏州大学
%9 硕士
%G chi
%D 2015
%K 围绝经期综合症; 健康教育; 心理干预; 临床观察
%X 围绝经期是指妇女自生育旺盛的性成熟期过渡到无生殖能力的老年期、围绕在绝经前后的一段时期，一般发生在40～60岁之间。围绝经期包括绝经前2～5年和绝经后一年，它是妇女一生中重要的生理时期。有2/3的妇女可出现围绝经期综合征。　　目的：　　通过描述妇女围绝经期症状现患情况，分析人口学、社会、经济和行为因素对妇女围绝经期症状发生和认知的影响;了解围绝经期妇女对生殖健康知识的认知水平，并且对这一特定时期的保健知识的认知和社会适应，促进健康，改善生命质量，为进一步开展针对性健康教育及干预提供基础信息和决策依据。　　方法：　　以2014年3月-8月自愿前来参加社区居民妇科普查的40～60岁围绝经期妇女为研究对象。在杨浦区六个街道中，依次纳入符合条件的40-60岁妇女1000名为研究对象。由经过培训的调查员采用统一的调查表对所有合格对象进行问卷调查。调查表内容包括:对象人口学和社会经济基本情况，围绝经期症状和Kupperman评分，围绝经期生殖保健知识知晓情况（激素替代疗法、围绝经期保健相关知识和态度、围绝经期保健知识需求）。参加研究的妇女，在完成问卷调查后，再接受妇科体检。资料整理采用EpiData3.0软件建立数据库，并用SPSS13.0统计分析软件进行资料分析。　　结果：　　研究共纳入1000名合格研究对象，回收有效问卷890份，应答率达89％。　　1.围绝经期症状现患情况:在完成调查的890例围绝经期女性中，有围绝经期症状者609人，占68.4％。最常发生的前五个症状为:潮热出汗51.5％，失眠50.9％，疲乏50.3％，骨关节痛44.9％，头痛41.9％。单因素统计分析显示:围绝经期症状与年龄、职业及经济状况等有关(p＜0.05)，50-55岁年龄组、退休及下岗和收入较低的妇女围绝经期症状患病率较高;不同的月经情况、性生活满意度、健康状况也与围绝经期症状患病率有关(p＜0.05)。多因素统计分析显示:在职情况、绝经年龄、生育胎儿数和性生活满意度(p＜0.05)是影响围绝经期症状的主要因素。　　2.围绝经期保健知识认知情况及保健需求:发生围绝经期症状的妇女中正在采用或既往采用过激素替代疗法的妇女仅有16例(1.8％)。95.1％的妇女有意愿了解围绝经期知识。选择有关围绝经期知识获取渠道来源于同事朋友占39.6％，媒体占27.7％，处于围绝经期的妇女认为需要健康教育比例逐渐增加，而处于绝经后期症状减少的认为不需要健康教育比例逐渐增加。　　3.妇科疾病患病现患情况:被接受调查的围绝经期妇女妇科疾病患病率为75.7％;围绝经期妇女妇科疾病患病率最高的是老年性阴道炎，为20.78％，其次为子宫肌瘤，为16.29％。　　结论：　　1.社区围绝经期妇女围绝经期症状患病率高，严重影响着围绝经期妇女的身心健康，除临床治疗外，应加强健康教育及给予必要的心理干预。　　2.女性围绝经期妇女绝经症状出现与职业、绝经年龄、生育胎儿数和性生活满意度有关。可见围绝经期症状除了与内分泌有关，还与文化、家庭、婚姻和身体条件等有关。因此围绝经期症状的治疗应以生物-心理-社会医学模式进行整体治疗。　　3.围绝经期女性妇科疾病患病率以老年性阴道炎的患病率最高，其次为子宫肌瘤。　　4.围绝经期妇女保健知识薄弱，加强开展中老年妇女乐于接受的教育形式，提高妇女生活质量，延长妇女健康寿命。
%U https://d.wanfangdata.com.cn/thesis/ChJUaGVzaXNOZXdTMjAyNDAxMDkSCFkyOTY0ODAxGgh3c2h0ZTQ2bQ%3D%3D
%W 北京万方数据股份有限公司

%0 Conference Paper
%A 陈运泽
%+ 美国华州中医针灸联合诊所
%T 针药并用治疗围绝经期综合征
%B 第六届国际中医妇科学术大会论文集
%? 世界中医药学会联合会
%C 长沙
%G chi
%D 2015
%P 25-28
%K 围绝经期综合征; 中药治疗; 针灸治疗; 疗效评价
%X 围绝经期综合征的中医辨证治疗,本病以肾虚为本,肾阴阳平衡失调,常影响到心、肝、脾等脏腑,从而出现多脏腑功能失调的复杂证候.主要症状表现为：阵发性面色潮红、心悸、盗汗、失眠、烦躁、食欲减退、记忆力减退.在临床实践中以调理肝、脾、肾三脏功能为基础,运用中医辨证,主症型分为肝肾阴虚证、脾肾阳虚证、阴阳俱虚证;兼证型分为痰湿内阻型、兼夹瘀血型、兼夹肝郁型共六个型治疗,采用中药治疗和针灸治疗，效果满意.
%U https://d.wanfangdata.com.cn/conference/ChZDb25mZXJlbmNlTmV3UzIwMjQwMTA5Egc5NDU2MzAxGgh3c2h0ZTQ2bQ%3D%3D
%W 北京万方数据股份有限公司

%0 Thesis
%A 毛文超
%Y [刘保延]
%T 疼痛类疾病安慰针刺效应的关键影响因素研究
%I 中国中医科学院
%9 博士
%G chi
%D 2013
%K 安慰针刺效应; 疼痛类疾病; 针灸疗法; 随机对照试验
%X 针灸疗法以其简、便、效、廉的特点广泛地应用于疾病的预防和治疗，大量的临床实践和古今医学文献都记载和报道了针灸的临床疗效，尤其是无药物毒副作用的优点符合当今自然疗法的大趋势。而当前国外大量的对针灸疗效的系统评价结论是“不确定”。这可能与这些研究的方法学方面存在的不足有关，这些不足包括治疗方案不合适、样本量过小、随机方法不恰当、对照组设立不合理、缺少明确的纳入/排除标准及客观的疗效评价方法、盲法设计不当、随访时间太短以及统计方法不恰当等多方面的原因。近年来，在国际影响因子较高的权威杂志发表的多项关于针刺治疗慢性腰背痛、膝骨关节炎、纤维肌痛等的大样本的随机对照试验均得出治疗针刺效应与安慰针刺效应无显著差异的结论。即针刺效应等同于安慰剂效应。上述结论使得针灸的疗效在国际上遭到质疑甚至否定，因此，如何客观合理的评价针灸疗法的临床疗效，使得针灸疗法能够被国际社会广泛接受与认同，是当前国内针灸界亟需解决的问题。　　随机对照试验是临床流行病学中公认的评价临床治疗性研究的金标准，随着循证医学和临床流行病学的不断发展，使临床研究水平不断提高。而随机化、对照组设立、盲法以及基线可比性是随机对照试验所应遵循的四大原则。纵观当前国际发表的针灸临床随机对照试验，绝大部分是以安慰针刺作为对照组，而作为对照组的安慰针刺设计的变化主要集中在是针刺部位和针刺深度的变化方面，针刺部位可分为特异治疗穴位点、非特异治疗穴位点和非穴位点三种。而针刺深度主要有皮表、浅刺(即皮下1-4mm)和深刺(即皮下10-20mm)之分。因此二者结合，可有穴位点/非穴位点/非特异治疗穴位点皮表针、非穴位点/非特异治疗穴位点深刺针、穴位点/非穴位点/非特异治疗穴位点浅刺针三大类。因此，当前存在的安慰针刺方法种类繁多，在已发表的针灸随机对照试验中均有应用，但是未具备统一的应用标准，针对不同疾病针灸治疗的随机对照试验有可能应用设置相同的安慰针刺对照，而针对同一种疾病针灸治疗的随机对照试验亦有可能使用设置不同的安慰针刺。因而当前国内外针刺临床研究的安慰针刺设置并未考虑到疾病状态的不同，而机能状态、刺激部位、刺激参数是影响针刺效应的因素，因此我们认为:当前针刺效应不能够得到合理证实的主要原因之一有可能是对照组安慰针刺设置的不合理所导致。　　本研究来源于国家“十二五”科技支撑计划项目“针灸疗效国际多中心临床评价研究”（项目编号:2012BAI24B00），以影响针刺效应的因素（机能状态、刺激部位、刺激参数）为切入点，认为安慰针刺作为治疗针刺的一种特殊形式，其效应亦取决于上述影响因素。而当前国内外针灸临床研究中，安慰针刺对照设置的方法种类繁多，取得的结局亦参差不齐，其中相当一部分研究取得了阴性结局。但是安慰针刺作为治疗针刺的一种特殊形式，其设置方法也是集中在刺激部位和刺激强度的变化两个方面，因此我们在Pubmed文献数据库中检索了近十年来涉及安慰针刺对照的随机对照试验文献，按照疾病种类、刺激部位、刺激强度分类，以期了解针灸临床研究中安慰针刺对照设置的现状与存在的问题，在此基础上我们提出假说:机体状态、针刺部位、刺激强度共同决定了安慰针刺效应的大小，机体状态不同，针刺部位与刺激强度对安慰针刺效应影响的强弱也不同。疼痛类疾病中，刺激对安慰针刺效应的影响要大于针刺部位对其的影响;而在非疼痛类疾病中，针刺部位对安慰针刺效应的影响要大于刺激对其的影响。　　为了验证上述假说，我们收集近十年国内发表的针刺临床研究文献，并分为疼痛类疾病和非疼痛类疾病，采用特征选择算法对文本数据进行处理，探索不同疾病状态下影响针刺效应的因素，据此推断影响安慰针刺效应的关键因素，并采用动物实验“不同针刺部位、不同强度的刺激对大鼠C-纤维反射抑制效应的观察”进一步深入探索影响疼痛类疾病安慰针刺效应的因素。最后，提出对于疼痛类疾病安慰针刺合理设置的建议。　　目的：　　探索疼痛类疾病状态下影响安慰针刺效应的关键因素。　　方法　　 1.针灸临床研究中安慰针刺对照设置的现状与问题研究　　检索近十年来Pubmed文献数据库中所有以安慰针刺作为对照的随机对照试验文献，应用文献计量法对安慰针刺设置的方法进行梳理和总结，得出当前针灸临床研究中安慰针刺对照的现状以及存在的问题，并提出假说:机体状态、针刺部位、刺激强度共同决定了安慰针刺效应的大小，机体状态不同，针刺部位与刺激强度对安慰针刺效应影响的强弱也不同。疼痛类疾病中，刺激对安慰针刺效应的影响要大于针刺部位对其的影响;而在非疼痛类疾病中，针刺部位对安慰针刺效应的影响要大于刺激对其的影响。　　 2.不同疾病状态下影响针刺效应的因素研究　　利用现有的针刺临床研究的数据，提取与针刺效应相关的信息，采用数据挖掘中的特征选择分析方法，探索影响对照组与治疗组疗效差异的关键因素，进而确定影响针刺效应的关键因素。即采用经典的CfsSubsetEval特征选择算法，通过BestFist迭代方法求解算法的参数，估计影响针刺效应的指标子集中每一个因素的预测能力。　　 3.影响疼痛类疾病安慰针剌效应因素的实验研究　　通过实验研究来探索影响疼痛类疾病安慰针刺效应的关键因素，在本实验研究中，我们分别采用损伤极小的SD大鼠C-类纤维反射为伤害性反应指标，在测定每一实验对象反射阈值的基础上，以其自身阈值为客观依据，充分考虑穴位的神经节段关系，分别研究不同倍数的阈强度的电针和不同刺激强度的毫针刺激不同部位而引起镇痛效应的差异。刺激部位选取与诱发C-类纤维反射的伤害性刺激同神经节段的同侧足三里及其旁开的部位，以及异位同节段的对侧足三里及其旁开部位，远端异神经节段的手三里及其旁开部位，充分考虑到了刺激部位与痛源部位的位置关系，电针的刺激量也选取了易于控制刺激强度的电刺激，电流强度分别为0.6Tc，Tc，1.5Tc，其中，Tc表示引起动物C-类纤维反射的最小刺激强度。在进行手针刺激时，刺激量的变化主要是集中在针刺深度和是否实施手法两个方面。　　结果　　 1.以安慰针剌作为对照组的临床文献研究　　 1.1运用安慰针剌对照的文献涉及的病种及主要安慰针刺设置方法概况:近十年来Pubmed数据库中，约50％左右的疾病以疼痛为主要症状，如慢性腰痛、慢性颈肩痛、头痛等;或者针刺治疗针对该疾病的疼痛症状，如膝骨关节炎，颞下颌关节紊乱，风湿性关节炎等。而另外约50％针刺治疗的疾病多与疼痛无关，而与脏腑关窍的功能有关:如耳鸣、过敏性鼻炎、高血压、原发性失眠、围绝经期综合征等。疼痛类疾病安慰针刺设置方法中，出现频次最高的是治疗穴位的非刺入假针(36.99％)，其次为非经非穴点的浅刺(28.77％)。非疼痛类疾病的安慰针刺设置中非经非穴点的浅刺(19.70％)出现频次最高，其次为非经非穴点的不刺入(18.18％)和非经非穴点的深刺(16.67％)以及非治疗穴位的深刺(16.67％)。　　 1.2疼痛类疾病文献分析的结果显示:按照安慰针刺部位是否为治疗穴位分类，治疗穴位的安慰针刺取得阳性结局的百分比为62.5％，非治疗穴位组（总）的安慰针刺取得阳性结局的百分比为51.22％，非穴位组的安慰针刺取得阳性结局的百分比为55.88％。痛源远端的安慰针刺取得阳性结局的百分比为61.11％，痛源近端的安慰针刺取得阳性结局的百分比为54.55％。而根据针刺深度不同分类，得出非刺入的安慰针刺取得阳性结局的百分比为67.86％，刺入皮肤的安慰针刺设置取得阳性结局的百分比为48.89％，浅刺的安慰针刺设置取得阳性结局的百分比为51.85％，深刺的安慰针刺设置取得阳性结局的百分比44.44％。　　 1.3非疼痛类疾病安慰针刺对照的文献分析结果显示:按照安慰针刺部位是否为治疗穴位分类，治疗穴位的安慰针刺取得阳性结局的百分比为57.14％，非治疗穴位组（总）的安慰针刺取得阳性结局的百分比为67.31％，非穴位组的安慰针刺取得阳性结局的百分比为61.11％。而根据针刺深度不同分类，得出非刺入的安慰针刺取得阳性结局的百分比为52.00％，刺入皮肤的安慰针刺设置取得阳性结局的百分比为73.17％，浅刺的安慰针刺设置取得阳性结局的百分比为78.95％，深刺的安慰针刺设置取得阳性结局的百分比68.18％。　　 2.不同疾病状态下影响针刺效应的因素研究结果　　纳入的针刺临床研究数据包括电针治疗研究和毫针治疗研究两个部分，每个部分都根据疾病种类分为疼痛类疾病研究和非疼痛类研究，根据特征选择算法CfsSubsetEval得出各类研究中治疗组与对照组最具有区分度的指标，即对针刺效应影响较大的因素。　　 2.1电针研究中的疼痛类疾病文献数据分析结果显示:治疗组与对照组最具区分度的指标依次为:手法、针刺深度、手法频率、针刺部位、电针波形。　　 2.2电针研究中的非疼痛类疾病文献数据分析结果显示:治疗组与对照组最具区分度的指标依次为:手法、针刺部位、电针波形、手法频率、针刺深度、电针频率。　　 2.3毫针研究中的疼痛类文献数据进行分析结果显示:治疗组与对照组最具区分度的指标依次为:手法、手法频率、针刺深度、手法幅度、针刺部位。　　 2.4毫针研究中的非疼痛类文献数据分析结果显示:治疗组与对照组最具区分度的指标依次为:针刺部位、手法频率、手法幅度、针刺深度、手法。　　 3.不同针刺部位、不同强度的刺激对大鼠C-类纤维反射抑制效应的观察结果　　 3.1电针刺激不同部位，不同刺激强度对大鼠C-类纤维反射抑制的效应实验结果显示:弱刺激(0.6Tc)同节段的同侧足三里，对C-类纤维反射抑制效应较强(P＜0.05，P＜0.01)，而弱刺激(0.6Tc)远端异节段的手三里或者异位同节段的对侧足三里，对C-类纤维反射抑制效应不明显(P＞0.05);当电刺激强度较强时(Tc/1.5Tc)，不论是同侧同节段足三里、异位同节段的对侧足三里，以及远端的异神经节段的手三里对C-类纤维反射抑制效应均较强(P＜0.01);对于同一刺激部位，随着刺激强度的增大，对C-类纤维反射抑制效应亦随之增强(P＜0.01);同样的刺激强度下，对于同一穴位及其旁开的非经非穴点，对C-类纤维反射的抑制效应没有显著差异(P＞0.05)。　　 3.2手针刺激不同部位，不同刺激强度对大鼠C-类纤维反射抑制的效应实验结果显示:弱刺激（浅刺无手法）与C-类纤维反射同节段的同侧足三里，对C-类纤维反射抑制效应较强(P＜0.05，P＜0.01)，而弱刺激（浅刺无手法）远端异节段的手三里或者异位同节段的对侧足三里，对C-类纤维反射抑制效应不明显(P＞0.05);当刺激强度较强时（深刺/深刺+捻转），不论是同侧同节段足三里、异位同节段的对侧足三里，以及远端的异神经节段的手三里对C-类纤维反射抑制效应均较强(P＜0.01);对于同一刺激部位，随着刺激强度的增大，对C-类纤维反射抑制效应亦随之增强(P＜0.05，P＜0.01);同样的刺激强度下，对于同一穴位及其旁开的非经非穴点，对C-类纤维反射的抑制效应没有显著差异(P＞0.05)。　　结论　　 1.由于针灸临床研究的特殊性和复杂性，使得安慰针刺产生的效应很难等同于安慰剂效应，从近十年来Pubmed文献数据库中所有以安慰针刺作为对照的随机对照试验文献检索结果中的安慰针刺设置方法的角度来看，安慰针刺可以看作治疗针刺的特殊形式，当治疗针刺的效应达到最小时便可以作为理想的安慰针刺。　　 2.作为治疗针刺的一种特殊形式，影响治疗针刺效应的因素亦同样适用于安慰针刺的效应，不同疾病状态下影响针刺效应的因素研究结果表明，在不同的疾病状态下，针刺部位和刺激对针刺效应的影响程度亦不相同。因此在进行安慰针刺设置时，除去需要考虑针刺部位与针刺深度外，还应考虑到不同的疾病状态对安慰针刺效应的影响。　　 3.影响疼痛类疾病安慰针刺效应因素的实验研究结果表明，疼痛类疾病的安慰针刺效应主要取决于刺激强度，以及针刺部位与痛源的相对位置，而非取决于针刺部位是否为治疗穴位。当刺激部位与痛源处于同一神经节段时，不论弱刺激或强刺激均可产生镇痛效应;当刺激部位与痛源处于异神经节段的远端时，强刺激才能产生镇痛效应。因此，对于疼痛类疾病临床研究的安慰针刺的设置应当在与痛源部位处于异神经节段的远端部位进行弱刺激。　　创新点　　本研究从安慰针刺对照组合理设置的角度，阐释了如何应用国际通用的临床流行病学和循证医学的方法对针灸疗效进行客观、合理的评价，从而使得针灸疗法能够被国内外广泛认同并接受，具有非常重要的现实意义。疼痛类疾病安慰针刺效应的关键影响因素研究，是一项具有开创性意义的研究，是针灸临床疗效评价的重要环节。本研究的主要创新点包括:　　 1.将安慰针刺作为治疗针刺的一种特殊的形式研究，当治疗针刺的效应达到最小时便可以作为理想的安慰针刺。　　 2.从影响针刺效应的因素角度研究影响安慰针刺效应的关键因素，认为影响治疗针刺效应的因素亦同样适用于安慰针刺的效应。　　 3.提出疼痛类疾病的安慰针刺效应主要取决于刺激强度，以及针刺部位与痛源的相对位置。
%U https://d.wanfangdata.com.cn/thesis/ChJUaGVzaXNOZXdTMjAyNDAxMDkSCFkyNDAwMTU4Ggh3c2h0ZTQ2bQ%3D%3D
%W 北京万方数据股份有限公司

%0 Journal Article
%A 李慧鑫
%H LI Huixin
%+ 河南推拿职业学院附属医院
%T 宁神调心针刺法联合药物治疗围绝经期失眠临床研究
%J 新中医
%J Journal of New Chinese Medicine
%@ 0256-7415
%G chi
%D 2019
%N 9
%V 51
%P 228-230
%K 围绝经期综合征; 失眠; 心肾不交证; 宁神调心针刺法; 中西医结合疗法; 坤泰胶囊
%X 目的:观察宁神调心针刺法联合药物治疗围绝经期失眠的临床疗效.方法:将120例围绝经期失眠心肾不交证患者随机分为对照组和观察组各60例.2组均口服替勃龙片、谷维素片、坤泰胶囊,观察组给予宁神调心针刺法,2组均连续治疗4周.治疗前后评价匹兹堡睡眠质量指数(PSQI)、Kupperman评分和心肾不交证评分.比较2组的临床疗效.结果:治疗后,观察组PSQI疗效、中医证候疗效均优于对照组,差异均有统计学意义(P＜0.05).观察组PSQI、Kupperman评分和心肾不交证评分均低于对照组(P＜0.01).结论:宁神调心针刺法联合药物可明显改善围绝经期失眠症状和心肾不交症状,有较好的临床疗效.
%U https://d.wanfangdata.com.cn/periodical/ChlQZXJpb2RpY2FsQ0hJTmV3UzIwMjMxMjI2Egx4enkyMDE5MDkwNjkaCHdzaHRlNDZt
%R 10.13457/j.cnki.jncm.2019.09.068
%W 北京万方数据股份有限公司
基金项目:

%0 Journal Article
%A 钟凯
%A 曾祥华
%A 洪爱军
%A 汤惠茹
%+ 北京大学深圳医院
%+ 北京大学深圳医院
%+ 北京大学深圳医院
%+ 北京大学深圳医院
%T 深圳市围绝经期女性常见症状及影响因素调查
%J 护理研究
%J Chinese Nursing Research
%@ 1009-6493
%G chi
%D 2015
%N 8
%V
%P 917-920
%K 围绝经期女性; 围绝经期综合征; 深圳地区; 现状调查; 影响因素
%X [目的]：探讨深圳地区围绝经期女性的常见症状及影响因素。[方法]2014年1月—2014年6月采用自编的流行病学调查问卷、围绝经期症状评定量表（改良Kupperman症状评分表）、症状自评量表（SCL 90）及社会支持评定量表（SSRS）对458例妇产科门诊就诊的围绝经期女性进行问卷调查。[结果]深圳地区围绝经期女性改良Kupperman症状评分为（12．53±9．27）分，常见症状为骨关节肌肉痛、疲乏、易激动、失眠及头痛。中度、重度围绝经期症状的发生率达12．7％，丧偶、农村合作医疗保险、每月经济收入在5001元～10000元、其他商业保险、对围绝经期知识知道很多的女性中重度围绝经期症状的发生率高于其他女性。围绝经期女性在躯体化、敌对、恐怖、总均分及阳性项目数得分高于国内常模，在强迫症状及人际关系敏感方面的得分低于国内常模，出现双向分化现象。社会支持总分、客观支持及对支持利用度显著低于国内常模，社会支持总分、客观支持、主观支持得分与围绝经期症状评分呈负相关。[结论]深圳地区围绝经期女性的护理应针对中重度围绝经期症状的高发人群开展关于骨关节肌肉痛、疲乏、易激动、失眠、头痛等方面的重点干预。
%U https://d.wanfangdata.com.cn/periodical/ChlQZXJpb2RpY2FsQ0hJTmV3UzIwMjMxMjI2Eg9zeGhsenoyMDE1MDgwMDcaCHdzaHRlNDZt
%R 10.3969/j.issn.10096493.2015.08.007
%W 北京万方数据股份有限公司
基金项目:编号JCYJ20130402112843375:2013年深圳市科技研发资金知识创新计划基础研究项目，

%0 Journal Article
%A 陈晞
%H CHEN Xi
%+ 上海市长宁区天山中医医院
%T 揿针联合黄连阿胶汤治疗肾虚肝郁型围绝经期失眠症临床观察
%J 新中医
%J Journal of New Chinese Medicine
%@ 0256-7415
%G chi
%D 2018
%N 1
%V 50
%P 115-118
%K 失眠; 围绝经期; 肾虚肝郁型; 揿针; 黄连阿胶汤; 失眠严重指数量表(ISI)
%X 目的:观察揿针联合黄连阿胶汤治疗肾虚肝郁型围绝经期失眠症的临床疗效.方法:将120例肾虚肝郁型围绝经期失眠症患者随机分为针药组、中药组和西药组,每组40例.针药组采用揿针联合黄连阿胶汤治疗,中药组采用黄连阿胶汤治疗,西药组予艾司唑仑片治疗.评估3组治疗效果,观察患者治疗前后失眠严重指数量表(ISI)评分的变化,记录中医症状的发生率.结果:针药组总有效率90.0％,中药组总有效率67.5％,西药组总有效率82.5％.针药组的总有效率高于中药组(P＜0.05);针药组的总有效率与西药组比较,差异无统计学意义(P＞0.05).治疗后,3组入睡困难、睡眠维持困难、早醒指数评分及ISI总分均较治疗前降低(P＜0.01);针药组ISI总分治疗前后差值均高于中药组和西药组(P＜0.01),西药组ISI总分治疗前后差值与中药组比较,差异无统计学意义(P＞0.05);针药组入睡困难和睡眠维持困难评分治疗前后差值均高于西药组和中药组(P＜ 0.01),西药组2项评分治疗前后差值均高于中药组(P＜0.05);针药组早醒指数评分治疗前后差值高于中药组(P＜0.05),西药组早醒指数评分治疗前后差值与针刺组和中药组分别比较,差异均无统计学意义(P＞0.05).治疗后,针药组及中药组情绪抑郁、善太息、潮热汗出、急躁易怒、五心烦热发生率均较治疗前降低(P＜0.05),且均低于西药组(P＜0.05);针药组情绪抑郁、急躁易怒发生率低于中药组(P＜0.05).结论:揿针联合黄连阿胶汤治疗肾虚肝郁型围绝经期失眠症疗效显著,能有效改善患者的睡眠质量.
%U https://d.wanfangdata.com.cn/periodical/ChlQZXJpb2RpY2FsQ0hJTmV3UzIwMjMxMjI2Egx4enkyMDE4MDEwMzMaCHdzaHRlNDZt
%R 10.13457/j.cnki.jncm.2018.01.032
%W 北京万方数据股份有限公司
基金项目::国家中医药管理局“十二五”重点专科建设项目; (20152003):上海市长宁区中医针灸特色专科建设项目; (ZYSNXD011-RC-XLXX-20130041):上海市“杏林新星”培养计划项目

%0 Journal Article
%A 张金静
%A 汪林英
%A 翟静静
%A 张庆萍
%A 袁爱红
%A 杨骏
%H ZHANG Jin-jing
%H WANG Lin-ying
%H ZHAI Jing-jing
%H ZHANG Qing-ping
%H YUAN Ai-hong
%H YANG Jun
%+ 中医药大学第一附属医院
%+ 中医药大学第二附属医院
%+ 安徽中医药大学
%T 针药结合治疗绝经过渡期绝经相关症状临床研究
%J 安徽中医药大学学报
%J Journal of Anhui University of Chinese Medicine
%@ 2095-7246
%G chi
%D 2018
%N 3
%V 37
%P 49-52
%K 绝经过渡期; 绝经相关症状; 电针; 中药; 针药结合
%X 目的 比较针药结合、电针、中药3种不同疗法治疗绝经过渡期绝经相关症状的临床疗效.方法 将符合纳入标准的患者随机分为针药结合组、电针组和中药组各20例,治疗8周后观察并比较3组临床疗效、绝经症状评价量表(menopause rating scale,MRS)评分、围绝经期生存质量量表(menopause-specific quality of life questionnaire,MENQOL)评分.结果 治疗8周后,3组临床疗效的分布比较,差异无统计学意义(P＞0.05).在降低MRS、MENQOL评分方面,针药结合组与电针组、中药组比较,差异具有统计学意义(P＜0.05).针药结合组在改善心脏不适方面优于电针组和中药组(P＜0.05);电针组在治疗膀胱问题方面优于针药结合组和中药组(P＜0.05);中药组在治疗性问题方面优于电针组和针药结合组(P＜0.05);在治疗潮热汗出、失眠、情绪失控、易感疲劳方面,3组疗效差异无统计学意义(P＞0.05).结论 在改善绝经过渡期患者绝经症状方面,针药结合组疗效优于电针组和中药组.
%U https://d.wanfangdata.com.cn/periodical/ChlQZXJpb2RpY2FsQ0hJTmV3UzIwMjMxMjI2EhFhaHp5eHl4YjIwMTgwMzAxNhoId3NodGU0Nm0%3D
%R 10.3969/j.issn.2095-7246.2018.03.016
%W 北京万方数据股份有限公司
基金项目:2016fy025:安徽中医药大学科研项目; :全国名老中医药专家传承工作室建设项目; 2016-2018;2015TD033:安徽高校科研创新平台团队项目

%0 Journal Article
%A 张婉容
%A 金园园
%H ZHANG Wanrong
%H JIN Yuanyuan
%+ 广州市番禺区中心医院
%+ 浙江医院
%T “引气归元针法”配合涌泉穴艾灸治疗心肾不交型围绝经期失眠症临床疗效观察
%J 中国针灸
%J Chinese Acupuncture & Moxibustion
%@ 0255-2930
%G chi
%D 2018
%N 12
%V 38
%P 1279-1282
%K 围绝经期失眠症; 心肾不交型; 针刺; 艾灸; 引气归元; 穴; 涌泉
%X 目的:观察“引气归元针法”配合涌泉穴艾灸治疗心肾不交型围绝经期失眠症的临床疗效.方法:将100例心肾不交型围绝经期失眠患者随机分为药物组和针灸组,每组50例.药物组服用舒乐安定和谷维素;针灸组给予“引气归元针法”配合涌泉穴艾灸治疗,10d为一疗程,共治疗2个疗程.治疗前后,采用匹兹堡睡眠质量指数(PSQI)量表评价两组患者睡眠质量改善情况,并比较两组的临床疗效.结果:治疗2个疗程后,针灸组PSQI总评分(4.88±1.80)明显低于药物组总评分(8.00±1.93),差异有统计学意义(P＜ 0.05).针灸组除睡眠效率外,其他项目评分均低于药物组,差异均有统计学意义(均P＜ 0.05).针灸组总有效率为90.0％(45/50),药物组总有效率为68.0％(34/50),差异有统计学意义(P＜ 0.05).整个治疗过程中,针灸组未出现明显不良反应,安全性较好.结论;“引气归元针法”配合涌泉穴艾灸治疗心肾不交型围绝经期失眠症具有较好的临床效果.
%U https://d.wanfangdata.com.cn/periodical/ChlQZXJpb2RpY2FsQ0hJTmV3UzIwMjMxMjI2Eg16Z3pqMjAxODEyMDA5Ggh3c2h0ZTQ2bQ%3D%3D
%R 10.13703/j.0255-2930.2018.12.008
%W 北京万方数据股份有限公司
基金项目:

%0 Thesis
%A 邱小英
%Y [许云祥]
%T 补肾益髓埋线法治疗围绝经期惊恐障碍的临床疗效观察
%I 广州中医药大学
%9 硕士
%G chi
%D 2015
%K 围绝经期; 惊恐障碍; 补肾益髓穴位埋线; 阿普唑仑; 临床疗效
%X 目的:　　通过两种方法的比较，观察补肾益髓埋线法治疗围绝经期惊恐障碍的临床疗效，初步探讨其临床疗效性及优越性，为围绝经期惊恐障碍的治疗提供新的临床思路。　　方法:　　将符合诊断标准的70例围绝经期惊恐障碍患者按1∶1比例随机分为埋线组（穴位埋线治疗组）与西药组（阿普唑仑对照组），埋线组每2周施治一次，西药组口服阿普唑仑片0.4mg，3次/天，每次1片。埋线组、药物组所有病例均以三个月为一观察疗程。随访1个月。通过记录治疗及随访期间惊恐发作次数并采用HAMA焦虑量表、症状自评量表（SLC-90）、绝经综合征评定量表(CRMS)进行评定并观察其临床疗效。　　结果:　　本课题纳入研究的70例病例，完成所有治疗的有66例，脱落4例，其中埋线组脱落2例，西药组脱落2例，最后纳入统计学分析的病例数为埋线组33例，西药组33例。　　1.治疗前，埋线组与西药组年龄、病程、HAMA、SLC-90、CRMS、HAMD量表评分比较，两组差异均无统计意义(P＞0.05)，说明两组患者基线特征具有可比性。　　2.治疗12周及随访1月期间，两组惊恐发作次数的比较，差异具有统计学意义(P＜0.05)，埋线组发作次数低于西药组。　　3.治疗4、8、12周后，两组HAMA焦虑量表总分和症状自评量表（SLC-90）总均分比较，差异具有统计学意义(P＜0.05)，埋线组总分低于西药组。　　4.治疗12周后，绝经综合征评定量表(CRMS)总分比较，差异具有统计学意义(P＜0.05)，埋线组总分低于西药组。　　5.两组治疗后临床疗效比较，埋线组症状缓解7例，显著进步15例，好转7例，无效4例，总有效率为87.88％;西药组症状缓解3例，显著进步8例，好转13例，无效9例，总有效率为72.73％;在总有效率上，两组差异有统计学意义(P＜0.05)，说明埋线组临床疗效优于西药组。　　结论:　　两组治疗方法均对更年期惊恐障碍有效，并且对患者的焦虑、紧张、害怕、失眠、认知障碍等方面均有改善;埋线组补肾益髓埋线法治疗围绝经期惊恐障碍的临床疗效优于西药组阿普唑仑口服法，而且在改善患者症状及生活质量等方面优于西药组，是临床治疗围绝经期惊恐障碍更为有效的疗法之一，值得临床推广。
%U https://d.wanfangdata.com.cn/thesis/ChJUaGVzaXNOZXdTMjAyNDAxMDkSCFkyODI1NjEwGgh3c2h0ZTQ2bQ%3D%3D
%W 北京万方数据股份有限公司

%0 Thesis
%A 常晓芳
%Y [桑文凤, 任太芳]
%T 耳穴压豆对围绝经期女性冠心病失眠患者睡眠及生活质量的影响
%I 新乡医学院
%9 硕士
%G chi
%D 2019
%K 失眠; 耳穴压豆; 睡眠质量; 生活质量
%X 冠心病作为对人类健康危害极大的常见心血管系统疾病，其发病率高、死亡率高，是我国乃至全世界居民死亡的主要原因。目前心血管疾病已经成为女性死亡的首要原因，主要与围绝经期女性雌激素水平下降显著增加心血管疾病的危险因素（脂质、血压、体脂分布、心脏代谢参数等）有关。围绝经期女性冠心病患者因处于特殊的生理周期，常出现潮热、心慌、胸闷、胸痛、烦躁、抑郁、疲劳、肌肉关节酸痛等症状，导致患者的失眠障碍患病率高，而长期失眠又会进一步增加心脑血管疾病的风险，进而影响患者的生活质量。目前针对失眠的药物治疗常导致一系列的不良反应（如头晕、健忘、昼夜节律紊乱、恶心、口苦、停药反跳性失眠等），而非药物治疗中的耳穴贴压已显示出对睡眠质量有很好的改善效果，且无药物毒副作用，但针对于围绝经期女性冠心病患者目前少见报道。本文主要观察耳穴压豆对围绝经期女性冠心病失眠患者睡眠质量及生活质量的效果，探讨其临床应用价值。　　目的：　　探讨耳穴压豆对围绝经期女性冠心病失眠患者睡眠质量及生活质量的影响，为耳穴压豆在围绝经期女性冠心病失眠患者中的应用提供理论依据。　　方法：　　1．选取2017年9月-2018年10月某三甲综合医院符合纳入标准的106例围绝经期女性冠心病失眠患者作为研究对象，采用随机数字表法将其分为干预组53例和对照组53例。　　2．对照组给予常规心内科治疗（吸氧、抗血小板聚集、扩冠活血改善冠脉血供、抗凝、β受体阻滞剂、钙通道阻滞剂、调脂、改善心功能、营养心肌等药物治疗，心绞痛发作时舌下含化硝酸甘油）及常规护理（饮食指导、心理指导、运动指导、睡眠指导、用药指导、疾病知识指导）；干预组在对照组基础上给予耳穴压豆，选取耳穴：心、肝、肾、枕、交感、神门、皮质下、内分泌。操作者用75%酒精消毒耳廓皮肤，然后用消毒镊子夹取粘有王不留行籽的胶布贴于所选的耳穴上，嘱患者自行按压，力度以感到酸、麻、热、胀、痛为宜，每天按压3～5次，每穴每次按压1～2min，睡前需加强按压一次，单侧取穴，两耳轮换，每3天更换一次，共干预4周。　　3．两组患者于入院当天及疗程结束当天向其发放匹兹堡睡眠质量指数量表及健康调查简表，比较两组对围绝经期女性冠心病失眠患者睡眠质量及生活质量的影响。　　结果：　　1．两组患者试验完成情况干预组患者中途退出2例，不依从2例，共完成49例，完成率92.45%;对照组失访2例，共完成51例，完成率96.22%，两组均无不良事件。两组患者完成情况比较，差异不具有统计学意义（P＞0.05）。　　2．干预前两组基线资料对比结果干预组平均年龄50.43±2.54岁；冠心病病程14.37±16.12月；失眠障碍病程8.29±6.28月；心功能分级Ⅰ级20例，Ⅱ级29例；月经情况：月经紊乱23例，闭经26例。对照组平均年龄50.65±2.51岁；冠心病病程13.37±14.36月；失眠障碍病程7.76±5.91月；心功能分级Ⅰ级22例，Ⅱ级29例；月经情况：月经紊乱18例，闭经33例。两组患者在年龄、病程、心功能分级、月经情况、文化程度、婚姻状况、职业状况、人均月收入等一般资料比较差异无统计学意义（P＞0.05），具有可比性。　　3．两组围绝经期女性冠心病失眠患者的PSQI得分比较两组干预前的PSQI总分及各维度得分比较差异不具有统计学意义(P＞0.05)；两组干预4周后的PSQI总分及各维度得分均低于干预前，组内比较差异具有统计学意义（P＜0.05）；干预组干预4周后与干预前的PSQI总分差值-5.12±1.38、睡眠质量得分差值-1.04±0.41、入睡时间得分差值-1.37±0.53、睡眠时间得分差值-0.78±0.65、睡眠效率得分差值-0.88±0.56、睡眠障碍得分差值-0.39±0.53、日间功能障碍得分差值-0.67±0.66，对照组干预4周后与干预前的PSQI总分差值与各维度得分差值分别为-2.33±0.97、-0.35±0.48、-0.67±0.48，-0.29±0.46、-0.53±0.61、-0.16±0.42、-0.33±0.48，两组PSQI总分差值与各维度得分差值组间比较差异具有统计学意义(P＜0.05)。　　4．两组围绝经期女性冠心病失眠患者的睡眠疗效比较干预组患者干预4周后痊愈5例，显效13例，有效27例，无效4例，总有效率为91.84%。对照组患者痊愈3例，显效9例，有效2例，无效14例，总有效率为72.55%。两组治愈率比较差异具有统计学意义（P＜0.05），表明干预组改善睡眠质量的疗效优于对照组。　　5．两组围绝经期女性冠心病失眠患者的生活质量得分比较干预前两组生活质量各维度得分组间比较差异不具有统计学意义(P＞0.05)；两组干预4周后的生活质量各维度得分均低于干预前，组内比较差异具有统计学意义(P＜0.05)；干预组干预4周后与干预前的总体健康得分差值15.80±4.83、生理功能得分差值13.37±3.87、躯体疼痛得分差值17.30±11.99、活力得分差值10.10±4.51、精神健康得分差值8.65±3.50显著高于对照组的总体健康得分差值10.29±5.51、生理功能得分差值7.84±3.91、躯体疼痛得分差值13.16±8.59、活力得分差值5.69±4.47、精神健康得分差值6.27±3.23，两组组间比较差异具有统计学意义(P±0.05)，但两组患者的生理职能维度、情感职能维度、社会功能维度得分差值比较差异不具有统计学意义(P＞0.05)。　　结论：　　1．耳穴压豆可有效缩短围绝经期女性冠心病失眠患者的入睡时间，延长持续性睡眠时间，提高睡眠效率，减轻睡眠障碍，改善日间功能，提高其睡眠质量；　　2．耳穴压豆可减轻围绝经期女性冠心病患者的躯体疼痛，提高生理功能，增加活力，促进其精神健康，改善患者的总体健康，与其睡眠质量得到改善有一定的相关性。
%U https://d.wanfangdata.com.cn/thesis/ChJUaGVzaXNOZXdTMjAyNDAxMDkSCUQwMTk0NDQ5ORoId3NodGU0Nm0%3D
%W 北京万方数据股份有限公司

%0 Journal Article
%A 姚海鹰
%A 郭景虎
%+ 上海市嘉定区徐行镇社区卫生服务中心
%T 联用针灸疗法与滋养肝肾疗法对围绝经期失眠患者进行治疗的效果分析
%J 当代医药论丛
%J Contemporary Medicine Forum
%@ 2095-7629
%G chi
%D 2015
%N 20
%V
%P 32-33
%K 围绝经期; 失眠; 滋养肝肾; 针灸
%X 目的：探讨联合使用针灸疗法与滋养肝肾疗法对围绝经期发生失眠的患者进行治疗的临床效果。方法：对2013年1月～2015年1月期间我院收治的80例围绝经期发生失眠患者的临床资料进行回顾性研究。我们将这80例患者随机分为观察组和对照组，每组各有40例患者。为对照组患者使用滋养肝肾疗法进行治疗。在此基础上，为观察组患者加用针灸疗法进行治疗。治疗结束后，比较两组患者治疗的效果和不良反应的发生率。结果：观察组患者进行治疗的总有效率明显高于对照组患者，二者相比差异具有显著性（P＜0.05）。观察组患者治疗后的不良反应发生率明显低于对照组患者，二者相比差异具有显著性（P＜0.05）。结论：联合使用针灸疗法与滋养肝肾疗法对围绝经期发生失眠的患者进行治疗的临床效果确切，安全性高。此疗法值得在临床上推广应用。
%U https://d.wanfangdata.com.cn/periodical/ChlQZXJpb2RpY2FsQ0hJTmV3UzIwMjMxMjI2Eg9kZHl5bGMyMDE1MjAwMjgaCHdzaHRlNDZt
%R
%W 北京万方数据股份有限公司
基金项目:

%0 Journal Article
%A 曹华
%A 冯美果
%A 侯帅
%A 魏科祥
%H CAO Hua
%H FENG Meiguo
%H HOU Shuai
%H WEI Kexiang
%+ 咸宁市中心医院
%+ 西安市第一医院
%T 电针神门、四神聪对卵巢摘除大鼠睡眠时相及脑脊液中PGD2系统的影响
%J 针灸临床杂志
%J Journal of Clinical Acupuncture and Moxibustion
%@ 1005-0779
%G chi
%D 2020
%N 5
%V 36
%P 71-75
%K 卵巢摘除; 电针; 睡眠结构; 脑脊液; PGD2系统
%X 目的:观察电针神门、四神聪对卵巢摘除雌性大鼠睡眠时相的影响,并通过其对脑脊液(CSF)中前列腺素D2(PGD2)系统的影响初步探讨其作用机制.方法:30只清洁级健康Wistar雌性大鼠随机分为3组,即假手术组、模型组与电针组,每组10只.手术摘除雌性大鼠双侧卵巢联合电刺激复制大鼠围绝经期失眠模型.同时采用电针神门、四神聪的方法连续治疗21 d后,监测各组大鼠12 h肌电图、脑电图,分析睡眠时相.酶联免疫法测定脑脊液中L-PGDS、PGD2、PGE2水平,免疫组化法测定下丘脑腹外侧视前(VLPO)区γ-氨基丁酸(GABA)神经递质水平.结果:与假手术组比较,模型组大鼠浅睡眠(LS)、慢波睡眠(SWS)、快动眼睡眠(REMS)与睡眠总时长(TS)均明显缩短(P＜0.05),各睡眠时相所占比例发生改变,CSF中L-PGDS、PGD2水平明显降低,PGE2显著升高,VLPO中GABA神经递质水平显著下降(P＜0.05).与模型组比较,电针组大鼠SWS、REMS显著延长(P＜0.05),REMS期睡眠所占比例显著恢复(P＜0.05),CSF中L-PGDS、PGD2水平以及VLPO中GABA神经递质水平显著升高(P＜0.05),LS、ⅠS以及CSF中PGE2水平变化差异无统计学意义(P＞0.05).结论:电针神门、四神聪可以改善卵巢摘除大鼠的睡眠质量,其作用机制与调节CSF中PGD2系统平衡以及VLPO中GABA神经递质的水平密切相关.
%U https://d.wanfangdata.com.cn/periodical/ChlQZXJpb2RpY2FsQ0hJTmV3UzIwMjMxMjI2Eg96amxjenoyMDIwMDUwMTcaCHdzaHRlNDZt
%R 10.3969/j.issn.1005-0779.2020.05.017
%W 北京万方数据股份有限公司
基金项目:2008Z-Y38:湖北省中医药中西医结合课题; :高层次人才科研项目

%0 Journal Article
%A 石曾育
%A 黄颖
%A 于庆影
%+ 黑龙江中医药大学
%+ 江中医药大学第二附属医院
%T 电针配合中药治疗围绝经期失眠临床观察
%J 实用中医药杂志
%J Journal of Practical Traditional Chinese Medicine
%@ 1004-2814
%G chi
%D 2014
%N 12
%V
%P 1091-1091,1092
%K 围绝经期; 失眠; 针刺; 中药
%X 目的：观察电针配合中药治疗围绝经期失眠的疗效。方法：60例随机分为两组各30例，中药组给予建瓴汤加减，针药组给予建瓴汤加减和电针治疗，共治疗1个月。结果：治愈率针药组46.67%、中药组20.00%，两组比较差异有统计学意义（P＜0.05）。结论：电针配合中药治疗围绝经期失眠症疗效显著。
%U https://d.wanfangdata.com.cn/periodical/ChlQZXJpb2RpY2FsQ0hJTmV3UzIwMjMxMjI2EhBzeXp5eXp6MjAxNDEyMDEzGgh3c2h0ZTQ2bQ%3D%3D
%R 10.3969/j.issn.1004-2814.2014.12.013
%W 北京万方数据股份有限公司
基金项目:

%0 Conference Paper
%A 刘红
%+ 首都医科大学
%T 针灸配合心理干预疗法治疗围绝经期抑郁症30例
%B 2011中国针灸学会年会论文集
%? 中国针灸学会
%C 北京
%G chi
%D 2011
%P 356-360
%K 针灸综合疗法; 围绝经期抑郁症; 心理干预; 临床疗效
%X 　　目的：探讨针灸配合心理干预疗法治疗围绝经期抑郁症的临床疗效。方法：选择围绝经期抑郁症患者，以针刺、艾灸配合心理干预疗法治疗40天，治疗前后选择汉密尔顿抑郁量表(HAMD) 进行评价。结果：治疗30例，痊愈7例，显著进步12例，进步8例，无效3例。结论：此疗法治疗后患者抑郁、失眠、焦虑、心悸、汗出及月经紊乱等症状改善较为明显，既减轻了患者对催眠药物、抗抑郁药物的依赖，也可避免出现应用激素治疗的副作用。
%U https://d.wanfangdata.com.cn/conference/ChZDb25mZXJlbmNlTmV3UzIwMjQwMTA5Egc3NTYxMjcxGgh3c2h0ZTQ2bQ%3D%3D
%W 北京万方数据股份有限公司

%0 Journal Article
%A 宋亚飞
%+ 包钢集团第三职工医院
%T 针刺治疗女性围绝经期综合征78例
%J 河北中医
%J Hebei Journal of Traditional Chinese Medicine
%@ 1002-2619
%G chi
%D 2012
%N 12
%V 34
%P 1833
%K 更年期综合征; 针灸疗法
%X 女性围绝经期综合征是妇科常见病、多发病,指妇女在自然绝经前后,或因手术摘除卵巢或放射照射等原因破坏卵巢后,由于丧失卵巢功能而引起的一组症候群[1].临床主要表现为:月经紊乱,潮热汗出,可伴有心悸失眠,烦躁易怒,腰膝瘦软等,因而影响患者正常的生活和工作.现代医学多以激素或对症治疗,但副作用大,禁忌证多.针灸治疗女性围绝经期综合征具有疗效肯定,方便经济,无毒副作用等优势.2009-04-2011-08,笔者运用针刺治疗女性围绝经期综合征78例,结果如下.
%U https://d.wanfangdata.com.cn/periodical/ChlQZXJpb2RpY2FsQ0hJTmV3UzIwMjMxMjI2Eg1oYnp5MjAxMjEyMDQxGgh3c2h0ZTQ2bQ%3D%3D
%R 10.3969/j.issn.1002-2619.2012.12.041
%W 北京万方数据股份有限公司
基金项目:

%0 Thesis
%A 黄丽军
%Y [刘步平]
%T 针灸治疗更年期综合征现代期刊临床文献研究
%I 广州中医药大学
%9 硕士
%G chi
%D 2017
%K 针灸疗法; 更年期综合征; 计量学特征; meta分析; 临床疗效
%X 目的:　　探究针灸治疗更年期综合征(MPS)现代期刊临床文献的计量学特征、研究热点及治疗效果。　　方法:　　计算机检索中国医学生物文献数据库、万方数据库、中国知网、维普期刊数据库。检索各数据库自建库至2017年2月21日的针灸治疗MPS文献。由2位研究者独立按标准纳入文献，提取文献发表年份、作者单位、作者地域、载录期刊、基金资助、干预方法、关键词、总有效率、症状Kuppperman评分指数并录入EXCEL表，2位研究者独立核对数据。　　(1)用文献计量学分析文献基本特征;　　(2)文献依次导入NoteExpress、文献题录信息统计分析工具(SATI3.2)、SPSS22.0软件系统，期间合并同义词近义词并将英文翻译成中文，进行关键词系统聚类分析研究热点;　　(3)用偏倚风险评估工具评价文献质量，通过Review Manager5.3软件评估针灸与中药、针灸与西药治疗MPS的总有效率、症状Kupperman评分。　　结果:　　(1)文献计量学研究纳入文献249篇。文献首见于1986年。1986至2016年，文献发表数量总体上呈波浪式上升。年均发表数量约9篇。其中2006年发表文献数量为历年之最，达24篇。文献第一作者所在机构省份分布跨越31个省份。山东省发表文献最为活跃。第一作者所在机构单位198个。基本集中在高校、医院、研究机构，主要以医院单位为主。文献发表涉及114种期刊杂志。刊文数量排名前5的期刊有:其中《上海针灸杂志》刊文最多，高达32篇，《针灸临床杂志》17篇，《中国针灸》13篇，《云南中医中药杂志》7篇，《河北中医》7篇。获得基金支持的文献有31篇，占比12.49％。其中有4篇文献获得国家级基金项目支持。249篇文献共采用32种治疗方法。众多干预方法中，针刺使用频率最多，高达59次，其次是针刺配合中药共41次，耳穴压贴16次。　　(2)关键词系统聚类分析中，共获取总关键词251个，关键词使用频次达869次。选取前29个高频关键词，使用频次570次(占比65.59％)。系统聚类分析，谱系图结果显示作者关键词大体分为5类:“针刺”、“妇女”、“临床观察”、“针灸”、“中医药疗法”、“耳穴贴压”、“穴位注射”聚成一类;“针药结合”、“植物神经功能紊乱”、“疗效观察”、“腹针”聚成一类;“中药”与“绝经前后诸证”，“治疗观察”与“体针”聚成一类;“电针”、“耳针”、“艾灸”、“三阴交”、“围绝经期综合征”、“Kupperman评分”、“背俞穴”聚成一类;“推拿”、“心理干预”、“失眠”、“更年期”、“腧穴”、“雌二醇”聚成一类。　　(3)针灸治疗MPS总有效率高于中药对照（坤泰胶囊或六味地黄丸或更年安或中药汤剂）;针灸在改善患者症状Kuppperman评分指数时优于更年安;针灸在治疗MPS的总有效率优于西药对照（雌激素结合谷维素或替勃龙），但在针灸与谷维素、针灸与激素总有效率比较中发现，各亚组内研究文献同质性较差。针灸与谷维素、针灸与激素Kupperman评分指数比较，同样存在亚组内研究文献同质性较差。　　结论:　　针灸治疗MPS的现代临床文献总体发表数量不断增加，呈波浪式上升。但目前该领域项目基金支持不足，纳入文献中仅有31篇获得基金项目支持。其中国家级基金支持项目仅有4项。针灸治疗MPS的现代临床文献第一作者所在机构多以医院为主体，且发文第一作者所在省份分布不均。针灸治疗MPS的现代临床文献发表基本形成核心期刊，其中以《上海针灸杂志》、《针灸临床杂志》、《中国针灸》为代表。针灸治疗MPS的现代临床文献中，针灸治疗方法采用种类繁多，但主要以针刺或针刺结合其他针灸疗法。说明针刺在MPS的治疗方面占据着重要地位。　　通过对纳入文献关键词系统聚类分析，针灸治疗MPS现代期刊临床文献主要形成5大研究热点:妇女更年期综合征的针灸治疗方法研究、针药结合改善植物神经功能紊乱症状研究、针药结合治疗绝经前后诸证的疗效观察研究、针灸治疗MPS的腧穴特异性研究、针灸结合心理干预治疗MPS。　　针灸治疗MPS的总有效率优于中药对照组（坤泰胶囊或六味地黄丸或更年安或中药汤剂）。针灸在改善患者症状Kuppperman评分指数时优于中药对照组（坤泰胶囊、六味地黄丸、更年安）。　　针灸在治疗MPS的总有效率优于西药对照（雌激素结合谷维素或替勃龙）。但在分析针灸与谷维素、针灸与激素比较中发现，各亚组内研究文献同质性较差，认为其中原因之一可能与本研究中纳入研究文献所采用的治疗方法虽相同，但用量疗程不均一有关。其二本研究主要研究针灸疗法作为干预的主要措施，故在对于有些研究中采用梅花针、温针、穴位埋线、灸法、耳穴压贴等均统一为针灸，故临床方法学难免存在异质性。临床医生在参考本研究中关于针灸与西药治疗MPS总有效率比较，进行临床问题决策时应谨慎。　　针灸与西药治疗MPS症状Kupperman评分指数进行Meta分析比较中，针灸疗效优于谷维素、雌激素，但亚组内研究文献同质性较差。故临床医生在参考本研究中关于针灸与西药治疗MPS症状Kupperman评分指数比较，进行临床问题决策时应谨慎。
%U https://d.wanfangdata.com.cn/thesis/ChJUaGVzaXNOZXdTMjAyNDAxMDkSCFkzMjMyNTkzGgh3c2h0ZTQ2bQ%3D%3D
%W 北京万方数据股份有限公司

%0 Thesis
%A 张启莲
%Y [丛惠芳]
%T 坎离汤治疗围绝经期综合征（心肾不交型）临床观察
%I 黑龙江中医药大学
%9 硕士
%G chi
%D 2006
%K 围绝经期综合征; 心肾不交型; 坎离汤
%X 围绝经期是指围绕绝经的一段时间，包括从接近绝经出现与绝经有关的内分泌、生物学和临床特征起至最后一次月经后一年，即绝经过渡期至最后一次月经后一年。围绝经期综合征(PMS)是指妇女在绝经前后由于性激素减少所致的一系列躯体及精神生理症状。
 本文对围绝经期综合征从现代医学和祖国医学两方面对其发病机理及治疗进展进行了系统的论述，并总结导师临床经验，针对中医辨证中的心肾不交型围绝经期综合征展开临床观察，选取90例围绝经期综合征患者随机分为观察组60例，对照组30例。其中，观察组应用滋阴补肾，宁心安神法给予“坎离汤”治疗，对照组应用更年安胶囊给予治疗。参照Kupperman评分的方法和原则，以中医心肾不交型症候为主，制定了评分标准。分别计算出单项症状治疗前后积分变化的例数，治疗后痊愈、显效、有效、无效的例数，及治疗前后症状体征积分变化的比较。在服药一疗程后，以组间和组内的比较方法，进行统计分析，对观察组和对照组做临床观察比较。结果表明：主要症状体征治疗前后有显著改善，P＜0.01，尤其在烘热汗出、失眠方面疗效优于对照组，P＜0.05；在主要症状体征治疗前后的积分比较上，坎离汤的疗效也优于对照组，且有显著性差异，P＜0.01；临床观察中，未见不良反应及毒副作用。说明坎离汤在临床应用中具有很高的实用价值。
%U https://d.wanfangdata.com.cn/thesis/ChJUaGVzaXNOZXdTMjAyNDAxMDkSB1k5MDI0MjIaCHdzaHRlNDZt
%W 北京万方数据股份有限公司

%0 Conference Paper
%A 刘红
%+ 首都医科大学
%T 针灸配合心理干预疗法治疗围绝经期抑郁症30例
%B 中国针灸学会临床分会全国第十九届针灸临床学术研讨会论文集
%? 中国针灸学会
%C 张家界
%G chi
%D 2011
%P 115-118
%K 围绝经期抑郁症; 针灸疗法; 心理干预; 临床疗效
%X 　　目的：探讨针灸配合心理干预疗法治疗围绝经期抑郁症的临床疗效。方法：选择围绝经期抑郁症患者，以针刺、艾灸配合心理干预疗法治疗40天，治疗前后选择汉密尔顿抑郁量表(MAMD)进行评价。结果：治疗30例，痊愈7例，显并进步12例，进步8例，无效3例。此疗法治疗后患者抑郁、火眠、焦虑、心悸、汗出及月经紊乱等症状改善较为明显，既减轻了患者对催眠药物、抗抑郁药物的依赖，也可避免出现应用激素治疗的副作用。结论：本疗法包括针刺、艾灸、心理干预疗法三方面内容，具有针感强、疗效好、副作用小、易于被患者接受等优势。治疗后患者抑郁、失眠、焦虑、心悸、汗出及月经紊乱等症状改善较为明显，既减轻了患者对催眠药物、抗抑郁药物的依赖，也可避免出现应用激素治疗的副作用。
%U https://d.wanfangdata.com.cn/conference/ChZDb25mZXJlbmNlTmV3UzIwMjQwMTA5Egc3NTkxMzM2Ggh3c2h0ZTQ2bQ%3D%3D
%W 北京万方数据股份有限公司

%0 Thesis
%A 刘宇霞
%Y [杨海澜]
%T 402例围绝经期综合征患者症状分析及围绝经不同时期骨密度的研究
%I 山西医科大学
%9 硕士
%G chi
%D 2011
%K 围绝经期综合征; 症状分析; 骨质疏松; 骨密度
%X 目地:了解太原市40～55岁围绝经期综合征患者症状发生率及心理健康现状,探讨围绝经期综合征妇女不同时期骨密度的变化,为临床防治围绝经期综合征生理和心理症状提供理论指导。　　方法:①采用随机抽样的方法,以问卷调查的方式对在妇科门诊就诊的40～55岁围绝经期综合征患者进行调查,采用统一的问卷调查表进行面对面访问填写。问卷内容包括:1.自编的一般情况问卷;2.Kupperman评分量表；3.抑郁自评量表(SDS量表)；4.焦虑自评量表(SAS量表)。②选取其中未绝经和自然绝经患者164例,按照绝经时间分为3组,测定绝经前期组(A组)、绝经时间<1年组(B组)、和绝经时间>1年组(C组),测定包括腰椎L2-L4、股骨颈、大转子、华氏三角区正侧位的骨密度(BMD),并进行比较研究。应用SPSS11.0进行统计分析。　　结果:①402例围绝经期妇女的自然绝经平均年龄(46.7±2.9)岁。Kupperman平均分为(30.6±5.2),并且45～50岁年龄组Kupperman评分明显高于其他年龄组(P<0.05),各项症状中发生率最高的前5位症状依次是:疲倦乏力、失眠、易激动、潮热出汗、头痛,发生率依次为76.2％、60.4％、47.8％、41.6％、38.3％。SDS指数均值为(0.47±0.04),38.1％患者有不同程度的抑郁,13.7％的妇女患有焦虑症。②BMD测定显示:与A组和B组相比,C组各个部位的BMD均显著降低(P<0.05),而A组腰椎L2-L4和股骨颈部位的BMD均明显低于B组(P<0.05),B组大转子、华氏三角区正侧位的BMD低于A组,但差异无统计学意义(P>0.05)。　　结论:①围绝经期妇女以疲倦乏力、失眠等躯体症状为主,抑郁、焦虑等精神症状严重影响妇女的身心健康,应为其提供有针对性的保健服务。②围绝经期妇女出现不同程度骨密度降低,绝经时间>1年的妇女骨质疏松患病率明显升高。
%U https://d.wanfangdata.com.cn/thesis/ChJUaGVzaXNOZXdTMjAyNDAxMDkSCFkxOTQ5MDg2Ggh3c2h0ZTQ2bQ%3D%3D
%W 北京万方数据股份有限公司

%0 Journal Article
%A 杨佐琴
%A 靳素萍
%A 秦尔奇
%A 郑倩华
%A 李瑛
%H YANG Zuoqin
%H JIN Suping
%H QIN Erqi
%H ZHENG Qianhua
%H LI Ying
%+ 四川省成都市郫都区中医医院
%+ 成都中医药大学
%T 电针结合耳穴贴压对围绝经期失眠患者睡眠及生活质量的影响
%J 上海中医药杂志
%J Shanghai Journal of Traditional Chinese Medicine
%@ 1007-1334
%G chi
%D 2020
%N 3
%V 54
%P 72-75
%K 围绝经期失眠; 电针; 耳穴贴压; 艾司唑仑; 匹兹堡睡眠质量指数; 围绝经期生存质量量表
%X 目的 观察电针结合耳穴贴压对围绝经期失眠患者睡眠及生活质量的影响.方法 将60例围绝经期失眠患者随机分为治疗组和对照组,每组30例.对照组采用口服艾司唑仑治疗,治疗组采用电针结合耳穴贴压治疗.两组疗程均为28 d,观察临床疗效,比较匹兹堡睡眠质量指数(PSQI)评分及围绝经期生存质量量表(MENQOL)评分的变化情况,同时进行安全性评价.结果 ①治疗组、对照组总有效率分别为93.3％、73.3％;两组临床疗效比较,治疗组明显优于对照组(P＜0.05).②治疗前后组内比较,治疗组PSQI中各维度评分及总分均减少(P＜0.05),对照组入睡时间、睡眠时间、睡眠效率评分及总分减少(P＜0.05);组间治疗后比较,治疗组睡眠质量、睡眠障碍、日间功能评分及总分少于对照组(P＜0.05).③治疗前后组内比较,两组MENQOL评分减少(P＜0.05);组间治疗后比较,治疗组MENQOL评分少于对照组(P＜0.05).④两组均未见明显的不良反应.结论 电针结合耳穴贴压治疗围绝经期失眠疗效满意,能有效改善患者的睡眠质量和生活质量,且安全性好,值得临床推广应用.
%U https://d.wanfangdata.com.cn/periodical/ChlQZXJpb2RpY2FsQ0hJTmV3UzIwMjMxMjI2EhBzaHp5eXp6MjAyMDAzMDIxGgh3c2h0ZTQ2bQ%3D%3D
%R 10.16305/j.1007-1334.2020.03.020
%W 北京万方数据股份有限公司
基金项目:2012BAI24B01-34:国家科技支撑计划

%0 Journal Article
%A 朱巧玲
%+ 新疆昌吉州人民医院
%T 腹针疗法联合针灸治疗围绝经期失眠的临床疗效观察
%J 中华养生保健
%J ZHONGHUA YANGSHENG BAOJIAN
%@ 1009-8011
%G chi
%D 2021
%N 16
%V 39
%P 127-128
%K 针灸; 腹针疗法; 围绝经期失眠; 临床疗效
%X 目的 探讨腹针疗法联合针灸治疗围绝经期失眠的临床疗效.方法 选择2019年1月～2020年1月新疆昌吉州人民医院收治的120例围绝经期失眠患者为研究对象,按照随机数表法分为对照组和观察组,每组60例.对照组采用针灸治疗,观察组则采用腹针疗法联合针灸方案,连续治疗1周,对两组患者入睡时间、睡眠总时间、匹兹堡睡眠质量指数(PSQI)量表评分、临床疗效和复发率等进行比较.结果 治疗后,观察组患者入睡时间、PSQI评分均低于对照组,差异具有统计学意义(P<0.05);观察组患者睡眠总时间长于对照组,差异具有统计学意义(P<0.05);观察组复发率低于对照组,差异具有统计学意义(P<0.05).结论 以腹针疗法联合针灸方案展开围绝经期失眠的治疗,能够提高患者的睡眠质量,改善患者的睡眠障碍,稳定情绪,防止并发症的出现,能获得良好的治疗预后,值得临床应用.
%U https://d.wanfangdata.com.cn/periodical/ChlQZXJpb2RpY2FsQ0hJTmV3UzIwMjMxMjI2Eg96aHlzYmoyMDIxMTYwNjYaCHdzaHRlNDZt
%R
%W 北京万方数据股份有限公司
基金项目:

%0 Journal Article
%A 孙杰
%A 陆瑾
%A 李静
%A 魏心昶
%A 张小玉
%A 丁婀慧
%A 蒋秋雯
%H SUN Jie
%H LU Jin
%H LI Jing
%H WEI Xin-chang
%H ZHANG Xiao-yu
%H DING E-hui
%H JIANG Qiu-wen
%+ 南京中医药大学
%+ 南京中医药大学附属南京市中医院
%T 近十年中医治疗围绝经期失眠综述
%J 河南中医
%J Henan Traditional Chinese Medicine
%@ 1003-5028
%G chi
%D 2021
%N 7
%V 41
%P 1130-1134
%K 围绝经期失眠; 中医疗法; 针刺疗法; 病因病机
%X 中医治疗围绝经期失眠的疗法主要有中药内服治疗、普通针刺疗法、特殊针刺疗法、综合疗法等.目前,存在的问题有:①部分临床研究缺乏大样本量、严谨科学的对照实验设计和循证医学依据.②临床研究中缺少描述不良反应、注意事项及处理方法等内容.③较少临床研究的针灸方案按照STRICT报告条目进行针刺细节的描述,针刺疗法的可操作性、透明性、可重复性不显著.④基础研究方面,中医治疗该病的临床作用机制和实验研究较少.今后,应扩大样本量,增加循证医学证据,按照STRCIT报告条目进行针刺细节的描述,开展对该病作用机制的相关研究等.
%U https://d.wanfangdata.com.cn/periodical/ChlQZXJpb2RpY2FsQ0hJTmV3UzIwMjMxMjI2Eg1obnp5MjAyMTA3MDM2Ggh3c2h0ZTQ2bQ%3D%3D
%R 10.16367/j.issn.1003-5028.2021.07.0256
%W 北京万方数据股份有限公司
基金项目:201803017:中医或中西医结合临床治疗关键技术的应用研究项目; QNRC2016130:江苏省科教强卫青年医学重点人才项目; LJ-2017-NJ:陆瑾南京市名中医临床经验继承工作室项目

%0 Journal Article
%A 张艳
%A 赵昌谋
%A 程爱
%A 何万军
%+ 新疆阿克苏地区第一人民医院 康复医学科，新疆 阿克苏 843000
%+ 新疆阿克苏地区第一人民医院 康复医学科，新疆 阿克苏 843000
%+ 新疆阿克苏地区第一人民医院 康复医学科，新疆 阿克苏 843000
%+ 新疆阿克苏地区第一人民医院 康复医学科，新疆 阿克苏 843000
%T 腹针配合柴胡加龙骨牡蛎汤治疗肝郁型围绝经期失眠症的疗效观察
%J 世界最新医学信息文摘
%J World Latest Medicine Information
%@
%G chi
%D 2021
%N 99
%V 21
%P 670-671
%K 失眠症; 围绝经期; 肝郁; 腹针; 柴胡加龙骨牡蛎汤
%X 目的 探讨腹针配合柴胡加龙骨牡蛎汤治疗肝郁型围绝经期失眠症的临床疗效。方法 选取50例符合肝郁型围绝经期失眠症的患者，随机分成治疗组和对照组，各25例，对照组给予阿普唑仑片口服，治疗组采用腹针+柴胡加龙骨牡蛎汤加减治疗，采用匹兹堡睡眠质量指数量表（PSQI）评价睡眠改善情况。结果 治疗后，两组患者PSQI七个维度评分及总分均出现下降，治疗组与对照组在睡眠效率、睡眠障碍、催眠药物、白天功能及总分方面比较有统计学意义（P<0.05），在睡眠质量、入睡时间及睡眠时间方面没有统计学意义（P>0.05）；治疗组总有效率为92.00%，对照组的80.00%，无统计学意义（P>0.05）；治疗过程中均未发生不良事件。结论 腹针配合柴胡加龙骨牡蛎汤治疗肝郁型围绝经期失眠症疗效确切。
%U https://d.wanfangdata.com.cn/periodical/ChlQZXJpb2RpY2FsQ0hJTmV3UzIwMjMxMjI2EhpRS0JKQkQyMDIxMjAyMjA0MjIwMDAwNjQzMxoId3NodGU0Nm0%3D
%R 10.3969/j.issn.1671-3141.2021.99.331
%W 北京万方数据股份有限公司
基金项目:

%0 Thesis
%A 郑嘉怡
%Y [赖新生]
%T 赖氏通元法治疗绝经前后诸证的临床研究
%I 广州中医药大学
%9 硕士
%G chi
%D 2017
%K 通元法; 围绝经期综合征; 临床治疗; 疗效评价
%X 目的:　　本课题通过临床研究，观察运用通元法对绝经前后诸证患者的治疗效果，探讨通元法治疗绝经前后诸证的理论基础，为绝经前后诸证的临床治疗提供有效的治疗方案。　　方法:　　选取于2016年1月-2017年1月在广州中医药大学第一附属医院就诊的绝经前后诸证患者，按诊断标准纳入治疗64例，按随机分组原则，每组各32例。治疗组予通元法治疗;对照组予普通针刺治疗。观察两组治疗前及治疗满2个疗程后的症状变化情况，通过性激素三项(FSH，LH，E2)评估，根据Kupperman评分法及生存质量评分表(QOL-BREF)进行综合评分，并观察两组患者的改善情况。　　结果:　　两组患者治疗前后比较E2、FSH和LH数值均未见明显差异（P＞0.05）。两组患者治疗后比较kupperman评分比较中可以看出失眠、情绪波动两组症状治疗前后有显著性差异(P＜0.05)，其他症状两组改善程度相同。两组间患者治疗后比较生存质量评分，其中主观感受2评分差异有统计学意义(P＜0.05)，其他症状两组改善程度相同。两组患者治疗前后生存质量简表总评分比较差异有统计学意义(P＜0.05);其中治疗组在治疗前后患者主观感受1、主观感受2、PHYS、PSYCH、SOCIL、ENVIR、102和103评分比较差异有统计学意义（P＜0.05）;对照组在治疗前后主观感受1、主观感受2、PHYS、PSYCH、SOCIL、ENVIR和103评分比较差异有统计学意义(P＜0.05)。两组患者疗效指数(KI)比较差异无统计学意义(P＞0.05)。　　结论:　　1.常规针灸及通元法针刺组对于绝经前后诸证患者的性激素水平(E2、FSH和LH)未见明显影响。　　2.患者的一般情况如年龄、身高、病程、病情等对疗效无明显影响。　　3.治疗组予通元法治疗绝经前后诸证在症状改善上与对照组普通针刺未见明显差异。　　4.治疗组对绝经前后诸证患者失眠及情绪波动症状的消除和改善明显优于对照组，而对其余症状的消除与改善，两组组间比较无显著性差异。　　5.通元法治疗绝经前后诸证没有任何不良反应。
%U https://d.wanfangdata.com.cn/thesis/ChJUaGVzaXNOZXdTMjAyNDAxMDkSCFkzMjMyNTgzGgh3c2h0ZTQ2bQ%3D%3D
%W 北京万方数据股份有限公司

%0 Journal Article
%A 刘宇霞
%A 杨海澜
%A 武彩霞
%H LIU Yuxia
%H YANG Hailan
%H WU Caixia
%+ 山西医科大学
%+ 山西省人民医院
%T 402例围绝经期综合征患病状况分析
%J 山西职工医学院学报
%J Journal of Shanxi Medical College for Continuing Education
%@ 1671-0126
%G chi
%D 2011
%N 3
%V 21
%P 7-10
%K 围绝经期综合征; 心理; 生理; 症状
%X 目的:了解太原市40～55岁围绝经期综合征患者症状发生率及心理健康现状.方法:采用随机抽样的方法,对在妇科门诊就诊的40～55岁围绝经期综合征患者进行调查,采用统一的问卷调查表进行面对面访问填写.结果:402例围绝经期妇女的自然绝经平均年龄为(46.7±2.9)岁.Kupperman平均分为(30.6±5.2)分,并且46～50岁年龄组Kupperman评分明显高于其他年龄组(P＜0.05),各项症状中发生率最高的前5位症状依次是:疲倦乏力、失眠、易激动、潮热出汗、头痛,38.1％的患者有不同程度的抑郁症状,13.7％的妇女患有焦虑症.结论:围绝经期妇女以疲倦乏力、失眠等躯体症状为主,抑郁、焦虑等精神症状严重影响妇女的身心健康,应为其提供有针对性的保健服务.
%U https://d.wanfangdata.com.cn/periodical/ChlQZXJpb2RpY2FsQ0hJTmV3UzIwMjMxMjI2EhJzeHpneXh5eGIyMDExMDMwMDMaCHdzaHRlNDZt
%R 10.3969/j.issn.1671-0126.2011.03.003
%W 北京万方数据股份有限公司
基金项目:

%0 Thesis
%A 张化龙
%Y [许能贵]
%T 针刺加推拿对去卵巢模型大鼠干预作用的研究
%I 广州中医药大学
%9 博士
%G chi
%D 2009
%K 更年期综合症; 针刺治疗; 腹部推拿; 动物模型
%X 背景：　　随着社会的发展，科技的进步，人类的健康维护越见完善，老年人口的比例显着增加。根据上海市统计年鉴的调查报告，2002年上海市女性的平均期望寿命已经达到81.63岁，这显示女性一生中将有1/3以上的时间在绝经期后度过，显然地，对更年期的中年妇女健康的关注，正迅速成为公共卫生优先考虑的项目。　　更年期综合症是女性随着自然老化的趋势，生殖器官逐渐萎缩的生理过程，雌激素分泌逐渐衰竭而产生的如：潮热、心悸、盗汗、头晕、失眠、易怒、抑郁、记忆力减退等许多不适的症状。女性的更年期涵盖生殖器官开始衰竭至完全绝经的期间，通常始于40岁左右，期间月经紊乱甚至会停经，一般约在50岁左右完全绝经。更年期症状严重的时候，甚至于会造成骨质疏松、功能失调性子宫出血、心血管疾病、乳腺疾病和生殖泌尿道疾病等不良后果。　　更年期综合症有不同的型态、病情和发作的时间，一般都以患者体内的雌激素和孕激素的水平来评估治疗方法。上世纪80年代和90年代时，医学界曾提出雌激素补充疗法，来保障妇女免于罹患心脏病或其他严重不适症状的困扰。美国妇女健康协会曾对一批年龄自50岁至79岁(平均年龄63.2岁)的更年期妇女举行一项大规模的临床试验，目的是要评估雌激素或孕激素疗法，是否可以防止心脏病或老人痴呆症等的慢性病。结果发现雌激素与黄体素疗法可能会增加乳腺癌的机率，并且会增加妇女产生血栓症，中风和心脏病的发病机会，所以这个评估试验提早叫停。这些发现让人注意到用雌激素治疗更年期症状的安全问题，许多妇女立即停止了雌激素替代疗法，并寻求其他更好的治疗方式，因此，中医的针刺和推拿等治疗方法，也成为寻求的替代医疗方案之一。　　更年期综合症除了像激素替代疗法之类的药物治疗外，还有许多其他的补救措施如；适当的补充钙，磷，维生素D等生化物质，对预防骨质疏松症与心血管心脏病是非常重要的。经常运动也有益于心脏和骨骼，帮助调节体重，有助利于建立良好的体质和改善情绪。饮食也是一个可以帮助控制更年期症状的重要工具，减少食用含大量咖啡因的食品和含磷的碳酸饮料能防止骨质丢失。　　中医对更年期综合症的认识久远，中医对更年期的记载始于《黄帝内经》，但对于更年期种种不适症状的叙述，则是散见于中国古籍中所谓的：“天癸竭”、“崩漏”、“脏躁”、“郁证”、“潮热”、“月经不调”、“心悸”、“不寐”等证候。其病因病机首系于“先天虚损致病”，肾为先天之本，女性至七七以后“天癸竭，任脉虚，太冲脉衰少”，这是肾阴不足的征象。肾阴不足削弱肾脏产生骨髓功能，减弱造骨和补益大脑能力，产生头晕，耳鸣，健忘，腰膝酸软和关节疼痛。阴虚产生内热，引致五更潮热，颧红，盗汗，口干，尿黄和便秘。内热瘀积造成梦遗及失眠等不适症状。　　更年期综合症的次要发病因素为“后天失养致病”，脾胃为后天之本，脾虚意味着运化失常，气血来源不足，表現出臉色苍白，疲倦和少氣懶言。脾气虛表示脾不統血，血行無常，从而引起紫癜，便血，经血过多和子宫出血等症狀。刘完素在《素问病机气宜保命·妇人胎产论》中提出了著名的三期调经方论，说明青春期的妇女当注重补肾，育龄期的妇女当注重调肝，更年期的妇女当注重健脾。这些理论成为后世采用健脾法治疗更年期综合征的主要基础。中医并通过辩证论治，对更年期综合症的治疗采用包括中药、针灸、推拿及其他疗法如：拔罐、耳针等，均取得良好的医疗效果。　　临床和实验研究证明，针刺治疗更年期综合症能达到调节内分泌、改善神经的微循环、消除组织的炎症反应、影响神经通路及递质、调节免疫系统等多方面的效果。　　按摩推拿是中医的一种治疗方法，它以不同的手法刺激人体经络，改善血液循环，促进新陈代谢，达到祛病强身、延年益寿的目的。按摩能够调节内分泌系统，改善自主神经功能，并消除全身或局部不适的症状。　　目的：　　从现代医学的角度，腹部有丰富的神经细胞，别称“第二大脑”，腹部的自律神经支配内脏系统的运作，五脏六腑功能都透过腹部神经回馈脑部中枢系统，调配气血运行。妇女更年期时的许多不适症状如：胸闷、心悸、心跳加速、手抖、头痛、盗汗、腹泻或便秘、肠胃不适、频尿等，或许与腹部内分泌失调有关，但这些现象如透过腹部推拿以舒缓自律神经方式，来强化中枢神经的调节性，还是可以起到医疗的作用。　　针刺对更年期诸症有良好的医疗效果，惟众多报告，独少见针刺与推拿并用之医疗效果研究。鉴于推拿医疗有简单方便之功效，而针刺又能起到调理经络、运行气血的医疗效果，兼以对现代医学腹部神经效应的认识，拟以针刺加腹部推拿之方法，对阴虚型绝经大鼠施以治疗，观察其成效，作为日后反映到实际妇女更年期综合症医疗之参考。研究针刺加推拿治疗对去卵巢大鼠的干预作用，评价其对治疗更年期综合症的效果，并探讨其作用机理。　　方法：　　建立动物实验模型，作为更年期综合症的治疗观察指标。任选50只 SPF级大鼠，区分为5组。第一组为正常组，养入后不作任何处理，正常生活及进食及饮水。其余4组为摘除卵巢的模型组，分别命名为对照组：正常生活及进食及饮水，供作治疗成效比较参考。西药组：灌服七日人工合成雌激素己烯雌酚。推拿组：每日作二次推拿治疗，推拿部位为腹部及下肢相关穴位。针刺加推拿组：除前述推拿治疗外，每日加作一次针刺治疗。　　观察大鼠实验前后症状改变的情况，观察指标包括大鼠的形体及生化水平如体重、饮水量、食量、雌激素水平、黄体素水平、促卵泡激素水平及促性腺释放激素水平。　　结果：　　观察大鼠外显型态的体重、食量及饮水量，及内蕴生化型态的 E、LH、GnRH等水平的整体指标显示：针刺与推拿对于去卵巢大鼠均有显著的治疗效果。　　结论：　　针刺与腹部推拿结合的治疗方式对更年期综合征的临床疗效具有正面意义，显示相关的理论基础对临床治疗女性更年期综合症具重要的指导意义，不仅开创未来透过腹部经络理论的了解深化治疗更年期综合症的坚实基础；而且更由于治疗方法简单，操作方便，及成本低廉的优点，减低基层民众的医疗支出，对改善广大妇女同胞的生活质量有极大的帮助，将会产生很大的社会经济效益。　　现代免疫学及内分泌学知识的建立，使医学界对包括更年期综合症在内的慢性病本质掌握得更清楚，并了解如何以中医传统的“治未病”及“扶正祛邪”等观念，去做先行的防护与调养，妇女更年期所发生的现象，其实也是人体自我治疗、调适的一个过程，当身体老化造成卵巢功能衰竭时，雌激素水平的变异，也挑战到人体下丘脑--垂体调控系统的应变能力，内分泌系统必须为应付这些功能变化而作一些动荡的平衡。依现代医疗的观念，更年期综合症不属于脏器或组织器质性受损的重大疾病，很少需要超强药物或手术治疗，只要增强人体自我治疗、修复的能力，消弭系统动荡所产生的冲击，就可以去除更年期综合症所滋生的困扰，因此中医针灸透过刺激免疫系统、影响血液流通、调整心律和心搏量、分泌胃酸、增生红白血球。刺激激素释放，舒缓精神压力等方式，对更年期的防治是一项适宜的选择。　　根据经络学，腹部容纳三焦、脾胃、肝胆等重要经脉，于腹部方面的理解尚有许多不足之处，如《难经·二十八难》说：“冲脉者，起于气冲，并足阳明之经，夹脐上行，至胸中而散也。”关于其中的“并足阳明之经”《难经通解》认为应是“少阴之经”。《难经本义》：“当从《内经》。”而《难经经释》则认为：“虽阳明与少阴经文互异，然两经不甚相远，皆冲脉所过，义无害也。”而人体腹部与背部的经脉条数不相等，也是启人疑窦之处。此外，中医古籍称任脉可连通肾经、胃经，督脉可连通肾经与膀胱经，但并无指明其路径走向的相关文献报告。脾经的“属脾络胃”；肝经的“夹胃属肝络胆”；肾经的“属肾络膀胱”；甚或小肠经的“抵胃属小肠”都形容得过于笼统，无法指明其贯属方式。本项研究致力于腹部生理的探讨，面对如大脑一般的“腹脑”结构，虽因腹部神经分布过于复杂，又有自律神经交织其间，致使经络认知的因素错综复杂，若能藉助本研究的开端，在近代解剖生理学、神经电学、内分泌学的协助下，填补古代经络学说之间的空白，当为深富意义之举。
%U https://d.wanfangdata.com.cn/thesis/ChJUaGVzaXNOZXdTMjAyNDAxMDkSCUQwMTMyMTk5MxoId3NodGU0Nm0%3D
%W 北京万方数据股份有限公司

%0 Journal Article
%A 李泓
%A 袁斓
%A 周仕轶
%A 艾双春
%H LI Hong
%H YUAN Lan
%H ZHOU Shi-yi
%H AI Shuang-chun
%+ 四川省绵阳市中医院
%+ 成都中医药大学
%T 不同针刺方法治疗围绝经期肝郁化火失眠症的疗效观察
%J 成都中医药大学学报
%J Journal of Chengdu University of Traditional Chinese Medicine
%@ 1004-0668
%G chi
%D 2016
%N 3
%V 39
%P 34-37
%K 针刺疗法; 围绝经期综合征; 失眠症; 肝郁化火
%X 目的:观察并比较普通针刺法、电针疗法和温针法治疗围绝经期肝郁化火失眠症的临床疗效差异.方法:将90例围绝经期失眠症患者随机分为普通针刺组(例)、电针组(30例)和温针组(30例)3组,各组均每日治疗1次,1 w为1个疗程,治疗4个疗程后观察并比较疗效.结果:治疗后普通针刺组、电针组和温针组总有效率分别为76.67％、96.67％、93.33％,在失眠、心烦易怒、胸闷胁痛、面红目赤和口苦等五个方面的症状积分与治疗前比较均有显著性降低(均有P ＜0.01),kupperman评分均有显著性降低(均有P＜0.01),在睡眠质量、入睡时间、睡眠时间、睡眠效率、睡眠障碍、催眠药物和日间功能等七个方面的评分均有显著性降低(均有P＜0.01);与普通针刺组比较,电针组在总有效率,失眠、心烦易怒和胸闷胁痛三个方面的症状积分,改良kupperman评分,以及睡眠质量、睡眠效率和催眠药物等三个方面的评分均具有显著性差异(均有P＜0.01),温针组在有总有效率,失眠、心烦易怒和口苦三个方面的症状积分,改良kupperman评分,以及睡眠质量、入睡时间、睡眠时间、睡眠效率和催眠药物等五个方面的评分均有显著性降低(均有P＜0.01);与电针组比较,温针组在心烦易怒和口苦两个方面的症状积分,改良kupperman评分,以及入睡时间和睡眠时间两个方面的评分有显著性降低(均有P＜0.01),在胸闷胁痛方面的积分有显著性增加(P＜0.01).结论:与普通针刺法相比,电针和温针均能更好的治疗围绝经期肝郁化火失眠症,并且在改善肝郁化火症状积分、改善围绝经期症状和改善睡眠状况方面均有更好的效果,温针在改善睡眠状况方面效果尤佳.
%U https://d.wanfangdata.com.cn/periodical/ChlQZXJpb2RpY2FsQ0hJTmV3UzIwMjMxMjI2EhJjZHp5eWR4eGIyMDE2MDMwMTAaCHdzaHRlNDZt
%R 10.13593/j.cnki.51-1501/r.2016.03.034
%W 北京万方数据股份有限公司
基金项目:2008-60:四川省中医药局科研项目

%0 Thesis
%A 于珺
%Y [庄礼兴]
%T 基于数据挖掘技术研究庄礼兴教授调神针法临床应用规律
%I 广州中医药大学
%9 博士
%G chi
%D 2020
%K 调神针法; 神志病; 心身疾病; 临床应用
%X 目的：　　现代，心理健康问题造成的疾病负担在世界疾病负担中占据了很大一部分，社会高速发展的进程中，新的精神心理问题也不断产生。心理不健康状态人群包含相当数量的心身疾病或身心疾病患者，涉及人群广泛，但现有治疗方法相对局限于药物治疗范畴，治疗方法的有限性呼吁人们加强相关研究。除药物治疗外，针灸调神成为国内治疗心身疾病以及身心疾病的一项重要手段，近年来，针灸调神也逐渐成为中医学界临床、理论研究的一大热点。庄礼兴教授在靳三针疗法治神思想的基础上提出的调神针法，经过多年临床实践对神志病、心身疾病及身心疾病有良好的疗效。本文旨在借助数据挖掘方法，通过对庄礼兴教授门诊病历的分析，探索调神针法的病种、临床用穴等方面的规律，以期为临床工作者使用调神针法提供参考。　　方法：　　通过拍照、笔记的方式收集庄礼兴教授门诊接受针灸治疗患者的病历，根据纳入、排除标准对所有病历进行初步筛选。将符合纳入标准的门诊病历信息录入计算机，构建原始资料数据库，原始数据库内容包括：患者一般信息、诊断、症状、体征、辅助检查、针灸处方等信息。对数据进行规范化处理，并将所有病历按照未使用调神针法、调神为主、调神为辅分类并标记调神针法使用情况。根据下一步数据挖掘所需的数据类型将规范化处理之后的原始数据库划分为附有调神针法使用情况的一般信息数据库、诊断数据库、症状一体征一辅助检查数据库、针灸处方数据库。　　对纳入本研究的病历的数据挖掘步骤如下：(1)使用SPSS Staristits对患者一般信息、是否使用调神针法、调神主辅情况、中西医诊断、症状、体征、辅助检查、既往史、针灸处方等进行频数分析，以了解纳入病历的整体情况，并初步观察调神针法临床使用的整体情况。(2)使用SPSS Statistics对针刺取穴进行聚类分析，观察取穴的大致分组情况，并进一步观察调神为主、调神为辅病历针刺取穴的分组情况。(3)使用SPSS Modeler制作针刺取穴的网状图以观察取穴之间的相关情况，并对中西医诊断、针灸处方、症状、体征、辅助检查等与调神针法使用情况及针刺取穴进行关联规则分析，进一步观察这些要素之间的具体相关程度。中西医诊断与调神针法使用情况的频数分析、关联规则分析结果有助于观察诊断对调神针法使用情况的影响;针刺取穴的频数分析、网状图及关联规则分析结果，有助于观察针刺取穴在调神为主、为辅病历中的使用规律。(4)使用SPSS Statistics对症状、体征、辅助检查与是否使用调神针法、调神为主或调神为辅进行决策树分析，以观察影响调神针法使用情况的具有较明显分辨力的因素。(5)在对症状的频数分析基础上，使用SPSSStatistics对频数高的前28个症状进行因子分析，观察具有代表性的症状公因子，总结每个症状公因子可能涉及的脏腑、经络，并据此探讨症状公因子提示的病机。　　结果：　　从频数分析可知，符合纳入标准的病历共527例，使用调神针法的病历共221例，占病历总体的41.9％。调神为主或调神为辅病历在性别上的分布没有明显区别，但在不同年龄段中性别上的分布存在差异;调神病历数量在各月和各节气中也有涨落变化，但影响因素尚不明确。诊断方面，病历总体共涉及117个西医诊断，调神病历涉及其中69个，全部病历均为调神病历的西医诊断有失眠、运动障碍、癫痫、小儿抽动障碍等共48个，调神和非调神病历兼有的西医诊断有颈椎病、腰痛、颈痛、特发性面神经麻痹等共21个;病历总体共涉及中医诊断45个，调神病历涉及的中医诊断共37个;所有病历都为调神病历的中医诊断有不寐、颤证、郁证、痫证等共20个，调神和非调神病历兼有的西医诊断有腰痹、项痹、痹症、面瘫病等共17个。现病史方面，主诉持续时间为12个月时调神针法的病历数量更多;症状、体征方面，失眠、头晕、头痛等共34个症状或体征在调神病历中的频数较高，失眠、纳差、入睡困难在调神为主的病历中出现频数较高;舌象和脉象在是否使用调神针法和调神为主或为辅病历中没有表现明显的倾向。针灸处方方面，调神病历中以毫针针刺为主要治疗方法，还包括穴位埋线、耳穴、皮肤针等治疗方法;全部取穴中，四神针、印堂、神庭等调神为主的取穴和头部督脉排针表现出较高频次，是调神主要使用的取穴;其他毫针针刺取穴中督脉腧穴使用频数最高。配合使用耳穴疗法的病历约占调神病历整体的43.4％，使用频数较高的耳穴为肝、交感、心、缘中、肾、神门、皮质下。可见并非所有就诊患者都有使用调神针法的必要性，且调神为主与调神为辅病历在一般信息、诊断、现病史等方面各有特点，调神针法以毫针针刺为主要治疗方法，酌情配合其他方法。　　调神病历的97个取穴可聚类为3个大类：C1包含取穴较复杂，可大致分为治疗面瘫病等面部疾病的取穴、百会和后顶以及其他77个取穴;C2包含百劳、颈阿是、头部督脉排针、晕听区、风池，是治疗以颈肩部经气不利为主要病机的疾病常用的取穴;C3包含申脉、照海、神庭、印堂、三阴交、四关、四神针，是调神为主病历的主要取穴。可见，调神为主的取穴与头部督脉排针在系统聚类分析中分属于不同类。　　从关联规则分析可知西医诊断为癫痫、运动障碍、失眠的病历和中医诊断为痫证、郁证、颤证、不寐的病历必然使用调神针法：西医诊断为围绝经期综合征、疲劳综合征、抑郁症、帕金森病、儿童抽动障碍、癫痫、运动障碍和中医诊断为瘼疯、痫证、郁证的病历必然使用调神为主的取穴;症状与取穴方面，调神为主的取穴与痴呆、耳聋、耳鸣、腹痛、关节痛等12个症状存在一定相关性，与痴呆、关节痛、面痛、心悸的相关程度较高;头部督脉排针与痴呆、颈痛、失眠、头痛、心悸、足痛症状存在一定相关性。调神针法取穴之间的网状图表明调神为主的取穴之间联系紧密度高，而头部督脉排针与调神为主取穴的联系程度低，这与系统聚类结果一致，取穴之间的关联规则分析也表明，调神为主的取穴与头部督脉排针同时使用的可能性小，两组取穴的配穴情况区别明显。结合调神病历取穴的频数分析和多阶关联规则分析可知，调神为主的取穴中四神针、印堂、神庭是最核心的取穴，三阴交、四关、申脉、照海是较常用的配穴，神门、内关、百会、素露、水沟均是较少使用的配穴，头部督脉排针在调神为辅的病历中发挥调神的作用。　　从对症状、体征、辅助检查、既往史的决策树分析可知，影响是否使用调神针法的节点有：头晕、入睡困难、头痛、纳差、上肢震颤、颈痛、耳鸣，共形成9条决策树路线;影响使用调神为主或为辅取穴的节点有：查体、辅检阳性、入睡困难、喟目频繁、头痛，共形成5条决策树路线;区别使用调神为辅或不使用调神针法的主要节点有：头晕、神疲、耳鸣、头痛、言语不利、面痛、大便溏、有相关既往史，共形成9条决策树路线。多数决策树路线具有参考价值，但决策树总体拟合度还有提升空间。　　从对症状的因子分析可见，28个症状可提取为15个公因子，公因子提示调神病历中具有共性的病机在脏腑方面与心(脑)、肝、胆、脾、肾有关，在经络方面主要与督脉、太阳经、少阳经有关。　　结论：　　调神针法可划分为调神为主的治疗思路和调神为辅的治疗思路。调神为主的治疗思路主要适用于神志病及心身疾病的治疗，调神为辅的治疗思路适用于身心疾病的治疗。调神为主与调神为辅的治疗思路用穴有区别：调神为主治疗思路用穴以四神针、神庭、印堂为核心取穴，以三阴交、四关、申脉、照海、内关、神门、百会、素醪、水沟为加减取穴;调神为辅治疗思路的用穴中，头部督脉排针是主要起到调神作用的取穴，配合治疗躯体原发病的其他取穴使用。
%U https://d.wanfangdata.com.cn/thesis/ChJUaGVzaXNOZXdTMjAyNDAxMDkSCFkzNzU4NTAzGgh3c2h0ZTQ2bQ%3D%3D
%W 北京万方数据股份有限公司

%0 Thesis
%A 王越
%Y [张庆英]
%T 围绝经期首诊高血压患者血压变异性的特征及其影响因素
%I 汕头大学
%9 硕士
%G chi
%D 2019
%K 围绝经期; 高血压; 血压变异性; 睡眠质量
%X 背景与目的　　围绝经期是指女性从内分泌、生物和临床特征因卵巢衰老而开始发生变化到绝经后一年的时间段。一般认为女性45-55岁处于围绝经期阶段。该时期是妇女从生育期向老年期过渡的生理转换时期，是女性一生中的重要时期。围绝经期大多数女性的血压是正常的，但有一部分人在这个时期血压首次出现了升高。围绝经期妇女承受着生理、事业、家庭等各个方面的压力，如果出现高血压，将会严重影响其正常工作和生活质量。流行病学研究显示，高血压的发病率与年龄呈正相关，一般情况下，60岁以前，女性高血压的患病率低于男性，然而60岁以后，这个趋势发生了改变，女性高血压患病率超过了男性，这个逆转现象与围绝经期密切相关。围绝经期血压升高可能与围绝经期妇女机体自主神经调节功能紊乱、激素水平变化有关，围绝经期情绪波动，血管的舒缩症状等更年期综合征进一步加重血压的波动。该时期血压波动即血压变异性增高也成为围绝经期高血压的一个特点。既往研究显示，血压变异性增高会加重机体靶器官损害，进而增加心血管疾病及不良事件的风险。然而目前针对围绝经期妇女高血压以及血压变异性的研究报道较少。本研究拟采用病例-对照的研究方法，以围绝经期首诊高血压女性为病例，围绝经期非高血压女性为对照，通过问卷调查获取研究对象的吸烟、饮酒、饮茶的等生活习惯、睡眠情况及潮热盗汗、肌肉关节疼痛等围绝经期综合征状况，同时通过监测24小时（h）动态血压，体格检查、生化检查及激素水平检测等，探讨围绝经期妇女24-h血压变异性的特征及其影响因素，为围绝经期妇女高血压的预防和控制策略提供依据。　　研究对象和方法　　通过医院门诊或者健康体检的形式入选围绝经期妇女作为研究对象。研究对象的纳入标准为：年龄≥40岁，与以前月经周期长度相比，连续10个月经周期内发生≥2次月经周期长度的改变（≥7天），或者年龄在45-55岁的未绝经妇女。采用年龄1:1匹配的病例-对照研究方法，以动态血压监测的高血压诊断标准首次诊断为高血压的围绝经期女性作为病例，血压正常的围绝经期女性作为对照。排除已经诊断为高血压的患者、继发性高血压以及白大衣性高血压、卵巢早衰、使用激素替代疗法或者服用避孕药物、降压药物等的妇女。采用自行设计的调查问卷，收集研究对象的人口学信息、疾病史和家族史、吸烟、饮酒、饮茶等生活习惯。采用改良Kupperman评分量表,了解妇女的围绝经期症状。采用匹兹堡睡眠质量指数量表,了解妇女的睡眠情况。动态血压监测的高血压诊断标准根据2014年欧洲高血压学会动态血压监测指南和动态血压监测临床应用中国专家共识，即24-h动态血压均值≥130/80mmHg为高血压，白天动态血压均值≥135/85mmHg为白昼高血压，夜间动态血压均值≥120/70mmHg为夜间高血压。血压变异性采用标准差(Standarddeviation，SD)、极差(range)、实际变异均值(Averagerealvariability，ARV)等指标衡量。体格检查指标包括身高、体重、腰围、臀围、颈围。生化检查指标包括血糖、血脂、血尿酸、肝功能、肾功能等。激素水平检测指标包括雌激素、睾酮、促卵泡刺激素、黄体生成素。　　采用Epidata3.0建立数据库，采用SPSS24.0及Stata14软件进行统计分析。连续性变量采用均数±标准差（x±s）或者中位数(P25,P75)表示，分类变量采用率或构成比表示。均数的组间比较采用t检验、方差分析、Mann-WhitneyU检验等统计分析方法；率或者构成比的比较采用χ2或Fisher检验；双变量相关采用Spearman相关分析。采用多元线性回归筛选血压变异性的相关因素。所有统计分析均采用双侧检验，以α=0.05为检验水平，P<0.05认为差异有统计学意义。　　结果　　1、本研究最终入选合格的围绝经期首诊高血压患者72例及72例对照，平均年龄47.42±3.63岁，病例组和对照组在年龄上差异无统计学意义（P=0.30）。　　2、病例组的收缩压与舒张压的24小时的平均值分别为132.54±13.95mmHg与82.82±8.94mmHg；白昼的平均值分别为134.27±14.20mmHg与84.25±9.28mmHg；夜间的平均值分别为127.60±15.83mmHg与78.65±9.98mmHg。对照组的收缩压与舒张压的24小时的平均值分别为105.66±8.55mmHg与63.07±6.38mmHg；白昼的平均值分别为107.91±9.36mmHg与64.86±6.88mmHg；夜间的平均值分别为99.71±8.46mmHg与58.23±6.65mmHg。病例组的24小时、白昼及夜间的平均收缩压和舒张压均分别高于对照组(均P<0.05)。　　3、收缩压的24小时血压变异性指标SD、range、ARV值病例组分别为13.80±3.69mmHg、59.46±15.85mmHg、11.73±3.35mmHg，对照组分别为10.91±2.95mmHg、48.19±15.57mmHg、8.99±2.04mmHg，两组差异均分别具有统计学意义（均P<0.05）。舒张压的24小时血压变异性指标SD、range、ARV值病例组分别为10.26±2.57mmHg、45.08±14.45mmHg、8.72±2.40mmHg，对照组分别为9.26±2.81mmHg、41.25±16.44mmHg、7.69±2.17mmHg，两组差异均分别具有统计学意义（均P<0.05）。　　4、收缩压和舒张压夜间下降百分比病例组分别为4.84%、6.43%，而对照组分别为7.36%、9.93%，病例组和对照组血压夜间下降百分比差异均分别具有统计学意义（均P<0.05）。　　5、潮热盗汗（rs=0.20，P<0.05）、抑郁（rs=0.23，P<0.05）、焦躁（rs=0.19～0.21，P<0.05）、疲乏（rs=0.18，P<0.05）等围绝经期症状与血压变异性呈正相关。匹兹堡睡眠质量指数（rs=-0.31～-0.19，P<0.05）与血压变异性呈负相关。　　6、多因素分析结果显示，24小时平均收缩压水平（β=0.13,0.49,0.10，均P<0.05）、24小时平均舒张压水平（β=0.07,0.31,0.05，均P<0.05）、年龄（β=0.25，P<0.05）、更年期症状评分（β=0.10,0.55，均P<0.05）、C-反应蛋白水平（β=0.35,0.52,0.41,1.79，均P<0.05）、胆固醇水平（β=1.27，P<0.05）与血压变异性增高有关；睡眠质量（β=-0.10，P<0.05）、血清二氧化碳水平（β=-0.22，P<0.05）与血压变异性减少有关。　　结论　　1、围绝经期首诊高血压患者的收缩压和舒张压的24小时血压均值、白昼血压均值、夜间血压均值及血压变异性均分别高于对照组。　　2、围绝经期首诊高血压患者夜间血压的下降幅度比对照组夜间血压下降幅度小。　　3、围绝经期妇女的血压和血脂水平、围绝经期症状、睡眠质量、机体炎症指标均与血压变异性有关，控制血压、血脂水平及机体炎症水平的增高，改善围绝经期症状有利于降低血压变异性。
%U https://d.wanfangdata.com.cn/thesis/ChJUaGVzaXNOZXdTMjAyNDAxMDkSCUQwMTg0MTI4ORoId3NodGU0Nm0%3D
%W 北京万方数据股份有限公司

%0 Thesis
%A 黄钦海
%Y [雷毅雄]
%T 广佛接壤地区社区女性甲状腺结节的临床特征及相关危险因素研究
%I 广州医科大学
%9 博士
%G chi
%D 2020
%K 甲状腺结节; 临床特征; 女性; 检出率
%X 1背景　　甲状腺结节[1-5](Thyroid nodule, TN)并非是一种独立疾病，而是甲状腺的一种局部组织病理表现形式，是由甲状腺组织内细胞异常增生所致的局限性肿块。TN具有多种表现形式，按肿块的质地分为实性、囊性或囊实性结节;按结节数量分为单发结节和多发结节;按性质分为良性结节和恶性结节(也称甲状腺癌(thyroidcancer，TC))。　　近年来，得益于社会经济的发展、人群健康意识提高和超声检查技术的进步，全球TN的检出率大幅提高，由原来触诊获得的3%-7%增加到超声检查获得的20%-76%，其中5%-15%的TN为恶性结节，且TC呈现年轻化的趋势[6]。TN特别是TC患病率呈整体上升趋势，但在地区分布上存在较大差异。2018年国际癌症研究中心(International Agency for Research on Cancer，IARC)发布的全球癌症统计报告显示[7]，2018年全球男女合计TC发病56.7万例，粗发病率为7.4/10万，位居所有癌症发病的第九位，死亡病例为4.1万例。女性TC发病为43.6万例，粗发病率为11.5/10万，位居所有癌症发病的第五位。2014年报道的土耳其黑海西部地区TN患病率为56.6%[8],美国有研究报道[9]，从1975年至2009年期间，TC的患病率增加了近3倍(4.9/10万～14.3/10万)，且女性(6.5～21.4/10万)是男性的3倍多(3.1～6.9/10万)。2005-2014年我国TC发病率呈逐年上升趋势(4.30～12.29/10万)，年度变化百分比为11%，且城市高于农村，女性(6.68～18.72/10万)高于男性(1.98～6.05/10万)，但农村、男性发病率增长速度逐渐增大[10]。2016年北京[11]报道的TN患病率为49.0%，且女性患病率显著高于男性。可见，TN和TC危害日益严重，严重威胁着人们的健康，不同地区人群TN的患病率存在较大差异，且女性人群危害更大。目前TN的具体致病机制尚未阐明，但已明确它是由多种致病因素共同作用的结果，这可能部分解释不同地区TN患病率差异较大的原因。　　甲状腺是人体内分泌系统非常重要的腺体组织，是最大的内分泌腺，主要通过激素调控人体生长和生理功能。越来越多的研究表明，与TN的发生发展具有密切关系的激素为促甲状腺激素(Thyroid stimulating hormone,TSH)。TSH是由腺垂体分泌的激素，具有调节甲状腺细胞生长和分化，合成和分泌甲状腺激素(Thyroid hormone,TH)的重要生理功能。血清TSH的水平变化，可在一定程度上反映甲状腺功能状态[12]。TSH长期处于高水平时，可促进甲状腺细胞增生，导致TN甚至TC的发生。有研究发现[13,14]，血清TSH升高与TC风险的增高密切相关，有望发挥预测因子的作用。　　碘是人体必需微量元素，主要存储于甲状腺组织中，是合成TH必不可少的原料。碘在甲状腺组织中有着重要的生理功能，当碘和TH缺乏时，TSH分泌代偿性增多，促进甲状腺细胞生长。提示，碘缺乏时，可能通过TSH影响甲状腺疾病的发生。我国几十年来实行全民食盐加碘运动，使大部分居民处于超碘水平，甲状腺疾病谱发生了改变。一般认为碘营养水平与甲状腺疾病呈“U”字型曲线关系，即碘摄入过低或过高，均可增加甲状腺疾病的风险[15,16]。但碘的摄入与TN的关系尚未明确，目前尚缺乏统一结论。田燕等研究认为[17]，碘缺乏可使TN的患病率和及其体积增加，但杜丹等发现[18]，碘摄入量的大小对TN患病率的影响无统计学差异。　　随着生活水平的提高，人们的饮食结构和生活方式发生了显著的变化，肥胖、高血压、糖尿病等代谢综合征(metabolic syndrome,MS)的患病率显著提高，这与TN有相同的流行趋势。MS与TN是否相关呢？目前，已有学者研究了两者的关系。Ayturk等发现[19]，MS组的TN患病率显著高于非MS，两者具有相关关系。韩国的一项研究也发现[20]，MS患者有更高的TN患病率，且MS组分的数量与TN呈正相关，组分越多，TN患病率越高。　　目前，关于睡眠模式对TN影响的报道较少，两者间的关系尚未明确。睡眠模式主要包括入睡时间推迟、昼夜节律紊乱和睡眠剥夺等形式，它们主要通过内分泌激素(TSH、胰岛素生长因子、生长激素和褪黑素等)的异常调节而发挥作用。有研究发现[21]，延迟晚上上床睡眠时间，可提高TSH的分泌峰值，血清TSH水平显著提高。Luo等研究发现[22]，睡眠时长不足，增高甲状腺癌患病风险，可能的原因是睡眠剥夺导致TSH水平升高和免疫应答受损，从而导致患癌风险增高。　　女性较男性有较高的TN(TC)发生率，可能与其生殖生育因素相关，如月经、绝经、妊娠和流产等，但尚无统一结论。法国的一项病例对照研究显示[23]，月经初潮年龄较小和怀孕次数增加，与TC相关，可能是它的危险因素。但美国的一项队列研究发现[24]，月经周期较长、月经初潮在年龄14岁以上，能增加TC的风险。许蕾蕾等研究发现[25]，育龄期延长、绝经期延迟、怀孕和流产次数的增加有更高的TN检出率。有研究表明[26]，孕期及生育期妇女有更高的TN患病率。此外，长期暴露于雌激素环境，可能增加甲状腺癌发生的风险，但TC的发生并不能归咎于单独的高雌激素水平[27]。目前关于TN的发生发展与女性发育和生殖因素方面的研究仍然有限，需进一步深入研究。　　里水镇位于广东省佛山市南海区(著名的“广东四小虎”之一)东北部，毗邻广州市，是佛山市与广州市链接的重要枢纽，其辖区面积为148.28平方公里，总人口435998人(2017年)，辖区共有20个社区，组成16个村委会。里水镇经济实力强劲，位列全国综合实力千强镇第9名(2018年度)，且先后获得国家卫生镇、全国文明村镇、国际安全社区等称号。该地居民生活水平较高，与广州差距不大，同时还保留着农业生产，工作压力相对较小，幸福指数较高，具有较好的先进社区代表性。本研究选择里水镇作为研究点，探索新经济形态下的先进社区TN的流行病学特点及其防控措施。　　目前，TN的致病机制尚未阐明，且其发病率日益增高，造成较大的社会经济和健康负担，面临的防控任务依然严峻。虽然TN影响因素的研究越来越多，但尚无统一明确的结论，不同地区TN的发病特点和危险因素差异较大，提示TN是多种因素共同作用的结果，不同地区有各自的特点。因此，探索研究TN的危险因素具有重要意义，探明不同地区TN的流行病学特征，有助于TN的精准防控。目前TN的人群研究多集中于医院体检人群和住院人群，社区人群的研究甚少，广东地区更罕见。探明社区TN的流行病学特点，具有重要的意义，可有助于指导地方制定有针对性的TN防治工作策略和措施，也可为TN病因研究积累基础数据。里水镇是中国先进村镇的代表，是研究新经济时代下的疾病谱特征的较好样本。此外，女性人群为TN的易感人群，相对男性有更高的患病率，应是关注的重点人群。同时为响应国家现行的“关爱妇女”政策，探索研究妇女TN患病情况和相关危险因素，可为保障妇女健康提供基础数据支撑。本研究拟分两部分对TN进行研究，第一部分主要分析广佛接壤区女性手术住院TN患者的结节特征与相关危险因素，第二部分着重调查分析社区健康人群妇女TN患病情况及其相关危险因素，以期了解社区女性TN的分布特征，为指导和制定社区TN的防控策略、措施提供数据支撑，进而为其他地区社区TN防控提供参考。　　2研究目的　　近年来，TN及TC发病率迅速上升，已成为常见的内分泌疾病，造成较大的疾病负担。女性人群是高危人群，相较男性有更高的患病率，危害更重。本研究拟通过收集广佛接壤地区基于社区女性TN患者的临床资料，以及根据甲状腺内分泌及调节因素设计社区女性TN流行病学病因调查相结合，探索社区女性TN的病因或相关危险因素，为制定有针对性的符合实际的社区女性TN防控措施提供数据与理论支撑，以期降低妇女TN患病率，提高一、二级预防效率，切实提高女性健康水平，保护妇女健康权益。同时，为有针对性地指导优化社区TN防治的卫生资源配置提供科学依据和参考。　　3研究方法　　本研究由两部分组成：第一部分，收集2018年1月至2019年12月期间某三级医院病案室和电子病历系统记录在册的广佛接壤区里水镇女性住院患者基本信息及详细病历资料，包括年龄、职业、文化程度、居住地、病理类型及生化检查结果等。将数据汇总整理，采用SPSS20.0软件对TN患者各项指标进行回顾性描述统计分析。以TN患者为病例组，同时按照年龄、居住地和民族进行频数匹配，在医院内选择同期住院的里水镇女性非TN患者作为对照，进行病例对照研究。采用条件Logistic回归模型分析TN的临床特点和发病影响因素。　　第二部分进行社区流行病学调查，采用分层随机整群抽样方法，选取广佛接壤区里水镇的20个村居委的妇女为调查对象进行现场调查和甲状腺检查。用自制调查问卷进行问卷调查，以获取调查对象的一般人口学特征(年龄、文化程度、职业等)、生活方式(吸烟、饮酒、口味)、睡眠模式(入睡时点、睡眠时长)、月经及生殖情况(月经初潮年龄、绝经情况、怀孕次数、流产次数)以及疾病患病史等资料。同时采用触诊和高频超声检查对调查对象进行甲状腺检查，明确TN的患病情况。应用EpiData3.0软件编制数据库，对问卷进行双人双录入，excel2007对数据进行整理，SPSS20.0统计软件进行统计分析。　　整个研究过程中的各个阶段均实施了的严格质量控制措施，最大程度上确保研究数据真实可靠。本文的应用的统计方法主要包括：方差分析、卡方检验、Spearman相关分析和Logistic回归模型分析;检验水准α=0.05。　　4研究结果　　第一部分临床资料分析结果：　　4.1本研究共纳入社区女性TN住院患者104例进行分析，平均入院年龄为48.41±11.97岁，其中TC患者13例，恶性结节构成比为12.5%。进行年龄分层后，40-49岁组恶性结节构成比最高，为17.1%。差异无统计学意义。　　4.2TN的临床病理特征分类以结节性甲状腺肿为主，占比70.19%，其次为乳头状甲状腺癌(10.58%)，滤泡状甲状腺癌最低(1.92%)。TN的合并症状以合并增生和出血为主，分别为19.23%和18.27%。　　4.3临床良恶性TN患者的超声特征比较：结节回声信号类型分布存在差异，其中恶性结节组低回声信号者构成比为76.92%，而良性结节组仅为29.67%，差异有统计学意义(P＜0.05)。结节内血流信号分布也不同，恶性结节组结节内血流丰富者占比最高，为76.92%，而良性结节组占比仅为14.29%，两组差异显著(P＜0.05)。logistic回归分析结果显示，结节内血流信号丰富是TN的危险因素(OR=14.540，95%CI:3.734～56.617，P＜0.05)。　　4.4临床病例对照研究结果显示，文化程度、职业、甲状腺疾病史，血TSH、血肌酐和血红细胞含量在TN组和非TN组的分布上存在统计学差异(P＜0.05)。二元logistic回归分析结果提示，文化程度、有甲状腺疾病史、血肌酐和血红细胞异常是TN的影响因素，其中回归分析结果显示中学文化程度TN患病风险是小学文化程度的2.95倍。　　第二部分社区调查结果:　　4.5社区调查中共有1597名调查对象进入研究，年龄为20-76岁，平均年龄为42.38±10.51岁，年龄多集中于30-39岁(38.63%)。文化程度以初中为主(38.95%)，主要职业是农民者占多数(34.25%)。共检出甲状腺结节患者125例，检出率7.9%。甲状腺结节患者年龄范围为23-76岁，平均年龄为49.63±12.13岁。　　4.6人群甲状腺结节超声特征分析，甲状腺结节大小在年龄(X2=12.229)、文化程度(X2=15.940)、是否患有慢性炎症(X2=10.241)的分布上存在显著差异(P＜0.05)。但以55岁为界将年龄分两层比较时，结节大小差异无统计学意义。　　4.7甲状腺结节检出率具有随着年龄的增加而增长，增高趋势有统计学意义(X2=105.640，P＜0.001)。文化程度不同，TN检出率不同，其中小学/文盲文化程度检出率最高，差异有统计学意义(X2=35.000，P＜0.001)。从事的职业不同，TN检出率不同，其中农民检出率最高，不同职业TN检出率存在显著差异(X2=13.952，P=0.007)。　　4.8饮食习惯不同，TN的检出率不同，其中口味适中者检出率最低，差异有统计学意义(X2=17.339，P＜0.001)。　　4.9睡眠模式不同，TN检出率不同，是否晚上最佳睡眠时长(X2=13.387，P＜0.01)、晚上入睡时间(X2=13.469，P=0.009)，晚上睡眠时长(X2=16.813，P=0.002)检出率存在显著差异，其中非最佳睡眠时长、晚上入睡时间＜9点、晚上睡眠时长＞10小时，有更高的结节检出率。　　4.10生殖生育因素中是否绝经(X2=68.194，P＜0.001)，怀孕次数(X2=10.089，P=0.039)的TN检出率存在显著差异。疾病史中有无代谢综合征(X2=50.668，P＜0.001)的TN检出率存在显著差异。　　4.11Spearman相关分析结果显示，TN检出率与年龄(R=0.198,P＜0.001)、文化程度(R=-0.092,P＜0.001)、口味(R=0.059,P=0.019)、是否绝经(R=0.207,P＜0.001)、怀孕次数(R=0.064,P=0.010)和有无代谢综合征(R=0.178,P＜0.001)等因素存在弱相关关系，且与文化程度呈负相关关系。　　4.12二元logistic回归分析结果提示，年龄(相对于20-29岁组，60-75岁组OR=46.919,P＜0.001)、口味(相对于口味适中组，口味偏淡组OR=3.316,P=0.002)、怀孕次数(相对于未怀孕者，怀孕3次者OR值最大，为0.225，P=0.006)和有无代谢综合征(OR=4.247,P＜0.001)均有统计学意义。　　5研究结论　　5.1广佛接壤区社区女性TN住院患者中TC构成比为12.5%，提示TN有较高的恶性化风险。恶性TN的病理特征主要以乳头状甲状腺癌为主，良性结节主要以甲状腺肿为主;TC中检出低回声信号和结节内血流丰富的超声征像率更高，而结节内血流丰富信号是TC的危险因素。可为筛查防治工作中提供理论支持。　　5.2临床资料病例对照研究结果提示，文化程度、职业、甲状腺疾病史、血TSH、血肌酐和血红细胞是TN的影响因素，其中中学文化程度是危险因素。提示开展进一步相关研究的必要性。　　5.3广佛接壤区社区健康女性TN总检出率为7.9%，40岁以上人群的检出率明显增高，且随年龄的增加而增高趋势。应把40岁以上妇女作为TN防控的重点人群，加强TC筛查防治工作。　　5.4生活方式(口味)、月经及生育史(怀孕次数)、睡眠模式(迟睡、睡眠时长)和疾病史(代谢综合征)是TN的影响因素，其中年龄、口味偏淡、怀孕3次及以上和有代谢综合征是TN的危险因素。应该加强相应高危人群的监控和防治宣教，以利于TN的一、二级预防。
%U https://d.wanfangdata.com.cn/thesis/ChJUaGVzaXNOZXdTMjAyNDAxMDkSCUQwMjE1Njg0MRoId3NodGU0Nm0%3D
%W 北京万方数据股份有限公司

%0 Thesis
%A 何佳玲
%Y [许丽绵]
%T 加减二仙汤对台湾地区肾虚肝郁型卵巢早衰闭经患者的临床疗效观察
%I 广州中医药大学
%9 博士
%G chi
%D 2015
%K 卵巢早衰; 闭经; 加减二仙汤; 肾虚肝郁; 临床疗效; 绝经期
%X 目的:　　卵泡每月会消耗一部分，如果在40岁之前卵巢内卵泡以及被耗竭完或被各种理化因素破坏，卵巢功能将提前丧失，并伴随一系列因其功能丧失导致的症状，这些情况统称为卵巢早衰(premature ovarian failure，POF)，卵巢早衰的患者体内激素水平相当于绝经期，因此也会出现绝经期症状，最常见的是潮热。在继发闭经的妇女中，POF占10％-20％。POF在人群中的发病率大致为1％-2％，是引起不孕的一个重要原因。卵巢内卵泡40岁前已经被耗竭完，卵巢结构发生萎缩，不能分泌足够的雌孕激素，体内激素水平变成绝经期一般，这种病理改变是卵巢早衰发病的基础。卵巢功能不足除了不能怀孕外，不能分泌足够的雌激素，以正常调节神经、代谢、心脑血管和骨密度的改变，患者身体正常机能受损，心理也蒙受巨大压力。非正常传递的遗传信息、免疫调节失常、医源性损伤等都会引起卵巢功能过早衰退。还有大约80％的患者没有遇到以上的情况，但是也出现了卵巢功能提前衰退。　　每一代的中医学者们都论述了很多关于“年未老而经水断”、“闭经”、“不孕症”等疾病，这些症状都会出现在现代疾病“卵巢早衰”中，因此我们可以把这部分疾病的古代病因病机认识延伸到现代，古代医家认为主要病机是:以肾虚为本，气血瘀阻为标，涉及肾肝脾等多脏腑病变，虚实夹杂。　　妇女的生活质量和家庭幸福在她们遭遇了卵巢早衰以后发生严重的改变，不仅伤害了身体，还造成了心理阴影。当今生殖医学和生殖健康将如何有效地防治卵巢早衰和降低卵巢早衰的发生率列为研究的热点和难点之一。本病治疗目的有三个方面:一、改善和消除卵巢早衰的类绝经期症状;二、消除阴道干涩，改善性生活，防止阴道萎缩，促进子宫发育。三、调经，对期望生育者，力争使其经调促排卵后受孕并安胎。激素替代疗法被现代医学常用作治疗本病，但是副作用大，需要长期服用才能保证持续效果，还有可能伤害乳房及雌激素靶器官，其余临床治疗又不能达到像激素替代疗法一样的临床效果。而中医药采用辨病、辨证相结合，在缓解或消除整体伴随症状、提高患者生存质量和生育能力、副作用小等方面显示了独特的优势。　　本研究立于卵巢早衰闭经患者出现闭经的基本病理特征，以补益肝肾为出发点，结合台湾地区地理环境气候特点，并针对发病过程中类似围绝经期潮热汗出、失眠等常见症状，基于补肾疏肝活血治则，对传统补肾方剂二仙汤进行加减，在原方中去除巴戟天、知母、黄柏，加入柴胡疏肝，丹参、当归活血化瘀，菟丝子补肾固冲，炙甘草调和诸药。以期达到补肾疏肝活血之效，观察加减二仙汤在肾虚肝郁型卵巢早衰闭经患者中的临床疗效，探讨加减二仙汤在肾虚肝郁型卵巢早衰闭经治疗过程中可能存在的作用机理。　　方法:　　对2013年7月至2014年10月到重庆堂中医诊所就诊的，确诊为卵巢早衰，并且中医辨证为肾虚肝郁型患者中，随机选择60例分为对照组和治疗组进行对照研究。加减二仙汤(按科学中药日剂量:仙灵脾、仙茅各2g，当归、丹参各1.5g，柴胡、炙甘草各1g，菟丝子3g)口服治疗，对照组:六味地黄丸6g合逍遥散6g口服治疗，每天分三次服用。所选科学中药药物来自科学中药来源药厂:胜昌制药厂股份有限公司。治疗3个月后观察前后中医症状评分、血清FSH、LH、E2水平变化，借此探讨加减二仙汤对肾虚肝郁型卵巢早衰闭经的临床疗效及其相关机理。　　结果:　　1、基线均衡性　　本研究采用随机对照试验方法进行临床试验，共收合格患者60例。治疗组年龄最小24岁，最大37岁;病程最短5个月，最长36个月;治疗前中医证候总积分30.43±3.44;平均血清内分泌水平在治疗前是FSH56.62±11.9IU/L、LH44.68±8.74IU/L、E255.15±9.01pmol/L。对照组年龄最小25岁，最大36岁;病程最短5个月，最长35个月;治疗前中医证候总积分30.23±3.81;对照组治疗前平均血清内分泌水平是FSH58.43±11.6IU/L、LH44.10±9.50IU/L、E256.11±7.92pmol/L。两组患者均衡性好，在年龄、病程、中医证候积分、血清内分泌水平等方面数据在SPSS统计验证后证明具有可比性（P＞0.05）。　　2、治疗前后自身比较　　中医证候总积分在各自治疗3个月后，治疗组为7.00±2.52;对照组中医证候总积分11.57±2.46。治疗组治疗后FSH下降至13.79±3.50IU/L、LH下降至10.78±2.40IU/L，E2上升至92.61±14.78pmol/L;对照组治疗后FSH下降至26.23±5.33IU/L、LH下降至19.67±4.03IU/L、E2上升至75.69±10.17pmol/L。　　结果表示了两组患者经过治疗后，中医证候总积分、LH、FSH与治疗前相比较都有明显的下降，E2较治疗前均有上升.说明加减二仙汤与六味地黄丸+逍遥散均能改善肾虚肝郁型卵巢早衰闭经患者各项中医证候，平衡其血清内分泌水平。　　3、治疗后两组比较　　两组各自接受治疗三个月后的中医证候总积分分别是，其中治疗组7.00±2.52，对照组11.57±2.46，经过统计学检验总积分相差无几（P＞0.05），但在阴道干涩、性欲减退、口干咽燥、畏寒肢冷、眠差多梦、健忘、烦躁易怒、胸胁胀痛、胸闷不舒、抑郁叹气积分比较，治疗组积分显著低于对照组，差异具有统计学意义(P＜0.05)。　　治疗组平均血清内分泌水平是FSH下降至13.79±3.50IU/L、LH下降至10.78±2.40IU/L、E2上升至92.61±14.78pmol几;经过治疗之后，对照组平均血清内分泌水平是FSH下降至26.23±5.33 IU/L、LH下降至19.67±4.03IU/L、E2上升至75.69±10.17pmol/L。　　说明加减二仙汤在改善肾虚肝郁型卵巢早衰闭经患者的阴道干涩、性欲减退、口干咽燥、畏寒肢冷、眠差多梦、健忘、烦躁易怒、胸胁胀痛、胸闷不舒、抑郁叹气方面优于对照组，在潮热汗出、头晕、腰膝酸软、耳鸣、五心烦热、夜尿频多方面，使用两组治疗方案都能得到同样效果;治疗组FSH、LH显著低于对照组，E2显著高于对照组，说明加减二仙汤与六味地黄丸+逍遥散均能改善肾虚肝郁型卵巢早衰闭经患者血清内分泌水平，但是加减二仙汤效果更优。　　4、临床疗效　　加减二仙汤与六味地黄丸+逍遥散两种方案对全部患者都有效，接受加减二仙汤的患者有25例临床症状改善程度在显效范围内，5例患者临床症状改善程度在有效范围内;接受六味地黄丸+逍遥散有4例临床症状改善程度在显效范围内，26例临床症状改善程度在有效范围内，差距经过秩和检验提示有明显区别(p＜0.05)。　　5、月经复潮率　　接受加减二仙汤的患者有13例在治疗期间月经复潮，复潮率43.3％;接受六味地黄丸+逍遥散有4例在治疗期间月经复潮，复潮率13.3％。差距经过秩和检验提示有明显区别(p＜0.05)。　　结论:　　1、加减二仙汤与六味地黄丸+逍遥散均能改善肾虚肝郁型卵巢早衰闭经患者各项中医证候，平衡其血清内分泌水平。　　2、加减二仙汤在改善肾虚肝郁型卵巢早衰闭经患者的阴道干涩、性欲减退、口干咽燥、畏寒肢冷、眠差多梦、健忘、烦躁易怒、胸胁胀痛、胸闷不舒、抑郁叹气方面优于对照组，在潮热汗出、头晕、腰膝酸软、耳鸣、五心烦热、夜尿频多方面，使用加减二仙汤或者六味地黄丸+逍遥散都能得到同样效果。　　3、加减二仙汤与六味地黄丸+逍遥散均能改善肾虚肝郁型卵巢早衰闭经患者血清内分泌水平，但是加减二仙汤效果更优，临床疗效更好，月经复潮几率更高。
%U https://d.wanfangdata.com.cn/thesis/ChJUaGVzaXNOZXdTMjAyNDAxMDkSCFkyODI1ODEyGgh3c2h0ZTQ2bQ%3D%3D
%W 北京万方数据股份有限公司

%0 Thesis
%A 吕佳静
%Y [罗颂平]
%T 左归饮合二至丸加味对肝肾阴虚型更年期综合征的临床研究
%I 广州中医药大学
%9 硕士
%G chi
%D 2015
%K 更年期综合征; 左归饮; 二至丸; 肝肾阴虚; 临床疗效; 作用机理
%X 目的:　　本研究根据更年期综合征基本病理特征，以肝肾阴虚为出发点，结合台湾地区地理环境气候特点，并针对围绝经期潮热汗出、失眠、健忘等常见症状，基于滋阴补肾，调肝补血的治则，在传统方剂左归饮合二至丸的基础上，加入浮小麦益气止汗，百合清心安神，远志宁心强志。以期达到滋阴补肾、调肝补血、宁心安神之效，观察左归饮合二至丸加味在肝肾阴虚型更年期综合征患者中的临床疗效，探讨左归饮合二至丸加味治疗更年期综合征可能存在的作用机理。　　方法:　　对2014年3月至2014年11月到台湾永恩中医门诊就诊的，确诊为更年期综合征，并且中医辨证为肝肾阴虚型患者中，随机选择60例分为对照组和治疗组进行对照研究。治疗组:熟地9g，山药9g，枸杞子9g，茯苓6g，山茱萸6g，炙甘草3g，女贞子9g，旱莲草9g，浮小麦15g，百合9g，远志6g;对照组:女贞子9g，旱莲草9g，每日一剂，早晚分服，连服2个月。均制备科学中药，每日一剂，早晚分服，连服2个月。比较治疗前后患者kupperman评分和中医证候评分改善情况及血清FSH、LH、E2水平，停药一个月后随访患者kupperman评分和中医证候评分。　　结果:　　1、组间均衡性　　本研究采用随机对照试验方法进行临床试验，共收合格患者60例。　　治疗组和对照组的患者在年龄、病程、Kupperman积分、中医证候积分、血清内分泌水平等方面，两组数据统计后差异无统计学意义，两组均衡性好，具有可比性(p＞0.05)。　　治疗组年龄最小41岁，最大53岁;病程最短3个月，最长27个月。治疗前Kupperman总积分34.87±3.52，中医证候总积分30.87±2.54，平均血清内分泌水平是FSH75.27±6.61IU/L、LH72.16±7.69IU/L、E239.03±3.20pmol/L。　　对照组年龄最小42岁，最大53岁;病程最短3个月，最长26个月。治疗前Kupperman总积分35.40±2.86，中医证候总积分31.00±2.91，平均血清内分泌水平是FSH74.46±6.93IU/L、LH69.88±8.12IU/L、E238.28±4.79pmol/L。　　2、治疗前后自身比较　　治疗组Kupperman总积分从治疗前的34.87±3.52下降至8.00±2.35，各项积分除了“感觉异常”项外都有显著下降，差异有统计学意义(p＜0.05);对照组Kupperman总积分从治疗前的35.40±2.86下降至12.80±1.97，各项积分除了“感觉异常”项外都有显著下降，差异有统计学意义(p＜0.05)。提示左归饮合二至丸和单用二至丸都能明显改善患者各项更年期症状积分。　　治疗组中医证候总积分从治疗前的30.87±2.54下降至7.47±1.57;对照组Kupperman总积分从治疗前的31.00±2.91下降至11.13±1.61，两组患者各项积分都有低于治疗前，且经过配对样本T检验提示差距有统计学意义。　　治疗组治疗后平均血清内分泌水平是FSH50.79±7.96IU/L、LH47.97±5.47IU/L、E251.90±2.79pmol/L;对照组治疗后平均血清内分泌水平是FSH55.78±7.73IU/L、LH52.32±8.67IU/L、E249.93±1.90pmol/L，两组治疗后，FSH、LH均低于治疗前，E2高于治疗前，且经过配对样本T检验提示差距有明显区别。　　3、治疗后两组比较　　治疗组比对照组在改善患者潮热出汗、焦虑、肌肉骨关节痛、头痛心悸、皮肤蚁行感、性交困难以及Kupperman总积分更有优势，而在改善患者失眠、抑郁、头晕、疲倦乏力、泌尿系感染方面两者效果相似。　　治疗组比对照组在改善患者烘热汗出、心烦不宁、心悸怔仲、头痛、两目干涩、健忘、手足心热、阴部干涩、皮肤瘙痒、夜尿频多以及中医证候总积分更有优势，而在改善患者头晕、耳鸣、口燥咽干、神疲乏力、失眠多梦、忧郁、尿频尿赤、大便干燥方面两者效果相似。　　治疗组FSH、LH低于对照组，E2高于对照组，差距经过独立样本T检验提示有明显区别。　　4、临床疗效　　两种方案对全部患者都有效，接受左归饮合二至丸加味的患者有27例临床症状改善程度在显效范围内，3例患者临床症状改善程度在有效范围内;单纯接受二至丸有2例临床症状改善程度在显效范围内，28例临床症状改善程度在有效范围内，差距经过独立样本T检验提示有统计学意义。　　5、随访结果　　5.1与自身相比　　治疗组患者失眠、肌肉骨关节痛、Kupperman总积分、两目干涩、失眠多梦、大便干燥、中医证候总积分较治疗刚结束时严重，健忘比治疗结束时有改善，其余项目效果和治疗结束时一样;对照组患者的潮热出汗、失眠、焦虑、肌肉骨关节痛、Kupperman总积分、烘热汗出、心烦不宁、两目干涩、失眠多梦、手足心热、夜尿频多、大便干燥、中医证候总积分较治疗刚结束时严重，其余项目效果和治疗结束时一样。　　5.2两组相比　　治疗组患者比对照组在改善患者潮热出汗、失眠、焦虑、肌肉骨关节痛、头痛心悸、皮肤蚁行感、性交困难、Kupperman总积分、烘热汗出、心烦不宁、心悸怔仲、头痛、两目干涩、失眠多梦、健忘、手足心热、阴部干涩、皮肤瘙瘁、夜尿频多以及中医证候总积分更有优势，而在改善患者抑郁、头晕、疲倦乏力、泌尿系感染、头晕、耳鸣、口燥咽干、神疲乏力、忧郁、尿频尿赤、大便干燥方面两者效果相似。　　结论:　　1、左归饮合二至丸加味以及单独使用二至丸都能明显改善肝肾阴虚型患者Kupperman积分，左归饮合二至丸加味治疗肝肾阴虚型更年期综合征患者比单纯使用二至丸在改善患者潮热出汗、焦虑、肌肉骨关节痛、头痛心悸、皮肤蚁行感、性交困难以及Kupperman总积分更有优势。　　2、左归饮合二至丸加味以及单独使用二至丸都能明显改善肝肾阴虚型患者中医证候积分，左归饮合二至丸加味治疗肝肾阴虚型更年期综合征患者比单纯使用二至丸在改善患者烘热汗出、心烦不宁、心悸怔仲、头痛、两目干涩、健忘、手足心热、阴部干涩、皮肤瘙痒、夜尿频多以及中医证候总积分更有优势。　　3、左归饮合二至丸加味以及单独使用二至丸都能明显改善肝肾阴虚型患者血清内分泌水平，其中左归饮合二至丸加味改善效果更明显。　　4、左归饮合二至丸加味的远期疗效比单独使用二至丸更稳定。
%U https://d.wanfangdata.com.cn/thesis/ChJUaGVzaXNOZXdTMjAyNDAxMDkSCFkyODI1MzgwGgh3c2h0ZTQ2bQ%3D%3D
%W 北京万方数据股份有限公司

%0 Conference Paper
%A 文幸
%+ 广东省中医院/广州中医药大学第二附属医院/广州中医药大学第二临床医学院
%T 艾灸背俞穴治疗围绝经期睡眠障碍的临床观察
%B 广东省针灸学会第十一次学术研讨会论文集
%? 中国针灸学会
%? 广东省针灸学会
%C 广州
%G chi
%D 2010
%P 256-258
%K 艾灸背俞穴; 围绝经期睡眠障碍; 临床观察
%X 目的：探讨艾灸背俞穴联合电针治疗围绝经期睡眠障碍的临床疗效。
 方法：40例患者按照随机、对照原则分为2组，治疗组(20例)采用艾灸背俞穴联合电针联合的治疗方法，另20例为对照组，采用电针的方法治疗。治疗前及治疗后进行睡眠状况的评分以评估疗效，比较两组差异并进行分析。
 结果：治疗组和对照组对改善围绝经期睡眠障碍有效(P<0．05)，治疗组睡眠障碍改善优于电针组(P<0．05)。
 结论：艾灸联合电针治疗围绝经睡眠障碍具有更好的临床疗效。
%U https://d.wanfangdata.com.cn/conference/ChZDb25mZXJlbmNlTmV3UzIwMjQwMTA5Egc3NDQ5MzU1Ggh3c2h0ZTQ2bQ%3D%3D
%W 北京万方数据股份有限公司

%0 Thesis
%A 何志明
%Y [罗陆一]
%T 灵龟八法治疗冠心病心绞痛的临床研究
%I 广州中医药大学
%9 博士
%G chi
%D 2013
%K 冠心病; 心绞痛; 灵龟八法; 临床症状; 针刺治疗; 冠状动脉供血不足
%X 冠心病是冠状动脉粥样硬化性心脏病的简称，是粥样硬化斑块形成于冠状动脉内壁，导致血管腔的狭窄或梗阻，使血流受阻，心肌缺血、缺氧，甚至坏死，故又称缺血性心脏病。冠心病属中医“胸痹”、“心痛”、“真心痛”等范畴，针刺治疗冠心病心绞痛操作简易与西药相比具有无毒性、无副作用、疗效高等特点，有广阔发展前景和意义。但对于采用灵龟八法治疗冠心病却鲜有报导。本文采用随机对照临床研究，观察通过灵龟八法按时开穴+辨证取穴组在改善冠心病患者临床症状，减轻心绞痛程度及发作频率，改善心电图缺血状态，抑制冠状动脉炎症反应，降低HCY水平方面的作用。　　数据与方法：根据纳入标准及排除标准选取2012年3月1至2012年12月31日在深圳市中医院心血管内科住院诊断为冠心病心绞痛患者共160例。　　(一)纳入标准：(1)有典型心绞痛发作症状。(2)心电图有明显的心肌缺血改变。(3)年龄40岁-80岁，心电图运动试验阳性或已确认为冠心病的患者。(4)符合冠心病诊断标准(参照国际心脏病学会和协会及世界卫生组织临床命名标准化联合专题组报告《缺血性心脏病的命名和诊断标准》拟定)；(5)自愿参加并已经签署知情同意书者。　　(二)排除标准：(1)不符合诊断标准或不符合中医辨证属肾虚痰瘀互结之胸痹者；(2)重度心脑血管疾病患者：如心衰(心功能III级以上)、急性心梗合并休克或心机功能III级以上、急性脑梗塞合并昏迷或休克、急性脑出血等情况；(3)合并感染者；(4)严重肝肾功能不全者；(5)合并其它严重疾病者，如恶性肿瘤、重度营养不良、精神障碍；(6)妊振妇女；(7)不能配合试验擅自加减药物或中途退出者。　　实验方法及步骤：将160例确诊为冠心病心绞痛标准的患者按照随机数字表随机分为4组：(1)治疗组：灵龟八法按时开穴+辨证取穴针刺治疗，每日1次，每次30分钟，七日为一疗程，共二疗程14次。(2)对照组A(灵龟八法开穴对照组)：灵龟八法按时开穴针刺治疗，每1次，每次30分钟，七日为一疗程。共二疗程14次。(3)对照组B(辨证取穴对照组)：辨证取穴针刺治疗，每1次，每次30分钟，七日为一疗程。共二疗程14次。(4)对照组C(空白对照组)：无需针刺治疗。全部病例疗程2周，均由医院营养食堂提供相同配餐。　　观察治疗前，治疗2周后相关症状和体征，不良反应及高敏 C反应蛋白(hs-CRP)和同型半胱氨酸(HCY)的变化。HCY的检测：采用双抗体夹心酶联免疫吸附(ELISA)法检测；hs-CRP采用固相、化学发光免疫量度检测。数据用均数±标准差表示，以统计软件进行统计分析。计数资料采用 X2检验，计量资料采用方差分析。　　结果：　　(一)疾病临床疗效比较。观察治疗前和治疗二周后患者临床症状、体征、心电图及血脂等检查结果，治疗二周后总有效例数经卡方检验:治疗组T与对照组C比较，有非常显著性差异；治疗组T与对照组A、对照组B比较，有显著性差异；对照组A、对照组B与对照组C比较P<0.05，有显著性差异；对照组A与对照组B比较，无显著性差异。　　(二)中医临床症状疗效比较。各组治疗后比较：治疗组T与对照组C比较，有非常显著性差异；治疗组T与对照组A、对照组B比较P<0.05，有显著性差异；对照组A、对照组B与对照组C比较，有显著性差异；对照组A与对照组B比较，无显著性差异。　　(三)心绞痛发作情况比较　　1.心绞痛发作次数比较。各组治疗后比较：治疗组与对照组A、对照组B、对照组C比较，有显著性差异；对照组A与对照组B比较，无显著性差异；对照组A与对照组C比较，有显著性差异；对照组B与对照组C比较，无显著性差异。　　2.心绞痛持续时间比较。各组治疗后比较：治疗组与对照组A、对照组B、对照组C比较，有显著性差异；对照组A与对照组B比较，无显著性差异；对照组A、对照组B与对照组C比较，有显著性差异。　　(四)治疗前后心功能比较。治疗组与对照组A、对照组B、对照组C比较，有显着性差异；对照组A、对照组B与对照组C比较，有显着性差异；对照组A与对照组B比较，无显着性差异。　　(五)高敏性C反应蛋白变化比较。治疗组与对照组A、对照组B、对照组C比较，有显着性差异；对照组A、对照组B与对照组C比较，无显着性差异；对照组A与对照组B比较，无显着性差异。　　(六)同型半胱氨酸变化比较。治疗组与对照组A、对照组B、对照组C比较，有显着性差异；对照组A、对照组B与对照组C比较，有显着性差异；对照组A与对照组B比较，无显着性差异。　　结论：通过对160例冠心病患者随机对照临床研究，观察和分析，可初步得出以下结论：从总体疗效方面看来，灵龟八法+辨症取穴(T)具有显着性疗效，它优于对照组 A及对照组 B，可以明显改善冠心病之症状。本研究结果显示：灵龟八法+辨证取穴组具有良好的改善冠心病患者临床症状，减轻心绞痛程度及发作频率，改善心电图缺血状态，抑制冠状动脉炎症反应，降低HCY水平的作用。这可能是灵龟八法+辨证取穴组治疗冠心病的现代医学机理之一。　　讨论：灵龟八法治疗冠心病作用机理分析。冠心病(CHD)是冠状动脉粥样硬化性心脏病的简称，是粥样硬化块形成于冠状动脉内壁，导致血管的狭窄或梗阻，使血流受阻，心肌缺血、缺氧，甚至杯死，故又称缺血性心脏病。CHD是冠状动脉供血不足，心肌急剧的暂时的缺血与缺氧所引起的临床综合征。冠心病心绞痛属祖国中医学“胸痹”范畴。胸痹之病机为正气亏虚，痰浊、瘀血、气滞、寒凝，热郁等痹阻心脉，心失所养。胸痹心痛虽为本虚标实，虚实夹杂之病，然本虚为其根本。胸痹是指胸闷痛，甚则胸痛彻背，气短、喘息不得卧为主症的一种疾病。胸痹心痛发病多见于中老年人及绝经期以后的妇女，且多数胸痹心痛患者都兼有肾虚的临床表现。多因肾气亏虚日久导致肾阳亏虚，肾阳虚不能温煦心脾，致心阳，脾阳虚损，气化及温煦功能失司，使痰瘀内生，阻滞心脉而发病。肾阳亏虚和心脉瘀阻是胸痹心痛发病的主要因素。灵龟八法+辨证取穴治疗冠心病就是以这一基本病理特点为基础去治疗冠心病心绞痛及伴随症状。　　灵龟八法理论基础。灵龟八法是时间针灸学的重要组成部分，其运用古代的九宫八卦学说，结合人体奇经八脉气血的会合，取十二经脉与奇经八脉相通的八脉会穴（公孙、内关、足临泣、外关、列缺、照海、后溪、申脉八穴）。八脉交会之所以能治疗多种疾病，主要机理在于八穴与奇经八脉存在着特殊的交会关系。奇经八脉在脏腑经络系统中占有重要的地位，《难经》曰：「脉有奇经八脉者，不拘于十二经」，「比于从人图设沟渠，沟渠满溢，流于深湖」。把十二经脉比作江河沟渠，把奇经八脉比作湖泊。奇经八脉与十二正经通过穴位而相交。灵龟八法所用的穴位正是十二经脉与奇经八脉相通的8个穴位，按时辰开穴针刺这些穴位既可以调节人体生物钟的节律，又调节经脉气血的流注，有效地达到治病的目的，故运用灵龟八法按时开穴治疗冠心病可以获得更好的疗效。谢感共教授以穴位导电量为指标，分别在不同季节系统测量灵龟八法穴位在“开”“闭”状态的导电量。结果开穴时穴位导电明显大于闭穴时导电量，认为灵龟八法穴位的“开”“闭”确实有其内在基础，其导电量的变化反映了开穴时的“气血旺盛”，闭穴时的“气血衰减”。多项临床和实验研究结果证实。本研究结果表明，灵龟八法治疗组疗效明显优于对照组（A, B,C）。尤其在临床诊效具有更大的优势。本研究结果再一次证明了穴位的开阖及八脉交会穴在针刺治疗中的重要作用。　　配穴特点：窦汉卿《针经指南》记载：「公孙二穴……合内关穴。」、「临泣二穴……亦合于外关。」、「后溪二穴……合申脉。」、「照海二穴……合列缺」。这说明八穴之中存在着两两相合的关系。因此灵龟八法在临床上能够有效地治疗冠心病及伴随症状。且体现了中医学的“天人合一”的观点。
%U https://d.wanfangdata.com.cn/thesis/ChJUaGVzaXNOZXdTMjAyNDAxMDkSCUQwMTMxNzQyNxoId3NodGU0Nm0%3D
%W 北京万方数据股份有限公司

%0 Thesis
%A 李芳园
%Y [李力]
%T 四二五合汤合俞募穴埋线治疗卵巢早衰的临床观察
%I 湖北中医药大学
%I 湖北中医学院
%9 硕士
%G chi
%D 2009
%K 四二五合汤; 卵巢早衰; 中药药理; 俞募穴; 埋线治疗; 临床观察
%X 目的：
 卵巢早衰(premature ovarian failure，POF)是指妇女在40岁以前由于卵巢功能衰退而引起月经失调、不孕、性欲减退、更年期综合症等一系列症状的疾病。近年来，POF发病率有逐年上升趋势，据流行病学调查统计，POF发病率1％-3％，是妇科内分泌领域的常见病。POF临床主要表现为闭经，不孕，兼有面色潮红、烘热汗出、情绪波动、白带减少、失眠、性欲减低、阴道干涩等围绝经期症状，严重影响患者的生活质量。中医虽然没有卵巢早衰这一病名，但据其症状特点，在中医的古文中早有论及，散在于“闭经”、“月经过少”、“不孕”等篇章中。目前对卵巢早衰的治疗西医主要采用激素替代疗法(hormone replacement therapy，HRT)，但该治疗方法往往表现停药后复发，而且长期使用激素，尤其是雌激素增加子宫内膜癌的危险，已成为医患双方共同的顾虑。中医主要是辨证论治及针灸治疗，较之西医的激素替代疗法具有副作用小、疗效显著、不易复发的优点。因此在临床上结合现代中药药理研究，拟订四二五合汤合俞募穴埋线治疗卵巢早衰的临床观察。
 对象和方法：
 本研究的对象为60例临床诊断为卵巢早衰的患者。按病人就诊顺序，将病人随机分为治疗组(四二五合汤合俞募穴埋线组)30例，平均年龄为35.57岁；对照组(倍美力合安宫黄体酮组)30例，平均年龄为36.32岁；以随机的方式进行给药。
 治疗组：四二五合汤：当归10g，白芍10g，川芎3g，熟地12g，覆盆子12g，菟丝子15g，五味子10g。车前子12g，枸杞子15g，牛膝12g，仙茅10g，仙灵脾12g，上药水煎服每日一剂，早晚分服，每个月经周期服22天，经期停用；同时配合俞募穴埋线，取穴肝俞、脾俞、肾俞、期门、章门、京门(均双侧)。将穴位分为2组，左侧背俞穴配右侧募穴为一组，右侧背俞穴配左侧募穴为一组。2组穴位轮流埋线。前两个月(即埋线治疗期)15天埋线1次，后四个月(即埋线巩固期)1个月埋线1次。
 对照组应用人工周期方案(倍美力合安宫黄体酮)，具体方法：月经第五天开始口服倍美力0.625mg/qd，连服22天，最后5天加服安宫黄体酮片10mg/qd。连续3个月为一个疗程。
 在人工周期治疗一个周期后，不论有无撤退性出血，再同法进行下一个周期的治疗。3个月经周期为一疗程，二个疗程结束后进行疗效判定。结果治疗组痊愈15例(50％)，有效8例(26.67％)，无效7例(23.33％)，总有效率76.67％；对照组痊愈6例(20％)，有效12例(40.00％)，无效12例(40.00％)，总有效率60％；经统计学分析，两组治愈率有显著性差异(P＜0.05)；两组治疗总有效率无显著性差异(P＞0.05)。
 结论
 四二五合汤中用五子衍宗丸补肾气，配合仙茅、仙灵脾以补肾壮阳，与四物汤合方以加强养血益阴之效，再加牛膝能补肾通经。俞穴分布于腰背部，属阳，主动；募穴分布于胸腹部，属阴，主静。俞、募穴同用可调理相关脏腑的功能，从而治疗相应脏腑的病变。
 本研究中，四二五合汤合俞募穴埋线与西药人工周期在疗效上与治疗前相比有显著差异；本治疗方法主要针对卵巢早衰患者拟订补肾健脾、疏肝活血之治法，在改善患者临床症状方面有显著性差异。
%U https://d.wanfangdata.com.cn/thesis/ChJUaGVzaXNOZXdTMjAyNDAxMDkSCFkxNDU0NDQyGgh3c2h0ZTQ2bQ%3D%3D
%W 北京万方数据股份有限公司

%0 Thesis
%A 杨倩莹
%Y [王芳]
%T 围绝经期症状调查及对激素替代治疗的认知分析
%I 广州医科大学
%9 硕士
%G chi
%D 2017
%K 围绝经期; 绝经综合征; 绝经激素治疗; 药物副作用
%X 目的：　　围绝经期是女性从生育功能旺盛的状况向老年萎衰过渡的阶段。此时的有效关注和认知是预防老年状态慢性疾病的关键时期,为了解该阶段女性的健康状况,维护并促进女性身心健康,对围绝经期女性的一般状况及对围绝经期的相关认识进行调查研究。本次调查旨在了解绝经综合征的发生率、围绝经期症状与教育水平、职业、经济状况等的关系,围绝经期女性对绝经激素替代疗法的了解及获知方式，使用意愿等，以明确将来用何种方式来看护围绝经期女性，以延缓女性老年性疾病的发生，提高老年女性生活质量。　　方法：　　以2016年4月至2017年4月在广州医科大学附属第三医院为主要调查地点，及各广州市各社区科普讲座及微信公众平台以问卷调查的形式，回收有效问卷261份，对围绝经期妇女一般状况及群众对绝经激素治疗（menopausal hormone therapy,MHT）的认知和接受程度进行调查以及统计。建立excel数据库，将调查资料按不同因素进行分组,应用SPSS21.0软件进行统计分析，描述性分析、卡方检验。　　结果：　　1.月经状态与改良Kupperman评分之间存在相关性（P＜0.05），两者的关联程度为正相关（r=0.348，P=0.001）。不同的月经状态对应围绝经期症状各程度所占比例不同，中重度症状的以绝经后女性常见。而不同职业人群与围绝经期症状两者呈不相关（P=0.891）。　　2.调查中显示，绝经综合征发生率最高的五种症状依次为疲劳（69.3％）、关节痛（63.6%）、失眠（59.1%）、性交障碍（58.0%）、紧张情绪激动（58.0%），而中重度症状则以关节痛、感觉异常两种症状占比较高。对于41～55岁年龄段围绝经期妇女以疲劳、关节痛、失眠、性交障碍、紧张等症状最为常见，而56岁以上的妇女则以关节痛、睡眠障碍、头痛更为突出。　　3.绝经综合征与职业类别、学历文化无关(P＞0.05）。经济状况分类显示随着经济收入增加，绝经综合征发生比例更高，但无统计学意义（P=0.173）。　　4.各职业人群对出现绝经综合征的就诊态度有差异，大多数人认为需要就诊，尤其以专业技术人员所占比例较其他群体最大，差异有统计学意义（P＜0.05）.　　5.专业技术人员较其他人群接受围绝经期教育比例要多，组间差异有显著性（P＜0.05）。听说过并且了解MHT相关知识，知道MHT有“窗口期”的仍是以专业技术人员居多，差异有统计学意义（P＜0.05）。　　6.激素替代疗法的获知途径有专业人员宣传占48.0%,媒体、杂志等24.7%，熟人间交流10.3%,其他17.0%。　　7.结果显示专业技术人员使用过MHT及愿意向他人推荐的比例最大，并有明显的差异（P＜0.05）。若MHT缓解近期围绝经期症状有效，专业技术人员（61.7%）较其他群体更愿意因长远益处继续接受治疗，差异有统计学意义（P＜0.05）。大部分调查对象均表示愿意接受MHT时间取决于医生指导意见。　　8.调查对象中有约70%表示对 MHT有担忧，而考虑因素主要为肿瘤风险（27.0%），终身依赖（19.4%），增加体重（18.7%），心血管风险（18.3%），差异有统计学意义（P＜0.05）。　　结论：　　1.绝经综合征在围绝经期妇女中非常普遍。疲劳、关节痛、失眠、性交障碍、紧张等症状为围绝经期妇女最高的症状。因此当围绝经期女性出现上述症状时，应及早了解围绝经期相关知识，积极寻求专业医生意见，提高老年生活质量。　　2.绝经综合征的发生与年龄、教育水平等因素相关,故在诊治疾病以及使用激素补充治疗时,应有针对性的依据不同的具体情况而个体化治疗。　　3.医疗保健行为受教育程度等因素影响，专业技术人员接受围绝经期教育及MHT知识机会相对较多，接受、使用程度及对MHT的认识上普遍高于其他群体，但仍对MHT存在一些误解。因此,应提高全民教育水平,加强对围绝经期女性保健认知的有效实践。　　4.群众对MHT的认知及使用率仍低于发达国家水平，对药物副作用的错误认识来自根深蒂固的传统思想，是围绝经期妇女对MHT使用的最大顾虑。因此，对围绝经期女性的科普健康教育是进行医疗干预的前提条件。
%U https://d.wanfangdata.com.cn/thesis/ChJUaGVzaXNOZXdTMjAyNDAxMDkSCUQwMTI4OTYwORoId3NodGU0Nm0%3D
%W 北京万方数据股份有限公司

%0 Journal Article
%A 乔鹏
%A 阎荟静
%+ 山东省莱阳卫生学校
%T 酸枣仁汤加味结合针灸治疗围绝经期失眠的疗效分析
%J 健康女性
%J Women's Health
%@
%G chi
%D 2023
%N 35
%V
%P 253-254
%K 酸枣仁汤加味; 针灸治疗; 围绝经期失眠
%X 目的:针对围绝经期失眠患者,探讨酸枣仁汤加味结合针灸治疗的疗效.方法:从2022年8月至2023年8月,共选取100例围绝经期失眠患者进行观察.采用对比法,将患者分为两组,其中一组接受酸枣仁汤加味结合针灸治疗,另一组接受常规治疗.结果:经过治疗后,两组患者的失眠症状均有所改善.然而,酸枣仁汤加味结合针灸治疗组的改善程度明显优于常规治疗组.治疗组中失眠症状的缓解率达到80％,而常规治疗组的缓解率仅为60％.结论:酸枣仁汤加味结合针灸治疗在围绝经期失眠患者中显示出良好的疗效.这种综合疗法能够显著改善失眠症状,
%U https://d.wanfangdata.com.cn/periodical/ChlQZXJpb2RpY2FsQ0hJTmV3UzIwMjMxMjI2EhpRS0JKQkQyMDIzMjAyMzExMTcwMDAxMzYxOBoId3NodGU0Nm0%3D
%R
%W 北京万方数据股份有限公司
基金项目:

%0 Conference Paper
%A 焦峥锋
%+ 西安海棠职业学院中医美容学院
%T 针刺治疗更年期综合症80例临床观察
%B 2016西安国际中医美容学术论坛论文集
%? 世界中医药学会联合会
%C 西安
%G chi
%D 2016
%P 85-90
%K 女性更年期综合症; 针刺疗法; 临床疗效; 安全性
%X 目的:通过针刺治疗更年期综合症,观察其疗效.方法:针刺肾俞、肝俞、关元、三阴交、脾俞、太溪穴(均取双侧)、百会、四神聪.3个月为1疗程,治完1个疗程后观察疗效.结果:治疗满1疗程后显效31例,有效47例,无效2例,总有效率97.5％.针刺治疗后患者在潮热出汗、失眠、易激动、眩晕、疲乏、骨关节痛、心悸、泌尿系感染等方面都有非常显著的疗效,P＜0.01;而对头痛、皮肤蚁走感有显著的疗效,P＜0.05.结论:针刺治疗围绝经期综合症安全可靠,临床疗效显著,值得临床研究和推广.
%U https://d.wanfangdata.com.cn/conference/ChZDb25mZXJlbmNlTmV3UzIwMjQwMTA5Egc5NzY3Mzg4Ggh3c2h0ZTQ2bQ%3D%3D
%W 北京万方数据股份有限公司

%0 Thesis
%A 曹仕健
%Y [胡国俊]
%T 胡国俊诊治郁证学术思想与经验总结及临床研究
%I 南京中医药大学
%9 博士
%G chi
%D 2015
%K 胡国俊; 郁证治疗; 学术思想; 临床经验; 脏腑辨证
%X 祖国医学通过辨证论治，在郁证治疗方面有自己的特色和优势。胡国俊教授从医五十余年，在治疗郁证方面积累了丰富的临床经验。本研究拟通过文献研究和理论研究的方式，对胡国俊教授诊治郁证的学术思想进行溯源，进一步深入研究，提炼出对临床工作具有指导意义的学术思想;通过跟师学习、授课等形式，总结出胡国俊教授治疗郁证的临床经验;并随机选取气虚血瘀型卒中后抑郁患者112例，运用益气活血解郁汤化裁与氟西汀进行对照研究，比较两者的临床疗效，检验跟师成果。本研究分为三个部分。　　第一部分：胡国俊学术思想渊源　　胡国俊教授出身中医世家，其父胡翘武为新安医学流派传承人。通过仔细拜阅胡国俊教授的著作、文章，跟师学习以及与胡国俊教授的朝夕交流，总结出胡国俊教授学术思想源于《内经》，秉承于新安医学流派。　　第二部分：胡国俊诊治郁证学术思想和临床经验的整理与研究　　胡国俊教授在郁证的诊治过程中非常重视脏腑辨证，认为气机郁滞是郁证早期的主要机因;气滞痰结，气郁化火为病情进一步进展;郁证后期多表现为虚证，如阴虚血亏。　　1.总结出胡国俊教授诊治郁证“郁证调气，必先疏肝”，“郁证实多虚少”“治疗以理气为主，顾护阴液”的学术思想。(1)郁证调气，必先疏肝:胡国俊教授认为肝为木脏主疏泄，性喜畅达，最恶抑郁。木郁则生机萎顿，肝郁则失于疏泄，凡情志不遂，肝者最易郁滞，则疏泄不及，气逆厥阴经络。此外，肝气具有直接调畅情志的作用，气机条畅，气血和调则心情开朗。(2)郁证实多虚少:郁证病机是随着病程的发展而不断变化的，以实证多见。气机郁滞为郁证早期的主要机因;气机疏解不利，则进一步导致气滞痰结,气滞血郁，气郁化火。此阶段主要病理因素为“气”、“火”、“痰”、“血”;病程后期多表现为虚证，如阴虚血亏、心脾两虚。(3)治疗以理气为主，顾护阴液:胡国俊教授认为，顾护阴液的思想应贯穿于郁证治疗的全过程。郁证早期，以气机郁滞为主，此阶段宜采用疏理气机，行气解郁之品，但不宜长久运用，以免耗津伤液，以变他病。针对气郁化火、痰结之候，在清热泻火，化痰散结的同时，应适当佐以养阴生津之品，以顾护阴液。火热之邪进一步加剧，灼津耗液，加之治疗郁证病程中多有运用芳香理气，燥烈之品，郁证病程后期无不具有阴液暗耗之候，此时期，应以养阴生津治其本虚为当务之急，忌用理气解郁等芳香燥烈之品。　　2.此外，还总结出了胡国俊教授治疗围绝经期抑郁，睡眠障碍，癔症，奔豚等临床经验。　　(1)围绝经期抑郁:胡国俊教授认为围绝经期抑郁患者通常表现为两大症候群，一类以烦躁不安，焦虑紧张，情绪不宁为主要症候;一类以忧郁，情绪低落，不善言语为主。虽表现出两类不同的症候群，但其发病机制均为气机郁滞，然气机郁滞亦各有不同。烦躁不安，焦虑紧张多由于肝气不舒所致，其病位在肝，当从肝治，应予疏肝解郁法;围绝经期表现出来的忧郁，情绪低落表现当与肺脏相关，其病位在肺，当从肺治，应予开降肺气之法。(2)郁而失眠论治:胡国俊教授认为郁证本身是一种情志疾病，同时也是引起失眠的一个病因。失眠与郁证发病有着共同的病理机制。随着社会的不断发展与进步，现代人们的学习、工作节奏越来越快;生活、精神压力不断增加，由此引发的情绪不宁，心情怫郁等郁证引起的失眠也越来越多，从郁治失眠，郁解而寐安，是治病求本的体现，也是对失眠辨证论治方法的一种补充。(3)癔症治疗经验:胡师认为，虽然癔症的临床表现形式繁杂，但情志不遂或精神刺激为其主要机因。癔症时久，亦可变生他病，最多见的为喘促过度以致阳虚气脱;汗泪俱下以致阴液不足。治疗的原则以心理疏导为主，辅以药物治疗。(4)降敛冲气治疗奔豚:胡国俊教授认为，奔豚之症状，可表现于各种疾病当中，其关键机因为“气逆里急”，与肝肺肾三脏关系密切。对于奔豚的治疗，在治本脏不应时，应投降敛冲气之法，或可收立竿见影之效。　　3.通过对208例郁证患者病案的整理以及中药使用频次的数据挖掘，整理出郁证的10种辨证分型，包括肝气郁结型、气郁化火型、肝火犯胃型、气滞血郁型、痰气郁结型、肺失宣肃型、阴虚血亏型、心脾两虚型、肝肾阴虚型、脾虚气滞型。处方中使用中药共计213种，其中使用超过100次的有13味，包括柴胡、枳壳、郁金、生龙骨、生牡蛎、茯神、半夏、远志、黄芪、夜交藤、酸枣仁、白术、黄芩;使用次数在40-100次之间的有24味，包括太子参、焦山栀、炙甘草、黄连、白芍、知母、薏苡仁、桂枝、桔梗、柏子仁、甘草、旱莲草、玄参、茯苓、旋复花、龟板、苍术、珍珠母、生地、香附、葛根、瓜蒌皮、琥珀、合欢皮、川贝母;使用比例超过50％的单味药有四味，分别为柴胡、枳壳、郁金、茯神。　　第三部分：益气活血解郁法治疗卒中后抑郁气虚血瘀型临床研究　　观察运用益气活血解郁法治疗卒中后抑郁临床疗效，为中医药防治卒中后抑郁提供临床依据。选择112例符合诊断标准、纳入标准的卒中后抑郁患者，随机分为治疗组(n=57)，采用益气活血解郁法治疗;对照组(n=55)，采用盐酸氟西汀治疗，均以6周为疗程。在治疗前后观察两组的HAMD评分、NIHSS评分、Barthel评分，评价益气活血解郁汤的临床疗效。通过比较，两组治疗前HAMD评分、NIHSS评分、Barthel评分比较无差异，P＞0.05;治疗6周后两组在HAMD评分、NIHSS评分、Barthel评分上与治疗前相比较，均有明显差异P＜0.01。治疗组在治疗6周后，患者HAMD评分、NIHSS评分、Barthel评分均较对照组改善明显，两组比较，P＜0.01。说明中药益气活血解郁汤可以明显改善患者HAMD评分，减轻抑郁症状，同时可以改善了卒中患者的神经功能缺损的体征，以及提升了患者的日程生活能力。较盐酸氟西汀在改善患者抑郁症状，神经功能康复及提升生活能力方面更有优势。
%U https://d.wanfangdata.com.cn/thesis/ChJUaGVzaXNOZXdTMjAyNDAxMDkSCFkzMTMzNTEyGgh3c2h0ZTQ2bQ%3D%3D
%W 北京万方数据股份有限公司

%0 Thesis
%A 陶丽丽
%Y [马晓昌]
%T 清眩降压汤治疗更年期女性原发性高血压的临床研究
%I 中国中医科学院
%9 硕士
%G chi
%D 2008
%K
%X 高血压病是一种严重影响人类健康和生活质量的常见病、多发病,是引起冠心病、脑卒中、肾功能衰竭的最危险因素之一。据2002年全国居民营养与健康状况调查资料显示,我国成人高血压患病率为18.8％,全国有高血压患者约1.6亿,但高血压的知晓率、治疗率及控制率均很低,我们面临的高血压防治任务是非常艰巨的。寻找安全、有效的防治高血压的药物仍是目前医学界面临的问题。　　近来的流行病学研究显示,女性更年期前患病率低于男性,更年期后高于男性是高血压流行的一般规律之一。更年期女性处于神经-内分泌功能失调的特殊时期,其高血压患者血压水平并非很高,但血压波动大,常伴情绪烦躁多变、极易激动、失眠等症状,严重影响生活质量。大量研究显示,肝肾阴虚、肝阳上亢证不仅是高血压病的主要证型,更是更年期女性高血压的主要证型。　　清眩降压汤是陈可冀院士根据数十年临床经验,针对高血压病的病机特点,以清肝热、平肝阳、益肝肾为法,创立的治疗肝肾阴虚,肝阳上亢证高血压的有效方剂。本研究重在研究清眩降压汤对更年期女性高血压的临床疗效。　　目的:通过观察清眩降压汤对更年期女性高血压病的降压效果,及其对相关症状、24h动态血压、心率、糖脂代谢、内源性雌激素和血浆Hs-CRP、HCY、AngⅡ的影响,探究其降压机理和临床疗效,为进一步探讨中西医结合防治更年期女性高血压病奠定基础。　　方法:按照随机对照的方法进行临床试验。病例来源于2006年9月～2008年1月在中国中医科学院西苑医院心血管中心病房及门诊的高血压病患者。入选病例88例,随机分组,最后完成病例82例,其中对照组40例,试验组42例,对照组予培哚普利片(4mg,QD)+中药模拟剂,试验组予培哚普利片(4mg,QD)+清眩降压汤颗粒,观察2个月,观察治疗前后相关症状、动态血压、血糖、血脂、血浆E2、Hs-CRP、HCY、AngⅡ的改变。　　结果:　　 1.对血压的影响:培哚普利片组(对照组)、培哚普利+清眩降压汤组(试验组)的总有效率分别为87.5％、90.4％,显效率分别为45％、59.6％。　　 2.对动态血压的影响:试验组对24h、白天、夜间的血压变异性和夜间血压下降率的作用均优于对照组,具有显著性差异(P<0.05)；但在降低24h、白天和夜间的平均SBP、DBP、MAP和24小时收缩压、舒张压负荷方面,对照组与试验组间比较未见明显差异。　　 3.对心率的影响:治疗后两组心率均下降,较治疗前有显著性差异(P<0.05),且试验组优于对照组,有明显差异性(P<0.05)。　　 4.对症状的影响:对照组、试验组的总有效率分别为87.5％、90.5％,显效率分别为55％、62％；其中试验组在症状积分下降幅度方面,明显高于对照组,具有显著性差异(P<0.05)；且对头痛、腰膝、酸软、失眠改善方面疗效显著。　　 5.对血糖的影响:治疗后两组血糖均有一定程度的降低,但差异无显著性。　　 6.对血脂的影响:试验组在降低TC、LDL方面明显高于对照组,具有显著性差异(P<0.05)。　　 7.对血清雌二醇的影响:试验组在升高内源性血浆E2水平方面明显优于对照组,差异有显著性(P<0.05)。　　 8.对血浆Hs-CRP、HCY、AngⅡ水平的影响:试验组降低血浆Hs-CRP、AngⅡ水平优于对照组,差异有显著性(P<0.05)；但对血浆HCY的下降程度无显著性差异(P>0.05)。　　结论:　　 1.清眩降压汤能降低更年期女性高血压的血压变异性,增加夜间血压下降率,对恢复正常血压“勺型”改变有帮助,并且能独立于降压之外显著改善患者临床症状、降低心率,优于单纯西药组,这可能与调节交感-迷走神经功能有关。　　 2.清眩降压汤能改善血脂代谢,降低TC、LDL、降低血浆Hs-CRP,并且能提高围绝经期女性内源性雌激素的水平,改善更年期综合征症状,这可能与调节神经-内分泌-免疫功能失调有关,以恢复其正常的下丘脑-垂体反馈作用,调节其性激素和神经递质的分泌。　　 3.清眩降压汤对于更年期女性高血压患者血浆的AngⅡ水平有影响,提示其降压机理可能与抑制循环RAAS活性有关。　　 4.在2个月的治疗研究过程中,服用清眩降压汤未出现明显的毒副反应。
%U https://d.wanfangdata.com.cn/thesis/ChJUaGVzaXNOZXdTMjAyNDAxMDkSCFkxNzc4NjU3Ggh3c2h0ZTQ2bQ%3D%3D
%W 北京万方数据股份有限公司

%0 Thesis
%A 刘勤勤
%Y [黄河浪]
%T 江西农村围绝经期女性情绪障碍流行现状及其影响因素研究
%I 南昌大学
%I 南昌大学医学院
%9 硕士
%G chi
%D 2009
%K 流行病学; 围绝经期; 女性情绪障碍; 心理卫生; 女性保健
%X 围绝经期情绪障碍是指围绝经期由于各种原因引起的，以显著而持久的情感或心境改变为主要特征的一组疾患。围绝经期女性情绪障碍是目前困扰广大妇女健康的一个突出问题，尤其是农村女性。了解其流行特点，分析其影响因素，对提高农村女性身心健康有着积极意义。本课题在综合国内外相关研究的基础上结合我省实际，对农村围绝经期女性情绪障碍的现状及其主要影响因素进行流行病学探讨。
 目的：阐明当今农村经济社会围绝经期女性情绪障碍流行与分布特点；筛选和评价影响情绪障碍的主要社会因素和某些生物因素，并针对高危人群和目标人群提出干预对策等建议。
 方法：选择江西经济生活水平较好的靖安县和生活水平一般的分宜县为现场，以40-56岁的农村女性为研究对象。采用先分层再简单随机抽样的方法，按不同县随机抽取3个乡镇，每个乡镇抽取三个行政村为调查单位。采用统一的调查问卷，实施面对面访问填写。采集部分确诊的情绪障碍患者和非患者血样，通过放射免疫法检测其E2、FSH、LH三项激素水平并做出评价。情绪障碍的诊断采用目前公认的《焦虑自评量表》、《抑郁自评量表》进行测量评分，在此基础上结合患者的躯体化症状作出判断。围绝经期情绪障碍的影响因素采用多因素非条件Logistic回归分析。
 结果：据613名40-56岁的农村围绝经期女性的情绪障碍调查结果提示，总患病率为27.9％（其中焦虑患病率为24.8％；抑郁患病率为14.7％。）；生活水平较低的分宜县患病率（41.61％）显著高于生活水平较高的靖安县（14.92％）；患病率有随年龄升高而上升的趋势，在不同的文化程度上表现为，文化程度越低患病率越高，否则相反。患病率在体力劳动者中略高于脑力劳动者。从被查对象的躯体化症状分析，最常见的前三位症状是：骨关节痛、尿失禁、肌肉痛，另外还有头痛、耳鸣、阴道干燥、皮肤骚痒、失眠、易紧张和注意力不集中。613名女性的月经现况分析：月经正常者占53.8％；绝经者占30.2％；绝经平均年龄为51.20±4.24岁。情绪障碍者月经正常的比例为24.8％，远远低于非情绪障碍者的75.2％。三种激素检测结果表明，情绪障碍患者E2含量（71.03±31.88pg/ml）低于非情绪障碍者（79.60±36.43pg/ml）；而FSH和LH含量则表现为患者（分别是28.89±24.79pg/ml，20.00±14.88pg/ml）高于非患者（分别是22.48±22.96pg/ml，16.70±15.49pg/ml）。与情绪障碍有关的主要危险因素和保护因素分别是，危险因素：个人兴趣和爱好少（X22，OR=2.000）、婚姻状况欠理想（X4，OR=1.715）、近3-5年经历挫折较多（X15，OR=1.663）、缺乏体育锻炼（X23，OR=1.270）；保护因素有：与家人共同居住（X9，OR=0.408）、经济状况较好（X7.OR=0.419）、对居住环境满意（X14，OR=0.517）、夫妻感情和谐（X20，OR=0.706）。
 结论：
 1、我省农村围绝经期女性的情绪障碍患病率27.9％，处全国平均水平；其中焦虑患病率（24.8％）高于抑郁患病率（14.7％。）；生活水平较低的分宜县患病率高于生活水平较高的靖安县。在中年人群中，患病率有随年龄增加而上升的趋势；文化程度越高患病率越低。
 2、围绝经期女性前三位的躯体化症状是：骨关节痛、尿失禁、肌肉痛。在所有被查对象中月经正常的比例是53.8％，偏高；绝经平均年龄为51.20±4.24岁，比全国平均水平（48.1岁）推迟了3.1岁。情绪障碍患者血中E2含量低于非情绪障碍者；而FSH和LH含量则表现为患者高于非患者。
 3.与围绝经期情绪障碍关系密切的影响因素有8个。危险因素有：个人兴趣和爱好少（X22，OR=2.000）、婚姻状况欠理想（X4，OR=1.715）、近3-5年经历挫折较多（X15，OR=1.663）、缺乏体育锻炼（X23，OR=1.270）；保护因素有：与家人共同居住（X9，OR=0.408）、经济状况较好（X7，OR=0.419）、对居住环境满意（X15，OR=0.517）、夫妻感情和谐（X20，OR=0.706）。
%U https://d.wanfangdata.com.cn/thesis/ChJUaGVzaXNOZXdTMjAyNDAxMDkSCFkxNTQ0NTEwGgh3c2h0ZTQ2bQ%3D%3D
%W 北京万方数据股份有限公司

%0 Journal Article
%A 靳琦
%A 郑慧敏
%A 尹平
%H JIN Qi
%H ZHENG Huimin
%H YIN Ping
%+ 上海中医药大学附属市中医医院
%T 电针治疗围绝经期情绪障碍研究进展
%J 中医学报
%J China Journal of Chinese Medicine
%@ 1674-8999
%G chi
%D 2022
%N 11
%V 37
%P 2350-2356
%K 围绝经期; 情绪障碍; 电针; 失眠; 抑郁; 研究进展
%X 近年来,有关电针治疗围绝经期失眠、抑郁的临床及机制研究逐渐增多.电针能够有效改善围绝经期患者的相关情绪障碍,如延长睡眠时间、减少觉醒次数、减轻抑郁情绪等,提高患者的生活质量,其机制可能是调节相关神经递质、神经内分泌系统、相关炎症因子、影响Wnt/β-catenin、Notch等信号通路或调节肠道菌群.但现有研究在临床试验及实验机制方面仍存在不足之处,如电针疗法尚未形成完善的规范化模式,缺乏统一标准,多数研究建立于疗效验证的基础上,并未对电针的作用机制进行深入研究.今后需进一步规范电针的临床规范化操作及疗效评定标准,重视开展多中心、大样本的临床试验研究,同时对电针不同机制的作用靶点进行多层面研究,结合代谢组学、基因组学等技术加强对电针治疗围绝经期情绪障碍机制的探讨.
%U https://d.wanfangdata.com.cn/periodical/ChlQZXJpb2RpY2FsQ0hJTmV3UzIwMjMxMjI2EhJoZW56eXh5eGIyMDIyMTEwMTgaCHdzaHRlNDZt
%R 10.16368/j.issn.1674-8999.2022.11.419
%W 北京万方数据股份有限公司
基金项目:81704-145:国家自然科学基金; 18401905200:上海市科委医学引导类项目

%0 Thesis
%A 陆亦琼
%Y [徐飚]
%T 社区妇女围绝经期生殖健康状况与保健需求的调查
%I 复旦大学
%9 硕士
%G chi
%D 2012
%K 围绝经期; 生殖健康; 保健需求; 社会支持; 生命质量
%X 围绝经期是指妇女自生育旺盛的性成熟期过渡到无生殖能力的老年期、围绕在绝经前后的一段时期，一般发生在40～60岁之间。在这段时期，影响妇女身心健康和生活质量的因素很多，包括生理、心理和社会各方面的变化。适应不良的患者会出现生活质量下降，焦虑、抑郁、失眠、记忆力下降、性欲减退等负面情绪，在一定程度上影响到其夫妻关系及健康状况。　　当今社会，随着科技进步与发展，人的寿命明显延长，妇女围绝经期保健已日益受到大家的关注。首先，由于围绝经期妇女在人群中所占比例较大，已形成了对围绝经期保健服务的迫切需求。而国内外大量研究显示，发展中国家和地区妇女对围绝经期知识认知不足，围绝经期健康教育有待于进一步重视和加强。　　其次，国内外许多文献报道围绝经期症状的发生主要与卵巢功能衰退、雌激素水平降低有关。围绝经期症状的发生率及严重程度还与种族、社会文化背景、遗传、营养结构、个体体质、健康状态、精神神经因素、生活状况及社会环境密切相关。妇女进入围绝经期后，由于生理和心理功能的失调而影响健康，所引发的低雌激素水平相关疾病还会影响到老年妇女的健康和生活质量，严重威胁着妇女的健康。世界不同国家和人群的研究显示，围绝经期症状发生率高，国内外报道50-95％不等，且持续时间长，严重者可达10余年。2005年对上海城市1124名社区妇女调查发现，围绝经期症状患病率为62.37％，较高的围绝经期症状发生会影响妇女的正常生活和生命质量。　　我国已进入老龄化社会。1998年全国60岁以上老人已达1.26亿，占总人口的10％。大城市老龄化的情况出现更早，情况尤为突出。开展围绝经期保健工作，不但直接关系到围绝经期妇女的健康，还能为老年期健康打下基础。　　为了促进围绝经期妇女健康，利用政府开展全市40岁以上城镇妇女妇科普查的机会，我们采用抽样调查的方式，对本地区40-60岁的围绝经期妇女开展面对面问卷调查，并结合妇科普查结果来全面了解妇女围绝经期的生殖健康现状和对生殖健康保健服务的需求。　　研究目的:通过对本地区围绝经期妇女的横断面调查，描述妇女围绝经期症状现患情况及其对围绝经期保健服务的需求，了解围绝经期妇女对生殖健康知识的认知水平，分析人口学、社会、经济和行为因素对妇女围绝经期症状发生和认知的影响;探索围绝经期妇女围绝经期症状与社会支持间的关系，为掌握本社区妇女围绝经期健康状况、提高妇女对这一特定时期的保健知识的认知和社会适应，促进健康、改善生命质量、开展针对性健康教育及干预提供基础信息和决策依据。　　研究方法:本研究是在社区人群中开展的横断面研究。研究以2011年7月-12月自愿前来参加社区居民妇科普查的40～60岁围绝经期妇女为研究对象，以上海市计划生育指导所2005年提供的上海妇女围绝经期症状患病率62.37％估算样本量，在黄浦区南京东路社区的20个居委会中，分别依次纳入40名40-60岁妇女为研究对象，估计样本量为730，计划纳入800人。　　资料收集:由经过培训的调查员采用统一的调查表对所有合格对象进行问卷调查。调查表内容包括:对象入口学和社会经济基本情况，围绝经期症状和Kupperman评分，围绝经期生殖保健知识知晓情况（激素替代疗法、围绝经期保健相关知识和态度、围绝经期保健知识需求）及社会支持评定量表(Social Support Rating Scale，SSRS)。参加研究的妇女，在完成问卷调查后，再接受妇科体检。资料整理采用EpiData3.0软件建立数据库，并用SPSS13.0统计分析软件进行资料分析。　　结果:研究共纳入800名合格对象，回收有效问卷737份，应答率达92.1％。　　1.围绝经期症状现患率及其分布特征:在完成调查的737例围绝经期女性中，有围绝经期症状者503人，占68.2％。最常发生的前五个症状为:潮热出汗(54.0％)、骨关节痛(51.0％)、性生活障碍(48.0％)、眩晕(43.1％)和疲乏(40.6％)。单因素统计分析显示:围绝经期症状与年龄(p＜O.001)、职业(p＜O.001)及经济状况(p=0.023)等有关，50-55岁年龄组、初中以下学历、退休及下岗和收入较低的妇女围绝经期症状现患率较高;不同的月经情况、性生活满意度、健康状况及社会支持也与围绝经期症状发生有关(p＜O.001)。多因素统计分析显示:在校正了年龄后，在职情况(p=O.001)、性生活满意度(p＜O.001)以及绝经与否(p=0.006)是影响围绝经期症状分布的主要因素。　　2.围绝经期保健知识认知情况及保健需求:在总分为10分的知识问卷中，737例研究对象的围绝经期保健知识得分均数为7.48±2.11分，最高得分10分，最低O分。单因素分析显示:不同年龄组、不同文化程度、不同的经济状况、是否患有慢性疾病及是否患有围绝经期综合征的妇女其保健知识得分具有差异性(p＜0.05)。多因素分析结果显示:个人月收入越高，其保健知识得分越高(0R=2.018，95％CI:1.403～2.904);发生围绝经期症状的妇女其围绝经期保健知识得分明显高于未发生围绝经期症状的妇女(0R=1.591，95％CI:1.003～2.524);年龄，在职情况、文化程度及是否有现患疾病对围绝经期保健知识得分无明显影响。发生围绝经期症状的妇女中正在采用或既往采用过激素替代疗法的妇女仅有24例(3.2％)。在被调查的妇女中参加过围绝经期保健咨询的仅占9.2％，73.8％的妇女有意愿了解围绝经期知识。选择报刊杂志和视听媒体作为保健知识的主要获得途径的妇女分别为38.1％和30.3％。　　3.围绝经期症状发生与社会支持度的相关性:研究发现，被调查对象的社会支持总分的平均得分为35.81分（标准差6.58分），最高分53分，最低15分;不同的年龄组、不同的文化程度、是否在职以及不同婚姻状况的妇女所得的社会支持程度有所不同(p＜0.001)，相对年轻、文化程度高、在职以及已婚妇女得到的社会支持明显高于其他妇女。不同经济状况妇女的社会支持得分差异未见统计学意义(p＞0.05)。当调查对象遇到急难情况时，会向配偶或家人寻求经济支持和帮助者占60.6％;从不参加团体活动的有15.8％。调查对象的社会支持各维度评分与kupperman评分呈显著负相关，提示对象获得的社会支持度越高，其围绝经期症状分值越低。SSRS总分的r=-O.370，p＜O.001;客观支持、主观支持以及对支持的利用度r值分别为-0.398，-0.242，-0.315，其中与客观支持的相关性最高。　　4.妇科疾病患病现患情况:被接受调查的围绝经期妇女妇科疾病患病率为71.9％;最常见的妇科疾病是子宫肌瘤，为40.7％，其次是老年性阴道炎，占15.5％。乳腺疾病患病率最高的是乳腺小叶增生，占69.5％。　　结论:　　1.社区围绝经期妇女围绝经期症状患病率高，严重影响着围绝经期妇女的身心健康，除临床治疗外，应加强健康教育及给予必要的心理干预。　　2.围绝经期妇女的保健知识和健康意识薄弱，应该通过多种形式健康教育提高围绝经妇女的健康意识和自我保健意识。　　3.围绝经期妇女绝经症状的严重程度与社会支持有着密切的关系。为了帮助妇女更好地度过围绝经期，要进一步完善其社会支持系统。　　4.应重视围绝经期老年性阴道炎、子宫肌瘤、乳腺病变等疾病的防治。探索行之有效的健康教育方式，增强围绝经期妇女对妇科疾病防治的认识。
%U https://d.wanfangdata.com.cn/thesis/ChJUaGVzaXNOZXdTMjAyNDAxMDkSCFkyNzAzODM1Ggh3c2h0ZTQ2bQ%3D%3D
%W 北京万方数据股份有限公司

%0 Journal Article
%A 袁绘
%A 李正祥
%A 李思斌
%A 王海梁
%A 周爱珍
%+ 浙江省温岭市中医院
%T 揿针联合引阳入阴推拿治疗围绝经期失眠30例
%J 浙江中医杂志
%J Zhejiang Journal of Traditional Chinese Medicine
%@ 0411-8421
%G chi
%D 2020
%N 10
%V 55
%P 759
%K 围绝经期失眠; 引阳入阴; 推拿; 揿针; 临床观察
%X 笔者采用引阳入阴推拿联合揿针治疗围绝经期失眠患者30例,并与艾司唑仑作对比,以探讨引阳入阴推拿联合揿针对本病的临床疗效.现报道如下.
 1 一般资料
 纳入本次研究的60例均为围绝经期失眠患者且都于2018年12月～2019年12月就诊于本院针灸推拿科门诊,将所有的患者采用随机数字表法分为对照组及观察组各30例.观察组患者年龄43～57岁,平均46.8± 3.7岁;病程最短2个月,最长4年,平均13.0 ± 9.0个月.对照组年龄44～56岁,平均47.0±4.3岁;病程最短3个月,最长2.8年,平均14.1±8.4个月.两组一般资料比较,差异无显著性(P>0.05),具有可比性.
%U https://d.wanfangdata.com.cn/periodical/ChlQZXJpb2RpY2FsQ0hJTmV3UzIwMjMxMjI2Eg96anp5enoyMDIwMTAwNDIaCHdzaHRlNDZt
%R 10.3969/j.issn.0411-8421.2020.10.042
%W 北京万方数据股份有限公司
基金项目:

%0 Thesis
%A 车萍
%Y [陈伯英]
%T 去卵巢术后大鼠下丘脑GnRH的异位表达和电针对其影响
%I 复旦大学
%9 硕士
%G chi
%D 2007
%K 围绝经期综合症; 电针治疗; 促性腺激素释放激素; 促肾上腺激素释放激素; 室旁核表达; 自然功能代偿
%X 围绝经期综合症是指妇女在自然绝经前和绝经后期或由于其它原因(如：单纯子宫切除、卵巢切除术后或人工绝经等)丧失卵巢功能之后，机体的神经内分泌平衡失调，而出现的一系列症状和体征。表现为月经紊乱，阵发性潮热，潮红，激动易怒，焦虑不安或情绪低落，抑郁寡欢，失眠，心悸等，严重者导致妄想症及精神失常。据统计上述症状发生率约为70％，大多数持续1～5年，给病人带来痛苦，影响妇女身心健康。
 对中老年妇女出现的围绝经期综合症这一疾患，在治疗上，国际国内对是否采用激素替代疗法(hormone replacement therapy，HRT)治疗争议很大。针刺治疗该症在国内已经取得满意的疗效，但是在国内外还不甚普及。原因在于针刺治疗生殖系统功能紊乱性疾病的机制研究较少。因此，应用现代医学的语言阐释针刺治病的科学内涵，是更好的推广针刺疗法、弘扬祖国传统医学的需要。
 临床上观察到，双侧卵巢切除和绝经后妇女，经过一段时间，血雌激素水平逐步回升，症状有所改善，提示机体存在自然代偿的机能。我们以往的研究观察到在去卵巢加电针的情况下促性腺激素释放激素(gonadotropin-releasinghormone，GnRH)在下丘脑室旁核(paraventricular nucleus，PVN)有异位表达，并且有促肾上腺激素释放激素(corticotropin-releasing hormone，CRH)与GnRH在PVN共存于同一个神经元中；并且在正常和去卵巢饲养1个月的情况下，没有发现GnRH在PVN的异位表达。本实验探讨了切除卵巢后下丘脑一垂体一卵巢轴(hypothalamus-pituitary-ovary axis，HPOA)功能低下时，机体在自我代偿过程中下丘脑PVN中GnRH的异位表达及其与CRH共存的机制，以及电针对其作用的意义。
 实验动物分为：正常组(INT)、去卵巢组(0Vx)、去卵巢加电针组(OVx+EA)以及自然代偿组(OVX3M组、OVX4M组、OVX5M组、OVX6M组)。电针组选用“关元”、“中极”、“子宫”和“三阴交”穴，于每天上午8:00-10:00给予电针，每天一次，每次30分钟，连续3天；波形为连续波，频率3Hz，刺激强度为2mA。用H.E.染色的方法观察大鼠阴道脱落细胞的变化；用放射免疫分析(RIA)的方法观察外周血雌二醇水平的变化；用免疫组织化学的方法观察GnRH在PVN的表达；并用免疫荧光双标结合激光共聚焦的方法观察了下丘脑PVN中CRH与GnRH的共存；以及原位组织化学杂交的方法观察下丘脑PVN中GnRH mRNA的表达。
 结果显示：
 1．去卵巢术后3个月时大鼠阴道涂片出现成熟脱落细胞，血E27Jk平开始升高，4个月时血E<,2>水平升高明显，6个月时几乎稳定在正常水平的一半左右；
 2．去卵巢加电针组以及切除卵巢后3-6个月自然代偿组的大鼠在PVN都分别有GnRH的表达，并有GnRH与CRH在PVN共存于同一个神经元，而正常组与去卵巢组大鼠PVN未发现有GnRH免疫阳性物的表达；
 3．去卵巢加电针组以及切除卵巢后3-6个月自然代偿组的大鼠在下丘脑PVN中有GnRH mRNA的表达。
 结论：GnRH在PVN中的异位表达和与CRH共存于同一神经元中，可能是机体对HPOA功能异常的自然功能代偿机制；而电针处理的作用可能是提前启动了这一自然代偿机制，从而发挥对大鼠因去卵巢而引起的HPOA功能异常的调整作用。
%U https://d.wanfangdata.com.cn/thesis/ChJUaGVzaXNOZXdTMjAyNDAxMDkSCFkxMTcwNTkyGgh3c2h0ZTQ2bQ%3D%3D
%W 北京万方数据股份有限公司

%0 Journal Article
%A 方庆霞
%A 赵双俏
%A 陈瑞雪
%+ 北京市第二医院
%+ 中国中医科学院广安门医院
%T 天王补心丸联合穴位埋线治疗心肾不交型围绝经期失眠的临床观察
%J 中国中医基础医学杂志
%J Chinese Journal of Basic Medicine in Traditional Chinese Medicine
%@ 1003-9996
%G chi
%D 2016
%N 8
%V 22
%P 1092-1093
%K 天王补心丸; 穴位埋线; 围绝经期失眠; 临床观察
%X 目的:观察天王补心丸联合穴位埋线治疗心肾不交型围绝经期失眠的临床疗效.方法:将64例患者按随机对照试验分为治疗组和对照组各32例,治疗组给予天王补心丸联合穴位埋线治疗,对照组给予艾司唑仑片治疗,4周为1个疗程,共治疗1个疗程.采用匹兹堡睡眠质量指数(PSQI)评价2组患者治疗前后睡眠质量(取其中6个睡眠相关因子如睡眠质量、入睡时间、睡眠时间、睡眠效率、睡眠障碍、日间功能障碍).结果:治疗组总有效率81.25％,对照组78.13％,2组比较差异无统计学意义;2组治疗后PSQI各项评分与同组治疗前比较差异有统计学意义,治疗组的睡眠质量、日间功能障碍评分与对照组比较差异有统计学意义.结论:天王补心丸联合穴位埋线治疗心肾不交型围绝经期失眠疗效确切,在睡眠质量、日间功能障碍方面优于口服艾司唑仑片,可在临床推广应用.
%U https://d.wanfangdata.com.cn/periodical/ChlQZXJpb2RpY2FsQ0hJTmV3UzIwMjMxMjI2EhF6Z3p5amN5eDIwMTYwODAyORoId3NodGU0Nm0%3D
%R
%W 北京万方数据股份有限公司
基金项目:

%0 Journal Article
%A 刘铃
%A 侯宗珍
%+ 成都中医药大学
%+ 成都中医药大学
%T 中医外治法治疗围绝经期失眠的临床研究
%J 饮食科学
%J Dietetics
%@ 1008-9489
%G chi
%D 2022
%N 11
%V
%P 22-24
%K 中医外治法; 围绝经期失眠; 针刺疗法
%X 目前,治疗围绝经期失眠的临床研究主要集中于针刺疗法,重视肾经.通过检索近年来中医外治法治疗围绝经期失眠的中文文献,文章综述针刺、耳穴、艾灸、联合疗法的相关临床研究进展,旨在为中医外治法治疗围绝经期失眠的临床推广提供参考.
%U https://d.wanfangdata.com.cn/periodical/ChlQZXJpb2RpY2FsQ0hJTmV3UzIwMjMxMjI2EhpRS0JKQkQyMDIyMjAyMzA4MjUwMDAwNDY3MRoId3NodGU0Nm0%3D
%R
%W 北京万方数据股份有限公司
基金项目:

%0 Journal Article
%A 刘娴
%+ 丹东市第三医院心理一科
%T 针对性护理在围绝经期女性失眠症中的应用
%J 中国冶金工业医学杂志
%J Chinese Medical Journal of Metallurgical Industry
%@ 1005-5495
%G chi
%D 2021
%N 6
%V 38
%P 654-655
%K
%X 围绝经期女性的卵巢功能出现衰退,性激素水平下降,会诱发一系列精神心理症状,其中失眠就是症状之一,其对患者日常工作和生活影响较大.有研究表明,在临床治疗期间配合有效护理干预,可提高临床疗效.本文探讨针对性护理在围绝经期女性失眠症中的应用效果,现报告如下.
 1资料与方法
 1.1临床资料以2018年9月～2019年8月在我院进行治疗的围绝经期失眠症女性患者100例作为对象,均符合围绝经期分期标准及中国精神疾病分类与诊断标准中的失眠诊断标准;排除子宫切除、严重精神疾病及严重躯体疾病患者.将以上患者按护理方式不同分为对照组与观察组,每组各50例.对照组:年龄43～60岁、平均(50.0±4.5)岁,已婚48例、未婚2例,病程7～40d、平均(19.0±4.5)d;观察组:年龄45～58岁、平均(50.6±5.5)岁,已婚47例、未婚3例,病程7～38d、平均(19.5±5.0)d.两组一般资料比较,差异无统计学意义(P＞0.05).
%U https://d.wanfangdata.com.cn/periodical/ChlQZXJpb2RpY2FsQ0hJTmV3UzIwMjMxMjI2EhN6Z3lqZ3l5eHp6MjAyMTA2MDI3Ggh3c2h0ZTQ2bQ%3D%3D
%R
%W 北京万方数据股份有限公司
基金项目:

%0 Journal Article
%A 秦媛媛
%A 朱华
%A 李方远
%A 郎琰
%A 袁振洁
%A 王政研
%H QIN Yuanyuan
%H ZHU Hua
%H LI Fangyuan
%H LANG Yan
%H YUAN Zhenjie
%H WANG Zhengyan
%+ 成都中医药大学
%+ 四川省中西医结合医院
%T 耳穴疗法为主治疗围绝经期综合征的研究进展
%J 辽宁中医杂志
%J Liaoning Journal of Traditional Chinese Medicine
%@ 1000-1719
%G chi
%D 2017
%N 12
%V 44
%P 2664-2666
%K 围绝经期综合征; 耳穴疗法; 围绝经期失眠症; 临床研究
%X 围绝经期综合征发病率高,严重影响患者的生活质量.文章整理近10年耳穴疗法为主治疗围绝经期综合征的研究现状,结论指出,耳穴疗法作为针灸中的特色治疗,安全有效、操作简便、患者依从性好,并且耳穴疗法在围绝经期失眠症的治疗上具有一定研究价值.
%U https://d.wanfangdata.com.cn/periodical/ChlQZXJpb2RpY2FsQ0hJTmV3UzIwMjMxMjI2Eg9sbnp5enoyMDE3MTIwNjcaCHdzaHRlNDZt
%R 10.13192/j.issn.1000-1719.2017.12.067
%W 北京万方数据股份有限公司
基金项目:81503670:国家自然科学基金

%0 Thesis
%A 赵非一
%Y [许红]
%T 电针结合平肝益肾方治疗围绝经期失眠的临床疗效评价
%I 上海中医药大学
%9 硕士
%G chi
%D 2017
%K 围绝经期失眠症; 电针; 平肝益肾方; 临床疗效
%X 目的:通过观察电针结合平肝益肾方干预围绝经期失眠症的临床变化，评价针药结合治疗围绝经期失眠症的实际疗效并探讨其作用机理。　　方法:将符合入组标准的患者66例，按1∶1的比例，随机分为两组。对照组予以平肝益肾方治疗，治疗组在此基础上加用电针疗法，每周3次，隔日1次，两组疗法均治疗4周，随访4周。在治疗前、治疗后及随访时（治疗停止4周后），予以PSQI睡眠质量指数量表、KI更年期量表及TCM-SS中医睡眠证候量表检测，客观评价临床疗效，同时观察不良反应。　　结果:(1)两组患者治疗前在病程、年龄和病情严重程度上均无统计学差异(P＞0.05)。(2)经4周治疗，对照组与治疗组在PSQI、KI、TCM-SS评分方面均有明显下降，治疗前后评分经统计分析具有显著性差异(P＜0.01);(3)经治疗，治疗组在PSQI、KI、TCM-SS评分上均明显低于对照组，且差异具有统计学意义(P＜0.05);(4)随访时（治疗停止4周后）与治疗前相比，对照组与治疗组在PSQI、KI、TCM-SS评分上均存在显著性差异(P＜0.01)，但与治疗刚结束时相比，差异无统计意义(P＞0.05);(5)治疗组总有效率93.94％，明显优于对照组72.73％(P＜0.05);(6)研究过程中无明显不良反应事件。　　结论:电针结合平肝益肾方是治疗围绝经期失眠有效、安全的方法，近期、远期疗效佳，对改善睡眠及伴随的围绝经期不适症状疗效优于单纯应用平肝益肾方。
%U https://d.wanfangdata.com.cn/thesis/ChJUaGVzaXNOZXdTMjAyNDAxMDkSCFkzMjUwMzkyGgh3c2h0ZTQ2bQ%3D%3D
%W 北京万方数据股份有限公司

%0 Thesis
%A 栾一鹤
%Y [陈莹]
%T 导师陈莹教授诊治绝经前后诸证的临证经验辑要
%I 辽宁中医药大学
%9 硕士
%G chi
%D 2018
%K 绝经前后诸证; 中医治疗; 疗效评价; 陈莹
%X 绝经前后诸证，是指妇女于绝经期前后，出现烘热汗出，面红，烦躁易怒，头晕目眩，耳鸣心悸，失眠健忘，精神倦怠，腰背酸痛，手足心热，或伴月经紊乱等与绝经有关的症状，西医学称其为“绝经综合征（MenopauseSyndrome，MS)”。西医学认为本病发病机理为卵巢功能衰退，性激素波动或减少，继而出现一系列躯体及精神心理症状，治疗本病以激素补充治疗(HRT)为主，但因其禁忌证和慎用情况颇多，所以临床应用受限。中医学认为七七之年，肾气渐衰，天癸将竭，冲任亏虚导致阴阳平衡失调，脏腑功能紊乱，此为本病的发病基础。中医治疗本病在整体观念和阴阳理论的指导下进行辨证论治，将经方、古方、经验方与针灸、推拿等传统特色疗法相结合，对五脏六腑进行综合性调理。相比之下，中医学对绝经前后诸证的治疗有明显的优势，不但安全性和可接受性明显高于激素补充治疗，而且停药后症状不易复发。导师陈莹教授认为绝经前后诸证属本虚标实证，肾虚为致病之本，与肝脾功能失调密不可分，同时因虚致瘀。因此在治疗时以补肾为主，健脾和胃、养血柔肝为辅，佐以活血化瘀，以达标本兼治之功，使脏腑阴阳平衡，阴平阳秘，从而使女性顺利渡过此人生阶段。导师根据多年临证经验，自拟更年宁为基础方，临证加减化裁，配合调护饮食起居及调畅情志，临床收效显著。
%U https://d.wanfangdata.com.cn/thesis/ChJUaGVzaXNOZXdTMjAyNDAxMDkSCUQwMjg5OTg3MRoId3NodGU0Nm0%3D
%W 北京万方数据股份有限公司

%0 Thesis
%A 唐晖
%Y [柴铁劬]
%T 基于文献的艾灸疗法应用规律研究
%I 广州中医药大学
%9 博士
%G chi
%D 2011
%K 艾灸疗法; 应用规律; 临床经验
%X 艾灸疗法是一种简便有效的自然疗法，具有适应症广、廉价、方便易用等特点。寻找艾灸疗法的临床应用规律，对扩大艾灸疗法的临床使用，保障人民的身体健康和减轻国家和人民的医疗负担具有重大的意义。本研究的目的是通过研究艾灸疗法的文献，发掘艾灸疗法的应用规律，为艾灸疗法的临床使用和进一步的临床研究提供依据。　　本研究第一部分为明清及以前的文献研究部分，通过对艾灸疗法的医学文献研究以期了解艾灸疗法在各个时期的应用规律和特点以及艾灸疗法的历史发展的源流。　　研究方法：　　通过阅读古代的文献，找出艾灸疗法的内容，从艾灸疗法应用的角度进行整理分析，以了解文献中的艾灸疗法的应用特点和规律及同时期的艾灸疗法的应用特点和规律。　　研究结论：　　现存的先秦时期针灸医学的文献较少，从此期的文献可知先秦时期灸法已日臻发展。　　从秦汉时期的医学文献我们可以看出灸法在秦汉时期已被广泛使用，并已有灸法的适宜症和禁忌症的明确记载，及灸针药并用的先例，已形成灸法理论指导灸法的应用，为以后灸法的发展奠定了基础。　　从三国两晋南北朝的灸法文献可以看出，灸法的适应症已大大扩大，不但应用于日常的内外妇儿五官各科，而且用于急症的治疗。灸法的种类开始增多，出现了隔物灸。灸法的理论也日益丰富，已有禁灸穴和慎灸穴等的记载。　　隋唐宋时期灸法最为盛行，出现了不少灸法专著，当时在不少综合性的医籍中也有大量的灸法的内容。从此期的文献可以看出灸法治症越来越广泛，灸法治疗的实践经验不断丰富，灸法的种类逐渐增多，施灸逐渐规范，灸疗的理论逐渐完善。　　金元时期，可能由于针法研究的崛起和针法应用的日益推广，灸法的发展受到一定的影响。灸法治疗的内容也散见于各医家的著作中。但仍然在不少医家的实践中得到了较大的发展。出现了灸补脾胃的主方和热证施灸理论的探讨。并出现了现在所用的铺灸和非瘢痕灸的萌芽。　　明清时期是我国针灸医学从完备走向成熟而又逐步走向衰落的时期，虽然这一时期偏重针法的研究，灸法仍然有一定的发展。此期的灸法专著有21种之多，从明清时期的文献中，我们可以看出，随着灸法的实践越来越丰富，后人在总结前人灸法的实践和理论的基础上，灸法的应用和理论越来越完备和成熟。灸法应用的病症越来越多。灸法的种类越来越丰富，出现了艾条灸、雷火神针、太乙神针等灸法。　　本研究第二部分通过对近三十年艾灸疗法的临床研究文献进行系统的收集、分析和整理，以期发掘现代临床使用艾灸疗法的规律。　　研究方法：　　本研究收集了中国知识资源总库、中文科技期刊数据库、中国生物医学文献数据库中有关灸法的文献，再按照文献的纳入和排除标准进行人工阅读和检索，获得所研究的文献。病症名和病症系统按国际疾病和健康有关问题的统计标准（ICD-10）进行分类和统计。将所收集的文献的有效信息：篇名、所治病症、所用的方法、所用的穴位、有效率、发表年份、有无对照组、有对照组的有无用随机方法、有无提及盲法、有无提及退出与失访、Jadad评分等录入EXCEL表格，建立数据库，进行统计。　　研究结果：　　本次研究共得到15个系统的艾灸疗法临床研究文献788篇，其中肌肉骨骼系统和结缔组织病症文献数量最多，为166篇，其后依次为泌尿生殖系统149篇，消化系统病症142篇，血液和造血系统病症最少仅9篇。肌肉骨骼系统和结缔组织病症文献占比为20%，为最多，其下依次泌尿生殖系统病症为19%，消化系统病症为18%。其他系统病症均未超过10%。　　本次研究共获得15个系统178种艾灸疗法治疗的病症，按病症多少依次排序,其中肌肉骨骼系统和结缔组织病症数量最多，为29种，其次是消化系统病症数量为25种，泌尿生殖系统为21种，消化系统病症均为20种。　　788篇文献中无对照组的文献有491篇，有对照组的文献有297篇，有随机字样的文献259篇。Jadad评分得分为1分的文献187篇，得2分的文献59篇，得3分的文献13篇。　　研究结论：　　艾灸疗法临床研究文献的数量从总体趋势上不断增加，尤其近年来文献数量增加的速度有加快的趋势。文献主要集中在肌肉骨骼系统和结缔组织、泌尿生殖系统和消化系统。　　通过分析，本次研究收集了788篇文献，分析得出艾灸疗法适宜病症有178种病症，平均每种病症有4.4篇次文献。主要在肌肉骨骼系统和结缔组织、泌尿生殖系统和消化系统。其中文献数量大于5的病种即优势病种有泄泻、痛经、尿潴留、带状疱疹、慢性结肠炎、肱骨外上髁炎、面神经麻痹、强直性脊柱炎、哮喘、胎位不正、膝关节骨性关节炎、过敏性鼻炎、类风湿性关节炎、遗尿症、颈椎病、眩晕、腰椎间盘突出症、褥疮、肩周炎、腹胀、肠易激综合征、睡眠障碍、疮疡、白细胞减少症、足跟痛、围绝经期综合征、高脂血症、梅尼埃病、腱鞘炎、便秘、尿失禁、肥胖症、骨质增生症、胃痛、功能性子宫出血、脑血管病、注射后硬结、糖尿病及并发症、痹证、肌筋膜炎、寻常疣、腹痛、前列腺炎、乳腺增生、月经不调、性功能障碍、皮肤表浅溃疡、呃逆、慢性咽炎、软组织损伤等50种。对这些病症进行灸法和用穴的频次统计，统计得出的灸法和用穴规律为：艾灸治疗肱骨外上髁炎的优选灸法为艾炷灸，尤其是隔姜灸，优选穴位为阿是穴；强直性脊柱炎的优选灸法为铺灸，优选穴位为督脉穴区；膝关节骨性关节炎的优选灸法为艾炷灸，优选穴位为外膝眼、内膝眼、阳陵泉、阴陵泉、足三里、鹤顶、血海、阿是穴、梁丘；类风湿性关节炎的优选灸法艾炷灸，优选穴位为足三里、命门、脾俞、神阙、大椎、督脉穴区、至阳、肾俞、膻中、中脘、肝俞；颈椎病的优选灸法艾炷灸，优选穴位为大椎、阿是穴、天柱、热敏点；腰椎间盘突出症的优选灸法为艾条灸，优选穴位为热敏点、环跳、腰阳关、阳陵泉；肩周炎的优选灸法为艾炷灸，优选穴位为阿是穴、肩髃、肩贞、肩前、曲池；腱鞘炎的优选灸法为艾炷灸，优选穴位为阿是穴；足跟痛的优选灸法为艾炷灸，优选穴位为阿是穴；骨质增生症的优选灸法为艾炷灸，优选穴位为阿是穴；肌筋膜炎的优选灸法为艾条灸，优选穴位为热敏点和阿是穴；痹证的优选灸法为艾条灸，优选穴位为阿是穴；面神经麻痹的优选灸法为艾炷灸，尤其是隔姜灸，优选穴位为阳白、地仓、颊车、翳风、迎香、下关、四白、颧髎、太阳、合谷、牵正、攒竹；眩晕的优选灸法为艾炷灸和艾条灸，优选穴位为百会、大椎、热敏点；慢性结肠炎的优选灸法为艾炷灸，优选穴位为足三里、中脘、天枢、大肠俞、气海、神阙；泄泻的优选灸法为艾炷灸，优选穴位为神阙、足三里、天枢；腹胀的优选灸法为艾条灸，优选穴位为神阙、足三里、天枢、中脘、上巨虚、曲池；便秘的优选灸法为艾条灸和艾炷灸，优选穴位为神阙、热敏点；胃痛的优选灸法为艾炷灸，优选穴位为中脘、神阙、足三里；腹痛的优选灸法为艾条灸，优选穴位为神阙、足三里；痛经的优选灸法为艾炷灸，优选穴位为关元、神阙、三阴交；尿潴留的优选灸法为艾炷灸，优选穴位为神阙、关元、中极、气海；遗尿症的优选灸法为艾炷灸，优选穴位为神阙、关元、中极、肾俞、气海、三阴交、膀胱俞、百会、足三里；围绝经期综合征的优选灸法为艾炷灸，优选穴位为神阙、大赫、足三里；功能性子宫出血的优选灸法为艾炷灸，优选穴位为神阙、关元、隐白、大敦；前列腺炎的优选灸法为艾条灸，优选穴位为关元、热敏点；乳腺增生病的优选灸法为艾条灸，优选穴位为阿是穴、足三里；尿失禁的优选灸法为艾炷灸，优选穴位为关元、气海、中极、三阴交、肾俞、膀胱俞、命门；月经不调的优选灸法为艾炷灸，优选穴位为神阙、隐白；肠易激综合征的优选灸法为艾炷灸，优选穴位为天枢、上巨虚、足三里、中脘、神阙、大肠俞、关元；睡眠障碍的优选灸法为艾条灸，优选穴位为督脉穴区、神阙、百会、心俞、涌泉；性功能障碍的优选灸法为艾条灸和艾炷灸，优选穴位为关元、神阙、中极；带状疱疹的优选灸法为艾条灸，优选穴位为患处；寻常疣的优选灸法为艾炷灸，优选穴位为患处；哮喘的优选灸法为艾炷灸，优选穴位为肺俞、大椎、膏盲、膻中、天突、气海、脾俞、肾俞、足三里、定喘；过敏性鼻炎的优选灸法为艾条灸，优选穴位为上星、肺俞、合谷、大椎、印堂、迎香、热敏点、脾俞、肾俞、列缺；慢性咽炎的优选灸法为艾条灸，优选穴位为天突、廉泉、太溪；呃逆的优选灸法为艾条灸，优选穴位为中脘、关元、膻中、足三里；脑血管病的优选灸法为艾条灸，优选穴位为百会、足三里、阳陵泉、曲池、手三里、合谷、列缺、委中、环跳、风市、悬钟；注射后硬结的优选灸法为艾条灸，优选穴位为患处；软组织损伤的优选灸法为艾炷灸，优选穴位为患处；胎位不正的优选灸法为艾条灸，优选穴位为至阴；高脂血症的优选灸法为艾炷灸，优选穴位为丰隆、足三里、巨阙、天枢、脾俞、心俞、肝俞；肥胖症的优选灸法为艾条灸，优选穴位为天枢、关元、丰隆、阴交、水分、太溪、三阴交、支沟、内庭、曲池、腹结、带脉、血海、神阙；糖尿病及并发症的优选灸法为艾条灸。优选穴位为三阴交、阳池、太溪、肾俞、脾俞、外关、涌泉；褥疮的优选灸法为艾条灸，优选穴位为患处；疮疡的优选灸法为艾条灸，优选穴位为患处；皮肤表浅溃疡的优选灸法为艾条灸，优选穴位为患处；梅尼埃病的优选灸法为艾炷灸，优选穴位为百会；白细胞减少症的优选灸法为艾炷灸，优选穴位为脾俞、肾俞、大椎、膈俞、胃俞。这些用灸规律可供我们临床使用灸法时作为看考，并为我们下一步的大样本、多中心、随机对照的临床观察和研究试验提供依据。　　从现代文献中研究得知，现代临床所用的艾灸疗法仍以传统的艾炷灸法和艾条灸法为主，以温灸器灸法和铺灸法为辅。艾炷灸法以隔物灸法为主，而艾条灸法以非隔物灸法为主。　　从临床研究方法学的统计结果来看，本次研究的艾灸疗法文献的临床研究的质量不高。从每10年艾灸疗法的文献分析，文献的临床研究质量在不断提高。但仍然需要进一步提高。
%U https://d.wanfangdata.com.cn/thesis/ChJUaGVzaXNOZXdTMjAyNDAxMDkSCUQwMTMxOTkzNBoId3NodGU0Nm0%3D
%W 北京万方数据股份有限公司

%0 Thesis
%A 刘晓雁
%Y [刘鹏熙]
%T 二仙汤对乳腺癌化疗性闭经的影响及其君药仙茅、淫羊藿对MCF-7细胞生长的作用
%I 广州中医药大学
%9 博士
%G chi
%D 2007
%K 乳腺癌; 化疗性闭经; 二仙汤; 仙茅; 淫羊藿; 细胞生长
%X 乳腺癌是女性最常见的恶性肿瘤之一。对于绝经前乳腺癌患者，绝大多数的联合化疗可致暂时性或永久性绝经。目前对于化疗性闭经(CIA)与乳腺癌预后间的关系仍然存在争议，但过早绝经所带来的负面作用却是显而易见的。乳腺癌预后相对较好，经有效的综合治疗后存活期逐渐延长，但在乳腺癌存活者中，绝经期症状是一个非常显著的问题。因为快速进入闭经状态，患者表现出的症状往往比正常绝经时更明显，带来许多健康问题，明显降低了乳腺癌患者的生活质量。而目前对于这部分患者，尚未有理想的推荐治疗方法。
 对于非乳腺癌患者来说，激素替代疗法是缓解绝经症状的一种有效方法。但基于对乳腺癌病因及治疗的认知，医学界更多地认为雌激素和/或孕激素治疗对乳腺癌患者会引起较大的风险。因此，无论医师或乳腺癌患者本人对进行雌或孕激素治疗都持非常谨慎的态度。而三苯氧胺(TAM)为雌激素受体调节剂，对有正常生理周期的绝经前妇女是一种有效的抗肿瘤制剂。因此理论上联合雌激素与三苯氧胺治疗可能会减少绝经后症状同时降低雌激素所导致的肿瘤复发的危险。但目前的数据尚不足以确定这种方法可完全控制症状，尚须大样本的随机对照试验以确认其安全性。
 中医药在长期的临床应用中，被证明对围绝经期综合征有较好的疗效。二仙汤就是针对围绝经期综合征在临床上反复筛选验证，最终研制出的以补肾为主的方剂。二仙汤全方由仙茅、淫羊藿、巴戟天、当归、知母和黄柏组成，逐渐成为常用的治疗更年期综合征的代表方。其中仙茅、淫羊藿是二仙汤中的君药，亦是临床中治疗围绝经期综合征的常用药物。但目前的研究对于二仙汤及其君药仙茅、淫羊藿对卵巢功能低下的作用机制尚未明了，对绝经前后妇女及实验动物性激素水平方面的调节，尤其是对血清E<,2>水平的影响，目前的研究结果尚不一致。由于其可能具有植物雌激素样的作用，在体内生物利用度的变化如何，对内分泌系统及全身是否有潜在的副作用，在减轻绝经相关症状的同时，对敏感人群是否会提高癌发生或促使癌转移，与TAM合用是否可以拮抗其对乳腺癌细胞的刺激等均需进一步研究。
 故本研究的主要目的即是探讨补肾中药二仙汤对乳腺癌化疗性闭经的作用，并通过对其君药仙茅、淫羊藿单用或与三苯氧胺合用，作用于ERl(+)人乳腺癌MCF-7细胞，了解其对乳腺癌细胞促增殖或凋亡的作用，以判断其应用于乳腺癌患者的安全性及有效性。
 第一部分：二仙汤对乳腺癌化疗性闭经的作用
 目的：探讨中药补肾法及健脾益气法对乳腺癌化疗性闭经的影响。
 方法:
 本研究设计为回顾性临床同期非随机对照试验。共纳入151例绝经前患者，其中补肾法81例，健脾益气法70例。所有患者手术前均有正常月经，而在手术后予以标准方案化疗后出现闭经。分别给予补肾为主的二仙汤及健脾益气为主的四君子汤治疗6月，随访2年。比较两组患者服药后月经恢复情况及月经复潮间隔时间(化疗所致闭经至恢复正常月经周期间的间隔时间)，并以更年期综合征症状评分表评价患者治疗后更年期症状的变化情况。
 结果:
 补肾组中患者术后2年内月经复潮者比例为(50/81，61.7％)；而健脾组中患者月经复潮比例为(39/70，55.7％)。行COX回归分析提示：乳腺癌患者化疗后所致闭经，影响其恢复正常月经周期的主要因素有年龄、不同的中药治疗方法，以及化疗方案。考虑年龄及不同化疗方案的影响，接受二仙汤治疗的患者月经复潮的可能性为接受四君子汤治疗的患者的2.46倍[95％CI：1.538，3.929]。两组患者治疗后月经复潮时间的比较，并无明显差异(p>0.05)。在改善潮热、出汗、烦躁绝经期症状方面，补肾组优于健脾组(P<0.05)；而在减轻乏力、眩晕方面，健脾组效果较补肾组为强p<0.05)。在改善忧郁、失眠及关节痛方面，二组无明显统计学差异(P>0.05)。
 结论:
 与健脾益气治法比较，二仙汤应用于乳腺癌CIA患者，可以明显改善患者潮热、出汗、烦躁等绝经期症状，但患者恢复正常月经周期的可能性增加。由于相对于未进行中药治疗的患者，亦可能有同样的作用趋势，进一步的研究应考虑行大样本、多中心研究，通过设计良好的临床随机对照研究或队列研究，并进行长期的随访，以进一步明确二仙汤在乳腺癌CIA患者间应用的安全性及有效性。
 第二部分：仙茅、淫羊藿对乳腺癌MCF-7细胞增殖及凋亡的影响
 目的：探讨补肾中药二仙汤中君药仙茅、淫羊藿单用或与TAM合用是否有促人乳腺癌MCF-7细胞增殖/凋亡的作用。
 材料与方法:
 雌激素依赖性人乳腺癌MCF-7细胞以含10％小牛血清的RPMI-1640培养液培养，于实验加药前4天改用无酚红RPMI1640以洗脱细胞中残留的雌激素。设立空白、E2及。TAM对照组，观察二仙汤中两位君药仙茅、淫羊藿颗粒剂及含药血清单用及联合TAM在不同剂量和作用时间下对MCF-7细胞生长的影响。应用MTT法观察细胞增殖情况，应用Annexin-V+PI双染法及流式细胞仪观察细胞凋亡情况。所有资料以均数±标准差表示，组间比较采用方差分析。以P<0.05为有显著性差异。
 结果:
 仙茅、淫羊藿对乳腺癌MCF-7细胞生长的影响因浓度的不同而不同：不同浓度的仙茅颗粒剂及含药血清对乳腺癌细胞MCF-7的促增殖作用均不明显(P>0.05)。10<'-6>mol/L浓度时的淫羊藿对MCF-7细胞有一定的促增殖作用(P<0.05)。但作用较E2为弱。仙茅、淫羊藿的浓度高于10<'-5>mol/L时，细胞生长受抑制(P<0.05)，且随药物浓度的增加细胞生长抑制率增大。而浓度低于10<'-7>mol/L，的淫羊藿对细胞促增殖作用不明显(P>0.05)。不同浓度的仙茅、淫羊藿颗粒剂以及含药血清与TAM合用均未见明显的促细胞增殖作用(P>0.05)。高浓度的仙茅颗粒剂及含药血清对MCF-7细胞生长有一定的抑制作用(P<0.05)，20％的淫羊藿含药血清可以通过诱导MCF-7细胞凋亡而呈现抗乳腺癌的作用。20％的仙茅、淫羊藿含药血清与TAM联合使用可诱导MCF-7细胞的凋亡(P<0.05)，且随剂量的增加，这种诱导作用也有所增强，表现出剂量-效应关系。
 结论:
 仙茅、淫羊藿与TAM联合作用于MCF-7细胞，无明显促细胞增殖的作用，高剂量的淫羊藿含药血清甚至有诱导细胞凋亡的作用。而中等剂量的淫羊藿颗粒可能有弱雌激素样作用，但可被TAM拮抗。提示仙茅、淫羊藿临床上在一定剂量范围内使用是安全的，尤其对ER(+)乳腺癌患者合并TAM治疗的情况下。从而为临床应用补肾中药治疗乳腺癌CIA提供了实验依据。但其正确的使用方法，包括剂量、作用时间等仍需进一步研究。
 综上所述，本研究发现对于乳腺癌CIA患者，二仙汤为主的补肾治疗方法对于患者恢复正常月经周期，改善绝经期症状方面有一定的治疗效果。而通过对其君药仙茅、淫羊藿颗粒剂及含药血清在不同剂量下对乳腺癌MCF-7细胞生长影响的研究，初步可以认为临床上淫羊藿在一定剂量范围或仙茅、淫羊藿与TAM联合应用于乳腺癌化疗相关的闭经患者是安全的。从而为补肾中药二仙汤应用于乳腺癌患者提供了参考依据。
%U https://d.wanfangdata.com.cn/thesis/ChJUaGVzaXNOZXdTMjAyNDAxMDkSCFkxMTExNTIwGgh3c2h0ZTQ2bQ%3D%3D
%W 北京万方数据股份有限公司

%0 Thesis
%A 石福艳
%Y [徐勇勇]
%T 常见慢性病危险因素测量及风险等级评估方法研究
%I 第四军医大学
%9 博士
%G chi
%D 2015
%K 慢性病; 风险评估; 疾病模型; 危险因素测量
%X 慢性病具有发病隐匿、潜伏期长、发病后不能自愈或很难治愈等特点，是目前影响人类健康的主要公共卫生问题。然而，慢性病又是一种可以有效预防和控制的疾病。相关研究表明，在冠心病、糖尿病等疾病死亡率大幅度下降的原因中，约一半以上的原因归因于危险因素的下降，特别是吸烟率和胆固醇水平下降起了重要作用。据此，开展常见慢性病危险因素测量及风险等级方法研究，进而有针对性制定危险因素干预措施，对于慢性病的有效防治具有重要意义。健康体检是目前公认的慢性病风险评估研究的工作基础和重要内容。健康体检数据积累了大量的人群健康信息，是开展人群健康评价及常见慢性病风险评估的主要信息来源，为临床流行病学及慢性病预防控制研究提供了重要平台。但由于目前健康体检结构缺乏统一的数据采集标准，各体检机构的体检数据储存结构、数据项及值域各不相同，不同体检机构的体检结果无法进行跨机构汇总及统计，导致群体健康体检信息浪费，也给慢性病风险评估研究工作的顺利开展带来一定困难。另外，目前国内还没有规范统一的基于健康体检数据的慢性病风险评估数据集及相关数据标准，健康体检机构在体检之后无法继续进行个体健康信息与健康结果之间的关联性分析及健康风险评估，因而无法实现个体化健康指导及干预。为尽快利用健康体检平台，统一体检数据库标准，提取重要的健康相关数据，挖掘有意义的临床信息，有必要开展健康体检数据采集标准及基于健康体检数据的常见慢性病危险因素监测及其量化研究。　　研究目的：　　1．基于循证医学文献检索结果，参照临床专家意见，结合我国国情实际，了解及确定高血压、冠心病、脑卒中、糖尿病、胃癌、肺癌和乳腺癌7种常见慢性病的主要危险因素，为有效开展常见慢性病危险因素测量及风险等级评估研究提供理论基础及科学依据。　　2．本研究设计的常见慢性病风险评估基础问卷及7种疾病的专项专病风险评估问卷，为有效开展其他慢性病风险评估研究提供了标准及依据。　　3．基于哈佛癌症指数法、合成分析法和Joint模型等统计建模方法，研发基于统计模型的疾病风险等级评价工具。　　研究方法：　　1．参照相关临床指南，结合专家意见，采用循证医学文献检索方法，了解及确定高血压、冠心病、糖尿病、胃癌、肺癌和乳腺癌7种常见慢性病的主要危险因素。　　2．基于健康管理理念，参考国内外相关研究成果，依据国内外信息标准及行业业务规范，以国内大型健康体检机构纸质问诊问卷及电子健康档案为基础，设定问卷条目选择标准，研究设计常见慢性病风险评估的基础问卷和7种常见慢性病的专项专病风险评估问卷。并依据各疾病风险评估问卷，构建常见慢性病风险评估基本数据集和7种疾病的专项专病风险评估基本数据集。　　3．参阅国内外相关文献，采用主流评分方法，构建高血压、冠心病、脑卒中、糖尿病、胃癌、肺癌和乳腺癌7种疾病的风险评估模型，并对各疾病风险评估模型进行信度及效度检验。　　4．基于文献研究资料，参照哈佛癌症指数方法，构建高血压发病等级风险指数。通过对高血压风险等级与高血压实际发病之间的相关性研究，评价高血压发病风险等级指数的预测性能等特征。　　5．基于横断面健康体检数据，采用合成分析法构建高血压发病风险评估模型；以ROC曲线下面积、灵敏度和特异度等为主要评价指标，对比分析合成分析模型与传统Logistic回归模型的预测性能。　　6．基于纵向队列研究数据，以高血压发病风险预测模型构建为例，探讨研究传统Logistic回归分析、Cox回归分析及Joint模型三种多因素统计建模方法在常见慢性病危险因素测量研究中的应用；通过比较ROC曲线下面积大小等指标，对模型的预测性能及精确性等进行评价研究。　　主要研究结果　　1．参照相关临床指南，结合专家意见，根据循证医学文献检索结果可知，影响高血压、冠心病、脑卒中、糖尿病、胃癌、肺癌和乳腺等7种常见慢性病的共同危险因素有：家族史、血脂异常、肥胖、吸烟、被动吸烟、大量饮酒、蔬菜摄入不足、水果摄入不足、缺乏体育锻炼、睡眠问题、长期精神压力、情绪及负性事件等。此外，各常见慢性病有其特异性危险因素，如心脑血管疾病的早发家族史；糖尿病的妊娠糖尿病史；胃癌的幽门螺杆菌感染、A型血；肺癌的特殊职业暴露史；乳腺癌的初潮年龄、绝经期年龄及人工流产次数等。　　2．本研究设计的慢性病风险评估基础问卷的标准化电子文档架构主要包括文档头和文档体两部分。其中文档头包含体检表标识、体检机构、受检者标志和人口学特征四个部分，文档体部分主要包括问诊问卷（主要包括现病史、既往史、精神心理因素和专项专病评估项目）和体格检查两大部分。问诊问卷中的既往史主要涉及用药史、家族史、暴露史（环境暴露和职业暴露）、生活方式（饮食、吸烟、饮酒、体育运动、体力活动和睡眠状况）等内容，另外该问诊问卷还包含了妇女月经史及婚育史等相关内容；专项专病项目主要是针对心血管疾病（高血压、冠心病和脑卒中）、代谢性疾病（糖尿病）及恶性肿瘤（胃癌、肺癌和乳腺癌）三大类共7种疾病的风险评估研究而设计的特定条目；精神心理因素主要涉及脾气性格、工作及生活压力、负性事件及情绪等因素。　　3．参阅相关文献，根据预实验分析结果及专家指导意见，研究设计了常见慢性病风险评估问卷（本研究中将其称为常见慢性病风险评估基础问卷）。该基础问卷除个体基本信息和常规体格检查外，主要包含113个问卷条目，所有指标（条目）均来自国人健康标准化指标库。慢性病风险评估基础问卷共包含210个标准数据元，其中文档头数据元25个，文档体数据元185个。在185个文档体数据元中，167个数据元为通用数据元，其他18个为女性专用数据元。　　4．基于标准化慢性病风险评估基础问卷，参考相关文献，研究设计了高血压、冠心病、脑卒中、糖尿病、胃癌、肺癌和乳腺癌7种疾病的专病风险评估问卷，并对各问卷中的指标及数据进行了标准化处理。各专项专病风险评估问卷所包含的条目及数据元不同。其中高血压专项评估问卷由10个指标组成，共包含31个数据元，其中17个数据元为核心数据元；冠心病专项评估问卷共含15个指标，包括48个数据元，其中30个为核心数据元；脑卒中专项风险评估问卷包含15个指标，共含48个数据元，其中26个为核心数据元；糖尿病风险评估问卷含13个指标，20个数据元，其中16个为核心数据元；胃癌风险评估问卷含12个指标，27个数据元，其中13个为核心数据元；肺癌风险评估问卷含8个指标，19个数据元，其中10个为核心数据元；乳腺癌风险评估问卷含14个指标，31个数据元，其中13个为核心数据元。以上各专病风险评估数据元中，除了乳腺癌风险评估问卷中的5个数据元属于额外添加之外，其余各数据元均来自慢性病风险评估基础问卷。　　5．依据专病风险评估问卷，采用主流评分法构建了7种疾病的风险评估模型，并对各模型进行了信度及效度检验。专病风险评估模型的信度检验结果显示：高血压、冠心病、脑卒中、糖尿病、胃癌、肺癌和乳腺癌7种疾病风险评估模型的克朗巴赫?系数分别为0.632、0.667、0.688、0.689、0.657、0.635和0.618，各内部一致性系数均高于0.60，各疾病风险评估模型的一致性较好；分半信度检验结果显示，高血压、冠心病、脑卒中、糖尿病、胃癌、肺癌和乳腺癌7种疾病模型的Spearman-Brown系数分别为0.677、0.672、0.566、0.629、0.634、0.643和0.534，除脑卒中和乳腺癌的分半信度低于0.60之外，其他疾病模型的分半信度均较高，各模型中的条目之间具有较强的相关性；重测信度结果显示，慢性病风险评估基础问卷的两次测量结果的相关系数为0.650（P﹤0.05），表明基础问卷的重测信度较高。专项专病风险评估问卷的结构效度检验结果显示：7种疾病风险评估模型的取样适当性数值(KMO)均在0.60左右，各问卷的公因子能够解释总体方差的贡献率均高于50％。各专病风险评估问卷中，除了个别条目所属维度与研究预期测量维度不符外（如胃癌问卷中的血型、乳腺癌问卷中的大量饮酒等），绝大多数条目均反映了问卷的预期设计结构，各疾病风险评估问卷的结构效度均较好。以上检验结果表明，各专病风险评估问卷具有较好的信度和效度。　　6．参照哈佛癌症指数法，基于文献资料研究结果，选择年龄、性别和高血压家族史等7个变量构建高血压发病风险指数。研究结果显示：年龄、性别、高血压家族史、超重或肥胖、TG异常、吸烟和饮酒7个危险因素的危险得分值分别为5分、10分、10分、10分、10分、10分和10分，人群高血压风险平均得分为18分。基于17834名人群的7年随访资料，采用本研究设计的高血压风险指数对评估对象进行高血压风险等级评估。评估结果显示：3770人被评估为高血压“较低”风险、3860人被评估为高血压“低”风险、5363人为高血压“高”风险、4841人具有“较高”高血压风险。为评价高血压等级风险指数的预测性能，本研究对于不同高血压风险等级中的高血压发病人数进行了统计分析。分析结果显示：7年随访期间，高血压总发病人数为802人，其中经高血压风险指数判为“较低”风险、“低”风险、“高”风险和“较高”风险的人数分别为29人（3.62%）、74人（9.23%）、204人（25.44%）和495人（61.72%）。不同高血压风险等级中的高血压发病情况不同（?2=557.650，P?0.001），随着高血压发病风险等级的增加，高血压发病人数逐步增加（P?0.001）。　　7．基于横断面体检数据集，采用合成分析方法，以年龄、高血压家族史、性别、超重或肥胖、甘油三脂异常、吸烟和大量饮酒为研究变量构建高血压发病风险预测模型。根据高血压家族史单变量回归系数bu(高血压家族史）的取值不同，本研究构建了两个不同的合成分析模型。一个是当bu(高血压家族史）=2.280时的合成模型（合成分析模型1）：logitP=-7.664+1.320×年龄（≥45岁）+2.823×性别+2.159×高血压家族史+2.190×超重或肥胖+1.734×甘油三脂异常+1.211×吸烟+1.973×大量饮酒；另一个是当u(高血压家族史）b=4.790时的合成分析模型（合成分析模型2）：logitP=-8.303+1.320×年龄（≥45岁）+2.823×性别+4.669×高血压家族史+2.237×超重或肥胖+1.734×甘油三脂异常+1.211×吸烟+1.973×大量饮酒。基于相同数据集，比较分析两种合成分析模型与传统Logistic回归分析模型的预测性能。比较结果显示：在包含相同变量的情况下，合成分析模型1与Logistic回归模型的ROC曲线下面积相差范围在0.009-0.043之间；合成分析模型2与Logistic回归模型的ROC曲线下面积相差范围在0.008-0.020之间。两种合成分析模型的ROC曲线下面积大小与传统Logistic回归模型的ROC曲线下面积均非常接近，其中模型2与传统Logistic模型的结果更为接近。合成分析模型1、合成分析模型2和Logistic回归模型（均包含7个变量时）的ROC曲线下面积分别为0.772、0.793和0.815，三个模型的ROC曲线下面积大小之间无差别（P>0.05）。　　8．以高血压风险评估模型构建为例，基于相同纵向队列研究数据集，分别进行Logistic、Cox回归分析和Joint联合模型分析。研究结果显示：单因素Logistic回归分析和单因素 Cox回归分析的结果一致，两种分析方法均表明年龄、性别、高血压家族史和甘油三脂异常等14个因素是影响高血压发病的主要因素。以单因素回归分析中有统计学意义的14个变量为自变量，进一步进行多因素回归分析。多因素Logistic分析结果表明影响高血压发病的主要因素有年龄（于45岁）、性别（男性）、高血压家族史、超重或肥胖、甘油三酯异常、吸烟和大量饮酒，最后构建的多因素Logistic回归模型为：logitP=-4.743+1.229×年龄（≥45岁）+0.444×性别+1.759×高血压家族史+0.692×超重或肥胖+0.218×吸烟+0.459×大量饮酒+0.389×甘油三脂异常。多因素 Cox回归模型分析结果显示：年龄、性别（男性）、高血压家族史、超重或肥胖、甘油三脂异常、吸烟和大量饮酒是影响高血压发病的主要危险因素。根据多因素Cox回归分析结果计算高血压发病预后指数(PI)：PI=1.145×年龄（≥45岁）+0.439×性别+1.641×高血压家族史+0.633×超重或肥胖+0.198×吸烟+0.350×大量饮酒+0.362×甘油三脂异常。根据Logistic回归方程的logitP值及多因素Cox回归方程的PI指数计算两个模型的ROC曲线下面积。结果显示，Logistic回归模型和Cox回归模型的ROC曲线下面积分别为0.715和0.814，Cox回归模型的预测性能较高（P<0.05）。本研究采用 Joint模型研究不同时间点甘油三脂测量值对高血压发病风险的影响作用。在Joint模型构建中，以高血压发病为结局变量，以年龄、性别、高血压家族史、超重或肥胖、吸烟和饮酒为协变量，以甘油三脂为纵向监测变量。研究结果显示：纵向测量的甘油三脂对高血压发病风险的相对危险度值为2.436，表明甘油三脂不同时间点的测量值对高血压发病风险有影响。另外，除吸烟之外，其他协变量对高血压发病均有影响（P<0.05）。　　研究结论：　　1．不同慢性病的危险因素谱不同；吸烟、饮酒、血脂异常、肥胖、蔬果摄入不足、睡眠问题、缺乏体育锻炼等因素是常见慢性病的共同危险因素；相同危险因素对不同慢性病的作用大小及其危害程度不同。　　2．本研究构建的慢性病风险评估概念框架可作为其他慢性病风险评估问卷设计的参考依据。慢性病风险评估基础问卷及7种专病风险评估问卷规定了常见慢性病风险评估的基础指标集合，制定了数据标准，设定了数据元含义及可接受的数据表达形式，可为体检机构构建规范的健康体检数据库提供参考标准和依据。　　3．应用本研究设计的慢性病风险评估基本数据集及其数据标准，可保证常见慢性病风险评估的内容统一及项目定义的一致性，可实现跨机构数据共享与交换。　　4．采用哈佛癌症指数法构建的慢性病风险等级指数可有效实现疾病风险等级判定，为横断面数据的有效利用提供了帮助。　　5．基于横断面数据构建的合成分析模型可有效预测疾病的发病风险。　　6．基于Joint模型构建的疾病发病风险预测模型，可有效识别时协变量对结局变量的影响，减小测量偏倚。　　7．不同统计学建模方法各有其优点及不足，在慢性病风险评估模型的实际构建中，应根据研究资料的实际情况，综合考虑各方法的特点，借长补短，将多种建模方法结合使用，发挥各方法的优势，以构建有效的疾病风险评估模型，进而提高慢性病风险评估质量。
%U https://d.wanfangdata.com.cn/thesis/ChJUaGVzaXNOZXdTMjAyNDAxMDkSB0Q2ODE1NTkaCHdzaHRlNDZt
%W 北京万方数据股份有限公司

%0 Journal Article
%A 洪艳丽
%A 何贵翔
%A 吴飞
%H HONG Yanli
%H HE Guixiang
%H WU Fei
%+ 南京中医药大学第一临床医学院
%+ 南京中医药大学
%T 针药结合治疗绝经过渡期失眠50例临床研究
%J 中医杂志
%J Journal of Traditional Chinese Medicine
%@ 1001-1668
%G chi
%D 2012
%N 12
%V 53
%P 1028-1031,1045
%K 绝经过渡期; 心肾不交; 失眠; 针药结合; 神经递质
%X 目的 评价针药结合治疗绝经过渡期失眠(心肾不交型)的临床疗效及其对相关神经递质的影响.方法 将绝经过渡期失眠(心肾不交型)患者140例随机分为中药组45例、针刺组45例、针药结合组50例,中药组口服益肾清心汤,每日1剂;针刺组选穴安眠、四神聪、神门、三阴交、申脉、照海进行电针治疗,隔日1次;针药结合组同时进行针刺结合中药治疗,各组均4周为1个疗程,4个疗程后评价疗效,并分别记录各组患者治疗前后Kupperman量表评分和匹兹堡睡眠质量指数(PSQI)评分,检测血清性激素、单胺类神经递质包括多巴胺(DA)、去甲肾上腺素(NE)、5-羟色胺(5-HT)、5-羟吲哚乙酸(5-HIAA)、γ-氨基丁酸(GABA). 结果 针药结合组总有效率(74.0％)与中药组(66.7％)、针刺组(62.2％)比较差异有统计学意义(P＜0.05)；而中药组与针刺组比较差异无统计学意义(P＞0.05).治疗后各组Kupperman量表各因子评分及总积分、PSQI各因子评分及总积分均较本组治疗前显著下降(P＜0.01),且针药结合组的改善程度优于中药组和针刺组(P＜0.05).治疗后各组患者血清性激素比较及与本组治疗前比较差异均无统计学意义(P＞0.05).治疗后各组血清单胺类神经递质水平与本组治疗前比较差异均有统计学意义(P＜0.05)；治疗后针刺组DA、NE与针药结合组比较差异有统计学意义(P＜0.05),中药组DA、NE、5-HT与针药结合组比较差异有统计学意义(P＜0.05).结论 针药结合比单纯中药或针刺改善绝经过渡期心肾不交型失眠疗效更佳,其机理与升高5-HT、5-HIAA、GABA含量、降低NE、DA合成相关.
%U https://d.wanfangdata.com.cn/periodical/ChlQZXJpb2RpY2FsQ0hJTmV3UzIwMjMxMjI2Eg16eXp6MjAxMjEyMDEyGgh3c2h0ZTQ2bQ%3D%3D
%R
%W 北京万方数据股份有限公司
基金项目:KJA200908:实验室开放基金

%0 Thesis
%A 钟文珍
%Y [周蜻]
%T 肝肾亏虚型卵巢储备功能下降的临床疗效研究
%I 云南中医学院
%9 硕士
%G chi
%D 2013
%K 卵巢早衰; 肝肾亏虚; 中医治疗; 针药结合
%X 目的：观察补肾调周法针药结合治疗肝肾亏虚型卵巢储备功能下降(DOR)的临床疗效研究。此病好发于18～40岁之间的女性，出现月经量少、月经后期、经色鲜红质稠、甚至闭经，并伴有不同程度的腰背酸楚、心悸失眠、头晕耳鸣、烦躁易怒、烘热汗出、神疲乏力等类围绝经期症状。当今社会由于生活环境、竞争压力、非均衡清淡饮食、睡眠不足、运动过少、服用避孕药、促排卵药等因素影响，造成月经失调，尤其是经少、闭经、不孕等门诊就诊的患者比例逐渐增加。近些年来，有学者研究表明，卵巢储备功能低下的患者若不及早干预治疗，可在1～6年间发展为卵巢早衰。因此早期诊断，及时治疗卵巢储备功能下降，去除病因，改善症状是目前妇科医生亟待解决的问题。笔者在导师的指导下，经临床筛选收集符合中医辨证为肝肾亏虚型卵巢储备功能下降诊断的30例患者，运用补肾调周法针药结合治疗，归纳总结其在调节月经、改善临床症状、体征及实验室检查结果等方面的作用，以期寻求一种具有科学性、实用性、规范化的针药结合方法，提高临床疗效。　　方法：由于目前无论中医还是西医对此病尚无公认确切有效治疗方法，因此本研究没有设对照组，而是采用自身治疗前后对照的方法。临床研究的30例病例均来源于2010年11月至2012年12月，经云南中医学院第一附属医院门诊的患者。运用补肾调周针药结合的方法治疗三个月经周期。观察并记录治疗前和治疗3月后的症状评分、总积分、月经改善情况以及性激素、特别是FSH值，FSH/LH比值的变化情况，或者B超检查双侧卵泡。　　结果：⑴30例病例中，患者治疗后与治疗前各项症状评分比较，只有心悸一项下降不明显，差异不具有统计学意义(0.05＜P＜0.10);其余各项均明显下降，具有统计学意义(P＜0.01);症状总积分也明显下降，具有统计学意义(P＜0.01)。⑵患者治疗前后中医证候疗效变化明显，经过3个周期的治疗后，统计的证候疗效痊愈0例，显效14例，有效16例，无效0例，总有效率为100％。⑶患者治疗后月经情况变化从月经周期、经量、经血的颜色和经质这三个方面来观察，根据月经情况观察统计得出痊愈1人、显效22人、有效6人、无效1人，总有效率为96.67％。⑷患者治疗前后bFSH、bLH、FSH/LH值、bE2均有明显变化，其中bFSH、bLH、FSH/LFH值明显下降，差异具有统计学意义(P＜0.01)，bE2值明显升高，其差异亦具有统计学意义(P＜0.05)。　　结论：补肾调周法针药结合治疗肝肾亏虚型卵巢储备功能下降具有科学性、实用性、疗效可靠，能成为中医药治疗卵巢储备功能下降方面的一条有效治疗途径。
%U https://d.wanfangdata.com.cn/thesis/ChJUaGVzaXNOZXdTMjAyNDAxMDkSCFkyNDAwNTk0Ggh3c2h0ZTQ2bQ%3D%3D
%W 北京万方数据股份有限公司

%0 Thesis
%A 蔡慧青
%Y [罗颂平]
%T 女性更年期综合征的中医证候分布及健康状况评估研究
%I 广州中医药大学
%9 博士
%G chi
%D 2010
%K 更年期综合征; 健康状况评估; 中医证候; 流行病学调查
%X 更年期（C1imacterium）是每个妇女必经的特殊生理时期，据国内外有关资料统计报道，在45～55岁的年龄段，约有90%的妇女均有不同程度的临床表现。更年期综合征（C1imacteric Syndrome），就是围绕在绝经前后时间出现的以植物神经系统功能紊乱为主的一组症候群。现代医学以激素替代疗法（hormone replacement therapy， HRT）为主治疗该病，具有潜在的危险性和不良反应，而传统医学在整体观的指导下对更年期综合征辨证论治，具有一定的特色和优势，减少了不良副作用影响。但是更年期综合征的临床症状纷繁复杂，目前存在多种辨证分型，各证型间彼此交错覆盖，不利于开展针对性治疗，因此有必要进一步完善更年期综合征的中医辨证体系。　　目的:　　本课题主要通过横断面的流行病学研究方法，对女性更年期综合征的中医证候分布及健康状况进行了流行病学调查研究。期望进一步规范更年期综合征临床研究，获得较好的社会效益。为中医药防治更年期综合征的临床研究及其新药开发建立必备的评估系统和提供严谨的科研资料。　　方法:　　采用问卷调查的方式，遵循临床流行病学调研方法，设计统一的临床调研表，包括女性更年期综合征体质调查表、临床证候及证型调查表，逐一询问患者并填写流调表，中医辨证由高年资深的专科中医教授结合临床经验进行，按照中、西医诊断标准诊断，得出中医证候。以妇科经带方面的情况、实验室血清E2和血清FSH、生存质量为观察指标。观察对象以组成更年期综合征的围绝经期和绝经后来分为两类，比较两类病人在各观察指标上的异同。　　结果:　　本调查共收集病例208份，排除错漏、矛盾和缺损病例8份，有效病历200份，有效应答率96.15%。200例更年期患者中围绝经期患者和绝经后患者分别有100例。　　绝经年龄：200例更年期综合征患者，年龄42～65岁，绝经年龄46～53岁，平均48.07岁。比以往文献报道的提前1岁。提示现代女性工作、精神压力较大。　　更年期综合征评分：绝经后期患者Kupperman症状总得分高于围绝经期患者得分，差异有统计学意义（P<0.05）。说明绝经后期患者更年期综合征症状较围绝经期严重，尤其表现在失眠、头晕、疲乏无力、心悸等症状上。　　妇科症状：月经紊乱、夹有血块、性欲减退、带下异常、阴部异常感是更年期综合征出现频率较高的妇科症状。绝经后期患者在阴部异常感和性欲减退方面明显多于围绝经期患者（P<0.05），说明月经不调、性生活不和谐会导致更年期综合征的提前发生。　　中医临床症状：烘热汗出、口咽干燥、失眠、烦躁、健忘、腰酸、焦虑、乏力是更年期综合征出现频率较高的临床症状。以肝肾两经证候最为多见。提示女性更年期综合征患者的病理因素以阴虚、血虚、气滞、气虚等有关，涉及肝（郁）、肾（虚）、脾（虚）、心（虚）等脏。　　中医证型：调查发现肝肾阴虚证出现频次最多（99例，约占49.5%）；肝气郁结次之（84例，约42.0%）。心肾不交约占7.5%。单纯肾阴虚、肾阳虚证出现较少。围绝经期和绝经后期的中医证候构成比较，差异无统计学意义（P>0.05）。　　情志：本次调查还发现更年期综合征患者常有不同程度的精神症状，200名患者精神抑郁101人，约50.7%；焦虑167人，约83.7%；烦躁170人，约85.2%。此外性欲减退（110人，55.0%）、阴部异常感（107人，53.5%）出现频次也较高。提示情绪异常与性生活不和谐可能是导致更年期综合征发生的关键因素。　　生存质量：围绝经期和绝经后期在 PF、RP、VT、RE、MH五个维度评分比较，差异有统计意义（P<0.05），从两类患者八个维度的得分可以看出，围绝经期患者躯体功能、躯体角色、精力评分高于绝经后期，而情感角色、心理健康评分低于绝经后期患者。结果表明绝经后期更年期综合征患者的生存质量显著降低。而围绝经期的患者情感角色和心理健康两个维度却比绝经后期要低。这可能与刚步入更年期的妇女心理不适应的缘故。　　结论:　　更年期综合征的病位主要累及肝、肾，证型以肝肾阴虚、肝气郁结较多。绝经后期患者更年期综合征症状较围绝经期严重。绝经后期更年期综合征患者的生存质量显著降低，围绝经期的患者情感角色和心理健康两个维度降低。
%U https://d.wanfangdata.com.cn/thesis/ChJUaGVzaXNOZXdTMjAyNDAxMDkSCUQwMTMyMTA5NBoId3NodGU0Nm0%3D
%W 北京万方数据股份有限公司

%0 Thesis
%A 林文馨
%Y [徐世芬]
%T 调任通督针刺法对围绝经期失眠的疗效评价研究
%I 上海中医药大学
%9 硕士
%G chi
%D 2016
%K 失眠; 围绝经期; 调任通督针刺法; 临床疗效
%X 目的:观察调任通督针刺法对围绝经期失眠患者的干预效果和症状改善程度，对临床治疗围绝经期失眠提供理论依据。　　方法:本实验采用随机对照的临床研究方法将符合纳入标准的72例女性围绝经期失眠患者随机分为治疗组（36例）和对照组（36例）。其中，治疗组采用调任通督针刺法，选取:百会、神庭、印堂、中脘、气海、关元、内关（双侧）、神门（双侧）、三阴交（双侧）、足三里穴（双侧），所有穴位常规消毒后，针刺施以提插捻转手法，至得气后止，留针30分钟，每周3次（隔日1次），连续治疗12次(4周)。对照组进行常规宣教，不予治疗。两组患者若出现反复数小时不能入睡的情况，均可根据自己的具体情况口服艾司唑仑0.5-2mg（并同时记录服药量与服药时间）。分别于治疗前后对两组患者进行匹兹堡睡眠质量指数(PSQI)、 Kupperman指数(Kupperman Index，MI)、失眠严重程度指数量表(ISI)、焦虑自评量表(SAS)、抑郁自评量表(SDS)和中医证侯积分量表的疗效评定。观察并记录针刺的不良反应。　　结果:纳入72例患者，治疗组完成33例，脱落3例，对照组完成32例，脱落4例，病例脱落率为9.72％。两组患者治疗前基线比较，包括年龄、病程、PSQI、MI、ISI、SAS、SDS、中医证侯积分量表均无明显差异(P＞0.05)，具有可比性。1.临床疗效:治疗组33例，总有效率为87.9％，对照组32例，总有效率为43.7％，两组疗效比较有显著性差异(P＜0.01)。2.量表评价指标:治疗组治疗后在PSQI、MI、ISI、SAS、SDS、中医证候积分量表上与治疗前相比，均有统计学差异(P＜0.01，P＜0.05)。对照组治疗后在PSQI、MI、ISI、中医证侯积分量表上与治疗前相比均无统计学差异(P＞0.05)，在SAS、SDS上与治疗前相比有差异(P＜0.05)。治疗后，治疗组与对照组相比，在PSQI、MI、ISI、SAS、SDS、中医证候积分量表上相比均有统计学差异(P＜0.01，P＜0.05)。　　结论:1.调任通督针刺法治疗围绝经期失眠临床疗效肯定。2.调任通督针刺法在改善患者的睡眠质量、入睡时间、睡眠时间、睡眠效率、睡眠障碍等方面均优于对照组，改善失眠严重程度。3.调任通督针刺法可改善围绝经期综合征，降低患者的焦虑、抑郁状态等失眠伴随兼症。4.调任通督针刺法治疗围绝经期失眠疗效显著、操作简便、安全可靠，值得在临床运用推广。
%U https://d.wanfangdata.com.cn/thesis/ChJUaGVzaXNOZXdTMjAyNDAxMDkSCFkzMTYwMjIwGgh3c2h0ZTQ2bQ%3D%3D
%W 北京万方数据股份有限公司

%0 Journal Article
%A 刘晓明
%+ 烟台桃村中心医院康复医学科 山东烟台 265301
%T 加味黄连汤结合针灸治疗围绝经期女性失眠患者的效果及有效率评价
%J 健康女性
%@
%G chi
%D 2021
%N 50
%V
%P 269
%K 失眠; 围绝经期女性; 针灸; 加味黄连汤
%X 目的研究加味黄连汤结合针灸治疗围绝经期女性失眠患者的效果及有效率.方法选取2019年4月—2021年4月来我院治疗失眠的100例围绝经期女性患者作为研究对象,根据就诊时间随机分为对照组50例和观察组50例.对照组患者采用加味黄连汤治疗方案;观察组采用针灸联合加味黄连汤的治疗方案.将两组患者的睡眠质量进行对比;比对两组患者治疗后的疗效情况.结果 与对照组相比,观察组的睡眠质量评分较高(p＜0.05);与对照组相比,观察组患者的治疗有效率较高(p＜0.05).结论加味黄连汤结合针灸治疗围绝经期女性失眠患者的疗
%U https://d.wanfangdata.com.cn/periodical/ChlQZXJpb2RpY2FsQ0hJTmV3UzIwMjMxMjI2EhpRS0JKQkQyMDIxMjAyMjAyMTgwMDAzMDM3NhoId3NodGU0Nm0%3D
%R
%W 北京万方数据股份有限公司
基金项目:

%0 Journal Article
%A 陈晓琴
%A 李瑛
%A 秦尔奇
%A 黄兵
%A 彭小莉
%+ 成都市郫都区中医医院
%+ 成都中医药大学
%+ 海南省人民医院
%+ 彭州市中医医院
%T 针刺配合重灸涌泉穴治疗围绝经期失眠40例临床观察
%J 国医论坛
%J Forum On Traditional Chinese Medicine
%@ 1002-1078
%G chi
%D 2019
%N 6
%V 34
%P 37-39
%K 针灸; 涌泉穴; 围绝经期综合征; 失眠; 临床观察
%X 目的:观察针刺配合重灸涌泉穴治疗围绝经期失眠的临床疗效.方法:将我院收治的80例围绝经期失眠患者随机分为针刺加灸组和常规针刺组,每组40例.针刺组选用关元、子宫(双侧)、足三里(双侧)、三阴交(双侧)、百会、安眠、涌泉(双侧),采用常规针刺治疗,行平补平泻手法,针刺得气后留针30 min,每周3次,连续治疗8周;针刺加灸组在针刺组治疗的基础上加灸疗,灸疗选用涌泉穴(双侧),采用两支药艾条重灸,每次治疗10 min,每周2次,连续治疗8周.结果:经治后,常规针刺组总有效率为90.0 ％(36/40),针刺加灸组总有效率为97.5 ％(39/40),两组比较,差异具有统计学意义(P＜0.05);两组改良kupper-man评分、匹兹堡睡眠质量指数(PSQI)量表评分与治疗前比较,差异具有统计学意义(P＜0.05),组间治疗后比较,差异具有统计学意义(P＜0.05).结论:针刺及针刺配合重灸涌泉穴均可改善围绝经期失眠患者症状,针刺加灸改善作用更明显.
%U https://d.wanfangdata.com.cn/periodical/ChlQZXJpb2RpY2FsQ0hJTmV3UzIwMjMxMjI2Eg1neWx0MjAxOTA2MDE2Ggh3c2h0ZTQ2bQ%3D%3D
%R
%W 北京万方数据股份有限公司
基金项目:2012BAI24B01:国家科技支撑计划; YYZX1612:成都中医药大学项目

%0 Thesis
%A 侯玉霞
%Y [刘月华]
%T 雌激素对雌性大鼠颏舌肌功能的影响及生物学机制的研究
%I 同济大学
%I 同济大学生命科学与技术学院
%9 博士
%G chi
%D 2007
%K
%X 阻塞性睡眠呼吸暂停低通气综合征(obstructive sleep apnea-hypopnea 
 syndrome，OSAHS)是一种以睡眠期间上气道反复阻塞为特征的呼吸障碍，患者表
 现为白天嗜睡以及夜间的鼾声和唤醒。夜间反复发作的上气道狭窄或阻塞，导
 致低血氧和高碳酸血症，可能引起心脑血管并发症，甚至猝死。它是一种常见
 的严重危害人们生活质量并具致死威胁的疾病。
 OSAHS 的发病男性明显高于女性，女性绝经后发病明显上升，雌激素替代治
 疗的女性发病率较低。男性患者临床症状较女性严重，白天的疲劳和嗜睡症状
 更明显，女性多表现为疲劳综合征，如：头痛、紧张和失眠等。在睡眠呼吸监
 测的研究中发现，女性患者呼吸紊乱指数较男性低，OSAHS 的发病特征提示雌
 性激素可能对上气道的稳定性具有保护作用。上气道的稳定是局部解剖因素和
 气道周围扩大肌共同作用的结果，颏舌肌是主要的上气道扩大肌，其收缩使舌
 前伸和压低，上气道口咽部扩大；在吸气相，其收缩活动早于膈肌，在气道负
 压形成之前建立一个稳定而通畅的上气道，它被称为上气道的“安全肌”。有研
 究发现，颏舌肌肌电活性与雌激素水平相关，随月经周期雌激素水平的波动而
 发生周期性改变，黄体期最强，卵泡期次之；绝经前女性颏舌肌较绝经后女性
 有较强的肌电活性，绝经期女性服用孕激素、雌激素两周后，颏舌肌肌电活性
 明显增强，女性颏舌肌肌电活性在吸气高峰阶段及呼气期均较男性强。以上雌激
 素与颏舌肌肌电活性的研究提示雌激素可能作用于颏舌肌影响上气道的稳定
 性。
 目的
 本研究以雌激素对大鼠颏舌肌功能的影响为切入点，研究颏舌肌雌激素受
 体的分布和表达及其调控规律；分析雌激素对大鼠颏舌肌肌纤维构成和肌球蛋
 白重链(myosin heavy chain，MHC)表达的影响；探讨雌激素对颏舌肌功能的
 影响及其作用机制，探索雌激素影响上气道稳定性的可能机制。
 方法
 本研究建立雌性大鼠去卵巢以及去卵巢后给于雌二醇回补的动物模型，模
 拟绝经和雌激素替代治疗的情况，将150只成年雌性SD大鼠随机分为五组：正
 常组(normal，NORMAL)、假手术组(sham operation，SHAM)、去卵巢组
 (ovariectomy，OVX)、去卵巢橄榄油组(ovariectomy with olive oil，OVX+0)
 和去卵巢雌二醇组(ovariectomy with 17 β-estradiol，OVX+E2)，其中假手术
 组和去卵巢橄榄油组分别是去卵巢组和去卵巢雌二醇组的对照组。采用插入式
 双极针电极引导大鼠颏舌肌肌电；电脉冲刺激舌下神经中央支诱发颏舌肌收缩。
 检测不同雌激素水平情况下雌性大鼠颏舌肌肌电和等张收缩特征，研究雌激素
 对雌性大鼠颏舌肌功能的影响，记录指标包括：最大收缩力、70％收缩时程、
 疲劳指数和相对肌电强度；采用免疫组织化学(immunochemistry)、免疫印迹
 (immunoblotting)和实时荧光定量RT-PCR的方法，分析雌性大鼠颏舌肌雌激
 素受体(estrogen receptor alpha，ER α；estrogen receptor beta，ER β)
 在蛋白和核酸水平的表达以及血清雌激素对颏舌肌雌激素受体表达的调控规
 律；用肌球蛋白ATPase染色和SDS-PAGE的方法，研究雌激素对颏舌肌肌纤维
 面积和构成比，以及肌球蛋白重链构成比的影响，探索雌激素影响颏舌肌功能
 的可能途径和作用机制。
 结果
 第一部分：
 (1)正常雌性大鼠颏舌肌肌电特征为时相性放电，吸气相肌肉收缩放电增
 强，呼气相其时相性放电消失，其相对肌电强度为 95.76±20.36％；颏舌肌的
 最大收缩力为 3.95±0.49g，70％收缩时程 26±2.83ms，疲劳指数是
 0.62±0.04。
 (2)雌性大鼠颏舌肌肌电和等张收缩特征受血清雌激素水平的影响，假手
 术组大鼠颏舌肌肌电和收缩特征与正常组相比较无明显变化 (P>0.05)，去卵巢
 大鼠颏舌肌收缩功能和抗疲劳性均减弱，相对肌电强度和最大收缩力、70％收
 缩时程和疲劳指数较正常组明显减小(P<0.05)；橄榄油组颏舌肌功能较去卵巢
 组无显著性变化(P>0.05)；雌激素回补逆转了去卵巢引起的雌性大鼠颏舌肌功
 能的改变，去卵巢雌二醇组大鼠颏舌肌相对肌电强度和最大收缩力、70％收缩
 时程和疲劳指数较去卵巢组明显增大 (P<0.05)，与正常组相比无显著性差异
 (P>0.05)。
 第二部分：
 (1)研究表明，ERα和ERβ在雌性大鼠颏舌肌均有表达。免疫组化研究
 表明颏舌肌雌激素受体主要定位于细胞核；免疫印迹研究表明颏舌肌雌激素受
 体为完整的蛋白分子，ERα和ERβ特异性条带分别位于分子量标准 66KDa 和
 55KDa 的位置；并且在雌性大鼠颏舌肌检测到ERα和ERβmRNA的表达；ERα
 在蛋白和核酸水平表达均较ERβ高，免疫组化研究表明ERβ平均阳性细胞面积
 较ERα明显低(P<0.05)；ERα核酸水平表达较ERβ表达明显高(P<0.001)。
 (2)雌性大鼠颏舌肌 ERα在蛋白及核酸水平的表达均受雌激素的调节，
 假手术组大鼠颏舌肌ERα和ERβ mRNA 的表达与正常组相比较无显著性变化
 (P>0.05)；去卵巢组ERα阳性细胞面积、ERα条带光密度比和ERαmRNA拷贝
 数较正常组均明显降低 (P<0.001)；去卵巢橄榄油组ERα和ERαmRNA的表达
 与去卵巢组相比无显著性变化(P>0.05)，去卵巢雌二醇组ERα和ERαmRNA的
 表达较去卵巢组明显升高 (P<0.001)，与正常组相比无显著性差异 (P>0.05)。
 雌性大鼠颏舌肌ERβ和ERβmRNA的表达在组间未发现明显变化(P>0.05)，其
 表达可能不受雌激素的调节。
 第三部分：
 (1)雌性大鼠颏舌肌主要由ⅡA和ⅡB/ⅡX 型肌纤维构成，其中ⅡA：
 40.27±1.01%，ⅡB/ⅡX：59.73±1.01%；MHC构成的研究也表明颏舌肌主要由
 MHCⅡa和MHCⅡb构成，其中MHCⅡb：64.66±2.78%，MHCⅡa：28.54±1.15%，
 MHCⅡx含量较低仅占6.48±0.47％，颏舌肌为快收缩耐疲劳肌。
 (2)雌性大鼠颏舌肌ⅡA型肌纤维面积和MHC的构成受血清雌激素水平的
 影响。假手术组大鼠颏舌肌肌纤维面积和 MHC 构成与正常组相比无明显变化
 (P>0.05)；去卵巢组颏舌肌ⅡA型肌纤维面积(cross-section area，CSA)和
 MHCⅡa构成比较正常组明显降低(P<0.001)，MHCⅡb和MHCⅡx构成比均较正
 常组明显升高 (P<0.001)，颏舌肌的MHC构成由慢收缩型向快收缩型转变，其
 顺序为：MHCⅡa→MHCⅡx→MHCⅡb；去卵巢橄榄油组颏舌肌肌纤维面积和 MHC
 构成与去卵巢组相比无明显变化(P>0.05)；去卵巢雌二醇组颏舌肌ⅡA型肌纤
 维CSA和MHCⅡa构成比较去卵巢组明显升高(P<0.001)，MHCⅡb和MHCⅡx构
 成比明显降低(P<0.001)，与正常组相比无显著性差异(P>0.05)，颏舌肌的
 MHC构成由快收缩型向慢收缩型转变，其顺序为：MHCⅡb→MHCⅡx→MHCⅡa，
 雌二醇回补逆转了去卵巢所致的颏舌肌ⅡA型肌纤维 CSA和MHC 构成的改变；
 大鼠颏舌肌纤维的构成和ⅡB/ⅡX型肌纤维CSA在组间未见明显变化(P>0.05)。
 根据以上研究结果，得出结论：
 (1)雌性大鼠颏舌肌为吸气相收缩增强的相位性收缩肌，其肌纤维和MHC
 构成特征提示其功能特性为较快的收缩速度和强的抗疲劳性。
 (2)雌性大鼠颏舌肌功能受血清雌激素水平的影响，雌激素可能通过影响
 颏舌肌功能的途经发挥其对上气道稳定性的保护作用。
 (3)雌性大鼠颏舌肌ERα表达较ERβ高，并且ERα和ERαmRNA的表达
 受血清雌激素水平的影响；ERα可能是颏舌肌功能性受体，雌激素可能通过受
 体途径发挥其生物学效应，影响颏舌肌的功能。
 (4)血清雌激素水平影响大鼠颏舌肌ⅡA型肌纤维CSA以及MHC构成，雌
 激素可能通过调节MHC表达的途径影响颏舌肌功能特性。
 关键词：雌激素，颏舌肌，OSAHS，雌激素受体，肌球蛋白重链
%U https://d.wanfangdata.com.cn/thesis/ChJUaGVzaXNOZXdTMjAyNDAxMDkSCFcxNjU4NTYxGgh3c2h0ZTQ2bQ%3D%3D
%W 北京万方数据股份有限公司

%0 Thesis
%A 杨宇丽
%Y [钱序]
%T 上海市闸北区城镇围经绝期妇女生殖健康现况调查
%I 复旦大学
%9 硕士
%G chi
%D 2009
%K 城镇妇女; 围绝经期; 生殖健康; 抽样调查
%X 围绝经期(peri-menopausal period)是指接近绝经时出现与绝经有关的内分泌、生物学和临床特征时至绝经1年内的期间。此期起点模糊,不易确定,但终点明确,与绝经后有约1年的重叠。由于卵巢功能迅速减退,使维持妇女内环境稳定的重要因素-雌激素出现明显波动和下降,可能导致妇女身心功能的失调,影响健康。　　生殖健康是20世纪90年代国际上提出的新概念,是指在生命所有阶段的生殖系统及其功能和过程有关的所有方面处于身体、心理、和社会适应的一种完好状态,而不仅是没有疾病和功能失调。这就要求妇女保健的内容不应局限于生育期,围绝经期、绝经后期、老年期也是值得关注的方面。　　围绝经期因身心功能失调而产生的各种疾病严重威胁着妇女的健康,如围绝经期症状发生率高,国内外报道50-95％不等,且持续时间长,严重者可达10余年:围绝经期情绪障碍-焦虑及抑郁的发生率高,欧美有报道围绝经期妇女中约有50-60％的人有轻度抑郁症,1-3％有严重抑郁症；故围绝经期妇女只有自身掌握围绝经期的相关知识,才能正确面对疾病与不适,提高生活质量,而有些调查显示我国围绝经期妇女知识缺乏,尤其是文化层次低、经济水平低的群体。　　近十年来上海市未见专门针对城镇围绝经期妇女生殖健康方面的调查,利用2008年政府开展全市40岁以上城镇妇女的妇科普查的机会,我们采用问卷形式抽样调查了部分40—60岁的围绝经期妇女,并结合妇科普查结果对上海市闸北区围绝经期妇女的生殖健康现状进行全面了解。　　目的:了解上海市闸北区城镇围绝经期妇女围绝经期症状的发生情况及影响因素；了解围绝经期妇女抑郁及焦虑的发生情况及影响因素；了解围绝经期妇女围绝经期相关知识的掌握情况；了解围绝经期妇女妇科普查中常见病、多发病的疾病谱,以便今后有的放矢地开展健康教育及干预,最大程度地促进围绝经期妇女的健康。　　方法:将上海市闸北区40-60岁城镇围绝经期妇女作为研究对象,采用分层单纯随机抽样的方法,将本区内九个街道的普查妇女各随机抽取130人,共计1170人,由专门培训的妇科保健医师作为调查员,按规定表格,于妇科普查前先采用统一问卷法进行面对面调查,问卷内容包括:被调查者基本情况；围绝经期症状发生情况并进行Kupperman评分；围绝经期生殖保健知识知晓情况；自评焦虑量表(SAS)；自评抑郁量表(SDS)；问卷之后进行妇科普查。最后回收有效问卷1026份,有效率87.7％。应用Epidata3.1建立数据库录入数据,用SPSS16.0统计软件对结果进行统计分析。　　结果:　　 1、围绝经期症状的发生率及相关因素:在被调查的1026例围绝经期女性中,有围绝经期症状的687人,占66.96％。其中发生症状最多的前四位分别为:疲乏,潮热、出汗,失眠,骨、关节痛。单因素统计分析显示:不同年龄、文化程度、职业及经济状况与围绝经期症状发生有关；不同的月经情况、生活习惯、健康状况及家庭社会状况也与围绝经期症状发生有关。多因素统计分析显示:年龄因素是围绝经期症状发生的主要相关因素。　　 2、围绝经期生殖健康知识知晓情况及相关因素:围绝经期症状相关知识知晓率较高,但对于围绝经期防癌知识、激素替代治疗(HRT)相关知识及性保健知识知晓率不足。知识测试分数显示:不同文化程度、职业、及经济状况其知识得分有差异；有围绝经期症状者与无围绝经期症状者的知识得分有差异。　　 3、围绝经期焦虑抑郁发生率及相关因素:被调查者中不同程度焦虑的发生人数为136人,发生率为13.26％,年龄、围绝经期症状、有现患疾病、配偶身体有器质性病变是焦虑发生的相关因素,多因素分析显示有现患疾病是主要相关因素,其次是围绝经期症状。不同程度抑郁的发生人数为359人,发生率为34.99％,年龄、围绝经期症状、有现患疾病、配偶身体有器质性病变是抑郁发生的相关因素,多因素分析显示有现患疾病是主要相关因素。　　 4、妇科普查情况:抽样人群的妇科普查结果显示:妇科疾病中老年性阴道炎患病率居首位,51—55岁年龄段的患病率最高,其次为子宫肌瘤及慢性宫颈炎,阴道壁膨出及子宫脱垂的发生率也较高,严重威胁着围绝经期妇女的健康；乳腺疾病中乳腺小叶增生患病率最高,为26.12％,其次为乳房结节、肿块,为9.36％。　　结论:　　 1、围绝经期症状的发生率较高,严重威胁着围绝经期妇女的健康,我们应该寻求合适的方式加强健康教育,努力降低围绝经期各种近期以及远期的并发症,提高中老年妇女的生活质量。　　 2、本区城镇围绝经期妇女围绝经期保健知识薄弱,健康教育有待加强。　　 3、围绝经期妇女焦虑及抑郁发生率高,应加大宣传,使围绝经期妇女增强认识,积极治疗。　　 4、围绝经期妇女的妇科普查工作应针对这一时期的保健重点来进行,如改进妇科恶性肿瘤的普查方式,落实随访,提高早期恶性肿瘤的检出率；重视病史及主诉的询问,重视与被检查者良好的沟通,并通过行之有效的健康教育方式使围绝经期妇女真正掌握全面的围绝经期生殖保健知识,从而提高围绝经期妇女生殖健康水平。
%U https://d.wanfangdata.com.cn/thesis/ChJUaGVzaXNOZXdTMjAyNDAxMDkSCFkxOTY0MTk5Ggh3c2h0ZTQ2bQ%3D%3D
%W 北京万方数据股份有限公司

%0 Journal Article
%A Shorey Shefaly
%A Ang Lina
%A Lau Ying
%+ Alice Lee Centre for Nursing StudiesNational University Health SystemSingapore
%T Efficacy of mind–body therapies and exercise‐based interventions on menopausal‐related outcomes among Asian perimenopause women: A systematic review, meta‐analysis, and synthesis without a meta‐analysis
%J Journal of advanced nursing
%J
%@ 0309-2402
%G eng
%D 2020
%N 5
%V 76
%P 1098-1110
%K Asia; depression; exercise; menopausal symptom; meta‐analysis; mind–body therapy; nurse; perimenopause; quality of life; systematic review
%X Abstract Aims To evaluate the efficacy of exercise‐based interventions and mind–body therapies on quality of life, menopausal symptoms, and depression among Asian perimenopausal women. Design A systematic review, meta‐analysis, and synthesis without meta‐analysis (SWiM). Data sources Six electronic databases were systematically searched: PubMed, CINAHL, Embase, PsycINFO, Scopus, and ProQuest. Review methods The point of inception of each database to 15 November 2018 were systematically searched. A meta‐analysis and SWiM were used to present the results. Review Manager 5.3 and The Cochrane Risk of Bias tool were used for meta‐analyses and assessing of risk of bias, respectively. Results In all, 23 studies were reviewed. Significant effects in exercise‐based interventions and mind–body therapies were found for quality of life, menopausal symptoms, and depression but not for hot flashes. Limitations of this review include insufficient blinding of participants and/or researchers found in most of the included studies and high levels of heterogeneity in the meta‐analyses. Evidence found in this review is to be interpreted with caution. Conclusion Healthcare professionals can consider exercise‐based interventions or mind–body therapies to manage menopausal symptoms. Future trials of good quality can examine the cost‐effectiveness and optimal intervention duration. Intervention effects on specific menopausal symptoms such as sleeplessness in Asia can be examined in future. Impact Exercise‐based interventions and mind–body therapies suggest effectiveness on quality of life, menopausal symptoms, and depression among Asian perimenopausal women. Exercise‐based interventions and mind–body therapies improve quality of life, menopausal symptoms, and depression but not hot flashes. Long‐term exercise‐based interventions is effective in managing depression. Due to varied limitations in the review and included studies, firm conclusions cannot be reached. Healthcare professionals in Asia can consider implementing exercise‐based interventions and mind–body therapies for symptomatic perimenopausal Asian women.
%U https://d.wanfangdata.com.cn/periodical/Ch9QZXJpb2RpY2FsRU5HTmV3UzIwMjQwNDI2MDEyNzAxEiBmYWFlMmQwOTQ3NTNiN2NhNmMyNzQ0MGVmZDQyNDJmNRoId3NodGU0Nm0%3D
%R 10.1111/jan.14304
%W 北京万方数据股份有限公司
基金项目:

%0 Journal Article
%A 吴坤朋
%A 孙晓伟
%A 盖利利
%+ 黑龙江中医药大学
%+ 中医药大学第一附属医院
%T 涤痰醒神针刺法治疗痰热内扰型围绝经期失眠30例临床观察
%J 湖南中医杂志
%J Hunan Journal of Traditional Chinese Medicine
%@ 1003-7705
%G chi
%D 2019
%N 4
%V 35
%P 72-73
%K 围绝经期失眠; 痰热内扰型; 涤痰醒神针刺法
%X 目的:观察涤痰醒神针刺法治疗痰热内扰型围绝经期失眠的临床疗效.方法:将60例围绝经期失眠患者随机分为2组, 每组各30例.治疗组以涤痰醒神针刺法治疗, 对照组予温胆汤治疗.分别在治疗前和治疗1、2、3周后测定2组患者匹兹堡睡眠质量指数 (PSQI), 比较2组在治疗3周后的综合疗效.结果:总有效率治疗组为93. 33％, 对照组为90. 00％, 差异无统计学意义 (P> 0. 05) .2组PSQI评分治疗前后组内比较与治疗1、2周后组间比较, 差异均有统计学意义 (P <0. 05);治疗3周后组间比较, 差异无统计学意义 (P> 0. 05) .结论:涤痰醒神针刺法和温胆汤均能提高痰热内扰型更年期失眠患者的睡眠质量, 且涤痰醒神针刺法的早期效果优于温胆汤, 但两者长期疗效无显著差异.
%U https://d.wanfangdata.com.cn/periodical/ChlQZXJpb2RpY2FsQ0hJTmV3UzIwMjMxMjI2Eg5kZHp5czIwMTkwNDAzMxoId3NodGU0Nm0%3D
%R 10.16808/j.cnki.issn1003-7705.2019.04.033
%W 北京万方数据股份有限公司
基金项目:

%0 Journal Article
%A 乔石
%+ 包头市蒙医中医医院
%T 以柴胡加龙骨牡蛎汤调少阳之枢联合针灸治疗围绝经期患者失眠的疗效分析
%J 世界最新医学信息文摘
%J World Latest Medicine Information
%@
%G chi
%D 2021
%N 39
%V 21
%P 277-278
%K 柴胡加龙骨牡蛎汤; 针灸治疗; 联合治疗; 治疗效果
%X 目的 很多处于围绝经期的患者都会出现失眠的情况，导致患者的生活质量受到严重影响，为了显著提高患者的治疗效果，并改善疾病症状，本文在此基础上分析针对此类患者采用柴胡加龙骨牡蛎汤“调枢机”联合针灸的治疗方式所具有的临床价值。方法 将符合标准的38例围绝经期失眠患者，随机分为对照组和观察组，两组各19例，两组患者情况无统计学差别。对照组使用常规西药治疗，观察组给予柴胡加龙骨牡蛎汤加减联合针灸治疗，对比患者经过治疗后其临床治疗效果，进行评估。结果 通过治疗后，对比患者的治疗效果可以发现观察组显著优于对照组，产生的差异有统计学意义（P<0.05）。结论 针对围绝经期失眠患者进行治疗时，采用柴胡加龙骨牡蛎汤加减配合针灸进行联合治疗，可以使其治疗效果得以显著提高，同时还使其他临床伴随症状得到有效改善，让患者的生活质量得以显著提高。
%U https://d.wanfangdata.com.cn/periodical/ChlQZXJpb2RpY2FsQ0hJTmV3UzIwMjMxMjI2EhpRS0JKQkQyMDIxMjAyMTA4MzAwMDAxMTA5MhoId3NodGU0Nm0%3D
%R 10.3969/j.issn.1671-3141.2021.39.137
%W 北京万方数据股份有限公司
基金项目:

%0 Journal Article
%A 刘浩
%+ 黑龙江中医药大学第一临床医学院
%T 针刺联合八段锦治疗围绝经期失眠的临床观察
%J 临床医学进展
%J Advances in Clinical Medicine
%@ 2161-8712
%G chi
%D 2023
%N 7
%V 13
%P 11672-11678
%K 针刺; 围绝经期失眠; 八段锦; 临床观察; Acupuncture; Perimenopausal Insomnia; Baduanjin; Clinical Observation
%X 目的：观察针刺联合八段锦治疗围绝经期失眠临床疗效的影响。方法：66例围绝经期失眠患者按就诊先后顺序分为实验组与对照组，每组33例。对照组采用常规针刺方法，取照海(双)、申脉(双)、神门(双)、三阴交(双)、安眠(双)、百会、四神聪等针刺治疗，每次留针40 min，1次/日，6次/周，每疗程间隔1日，共治疗4周。实验组在对照组常规针刺的基础上，在医生指导下进行《健身气功•八段锦》，每次30 min，每日早晚各1次，共练习4周。观察两组患者治疗前、治疗后PSQI量表评分以及患者改良Kupperman评分。结果：两组患者治疗前PSQI总分及睡眠时间、睡眠效率、入睡时间、睡眠质量、睡眠障碍、日间功能障碍评分比较差异均无统计学意义(均P &gt; 0.05)，组间具有可比性。治疗结束后28 d两组患者PSQI总分及睡眠时间、睡眠效率、入睡时间、睡眠质量、睡眠障碍、日间功能障碍评分均低于治疗前(均P &lt; 0.05)，且观察组均低于对照组(均P &lt; 0.05)。与治疗前比较，观察组患者潮热出汗、失眠、情绪波动、抑郁疑心、眩晕、疲乏、头痛、心悸，总分显著降低(P &lt; 0.01)，骨关节痛评分明显降低(P &lt; 0.05)；对照组患者失眠、情绪波动积分明显降低。结论：针刺联合八段锦能有效治疗围绝经期失眠质量，延长睡眠时间，具有积极的临床意义。
%U https://d.wanfangdata.com.cn/periodical/ChlQZXJpb2RpY2FsQ0hJTmV3UzIwMjMxMjI2EhBxazNfMDAwMDMwOTQyNTAxGgh3c2h0ZTQ2bQ%3D%3D
%R 10.12677/ACM.2023.1371635
%W 北京万方数据股份有限公司
基金项目:

%0 Journal Article
%A 张喆
%A 林娟
%A 杨金禄
%A 俞建锋
%A 汤伟
%A 陆萍
%A 葛玲玉
%A 陈润
%A 黄美英
%A 蔡以生
%+ 上海市嘉定区南翔镇社区卫生服务中心
%+ 上海市嘉定区安亭镇社区卫生服务中心
%+ 上海市嘉定区真新社区卫生服务中心
%+ 上海市嘉定区外冈镇社区卫生服务中心
%+ 上海市嘉定区嘉定镇社区卫生服务中心
%+ 上海市嘉定区华亭镇社区卫生服务中心
%T 社区中医综合干预模式对肝肾阴虚型围绝经期患者的疗效分析
%J 中华全科医学
%J Chinese Journal of General Practice
%@ 1674-4152
%G chi
%D 2017
%N 12
%V 15
%P 2109-2111,2162
%K 围绝经期综合征; 肝肾阴虚; 中医; Kupperman评分
%X 目的 通过中医药综合疗法对社区肝肾阴虚型围绝经期综合征患者进行干预,改善患者症状.方法 从上海市嘉定区6个社区各纳入30例肝肾阴虚型围绝经期综合征患者,共计180例,均于2016年2-8月入组.随机分为对照组和干预组,对照组在常规治疗的基础上为患者建立个人档案,心理疏导,每月为患者进行一次健康宣教.干预组在对照组的基础上采用中医综合疗法,包括口服中药、针刺、耳穴及八段锦.3个月疗程结束后对改良后的Kupperman评分进行比较,并评判临床疗效.结果 疗程结束后,干预组及对照组干预后与干预前比较,改良的Kupperman评分差异均有统计学意义(P＜0.01),干预后干预组与对照组相比,差异存在统计学意义(P＜0.01).干预组总有效率为85.71％,对照组为0.00％,差异有统计学意义(P＜0.01).干预组在潮热出汗、失眠、易激动、抑郁、疲乏、心悸方面较干预前相比,差异有统计学意义(P＜0.01),在眩晕方面与干预前相比,差异有统计学意义(P＜0.05);对照组在易激动、抑郁方面与干预前相比,差异有统计学意义(P＜0.01).结论 中医综合干预模式对肝肾阴虚型围绝经期综合征患者有明显疗效,能改善诸多症状,值得在社区卫生服务中心推广.
%U https://d.wanfangdata.com.cn/periodical/ChlQZXJpb2RpY2FsQ0hJTmV3UzIwMjMxMjI2Eg9zeXFreXgyMDE3MTIwMzMaCHdzaHRlNDZt
%R 10.16766/j.cnki.issn.1674-4152.2017.12.032
%W 北京万方数据股份有限公司
基金项目::上海市治未病预防保健服务体系建设政策; ZY3-FWMS-1-1001-KYJS-44:技术类子项目; JCZYGZS-023:上海市基层名老中医专家传承研究工作室建设项目

%0 Journal Article
%A 赵秀珍
%+ 湟源县人民医院
%T 桂枝龙骨牡蛎汤联合西药治疗围绝经期烘热汗出心悸心烦失眠的临床疗效分析
%J 特别健康
%J Special Health
%@ 2095-6851
%G chi
%D 2021
%N 8
%V
%P 94
%K 桂枝龙骨牡蛎汤; 围绝经期综合征; 疗效分析
%X 目的:分析桂枝龙骨牡蛎汤联合西药治疗围绝经期烘热汗出心悸心烦失眠的效果.方法:择取2019年6月12日至2020年6月12日我院所收治的100例围绝经期综合征患者为研究对象.现按照治疗方法不同,将患者分为对照组50例以及观察组50例.对照组患者使用戊酸雌二醇+黄体酮治疗疾病.以此为基础,观察组患者使用桂枝龙骨牡蛎汤治疗疾病.分析结果.结果:对照组治疗有效率为62.00％,观察组为92.00％.和对照组相比,观察组患者治疗有效率明显更高,P<0.05.结论:针对于围绝经期综合征患者来讲,应用桂枝龙骨牡蛎汤联合西药治疗疾病能取得满意效果,该法值得进一步在临床内推广以及应用.
%U https://d.wanfangdata.com.cn/periodical/ChlQZXJpb2RpY2FsQ0hJTmV3UzIwMjMxMjI2Eg1qdGJqMjAyMTA4MDk0Ggh3c2h0ZTQ2bQ%3D%3D
%R
%W 北京万方数据股份有限公司
基金项目:

%0 Journal Article
%A 李小亮
%+ 河北省石家庄市中医院
%T 观察针灸配合心理康复护理对围绝经期妇女失眠症的效果
%J 健康管理
%J HEALTH MANAGEMENT
%@ 1674-8808
%G chi
%D 2020
%N 25
%V
%P 234
%K 针灸; 心理康复护理; 围绝经期; 失眠症; 护理
%X 目的 观察针灸配合心理康复护理对围绝经期妇女失眠症的效果。方法 选取2018年7月至2019年10月来我院诊治围绝经期失眠女性患者100例，以随机数字法将其分为对照组与观察组，每组含患者50例。对照组行常规西药治疗，观察组采取针灸配合心理康复护理，对比两组护理效果。结果 护理后观察组睡眠质量、入睡时间、睡眠效率、睡眠障碍及安眠药应用评分皆低于对照组，失眠症状相对较轻（P<0.05），护理满意度评分观察组高于对照组（P<0.05）。结论 针灸配合心理康复护理可显著改善围绝经期妇女失眠症状，提高患者睡眠质量，优化护理效果，值得临床推广。
%U https://d.wanfangdata.com.cn/periodical/ChlQZXJpb2RpY2FsQ0hJTmV3UzIwMjMxMjI2EhpRS0JKQkQyMDIwMjAyMjAxMTkwMDAwMjA0ORoId3NodGU0Nm0%3D
%R
%W 北京万方数据股份有限公司
基金项目:

%0 Journal Article
%A 师维
%A 郑倩华
%A 鲁凌云
%A 黄活石
%A 罗芳丽
%A 王欣月
%A 李瑛
%+ 成都中医药大学
%+ 成都中医药大学
%+ 成都中医药大学
%+ 成都中医药大学
%+ 成都中医药大学
%+ 成都中医药大学
%+ 成都中医药大学
%T 近10年针灸治疗围绝经期睡眠障碍临床研究述评
%J 四川中医
%J Journal of Sichuan Traditional Chinese Medicine
%@ 1000-3649
%G chi
%D 2016
%N 4
%V 34
%P 216-219
%K 围绝经期睡眠障碍; 针灸治疗; 研究述评
%X 睡眠障碍是我国围绝经期妇女较为常见的一种症状,针灸治疗安全、疗效明确,本文通过整理近10年间针灸治疗此病的文献,总结介绍现阶段围绝经期睡眠障碍的针灸疗法研究现状,并强调针灸治疗结合心理干预治疗围绝经期睡眠障碍的重要性,为临床针灸治疗此病提供参考,以期提高疗效.
%U https://d.wanfangdata.com.cn/periodical/ChlQZXJpb2RpY2FsQ0hJTmV3UzIwMjMxMjI2Eg1zY3p5MjAxNjA0MDk0Ggh3c2h0ZTQ2bQ%3D%3D
%R
%W 北京万方数据股份有限公司
基金项目:(编号:2012BAI24B01-34):“十二五”国家科技支撑计划项目——围绝经期综合征针灸干预优效性随机对照研究

%0 Journal Article
%A 林芳
%+ 福建中医药大学附属康复医院
%T 心理康复护理对围绝经期妇女失眠症的疗效观察
%J 按摩与康复医学（下旬刊）
%J CHINESE MANIPULATION & REHABILITATION MEDICINE
%@ 1008-1879
%G chi
%D 2012
%N 11
%V 3
%P 17-18
%K 失眠; 心理康复护理; 围绝经期
%X 目的:观察针灸配合心理康复护理对围绝经期妇女失眠症的疗效.方法:将60例2011年2月-2012年2月在我院治疗的围绝经期失眠女性,按随机数字表法分为2组,治疗组和对照组,各30例.治疗组采用针灸配合心理康复护理,对照组采用单纯针灸治疗.2周为1个疗程,共治疗2个疗程.结果:治疗组有效率达86.67%,对照组有效率79.31%,差异有统计学意义(P＜0.05).结论:针灸治疗基础上,配合心理康复护理,能够更好的帮助更年期女性恢复正常的睡眠,提高其睡眠质量,在临床中值得广泛应用.
%U https://d.wanfangdata.com.cn/periodical/ChlQZXJpb2RpY2FsQ0hJTmV3UzIwMjMxMjI2EhJhbXlrZnl4LXgyMDEyMTEwMTUaCHdzaHRlNDZt
%R
%W 北京万方数据股份有限公司
基金项目:

%0 Journal Article
%A 刘苗苗
%+ 浙江中医药大学附属第三医院
%T 针灸治疗围绝经期综合征的临床研究概况
%J 按摩与康复医学（下旬刊）
%J CHINESE MANIPULATION & REHABILITION MEDICINE
%@ 1008-1879
%G chi
%D 2012
%N 1
%V 3
%P 49-49
%K 围绝经期综合征; 针灸治疗; 临床研究
%X 围绝经期综合征(PMS)是指妇女绝经前后、手术摘除卵巢或其他原因造成卵巢功能低下而引起的一系列以自主神经功能紊乱为主的症候群.主要表现为潮热汗出、月经紊乱、五心烦热、头胀头痛、心悸失眠、烦躁易怒、肌肉关节酸楚或疼痛等症状,属中医脏躁、郁证、断经前后诸症等范畴.现代医学对本病主要采用对症和激素替代治疗(HRT)为主,但有一定诱发乳腺癌、静脉血栓、甚至子宫内膜癌等疾病的风险性.针灸是一种中国特有的治疗疾病的手段,近年来有关针灸治疗围绝经期综合征的研究取得了一定的进展,现综述如下.
%U https://d.wanfangdata.com.cn/periodical/ChlQZXJpb2RpY2FsQ0hJTmV3UzIwMjMxMjI2EhJhbXlrZnl4LXgyMDEyMDEwNDAaCHdzaHRlNDZt
%R
%W 北京万方数据股份有限公司
基金项目:

%0 Journal Article
%A 郑利芳
%A 金亚蓓
%H ZHENG Li fang
%H JIN Ya-bei
%+ 杭州市红十字会医院
%+ 浙江中医药大学
%T 针刺配合隔姜灸治疗更年期综合征临床疗效分析
%J 上海针灸杂志
%J SHANGHAI JOURNAL OF ACUPUNCTURE AND MOXIBUSTION
%@ 1005-0957
%G chi
%D 2011
%N 10
%V 30
%P 673-674
%K 针刺; 隔姜灸; 更年期综合征; 围绝经期综合征
%X 目的 观察针刺配合隔姜灸治疗更年期综合征临床疗效.方法 将40例患者随机分为治疗组和对照组,每组20例.治疗组采用针刺配合隔姜灸治疗,对照组采用针刺治疗,治疗前后采用国内改良的Kupperman评分标准进行评定,并进行比较.结果 治疗组总有效率高于对照组(P<0.05);两组患者治疗后Kupperman指数与治疗前比较有明显下降(P<0.01);治疗组治疗后患者Kupperman指数与对照组比较差异有统计学意义(P<0.01).结论 针刺配合隔姜灸治疗更年期综合征总有效率优于单纯针刺;在改善潮热汗出、失眠、抑郁、肌肉骨关节痛等方面优于单纯针刺.
%U https://d.wanfangdata.com.cn/periodical/ChlQZXJpb2RpY2FsQ0hJTmV3UzIwMjMxMjI2Eg9zaHpqenoyMDExMTAwMTMaCHdzaHRlNDZt
%R 10.3969/j.issn.1005-0957.2011.10.673
%W 北京万方数据股份有限公司
基金项目:

%0 Journal Article
%A 王健
%A 米慧卿
%A 陆敏
%A 徐海波
%A 严啸薇
%+ 杭州市下城区妇幼保健院
%+ 浙江绿城医院
%T 针刺干预围绝经期综合征最佳时机观察
%J 浙江中医杂志
%J ZHEJIANG JOURNAL OF TRADITIONAL CHINESE MEDICINE
%@ 0411-8421
%G chi
%D 2011
%N 6
%V 46
%P 448-449
%K 针刺疗法; 围绝经期综合征; 最佳时机
%X 围绝经期综合征(PMS)是指妇女在40岁左右开始至停经后1年时间内,因卵巢功能衰退出现的以自主神经系统功能紊乱为主的症候群,主要表现为月经紊乱、烘热汗出、烦躁易怒、心悸失眠、疲倦乏力等.近年来,笔者尝试用调补冲任针刺疗法治疗围绝经期综合征获得满意的临床疗效.
%U https://d.wanfangdata.com.cn/periodical/ChlQZXJpb2RpY2FsQ0hJTmV3UzIwMjMxMjI2Eg96anp5enoyMDExMDYwNTEaCHdzaHRlNDZt
%R 10.3969/j.issn.0411-8421.2011.06.051
%W 北京万方数据股份有限公司
基金项目:

%0 Journal Article
%A 付梦华
%+ 黑龙江省牡丹江市机车医院
%T 针灸治疗围绝经期综合征临床观察
%J 黑龙江中医药
%J HEILONGJIANG JOURNAL OF TRADITIONAL CHINESE MEDICINE
%@ 1000-9906
%G chi
%D 2004
%N 6
%V
%P 43
%K 围绝经期综合征; 针灸; 药物
%X 围绝经期综合征是指妇女在绝经前后出现的除月经失调外,烘热汗出、烦躁易怒、心悸、失眠、胸闷、头痛、情志异常、记忆力减退、血压波动、腰腿酸痛等症状,也称为更年期综合征.现将讨论针灸对围绝经期综合征临床疗效观察.
%U https://d.wanfangdata.com.cn/periodical/ChlQZXJpb2RpY2FsQ0hJTmV3UzIwMjMxMjI2Eg9obGp6eXkyMDA0MDYwMzEaCHdzaHRlNDZt
%R
%W 北京万方数据股份有限公司
基金项目:

%0 Conference Paper
%A 贾必燕
%A 李瑛
%+ 成都中医药大学
%T 针灸治疗围绝经期综合征的临床研究进展
%B 第四届中医药现代化国际科技大会论文集
%? 科技部
%? 中国科学院
%? 中国工程院
%? 国家中医药管理局
%C 成都
%G chi
%D 2013
%P 1-2
%K 围绝经期综合征; 发病机制; 针灸疗法; 身心健康
%X 围绝经期综合征是妇女由于卵巢功能衰退,性激素减少而出现的一系列躯体、精神及心理症状.主要表现为月经紊乱、潮热汗出、烦躁易怒、心悸失眠及一过性血压升高等症状.其症状不同程度的影响着绝经过渡期妇女的身心健康.随着社会经济的发展,社会压力的增大,本病发病率呈上升趋势.目前西医治疗主要采用性激素替代疗法(HRT),但有报道指出(HRT)存在一定的潜在性风险.国内外进行了一系列的相关研究并取得较大进展，本文分析近年来有关毫针、电针、梅花针、穴位埋线等方法及针药结合等综合疗法治疗本病的临床和实验研究现状，认为针灸在治疗PMS方面具有安全性高，副作用小，疗效好等特点。随着临床的不断深入研究，针灸在治疗PMS方面取得一定的进展，但仍存在缺乏大样本、多中心、随机对照试验及无远期疗效观察等问题，这将是以后努力的方向。
%U https://d.wanfangdata.com.cn/conference/ChZDb25mZXJlbmNlTmV3UzIwMjQwMTA5Egc4NTkyNDE1Ggh3c2h0ZTQ2bQ%3D%3D
%W 北京万方数据股份有限公司

%0 Journal Article
%A 徐丽
%A 徐萍
%+ 北华大学附属医院
%+ 九台市医院
%T 坤泰胶囊治疗女性更年期综合征的研究进展
%J 中国妇幼保健
%J Maternal & Child Health Care of China
%@ 1001-4411
%G chi
%D 2016
%N 4
%V 31
%P 895-896
%K 坤泰胶囊; 更年期综合征; 绝经综合征
%X 绝经是妇女生命自然进程中一个节段性生理现象,绝经前后性激素的变化会引起一系列症状和体征的发生,如月经周期不调、心悸、潮热、多汗、阴道干涩、性交痛、失眠及抑郁等,这一系列症状的集合,被称为更年期综合征,又称绝经综合征,中医称之为绝经前后诸证.此病在更年期女性中发病率极高,96.9％的妇女至少经历了一项绝经综合征症状.
 目前,国际上针对更年期综合征的治疗仍以激素疗法(HT)为主,且对改善绝经期症状的作用是其他药物无法替代的.但其不良反应作用备受关注,短期使用可致阴道不规则出血、体重增加和乳房胀痛等,长期应用可增加乳腺癌、卵巢癌、心血管疾病等的发生率,故其应用受到一定限制.此外,激素替代疗法(HRT)在该病的治疗中也发挥着一定的作用,但有研究[1]发现连续联合HRT与安慰剂相比,心脏病、中风、乳腺癌非栓塞绝对风险有所增加,故其利弊是非应进一步探讨.大量的基础及临床研究证实,中成药坤泰胶囊治疗更年期综合征疗效显著.
%U https://d.wanfangdata.com.cn/periodical/ChlQZXJpb2RpY2FsQ0hJTmV3UzIwMjMxMjI2Eg96Z2Z5YmoyMDE2MDQwODkaCHdzaHRlNDZt
%R 10.7620/zgfybj.j.issn.1001-4411.2016.04.89
%W 北京万方数据股份有限公司
基金项目:201537:吉林省吉林市科技计划

%0 Journal Article
%A 高小明
%A 常虹
%+ 内蒙古医科大学附属医院
%T 针药结合治疗绝经期失眠46例临床疗效分析
%J 中外健康文摘
%J World Health Digest
%@ 1672-5085
%G chi
%D 2013
%N 20
%V
%P 65-66
%K 绝经期失眠; 中医; 针药结合; 临床疗效
%X 目的分析评价中医针灸与中药相结合治疗绝经期失眠的临床疗效及优势。方法将82例符合标准的失眠患者分为治疗组46例用针药结合治疗，对照组36例用中药治疗，一个疗程为10天，4个疗程后观察疗效。结果治疗组总有效率为91.0%，对照组总有效率为75%，两组有显著差异(P<0.05)。结论中医针药结合治疗绝经期失眠疗效确切，优于单纯中药治疗。
%U https://d.wanfangdata.com.cn/periodical/ChlQZXJpb2RpY2FsQ0hJTmV3UzIwMjMxMjI2Eg96d2prd3oyMDEzMjAwNjAaCHdzaHRlNDZt
%R 10.3969/j.issn.1672-5085.2013.20.060
%W 北京万方数据股份有限公司
基金项目:

%0 Journal Article
%A 李丽红
%+ 黑龙江省大庆市中西医结合医院
%T 艾灸罐联合针灸治疗围绝经期失眠的疗效分析
%J 家有孕宝
%J Drama and Film Monthly
%@ 1004-5864
%G chi
%D 2019
%N 3
%V 1
%P 36
%K 艾灸罐; 针灸; 艾司唑仑片; 围绝经期失眠
%X 目的 分析艾灸罐联合针灸女性围绝经期内失眠治疗的疗效.方法 60例围绝经期失眠患者随机平均分为两组.观察组以艾灸罐联合针灸治疗,对照组予以口服艾司唑仑片,总疗程为3周.结果 总有效率观察组为93.33%,对照组为90%,两组数据对比无统计学意义(P＞0.05).比较治疗前后组内与治疗1、2周后两组数据,差异均有统计学意义(P＜0.05);治疗3周后组间比较,差异无统计学意义(P＞0.05).结论艾灸罐联合针灸治疗围绝经期期失眠疗效确切,效果优于艾司唑仑片.
%U https://d.wanfangdata.com.cn/periodical/ChlQZXJpb2RpY2FsQ0hJTmV3UzIwMjMxMjI2Eg1qeXliMjAxOTAzMDQyGgh3c2h0ZTQ2bQ%3D%3D
%R
%W 北京万方数据股份有限公司
基金项目:

%0 Journal Article
%A 陈静
%+ 黑龙江省大庆市萨尔图区妇幼保健计划生育服务中心
%T 综合保健在围绝经期妇女保健意识的效果分析
%J 东方药膳
%J Oriental Medicated Diet
%@ 1671-3591
%G chi
%D 2020
%N 17
%V
%P 37
%K 综合保健; 围绝经期; 自我保健意识
%X 目的:本文主要针对综合保健对围绝经妇女自我保健意识的培养效果进行分析研究.方法:选取2019年1月～12月期间,对本院门诊收治的46例围绝经期妇女,按照分段随机化法将围绝经期妇女分为观察组和对照组,对对照组23例妇女采取常规式身体检查和指导,对观察组采取综合心理保健、药物保健和生活保健方案.观察两组围绝经期妇女自我保健意识培养的效果.结果:观察组性欲下降、肌肉酸痛、记忆力减退、失眠、盗汗与潮红指标均低于对照组.治疗前两组抑郁评分指标差异不显;治疗后观察组抑郁评分指标(27.64±3.58)明显低于对照组(36.03±4.37).结论:综合保健在围绝经期妇女自我保健意识的培养中具有较显著的效果.
%U https://d.wanfangdata.com.cn/periodical/ChlQZXJpb2RpY2FsQ0hJTmV3UzIwMjMxMjI2Eg95c3NseWoyMDIwMTcwNzUaCHdzaHRlNDZt
%R
%W 北京万方数据股份有限公司
基金项目:

%0 Journal Article
%A 邹鹏
%+ 湖南省湘潭市湘钢医院
%T 围绝经期妇女的社区保健及护理干预初探
%J 大家健康（中旬版）
%J For All Health
%@ 1009-6019
%G chi
%D 2014
%N 8
%V
%P 299-300
%K 围绝经期; 妇女; 社区保健; 护理; 干预
%X 目的：分析与研究围绝经期妇女的社区保健及护理干预效果。方法：我院对所辖社区于2012年2月至2013年11月期间进行妇科病普查4856人，对其中的80例有围绝经期综合征的临床症状、体征妇女追踪随访，针对其临床资料进行回顾性分析，80例患者均给予社区保健及护理干预，主要包括：性生活指导、饮食指导、心理护理干预、预防妇科疾病、必要的药物干预以及加强围绝经期宣传教育等。结果：本组80例患者进过社会保健及护理干预，阴道干涩、性欲减退、头痛失眠、胸闷心悸、情绪烦躁以及潮热出汗等一系列临床症状显著改善，护理满意度100％。结论：围绝经期妇女的社区保健及护理干预具有良好的应用效果，值得在临床护理中推广应用。
%U https://d.wanfangdata.com.cn/periodical/ChlQZXJpb2RpY2FsQ0hJTmV3UzIwMjMxMjI2Eg9kamprLXoyMDE0MDgzOTAaCHdzaHRlNDZt
%R 10.3969/j.issn.1009-6019(z).2014.08.390
%W 北京万方数据股份有限公司
基金项目:

%0 Journal Article
%A Zhao Fei-yi
%A Yan Hai-xia
%A Zhao Ying-xia
%A Chen Si-han
%A Xu Hong
%H Zhao Fei-yi
%H Yan Hai-xia
%H Zhao Ying-xia
%H Chen Si-han
%H Xu Hong
%T Efficacy and safety of electroacupuncture for perimenopausal insomnia: a randomized controlled trial
%J Journal of Acupuncture and Tuina Science
%J
%@ 1672-3597
%G eng
%D 2019
%N 3
%V 17
%P 188-195
%K Acupuncture Therapy; Electroacupuncture; Insomnia; Perimenopause; Climacteric; Acupuncture Medication Combined; Randomized Controlled Trial; 针刺疗法; 电针; 失眠症; 围绝经期; 更年期; 针药结合; 随机对照试验; R246.6
%X AbstractObjectiveTo observe the effectiveness and safety of electroacupuncture (EA) plus Luohua Anshen oral liquid for patients with perimenopausal insomnia.MethodsA total of 66 participants who met the inclusion criteria were enrolled in the randomized controlled trial and allocated to a treatment group and a control group at a ratio of 1:1, with 33 cases in each group. Both groups were given Luohua Anshen oral liquid as a basic treatment. The treatment group was additionally given EA every other day, three times a week. Both groups were treated for four weeks and a four-week follow-up was conducted. The scores of Pittsburgh sleep quality index (PSQI), Kupperman index (KI) and traditional Chinese medicine sleep syndrome scale (TCMSSS) were recorded at pre- and post-treatment, and at the follow-up. Meanwhile, adverse effects were monitored and recorded.ResultsAfter four-week treatment, the global scores of PSQI, KI and TCMSSS in both groups declined significantly (all P<0.05), and the decreases in the treatment group were more significant than those in the control group (all P<0.05). The global scores of PSQI, KI and TCMSSS in both groups at the follow-up visit were significantly different from the corresponding baseline (all P<0.05), while insignificantly different from those assessed at post-treatment (all P>0.05). The total effective rate was 93.9% in the treatment group, significantly higher than 72.2% in the control group (P<0.05). No significant adverse event was reported in this trial excepted one patient experienced slight dizziness in the first acupuncture treatment.ConclusionEA plus Luohua Anshen oral liquid is safe for perimenopausal insomnia with satisfactory short- and long-term effectiveness, and it shows certain advantage compared with using Luohua Anshen oral liquid alone.
%U https://d.wanfangdata.com.cn/periodical/Ch9QZXJpb2RpY2FsRU5HTmV3UzIwMjQwNDI2MDEyNzAxEhFxazNlXzAwMDAyNDI1MzEzNBoId3NodGU0Nm0%3D
%R 10.1007/s11726-019-1111-1
%W 北京万方数据股份有限公司
基金项目:

%0 Thesis
%A 张紫佳
%Y [王峥涛, 吴弢]
%T 青娥丸的药效物质基础初探与质量标准建立
%I 上海中医药大学
%9 博士
%G chi
%D 2010
%K
%X 青娥丸首载于宋·《太平惠民和剂局方》,由杜仲(盐炒)、补骨脂(盐炒)、核桃仁(炒)、大蒜(蒸熟)四味药组成,具有补肾强腰的功效,用于肾虚腰痛,起坐不利,膝软乏力等症。临床上用于治疗骨质疏松、黄褐斑、更年期心脏病等。但到目前为止,青娥丸组方药味的药效物质基础并不明确,国家标准仅有性状和显微鉴别项。本文对青娥丸的组方药味开展了化学成分研究,建立了内源性雌激素及单胺类神经递质的测定方法并用于青娥方的活性评价,在此基础上制订了青娥丸的质量标准。本研究可为青娥丸的临床用药安全和质量控制提供科学依据,也可为其它中药复方的质量标准研究提供借鉴。　　一、青娥丸组方药味的化学成分研究　　采用多种现代分离技术和方法,对青娥丸中的君药杜仲、臣药补骨脂、佐药核桃仁分别进行了化学成分研究。　　从杜仲中共分离鉴定出3个化合物,分别为松脂醇二葡萄糖苷、京尼平苷酸、栀子苷。　　从补骨脂中共分离鉴定出27个化合物,其中香豆素类化合物6个:异补骨脂素、补骨脂、补骨脂定、bavacoumestan C、1",2"-去氢异补骨脂定、双羟基异补骨脂定;黄酮类化合物14个:补骨脂二氢黄酮甲醚、补骨脂二氢黄酮,异黄酮类包括补骨脂异黄酮、corylifols A、新补骨脂异黄酮、大豆苷、染料木苷、补骨脂醇、异补骨脂查尔酮、4-hydroxylonchocarpin、补骨脂查尔酮、补骨脂色烯素、brodimacutin G、黄芪苷;苯并呋喃糖苷类3个:psoralenoside、isopsoralenoside、psoralic acid O-β-D-glucopyranoside:杂萜类:补骨脂酚;其他类:腺苷、β-谷甾醇、胡萝卜苷。其中bavacoumestan C为新化合物,1",2"-去氢异补骨脂定为新天然产物,染料木苷、brodimacutin G、psoralic acid O-β-D-glucopyranoside、腺苷4个化合物为首次从补骨脂中分离得到。　　从核桃仁中分离鉴定出7个具有DPPH自由基清除活性的化合物,分别为连苯三酚、对羟基苯甲酸、香草酸、没食子酸乙酯、原儿茶酸、没食子酸和3,4,8,9,10-五羟基二苯并[b,d]吡喃-6-酮,7个化合物均为首次从核桃仁中分离得到,其中连苯三酚、没食子酸乙酯、3,4,8,9,10-五羟基二苯并[b,d]吡喃-6-酮为首次从胡桃属中分离得到。　　二、基于超高效液相色谱-质谱联用技术的内源性甾体激素和单胺类神经递质定量分析方法的建立及其在青娥丸药效评价中的应用　　围绝经期综合征以雌激素水平急剧下降为起因,伴随一系列的与神经内分泌功能相关的症状,如潮热、抑郁、失眠、记忆力衰退等。为探讨青娥丸对雌激素水平以及神经内分泌功能的影响,采用超高效液相-质谱联用技术建立了内源性甾体激素以及单胺类神经递质的定量分析方法。　　采用柱前衍生化-UPLC/MS/MS法建立了内源性甾体激素,包括雌二醇(E2)、雌三醇(E3)、雌酮(E1)、孕酮(P)、睾酮(T)的测定方法。对志愿者血清样本的雌二醇、孕酮(P)、睾酮(T)的含量进行了测定,与化学发光酶联免疫分析测定结果无显著性差异,说明所建立的方法准确适用。对给予青娥方两个月的老年大鼠血清雌激素水平测定结果表明,青娥方能升高老年大鼠血清孕酮水平。　　采用UPLC/MS/MS法建立了实验动物脑组织中单胺类神经递质的含量测定方法。在3.5min内实现了5-羟色胺(5-HT)及其前体L-色氨酸(Trp)、5-羟色氨酸(5-HTP)和代谢产物5-羟吲哚乙酸(5-HIAA)、去甲肾上腺素(NE)、L-多巴胺(DA)、肾上腺素(E)及其前体L-多巴(DOPA)、L-苯丙氨酸(Phe)、L-酪氨酸(Tyr)共10个化合物的分离。应用该方法分析了青娥方对老年大鼠脑组织单胺类神经递质的影响以及补骨脂素、补骨脂定、补骨脂异黄酮、补骨脂二氢黄酮甲醚对去卵巢小鼠脑组织单胺类神经递质的影响。结果表明,青娥方0.5g/kg能升高老年大鼠脑组织中5-HT和DA的含量,青娥方2.0g/kg能升高老年大鼠脑组织中5-HTP、5-HT、5-HIAA、DA、NE的含量;补骨脂素psoralen64mg/kg能升高去势小鼠脑组织Trp、5-HTP的含量,补骨脂异黄酮corylin64mg/kg能升高去势小鼠脑组织Trp、5-HTP、DOPA、NE的含量,补骨脂定psoralidine16mg/kg能升高去势小鼠脑组织Trp、DOPA.的含量,补骨脂二氢黄酮甲醚bavachinin64mg/kg能升高去势小鼠脑组织Trp、DOPA.的含量:bavacbinin16mg/kg能升高去势小鼠脑组织Trp、5-HTP、5-HT、5-HIAA、DOPA、DA、NE、E的含量。青娥方和活性化合物对单胺类神经递质的调节作用提示,青娥方可能用于治疗围绝经期潮热、抑郁症和睡眠障碍,但还需要进一步的更有针对性的药理实验加以证明。　　三、青娥丸的质量标准研究　　在化学成分研究和药效学评价基础上,以杜仲对照药材、松脂醇二葡萄糖苷、京尼平苷酸、栀子苷为对照,建立了青娥丸中杜仲的专属性定性TLC鉴别方法;以补骨脂素、异补骨脂素、补骨脂异黄酮为对照,建立了青娥丸中补骨脂的专属性定性TLC鉴别方法。分别建立了青娥丸中松脂醇二葡萄糖苷的HPLC含量测定方法以及补骨脂素、异补骨脂素的HPLC含量测定方法。据此修订了青娥丸的质量标准,并被《中国药典》(2010年版一部)收载。　　此外,采用超高效液相色谱(UPLC)法测定了青娥丸中松脂醇二葡萄糖苷的含量,对中成药这一复杂体系的质量标准研究中新技术、新方法的应用做了一些有益尝试。同时还建立了青娥丸中包括黄酮类、香豆素类、苯并呋喃苷类、杂萜类15个酚性成分的HPLC定量分析方法,为深入评价青娥丸的质量奠定了方法学基础。该方法不仅可以用于青娥丸及补骨脂药材的分析,也可以应用于其他组方中含有补骨脂药材的中成药的分析研究。
%U https://d.wanfangdata.com.cn/thesis/ChJUaGVzaXNOZXdTMjAyNDAxMDkSCFkxODI5MzA1Ggh3c2h0ZTQ2bQ%3D%3D
%W 北京万方数据股份有限公司
