# Supplementary material for: The effectiveness and safety of acupuncture combined with medication in the treatment of perimenopausal insomnia: a systematic review and meta-analysis
Source: Front Neurol. 2025 Mar 13;16:1476719. doi: 10.3389/fneur.2025.1476719 (PMC11966447; doi:10.3389/fneur.2025.1476719)
Supplement: Supplementary file 1 [file Data_Sheet_1.ZIP › Search strategies/WOS Search strategy.txt]

# Web of Science 检索策略 (v0.1)

# 数据库: 所有数据库

# 权限:

- WOS: 1900 to 2024
- GRANTS: 1953 to 2024
- KJD: 1980 to 2024
- MEDLINE: 1950 to 2024
- PPRN: 1991 to 2024
- PQDT: 1637 to 2024
- SCIELO: 2002 to 2024


# 检索:

1: ((TS=(Perimenopause)) OR TS=(Perimenopausal Syndrome)) OR TS=(Menopausal Transition) and Preprint Citation Index (排除 – 数据库)				运行日期: Tue Jul 02 2024 18:02:14 GMT+0800 (中国标准时间)		检索结果: 9029

2: ((((((((TS=(Insomnia)) OR TS=(Sleep Difficulty)) OR TS=(Difficulty Falling Asleep)) OR TS=(Sleep Disorder)) OR TS=(Poor Sleep Quality)) OR TS=(Sleep Deprivation)) OR TS=(Inability Closing Eyes)) OR TS=(Inability Lying Down)) OR TS=(Sleeplessness) and Preprint Citation Index (排除 – 数据库)				运行日期: Tue Jul 02 2024 18:05:20 GMT+0800 (中国标准时间)		检索结果: 272642

3: (((((((((TS=(Randomized Controlled Trial)) OR TS=(Random)) OR TS=(Control)) OR TS=(Intervention)) OR TS=(Randomized Controlled)) OR TS=(Randomized Controlled Study)) OR TS=(Clinical Trial)) OR TS=(Clinical Study)) OR TS=(Efficacy Observation)) OR TS=(Efficacy Evaluation) and Preprint Citation Index (排除 – 数据库)				运行日期: Tue Jul 02 2024 18:08:06 GMT+0800 (中国标准时间)		检索结果: 25041007

4: (((((((((((((((((TS=(Acupuncture)) OR TS=(Acupuncture and Moxibustion)) OR TS=(Scalp Acupuncture)) OR TS=(Neck Acupuncture)) OR TS=(Auricular Acupuncture)) OR TS=(Tongue Acupuncture)) OR TS=(Hand Acupuncture)) OR TS=(Foot Acupuncture)) OR TS=(Abdominal Acupuncture)) OR TS=(Body Acupuncture)) OR TS=(Intradermal Needle)) OR TS=(Electroacupuncture)) OR TS=(Warm Acupuncture)) OR TS=(Fire Needle)) OR TS=(Press Needle)) OR TS=(Thread Embedding)) OR TS=(Needle Embedding)) OR TS=(Acupoint Catgut Embedding) and Preprint Citation Index (排除 – 数据库)				运行日期: Tue Jul 02 2024 18:12:42 GMT+0800 (中国标准时间)		检索结果: 70706

5: #1 AND #2 AND #3 AND #4 and Preprint Citation Index (排除 – 数据库)				运行日期: Tue Jul 02 2024 18:13:46 GMT+0800 (中国标准时间)		检索结果: 36
