# Supplementary material for: The effectiveness and safety of acupuncture combined with medication in the treatment of perimenopausal insomnia: a systematic review and meta-analysis
Source: Front Neurol. 2025 Mar 13;16:1476719. doi: 10.3389/fneur.2025.1476719 (PMC11966447; doi:10.3389/fneur.2025.1476719)
Supplement: Supplementary file 1 [file Data_Sheet_1.ZIP › Search strategies/WOS Total 36.ciw]

FN Clarivate Analytics Web of Science
VR 1.0
PT J
AU Cheuk, Daniel K. L.
   Yeung, Wing-Fai
   Chung, K. F.
   Wong, Virginia
TI Acupuncture for insomnia
SO COCHRANE DATABASE OF SYSTEMATIC REVIEWS
IS 9
AR CD005472
DI 10.1002/14651858.CD005472.pub3
DT Review
PD 2012
PY 2012
AB Background
   Although conventional non-pharmacological and pharmacological treatments
   for insomnia are effective in many people, alternative therapies such as
   acupuncture are widely practised. However, it remains unclear whether
   current evidence is rigorous enough to support acupuncture for the
   treatment of insomnia.
   Objectives
   To determine the efficacy and safety of acupuncture for insomnia.
   Search methods
   We searched the Cochrane Central Register of Controlled Trials
   (CENTRAL), MEDLINE, EMBASE, PsycINFO, Dissertation Abstracts
   International, CINAHL, AMED, the Traditional Chinese Medical Literature
   Analysis and Retrieval System (TCMLARS), the World Health Organization
   (WHO) Trials Portal (ICTRP) and relevant specialised registers of the
   Cochrane Collaboration in October 2011. We screened reference lists of
   all eligible reports and contacted trial authors and experts in the
   field.
   Selection criteria
   Randomised controlled trials evaluating any form of acupuncture for
   insomnia. They compared acupuncture with/without additional treatment
   against placebo or shamor no treatment or same additional treatment. We
   excluded trials that compared different acupuncture methods or
   acupuncture against other treatments.
   Data collection and analysis
   Two review authors independently extracted data and assessed risk of
   bias. We used odds ratio (OR) and mean difference for binary and
   continuous outcomes respectively. We combined data in meta-analyses
   where appropriate.
   Main results
   Thirty-three trials were included. They recruited 2293 participants with
   insomnia, aged 15 to 98 years, some with medical conditions contributing
   to insomnia (stroke, end-stage renal disease, perimenopause, pregnancy,
   psychiatric diseases). They evaluated needle acupuncture,
   electroacupuncture, acupressure or magnetic acupressure.
   Compared with no treatment (two studies, 280 participants) or
   sham/placebo (two studies, 112 participants), acupressure resulted in
   more people with improvement in sleep quality (compared to no treatment:
   OR 13.08, 95% confidence interval (CI) 1.79 to 95.59; compared to
   sham/placebo: OR 6.62, 95% CI 1.78 to 24.55). However, when assuming
   that dropouts had a worse outcome in sensitivity analysis the beneficial
   effect of acupuncture was inconclusive. Compared with other treatment
   alone, acupuncture as an adjunct to other treatment might marginally
   increase the proportion of people with improved sleep quality (13
   studies, 883 participants, OR 3.08, 95% CI 1.93 to 4.90). On subgroup
   analysis, only needle acupuncture but not electroacupuncture showed
   benefits. All trials had high risk of bias and were heterogeneous in the
   definition of insomnia, participant characteristics, acupoints and
   treatment regimen. The effect sizes were generally small with wide
   confidence intervals. Publication bias was likely present. Adverse
   effects were rarely reported and they were minor.
   Authors' conclusions
   Due to poor methodological quality, high levels of heterogeneity and
   publication bias, the current evidence is not sufficiently rigorous to
   support or refute acupuncture for treating insomnia. Larger high-quality
   clinical trials are required.
RI Yeung, Wing-Fai/E-7971-2013; Chung, Ka-Fai/; Cheuk, Daniel/; Yeung, Wing-Fai/
OI Chung, Ka-Fai/0000-0002-2045-9260; Cheuk, Daniel/0000-0001-9553-3528;
   Yeung, Wing-Fai/0000-0002-7980-3126
ZR 0
TC 105
ZB 18
Z8 6
ZA 0
ZS 2
Z9 111
C1 Univ Hong Kong, Dept Pediat & Adolescent Med, Queen Mary Hosp, Hong
   Kong, Hong Kong, Peoples R China
C1 Univ Hong Kong, Dept Psychiat, Hong Kong, Hong Kong, Peoples R China
SN 1469-493X
EI 1361-6137
DA 2012-01-01
UT WOS:000308829500025
PM 22972087
ER

PT J
AU Wu, Xiao
   Zhang, Wei
   Qin, Yuanyuan
   Liu, Xuguang
   Wang, Zhengyan
TI Effect of acupuncture and its influence on cerebral activity in
   perimenopausal insomniacs: study protocol for a randomized controlled
   trial
SO TRIALS
VL 18
AR 377
DI 10.1186/s13063-017-2072-7
DT Article
PD AUG 14 2017
PY 2017
AB Background: Perimenopausal insomnia is one of the core symptoms of the
   menopausal transition. Acupuncture is considered to exert a positive
   effect on restoring the normal sleep-wake cycle. However, there is
   little intuitive evidence besides evaluation using clinical
   effectiveness scales. We therefore designed this study, aiming to use
   more intuitive and reliable detection techniques such as functional
   magnetic resonance imaging before and after applying acupuncture to
   provide neuroimaging evidence, as well as to verify the effectiveness
   with other curative effect indicators.
   Methods/Design: This study is a randomized,
   assessor-statistician-blinded, positive medicine controlled trial
   involving 40 participants. A total of 40 eligible patients with
   perimenopausal insomnia will be randomly assigned to two groups in a 1:1
   ratio as an intervention group using acupuncture and a control group
   taking estazolam. Participants in the intervention group will receive
   six acupuncture treatment sessions per week for 4 consecutive weeks, for
   a total of 24 sessions during the study. Meanwhile, the medicine control
   group will be prescribed estazolam 1-2 mg/day to be taken 30 minutes
   before sleep for 4 weeks. The primary outcome is the Pittsburgh Sleep
   Quality Index. Secondary outcomes are the micro-movement sensitive
   mattress-type sleep monitoring system, the Hamilton Depression Scale,
   and the Hamilton Anxiety Scale. All outcomes will be evaluated before
   and after treatment. The safety of interventions will be assessed at
   every visit.
   Discussion: The results of this trial, which will be available in 2018,
   will investigate the impact of acupuncture treating perimenopausal
   insomnia from assessment of the sleep architecture, hormone level, and
   emotional-circuit neurological function, and will uncover the effective
   mechanism of acupuncture regulating the emotional center integrated
   effect.
Z8 2
ZR 0
ZA 0
ZB 2
TC 7
ZS 0
Z9 8
C1 Chengdu Univ Tradit Chinese Med, 37 Shier Qiao Rd, Chengdu 610072,
   Sichuan, Peoples R China
C1 Southwest Med Univ, Tradit Chinese Med Hosp, 16 Chunhui Rd, Luzhou
   646000, Sichuan, Peoples R China
C1 Sichuan Integrat Med Hosp, 51 4th Sect Renmin South Rd, Chengdu 610041,
   Sichuan, Peoples R China
C3 Sichuan Integrat Med Hosp
EI 1745-6215
DA 2017-09-01
UT WOS:000407848200001
PM 28806907
ER

PT J
AU Li, Shanshan
   Yin, Ping
   Yin, Xuan
   Bogachko, Anna
   Liang, Tingting
   Lao, Lixing
   Xu, Shifen
TI Effect of acupuncture on insomnia in menopausal women: a study protocol
   for a randomized controlled trial
SO TRIALS
VL 20
AR 308
DI 10.1186/s13063-019-3374-8
DT Article
PD MAY 30 2019
PY 2019
AB Background: The National Institutes of Health estimates the prevalence
   of insomnia in menopausal women at 40-50%. Some studies have shown that
   acupuncture might be effective in treating primary insomnia and insomnia
   related to depression and stroke. Although there are some programs
   supporting insomnia during the menopausal transition, there are few
   randomized controlled trials (RCT) to provide evidence regarding their
   effectiveness. We design a RCT of suitable sample size to verify the
   effectiveness of acupuncture in patients with insomnia during the
   menopausal transition and to form an optimized acupuncture treatment
   protocol.
   Method/Design: In this randomized, single-site, single-blind,
   placebo-controlled trial, 84 eligible patients will be recruited and
   randomly assigned to either the acupuncture group (n = 42) or the sham
   control group (n = 42) in a 1:1 ratio. Participants will receive a total
   of 18 treatment sessions for eight consecutive weeks. Treatments will be
   given three times per week in the first four weeks, twice a week for the
   next two weeks, and finally once weekly for the final two weeks.
   Treatment will utilize eight main acupoints (GV20, GV24, GV29, RN6, RN4,
   SP6, HT7, EX-HN22) and extra two acupoints based on syndrome
   differentiation. The primary outcome will be assessed using the
   Pittsburgh Sleep Quality Index (PSQI). The secondary outcomes will be
   measured by sleep parameters recorded in the Actigraphy (SE, TST, SA),
   Insomnia Severity Index (ISI), Self-Rating Anxiety Scale (SAS),
   Self-Rating Depression Scale (SDS), and Menopause Quality of Life
   (Men-QOL). The primary outcomes will be assessed at baseline, week 4,
   week 8, and the first and third month after the end of treatment.
   Discussion: If the results confirm that acupuncture is effective and
   safe for the treatment on insomnia in menopausal women, this positive
   outcome could provide evidence for clinical application.
RI Li, Shanshan/HLH-7747-2023; liang, ting/JFB-4960-2023
ZA 0
ZB 1
ZS 0
TC 7
ZR 0
Z8 1
Z9 7
C1 Shanghai Univ Tradit Chinese Med, Shanghai Municipal Hosp Tradit Chinese
   Med, Shanghai 200071, Peoples R China
C1 Univ Hong Kong, Sch Chinese Med, Hong Kong, Peoples R China
C1 Univ Maryland, Sch Med, Baltimore, MD 21201 USA
SN 1745-6215
DA 2019-06-14
UT WOS:000469788400005
PM 31146772
ER

PT J
AU Taylor-Swanson, L.
   Thomas, A.
   Ismail, R.
   Schnall, J. G.
   Cray, L.
   Mitchell, E. S.
   Woods, N. F.
TI Effects of traditional Chinese medicine on symptom clusters during the
   menopausal transition
SO CLIMACTERIC
VL 18
IS 2
BP 142
EP 156
DI 10.3109/13697137.2014.937687
DT Article
PD APR 2015
PY 2015
AB Aims To review controlled clinical trials of traditional Chinese
   medicine (TCM) therapies for hot flushes and at least one other
   co-occurring symptom among sleep, cognitive function, mood, and pain.
   Methods An experienced reference librarian performed an extensive search
   of PubMed/Medline, CINAHL Plus, PsycInfo, Cochrane Database of
   Systematic Reviews, Cochrane Central Register of Controlled Trials, Web
   of Science, EMBASE, AMED, and Alt-Health Watch for randomized,
   controlled trials reported in English between 2004 and July 2011. Of
   1193 abstracts identified, 58 trials examined effectiveness of therapies
   for hot flushes and at least one additional co-occurring symptom.
   Results Eleven trials (13 publications) examined TCM therapeutics of
   acupuncture, Chinese herbal medicine (CHM) or moxibustion. Acupuncture
   trials (eight) yielded mixed results; five trials significantly reduced
   hot flushes. Of those five trials, one also showed benefit for sleep and
   pain and two trials found benefit for mood symptoms. Of three CHM
   trials, three trials had significant findings: one for hot flushes and
   mood, one for hot flushes and pain, and one for hot flushes, sleep, mood
   symptoms and pain. Moxibustion and counseling (one trial) significantly
   reduced hot flushes, mood symptoms and pain. None of the trials reported
   any serious adverse events.
   Conclusions TCM therapeutics of acupuncture, CHM and moxibustion show
   promising results for the treatment of mood and pain symptoms
   co-occurring with hot flushes. Although the controlled clinical trials
   of TCM therapeutics reviewed here measured multiple symptom outcomes,
   few report treatment effects in ways that allow clinicians to consider
   symptom clusters when prescribing therapies. Future studies need to
   measure and report results for individual symptoms or group like
   symptoms together into subscales. Controlled clinical trials with larger
   numbers of participants are essential to allow evaluation of these
   therapies on hot flushes and multiple co-occurring symptoms.
RI Ismail, Rita/IWM-3529-2023; Thomas, Annette/AAT-1511-2021; Taylor-Swanson, Lisa/
OI Ismail, Rita/0000-0002-9541-418X; Taylor-Swanson,
   Lisa/0000-0002-9116-6369
ZA 0
Z8 0
ZS 0
ZB 1
TC 14
ZR 0
Z9 14
C1 Univ Washington, Biobehav Nursing, Seattle, WA 98195 USA
C1 Minist Hlth, Jakarta, Indonesia
C1 Univ Washington, Hlth Sci Lib, Seattle, WA 98195 USA
C1 Seattle Univ, Coll Nursing, Seattle, WA USA
C1 Univ Washington, Family & Child Nursing, Seattle, WA 98195 USA
SN 1369-7137
EI 1473-0804
DA 2015-04-15
UT WOS:000351385800007
PM 25017715
ER

PT J
AU Wang, Huixian
   Yu, Xintong
   Hu, Jing
   Zheng, Yanting
   Hu, Jia
   Sun, Xuqiu
   Ren, Ying
   Chen, Yunfei
TI Effect of Electroacupuncture Versus Cognitive Behavioral Therapy for
   Perimenopausal Insomnia: Protocol for a Noninferiority Randomized
   Controlled Trial
SO JMIR RESEARCH PROTOCOLS
VL 12
AR e51767
DI 10.2196/51767
DT Article
PD 2023
PY 2023
AB Background: Perimenopausal insomnia (PMI) has a high global incidence,
   which is common in middle-aged women and is more severe than
   nonmenopausal insomnia. Effective treatments with fewer side effects and
   more consistent repeatable results are needed. Acupuncture, a therapy
   based on traditional Chinese medicine, is safe and may be effective for
   PMI. It is widely accepted in Western countries, and evidence supports
   the use of acupuncture as a main or supplementary therapy. Cognitive
   behavioral therapy is also used to improve sleep quality. It has
   structured sessions and has been recommended as a first-line treatment
   for insomnia (cognitive behavioral therapy for insomnia [CBT-I]) by the
   American Association of Physicians. However, few randomized controlled
   trials have been conducted to compare the effectiveness of these 2
   therapies. This study will be performed in perimenopausal women with
   insomnia to determine the efficacy of electroacupuncture (EA) versus
   CBT-I. Objective: This study aimed to compare the preliminary
   effectiveness and safety of EA and CBT-I for PMI through a randomized
   controlled noninferiority study design.Methods: This study is designed
   as an assessor-blinded, noninferiority, randomized controlled trial. A
   total of 160 eligible participants with PMI will be randomly divided
   into 2 groups to receive either EA or CBT-I. Participants in the EA
   group will receive electroacupuncture for 8 weeks. The intervention will
   be delivered 3 times weekly for a total of 12 sessions and 2 times
   weekly for the next 4 weeks. Meanwhile, participants in the control
   group will undergo CBT-I (once a week) for 8 weeks. Treatment will use 7
   main acupoints (GV20, DU24, EX-HN3, EX-HN18, EX-CA1, RN6, and RN4) and
   an extra 4 acupoints based on syndrome differentiation. The primary
   outcome is the Insomnia Severity Index. The secondary outcome measures
   are the Pittsburgh Sleep Quality Index; Menopause-Specific Quality of
   Life; Menopause Rating Scale; Hamilton Depression Scale; Hamilton
   Anxiety Scale; hot flash score; and the level of estradiol,
   follicle-stimulating hormone, and luteinizing hormone in serum. Sleep
   architecture will be assessed using polysomnograms.Results: Participants
   are currently being recruited. The first participant was enrolled in
   January 2023, marking the initiation of the recruitment phase. The
   recruitment process is expected to continue until January 2025, at which
   point data collection will commence. Conclusions: This trial represents
   a pioneering effort to investigate the efficacy and safety of EA and
   CBT-I as interventions for PMI. It is noteworthy that this study is
   conducted solely within a single center and involves Chinese
   participants, which is a limitation. Nonetheless, the findings of this
   study are expected to contribute valuable insights for clinicians
   engaged in the management of PMI.
RI Liu, Yining/KHC-6217-2024; li, chunlin/KFS-0761-2024; Wang, Huixian/; Yu, Xin-tong/; Hu, Jia/
OI Liu, Yining/0000-0002-2218-2349; Wang, Huixian/0009-0007-2342-6345; Yu,
   Xin-tong/0000-0002-3651-0462; Hu, Jia/0009-0002-6107-8322
ZA 0
ZB 0
TC 0
Z8 0
ZS 0
ZR 0
Z9 0
C1 Shanghai Univ Tradit Chinese Med, Yueyang Hosp Integrated Tradit Chinese
   Med & Weste, Dept Acupuncture & Moxibust, Shanghai, Peoples R China
C1 Shanghai Univ Tradit Chinese Med, Yueyang Hosp Integrated Tradit Chinese
   Med & Weste, Acupuncture Anesthesia Clin Res Inst, Shanghai, Peoples R
   China
C1 Shanghai Yangpu Mental Hlth Ctr, Shanghai, Peoples R China
C1 Shanghai Univ Tradit Chinese Med, Yueyang Hosp Integrated Tradit Chinese
   & Western, Dept Acupuncture, 110 Ganhe Rd, Shanghai 200437, Peoples R
   China
C3 Shanghai Yangpu Mental Hlth Ctr
SN 1929-0748
DA 2024-01-07
UT WOS:001114840300005
PM 37943587
ER

PT J
AU Meng, Fang
   Gong, Weijuan
   Liao, Yuexia
   Xu, Huiwen
   Wang, Xiao
TI [Effect of auricular intradermal needling combined with erjian (HX6,7i)
   bloodletting on sleep quality and neuroendocrine level in patients with
   perimenopausal insomnia].
SO Zhongguo zhen jiu = Chinese acupuncture & moxibustion
VL 38
IS 6
BP 575
EP 9
DI 10.13703/j.0255-2930.2018.06.002
DT Journal Article; Randomized Controlled Trial
PD 2018-Jun-12
PY 2018
AB OBJECTIVE: To compare the effect differences between auricular
   intradermal needling combined with erjian (HX6,7i) bloodletting and oral
   administration of western medicine, and to explore the efficacy of
   neuroendocrine level in patients with perimenopausal insomnia.
   METHODS: Ninety patients were randomized into an observation group and a
   control group, 45 cases in each one. In the observation group, auricular
   intradermal needling combined with erjian (HX6,7i) bloodletting were
   adopted alternately in the two ears. The auricular points were shen
   (CO10), xin (CO15), gan (CO12), shenmen (TF4), jiaogan (AH6a), neifenmi
   (CO18) and erjian (HX6,7i). The treatment was required once 3 days on
   the auricular points of one side alternatively. Oral administration of
   estazolam (1mg each day) was applied in the control group for 2 courses,
   4 weeks as 1 course, once a day. The scores of Pittsburgh sleep quality
   index (PSQI), the levels of serum estrogen (E2), 5-hydroxy tryptamine
   (5-HT) and norepinephrine (NE) were valuated in the two groups before
   and after treatment.
   RESULTS: After treatment, the total scores of PSQI reduced in the two
   groups (both P<0.05), and the improvements of sleeping quality, sleeping
   time, sleeping difficulty, daytime dysfunction and the total PSQI score
   in the observation group were superior to those in the control group
   (all P<0.05). There was no significant difference in serum E2 before and
   after treatment in the two groups，and between the two groups after
   treatment (all P>0.05). After treatment, 5-HT contents increased and NE
   levels decreased in the two groups (all P<0.05), with better results in
   the observation group (both P<0.05). The total effective rate was 95.6%
   (43/45) in the observation group, which was higher than 82.2% (37/45) in
   the control group (P<0.05).
   CONCLUSION: Auricular intradermal needling combined with erjian (HX6,7i)
   bloodletting can improve the sleep quality of patients with
   perimenopausal insomnia, and adjust the neurotransmitter level, which
   achieves better effect than western medication.
ZB 1
ZS 0
Z8 10
TC 3
ZA 0
ZR 0
Z9 13
C1 School of Nursing, Yangzhou University, Yangzhou 225001, Jiangsu
   Province, China.
C1 School of Nursing, Nanjing University of CM.
SN 0255-2930
DA 2018-07-06
UT MEDLINE:29971997
PM 29971997
ER

PT J
AU Wang, Ying
   Yue, Hong-Yu
   Chen, Ying-Qi
   Yin, Xuan
   Xu, Shi-Fen
   Mi, Yi-Qun
   Li, Shan-Shan
TI [Jianpi Peiyuan acupoint thread embedding therapy for perimenopausal
   obesity: a randomized controlled trial].
SO Zhongguo zhen jiu = Chinese acupuncture & moxibustion
VL 43
IS 3
BP 294
EP 8
DI 10.13703/j.0255-2930.20220526-0007
DT Randomized Controlled Trial; English Abstract; Journal Article
PD 2023-Mar-12
PY 2023
AB OBJECTIVE: To observe the clinical efficacy and safety of Jianpi Peiyuan
   acupoint thread embedding therapy on perimenopausal obesity (PMO).
   METHODS: Ninety-six patients of PMO were randomly divided into an
   observation group (48 cases) and a control group (48 cases). The control
   group received health education and lifestyle intervention. On the basis
   of the treatment in the control group, the observation group was treated
   with acupoint thread embedding at the main acupoints of Shangwan (CV
   13), Zhongwan (CV 12), Xiawan (CV 10), Yinlingquan (SP 9) and Fenglong
   (ST 40), etc. as well as the supplementary acupoints in accordance with
   the syndrome differentiation, once every 2 weeks for 8 weeks (4 times in
   total). The indexes of obesity (body mass index [BMI], waist
   circumference, hip circumference and body mass), modified Kupperman
   score, insomnia severity index (ISI) score, self-rating anxiety scale
   (SAS) score, and self-rating depression scale (SDS) score of the two
   groups were observed before and after treatment, and the safety was
   evaluated.
   RESULTS: After treatment, BMI, waist circumference, hip circumference
   and body mass in the two groups were lower than before treatment
   (P<0.05), and those in the observation group were lower than the control
   group (P<0.05). After treatment, Kupperman, ISI and SAS scores in the
   observation group were lower than before treatment (P<0.05), and ISI
   score in the control group was lower than before treatment (P<0.05).
   Kupperman, ISI and SAS scores in the observation group were lower than
   those in the control group (P<0.05). There was no significant difference
   in SDS between the two groups or within groups (P>0.05). No serious
   adverse reactions occurred during the experiment.
   CONCLUSION: Jianpi Peiyuan acupoint thread embedding therapy can reduce
   the degree of obesity in PMO patients, and improve patients' the
   perimenopausal symptoms, insomnia and anxiety, with good safety.
AB 目的：观察健脾培元穴位埋线法治疗围绝经期肥胖（PMO）的临床疗效和安全性。方法：将96例PMO患者随机分为观察组（48例）和对照组（48例）。对
   照组进行健康宣教及生活方式干预；观察组在对照组基础上，加用穴位埋线治疗，以上脘、中脘、下脘、阴陵泉、丰隆等为主穴，并根据辨证配穴，每2周埋线1次
   ，治疗8周（共4次）。于治疗前后观察两组患者肥胖程度指标[体质量指数（BMI）、腰围、臀围、体质量]及改良Kupperman评分、失眠严重程度指
   数（ISI）评分、焦虑自评量表（SAS）评分、抑郁自评量表（SDS）评分，并评定安全性。结果：治疗后，两组患者BMI、腰围、臀围、体质量均较治疗
   前降低（P<0.05），且观察组低于对照组（P<0.05）。治疗后，观察组Kupperman、ISI、SAS评分均较治疗前降低（P<0.05），
   对照组ISI评分较治疗前降低（P<0.05）；观察组Kupperman、ISI、SAS评分低于对照组（P<0.05）。两组患者SDS评分组间、组
   内比较差异均无统计学意义（P>0.05）。试验过程中未发生严重不良反应。结论：健脾培元穴位埋线法治疗可以减轻PMO患者肥胖程度，且能改善患者围绝
   经期症状及失眠、焦虑情况，具有良好的安全性。.
TC 1
Z8 0
ZR 0
ZB 0
ZA 0
ZS 0
Z9 1
C1 Department of Acupuncture and Moxibustion, Affiliated Municipal Hospital
   of TCM, Shanghai University of TCM, Shanghai 200071, China.
SN 0255-2930
DA 2023-03-03
UT MEDLINE:36858391
PM 36858391
ER

PT J
AU Fu, Cong
   Zhao, Na
   Liu, Zhen
   Yuan, Lu-hua
   Xie, Chen
   Yang, Wen-jia
   Yu, Xin-tong
   Yu, Huan
   Chen, Yun-fei
TI Acupuncture Improves Peri-menopausal Insomnia: A Randomized Controlled
   Trial
SO SLEEP
VL 40
IS 11
AR zsx153
DI 10.1093/sleep/zsx153
DT Article
PD NOV 2017
PY 2017
AB Study Objectives: To evaluate the short-term efficacy of acupuncture for
   the treatment of peri-menopausal insomnia (PMI).
   Methods: Design: A randomized, participant-blind, placebo-controlled
   trial consisted of the acupuncture group (n = 38) and
   placebo-acupuncture group (n = 38).
   Setting: A tertiary teaching and general hospital. Participants: 76
   peri-menopausal women with insomnia disorder based on the International
   Classification of Sleep Disorders, Third Edition. Interventions: A
   10-session of acupuncture at bilateral Shenshu (BL 23) and Ganshu (BL
   18) with unilateral Qimen (LR 14) and Jingmen (GB 25) or Streitberger
   needles at the same acupoints was performed for over 3 weeks.
   Measurements: Pittsburgh Sleep Quality Index (PSQI) and Insomnia
   Severity Index (ISI) with over-night polysomnography (PSG) exam were
   completed at baseline and post-treatment.
   Results: After the treatments, the decrease from baseline in PSQI score
   was 8.03 points in acupuncture group and 1.29 points in
   placebo-acupuncture group. The change from baseline in ISI score was
   11.35 points in acupuncture group and 2.87 points in placebo-acupuncture
   group. In PSG data, acupuncture significantly improved the sleep
   efficiency and total sleep time, associated with less wake after sleep
   onset and lower percent stage 1 after the treatment. No significant
   differences from baseline to post-treatment were found in
   placebo-acupuncture group.
   Conclusions: Acupuncture can contribute to a clinically relevant
   improvement in the short-term treatment of PMI, both subjectively and
   objectively.
RI yu, huan/ITT-7452-2023; Fu, Cong/
OI Fu, Cong/0000-0001-9338-0839
ZR 0
ZB 16
ZA 0
TC 52
ZS 0
Z8 8
Z9 56
C1 Shanghai Univ Tradit Chinese Med, Yueyang Hosp Integrated Tradit Chinese
   & Western, Lab Ctr Med, 110 Ganhe Rd, Shanghai 200437, Peoples R China
C1 Fudan Univ, Huashan Hosp, Sleep & Wake Disorders Ctr, 12 Middle Wulumuqi
   Rd, Shanghai 200040, Peoples R China
C1 Fudan Univ, Huashan Hosp, Dept Neurol, 12 Middle Wulumuqi Rd, Shanghai
   200040, Peoples R China
C1 Shanghai Univ Tradit Chinese Med, Shanghai Res Inst Acupuncture &
   Meridian, Editorial Dept Journal Acupuncture & Tuina Sci, Shanghai
   200030, Peoples R China
SN 0161-8105
EI 1550-9109
DA 2017-11-01
UT WOS:000417043000012
PM 29029258
ER

PT J
AU Li, Zhao
   Yin, Shao
   Feng, Jie
   Gao, Xu
   Yang, Qicheng
   Zhu, Fengya
TI Acupuncture combined with Chinese herbal medicine in the treatment of
   perimenopausal insomnia: A systematic review and meta-analysis
SO MEDICINE
VL 102
IS 45
AR e35942
DI 10.1097/MD.0000000000035942
DT Review
PD NOV 10 2023
PY 2023
AB Background: Perimenopausal insomnia (PMI) is a relatively common
   menopausal symptom that can cause serious problems for the women
   themselves and their families. Today, the world is facing the trend and
   challenges of an aging population. It is reported that about 1.5 million
   women worldwide enter menopause every year, with sleep disorder
   identified as a core symptom. The efficacy of acupuncture combined with
   traditional Chinese medicine for treating PMI has been recognized by
   patients and doctors.
   Methods: We searched 8 databases to identify 15 randomized controlled
   trials evaluating the effects of acupuncture combined with traditional
   Chinese medicine on sleep in patients with PMI compared with Western
   medicine alone. Subsequently, data extraction and analysis were
   performed to assess the quality and risk of bias of the study method
   design, and a meta-analysis of the data was performed.
   Results: This study included 15 randomized controlled trials involving
   1188 patients with PMI. The results show that acupuncture combined with
   traditional Chinese medicine seems to be more effective than Western
   medicine in the treatment of PMI: efficiency (RR: 1.18; 95% CI: 1.08,
   1.29; P=.001); the Pittsburgh Sleep Quality Index (PSQI) (WMD: -2.77;
   95% CI: 4.15-1.39; P<.0001); follicle-stimulating hormone (FSH) (WMD:
   -31.45; 95% CI: 42.7-20.2; P<.001) and the Hamilton Anxiety Score (HAMA)
   (WMD: -2.62, 95% CI: -3.93, -1.32; P<.0001). Compared with western
   medicine, E-2 (WMD: 5.07; 95% CI: 5.78-15.92; P=.36) and LH (WMD: -4.86;
   95% CI: 11.5-1.78; P=.151) had no difference.
   Conclusion: The current analysis results show that acupuncture combined
   with Chinese medicine seems to have a more positive effect than western
   medicine alone in improving sleep and FSHF in PMI patients, but no
   difference has been found in improving E-2 and LH. This study provides a
   basis for acupuncture combined with Chinese medicine to treat PMI.
   However, due to the higher risk of evaluation in included studies, more
   rigorous randomized controlled trials and higher quality studies are
   needed to validate included studies.
ZB 0
ZS 0
ZA 0
Z8 0
ZR 0
TC 0
Z9 0
C1 Hosp Chengdu Univ Tradit Chinese Med, Chengdu, Peoples R China
C1 Zigong First Peoples Hosp, Zigong, Peoples R China
C1 Chengdu Univ Tradit Chinese Med, Dept Med Informat Engn, Chengdu,
   Peoples R China
C3 Zigong First Peoples Hosp
SN 0025-7974
EI 1536-5964
DA 2024-02-24
UT WOS:001163133400001
PM 37960761
ER

PT J
AU Shi, Rui
   Meng, Wenyi
   Liu, Zhaozheng
   Xue, Wen
   Chen, Xingyu
   Deng, Yue
TI Exploring acupuncture as a treatment for insomnia in perimenopausal
   women with stable angina pectoris: A protocol for a randomized,
   double-blind, placebo-controlled clinical trial
SO PLOS ONE
VL 19
IS 4
AR e0301827
DI 10.1371/journal.pone.0301827
DT Article
PD APR 18 2024
PY 2024
AB Background
   Insomnia has emerged as a major public health issue jeopardizing human
   wellbeing. Furthermore, insomnia and angina arise concomitantly and
   exert reciprocal effects. Multiple studies suggest that perimenopausal
   females are more prone to experiencing both angina and insomnia,
   consequently substantially compromising their quality of life.Credible
   evidence suggests that acupuncture exerts a beneficial impact in
   alleviating insomnia. Nevertheless, the exhaustive investigation into
   the potential of acupuncture for mitigating insomnia co-occurring with
   stable angina in perimenopausal females remains a realm yet to be
   traversed in the realm of randomized controlled trials. Hence, the
   primary intent of this research protocol was to evaluate the
   effectiveness and safety profile of acupuncture when administered to
   perimenopausal subjects grappling with concomitant conditions of stable
   angina and insomnia.
   Methods
   This study entails a single-center, randomized, double-blind,
   placebo-controlled clinical trial. A total of 110 patients exhibiting
   insomnia concomitant with stable angina in the perimenopausal period
   will be enlisted and randomized to either acupuncture or sham
   acupuncture. Participants in both arms will undergo 30-minute sessions
   thrice weekly over a 12-week intervention period, with a 12-week maximum
   follow-up. The primary outcome measure is the Pittsburgh Sleep Quality
   Index(PSQI). Secondary outcomes encompass the Health-Related Quality of
   Life Questionnaire (SF-36), Dosage of sleeping pills, SAP-associated
   evaluations, including C-reactive protein (CRP), lipoprotein-associated
   phospholipase A2 (Lp-PLA2), cardiac fatty acid-binding protein levels
   (C-FABP), and the Seattle Angina Questionnaire (SAQ). Additionally, the
   study includes assessments using the Hamilton Depression Inventory
   (HAMD) and the Generalized Anxiety Disorder Scale (GAD-7). Primary and
   secondary outcomes will be evaluated at baseline, 4 weeks, 8 weeks, 12
   weeks (upon completion of the intervention), and at an additional
   12-week follow-up. Any adverse events will be rigorously classified and
   characterized with respect to time of onset and abatement, therapeutic
   interventions implemented, impact on the primary morbidity, and
   regression.
   Discussion
   The current study is poised to furnish pivotal clinical data on the
   utility of acupuncture for stable angina with concomitant insomnia in
   perimenopausal women, with the findings to be propagated through
   academic conferences and peer-reviewed publications.
OI Deng, Yue/0009-0007-9120-8649
ZA 0
ZR 0
Z8 0
ZB 0
TC 0
ZS 0
Z9 0
C1 Changchun Univ Chinese Med, Dept Sch Tradit Chinese Med, Changchun,
   Peoples R China
C1 TCM Cardiovasc Clin Med Res Ctr Jilin Prov, Changchun, Peoples R China
C1 Changchun Univ Chinese Med, Dept Affiliated Hosp, Changchun, Peoples R
   China
C3 TCM Cardiovasc Clin Med Res Ctr Jilin Prov
SN 1932-6203
DA 2024-06-10
UT WOS:001207320100191
PM 38635812
ER

PT J
AU Zhao, Fei-Yi
   Zheng, Zhen
   Fu, Qiang-Qiang
   Conduit, Russell
   Xu, Hong
   Wang, Hui-Ru
   Huang, Yu-Ling
   Jiang, Ting
   Zhang, Wen-Jing
   Kennedy, Gerard A.
TI Acupuncture for comorbid depression and insomnia in perimenopause: A
   feasibility patient-assessor-blinded, randomized, and sham-controlled
   clinical trial
SO FRONTIERS IN PUBLIC HEALTH
VL 11
AR 1120567
DI 10.3389/fpubh.2023.1120567
DT Article
PD FEB 6 2023
PY 2023
AB Background and objectiveWhilst acupuncture is widely used for treating
   psychosomatic diseases, there is little high-quality evidence supporting
   its application in comorbid perimenopausal depression (PMD) and insomnia
   (PMI) which are common complaints during climacteric. This feasibility,
   patient-assessor-blinded, randomized, sham-controlled clinical trial
   addresses this gap by investigating the efficacy and safety of
   acupuncture on depressed mood and poor sleep in women with comorbid PMD
   and PMI. MethodsSeventy eligible participants were randomly assigned to
   either real-acupuncture (RA) or sham-acupuncture (SA) groups. Either RA
   or SA treatment were delivered in 17 sessions over 8 weeks. The primary
   outcomes for mood and sleep were changes on 17-items Hamilton Depression
   Rating Scale (HAM-D-17) and Pittsburgh Sleep Quality Index (PSQI)
   scores, from baseline to 16-week follow-up. Secondary outcome measures
   involved anxiety symptoms, perimenopausal symptoms, quality of life,
   participants' experience of and satisfaction with the acupuncture
   treatment. Blood samples were taken to measure reproductive hormone
   levels. Intention-To-Treat and Per-Protocol analyses were conducted with
   linear mixed-effects models. The James' and Bang's blinding indices were
   used to assess the adequacy of blinding. ResultsSixty-five participants
   completed all treatment sessions, and 54 and 41 participants completed
   the eight- and 16-week follow-ups, respectively. At post-treatment and
   8-week follow-up, the RA group showed a significantly greater reduction
   in PSQI scores than the SA group did; although the reduction of HAM-D-17
   scores in RA group was significant, the change was not statistically
   different from that of SA. There were no significant mean differences
   between baseline and 16-week follow-up in either HAM-D-17 or PSQI in
   either group. There were no significant between-group differences in
   serum reproductive hormone levels. All treatments were tolerable and no
   serious adverse events were reported, and the blinding was successful.
   ConclusionAcupuncture is safe and can contribute to clinically relevant
   improvements in comorbid PMD and PMI, with satisfactory short-and
   medium-term effects. Whether the anti-depressive benefit of acupuncture
   is specific or non-specific remains to be determined. No evidence was
   found for any longer-term benefit of acupuncture compared to sham at 16
   weeks. Further research is required to elucidate mechanisms underlying
   the short to medium term effects of acupuncture.
RI Zhang, Wenjing/B-5983-2019; Kennedy, Gerard/ACC-1324-2022; qi, qi/JWP-1757-2024; Zheng, Zhen/
OI Kennedy, Gerard/0000-0002-4419-050X; Zheng, Zhen/0000-0001-6777-1166
TC 4
ZB 0
ZA 0
ZS 0
Z8 2
ZR 0
Z9 6
C1 RMIT Univ, Sch Hlth & Biomed Sci, Bundoora, Vic, Australia
C1 Shanghai Univ Tradit Chinese Med, Shanghai Municipal Hosp Tradit Chinese
   Med, Shanghai, Peoples R China
C1 Shanghai Sanda Univ, Sch Int Med Technol, Dept Nursing, Shanghai,
   Peoples R China
C1 Tongji Univ, Yangpu Hosp, Sch Med, Shanghai, Peoples R China
C1 Austin Hlth, Inst Breathing & Sleep, Heidelberg, Vic, Australia
C1 Federat Univ, Inst Hlth & Wellbeing, Mt Helen, Vic, Australia
C3 Shanghai Sanda Univ
EI 2296-2565
DA 2023-03-12
UT WOS:000937646600001
PM 36815166
ER

PT J
AU Feng, Huan
   Pan, Aihong
   Zheng, Guohua
   Yu, Weihua
TI Clinical study of auricular point seed burying combined with fire dragon
   pot moxibustion in perimenopausal women with insomnia
SO JOURNAL OF OBSTETRICS AND GYNAECOLOGY RESEARCH
VL 48
IS 7
BP 1938
EP 1944
DI 10.1111/jog.15277
EA MAY 2022
DT Article
PD JUL 2022
PY 2022
AB Objective To intervene the insomnia symptoms of perimenopausal women by
   auricular point seed burying combined with fire dragon pot moxibustion,
   in order to improve the quality of sleep and life of the participants.
   Methods Seventy female participants with perimenopausal insomnia who
   were treated with Chinese medicine techniques from January 2020 to
   October 2020 were randomly divided into a control group and an
   observation group, with 35 participants in each group. Participants in
   the control group were treated with the traditional Chinese medicine
   nursing intervention of burying seeds at auricular points. And
   participants in the observation group were additionally treated with
   fire dragon pot moxibustion. After 10 weeks of intervention, the
   Pittsburgh Sleepiness Index (PSQI), self-assessment scores of anxiety
   (SAS) and depression (SDS), and treatment efficacy of the two groups
   were compared, respectively. Results Before the intervention, there was
   no statistically significant difference in general information, sleep
   index scores, SAS, SDS scores between the two groups (p > 0.05). After
   the intervention, the SAS, SDS, and PSQI scores were significantly lower
   than the control group. Compared with the control group, the time to
   fall asleep was shorter and the duration of total sleep was longer in
   the observation group (p < 0.05). The treatment efficacy was better in
   the observation group (p < 0.05). Conclusion Auricular point seed
   burying combined with fire dragon pot moxibustion therapy can be more
   effect than auricular point seed burying alone in treating
   perimenopausal women with insomnia.
RI Zheng, Guo hua/E-8256-2013; Pan, Aihong/
OI Pan, Aihong/0000-0002-6492-8030
ZR 0
ZB 0
ZS 0
Z8 1
TC 0
ZA 0
Z9 1
C1 Anhui Med Univ, Nursing Dept, Affiliated Hosp 3, Peoples Hosp Hefei 1,
   390 Huaihe Rd, Hefei 230000, Anhui, Peoples R China
C1 Anhui Med Univ, Dept Tradit Chinese Med, Affiliated Hosp 3, Peoples Hosp
   Hefei 1, Hefei, Anhui, Peoples R China
SN 1341-8076
EI 1447-0756
DA 2022-05-12
UT WOS:000790474000001
PM 35508300
ER

PT J
AU Zhang, Wan-Rong
   Guo, Hua
   Tan, Shao-Hua
   Min, Yu
   Yang, Cheng
TI [Moxibustion therapy is superior to manual acupuncture in the treatment
   of perimenopausal insomnia: a randomized controlled trial].
SO Zhen ci yan jiu = Acupuncture research
VL 44
IS 5
BP 358
EP 62
DI 10.13702/j.1000-0607.180320
DT Journal Article; Randomized Controlled Trial
PD 2019-May-25
PY 2019
AB OBJECTIVE: To compare the clinical effect of manual acupuncture and
   moxibustion therapies in the treatment of perimenopausal insomnia (PMI).
   METHODS: A total of 60 outpatients with PMI were randomly and equally
   divided into an acupuncture group (29 cases) and a moxibustion group (28
   cases). Acupoints Zhongwan (CV12), Xiawan (CV10), Qihai (CV6) and
   Guanyuan (CV4) were employed in these two groups. For acupuncture group,
   filiform needles were inserted slowly into these acupoints and twirled
   mildly for a while, and then retained for 30 min. When moxibustion
   performed, the ignited moxa-cone was applied to the same 4 acupoints,
   with 7 cones for each acupoint. The treatment was conducted once daily
   for 10 consecutive days, suspended for 2 days, then another 10 days'
   treatment followed. The Pittsburgh Sleep Quality Index (PSQI) scale (7
   items: subjective sleep quality, sleep latency, duration of sleep,
   habitual sleep efficiency, sleep disturbance, use of sleeping
   medications, and daytime dysfunction, 0－3 points per item, 0－21 points
   in total) was used to evaluate the patient's sleep quality. The clinical
   therapeutic effect was also assessed according to the sleep rate (＝sleep
   duration/total duration from spin-in to wake-up*100%). The contents of
   serum follicular stimulating hormone (FSH), estradiol (E2) and
   luteinizing hormone (LH) were detected using radioimmunoassay.
   RESULTS: After treatment, the total score of PSQI and the score of each
   item were all significantly reduced in the two groups relevant to their
   own pre-treatment (P<0.01). The scores of sleep latency, sleep
   disturbance and daytime dysfunction were comparable between the two
   groups (P>0.05), but the total score, and scores of sleep quality, sleep
   duration, sleep efficiency, and use of sleeping medication were
   significantly lower in the moxibustion group than in the acupuncture
   group (P<0.05). Of the 29 and 28 cases in the acupuncture and
   moxibustion groups, 6 (20.69%) and 11 (39.29%) were cured, 7 (24.14%)
   and 9 (32.14%) experienced marked improvement, 9(31.03%) and 5 (17.86%)
   were effective, and 7(24.14%) and 3 (10.71%) ineffective, with the total
   effective rate being 75.86% and 89.29%, respectively. The therapeutic
   effect of moxibustion was obviously superior to that of acupuncture
   treatment (P<0.05). After the treatment, the levels of serum FSH and LH
   were significantly decreased (P<0.01), and that of E2 was significantly
   increased in both groups (P<0.01). The levels of FSH and E2 in the
   moxibustion group were obviously improved than those of the acupuncture
   group (P<0.05).
   CONCLUSION: Both acupuncture and moxibustion can relieve the sleep
   quality of patients with PMI, which may be associated with their effect
   in regulating serum hormone levels. The therapeutic effect of
   moxibustion is superior to that of acupuncture.
ZR 0
ZA 0
TC 2
ZS 0
Z8 0
ZB 1
Z9 2
C1 Department of Rehabilitation Medicine, Guangzhou Panyu District Central
   Hospital, Guangzhou 511400, China.
C1 Department of Gynecology, Guangzhou Panyu District Central Hospital,
   Guangzhou 511400, China.
C1 Department of Neurology, Guangzhou Panyu District Central Hospital,
   Guangzhou 511400, China.
SN 1000-0607
DA 2019-06-04
UT MEDLINE:31155869
PM 31155869
ER

PT J
AU Wang, Zhao
   Zhai, Fengting
   Zhao, Xiaomin
   Zhao, Guizhi
   Li, Na
   Zhang, Fang
   Liu, Jinxing
TI The efficacy and safety of acupuncture for perimenopausal insomnia A
   protocol for a network meta-analysis
SO MEDICINE
VL 99
IS 52
AR e23741
DI 10.1097/MD.0000000000023741
DT Review
PD DEC 24 2020
PY 2020
AB Background: As a common symptom of perimenopausal period, perimenopausal
   insomnia brings great pain to many women and families. Acupuncture has
   been accepted by people as the incidence rate of this disease increases.
   The purpose of this study is to systematically compare the safety and
   efficacy of various acupuncture treatments for perimenopausal insomnia
   through network meta-analysis.
   Methods: We will search Web of Science, PubMed, The Cochrane Library,
   Embase, Chinese National Knowledge Infrastructure (CNKI), Wan Fang Date,
   VIP database, conference papers and grey literature. All relevant
   Randomized controlled trial (RCT) using acupuncture for perimenopausal
   insomnia will be included. Two reviewers will independently search and
   screen date. Network meta-analysis will be completed by Stata and
   WinBUGS software.
   Results: This study will compare the efficacy and safety of different
   acupuncture treatments for perimenopausal insomnia.
   Conclusion: The result of this study will provide reliable evidence for
   evaluating the efficacy and safety of acupuncture in the treatment of
   perimenpausal insomnia.
RI jing, wang/KCZ-2144-2024; Wu, Yiping/JJF-6185-2023; dong, zhao/JHS-9392-2023
OI Wu, Yiping/0009-0000-6223-5786; 
TC 2
ZB 0
ZA 0
ZS 0
ZR 0
Z8 0
Z9 2
C1 Shandong Univ Tradit Chinese Med, Coll Clin Med 1, Jinan, Shandong,
   Peoples R China
C1 Shandong Coll Tradit Chinese Med, Jinan, Shandong, Peoples R China
C1 Shandong Univ Tradit Chinese Med, Affiliated Hosp, 16369 Jingshi Rd,
   Jinan 250000, Shandong, Peoples R China
SN 0025-7974
EI 1536-5964
DA 2021-03-03
UT WOS:000619304800039
PM 33350757
ER

PT J
AU Guo, Taipin
   Jia, Man
   Jin, Yuhao
   Xu, Na
   Peng, Tianzhong
TI Acupuncture for perimenopausal insomnia A systematic review and
   meta-analysis protocol
SO MEDICINE
VL 97
IS 24
AR e11083
DI 10.1097/MD.0000000000011083
DT Review
PD JUN 2018
PY 2018
AB Background: Perimenopausal insomnia (PI) is one of the most common
   complaints in women. Acupuncture is used to treat PI increasingly
   considering its less side effect. The subject of this study is to
   explore the effectiveness and safety of acupuncture for PI.
   Methods: All the randomized controlled trials(RCT) literatures of
   acupuncture for PI will be searched in the databases of MEDLINE,
   Cochrane Library, Web of Science, EMBASE, Springer, WHO International
   Clinical Trials Registry Platform (ICTRP), China National Knowledge
   Infrastructure (CNKI), Wan fang, Chinese Biomedical Literature Database
   (CBM), Chinese Scientific Journal Database (VIP), and other available
   resources using the subject terms of "acupuncture" and "perimenopausal
   insomnia" and their synonyms. The languages are limited as English and
   Chinese. Non-RCT literatures will be screened and relative information
   will be extracted. Sleep quality values is considered as the primary
   outcome. Secondary outcomes include biochemical indicators, such as
   hormone levels, side effects caused by acupuncture, total scores on the
   insomnia severity index and traditional Chinese medicine symptom
   changes.
   Results: This systematic review study will provide an evidence of
   acupuncture for PI.
   Conclusion: The study will give an explicit evidence to evaluate the
   effectiveness and side effects of acupuncture for PI.
ZS 0
ZA 0
ZB 1
ZR 0
Z8 5
TC 5
Z9 10
C1 Yunnan Univ Tradit Chinese Med, Kunming, Yunnan, Peoples R China
C1 Peoples Hosp Wenshan Prefecture, Wenshan, Yunnan, Peoples R China
C1 Nanchang Hongdu Hosp Tradit Chinese Med, Nanchang 330008, Jiangxi,
   Peoples R China
C3 Peoples Hosp Wenshan Prefecture
C3 Nanchang Hongdu Hosp Tradit Chinese Med
SN 0025-7974
EI 1536-5964
DA 2018-12-28
UT WOS:000439545200048
PM 29901620
ER

PT J
AU Liu, Xin
   Xie, Xiaoyan
   Li, Yingjia
   Li, Meichen
   Wang, Yuting
   Wang, Nanbu
   Zhuang, Lixing
   Liao, Muxi
TI Efficacy of manual acupuncture versus placebo acupuncture for
   generalized anxiety disorder (GAD) in perimenopause women: study
   protocol for a randomized controlled trial
SO TRIALS
VL 22
IS 1
AR 833
DI 10.1186/s13063-021-05756-x
DT Article
PD NOV 24 2021
PY 2021
AB Background Generalized anxiety disorder (GAD) is common among
   perimenopausal women. Acupuncture may be an effective treatment for GAD,
   but evidence is limited. The pathogenesis of GAD is not yet clear, but
   it is related to the hypothalamic-pituitary-adrenal axis and its
   excretion, cortisol (CORT), and adrenocorticotropic hormone (ACTH). The
   object of this study is to evaluate the efficacy of manual acupuncture
   (MA) versus placebo acupuncture (PA) for perimenopausal women with GAD.
   Methods This study is a single-center, randomized, single-blind clinical
   trial that will be conducted in the First Affiliated Hospital of
   Guangzhou University of Chinese Medicine. A total of 112 eligible GAD
   patients will be randomly assigned (1:1) to receive MA (n=56) or PA
   (n=56) three times per week for 4 weeks. The primary outcome measure
   will be the HAMA score. The secondary outcome measures will be the GAD-7
   and PSQI scores and the levels of CORT and ACTH. The evaluation will be
   executed at baseline, 2 weeks, the end of the treatment, and a follow-up
   3-month period. All main analyses will be carried out based on the
   intention-to-treat (ITT) principle.
   Discussion This study intends to compare the efficacy between MA and PA
   in the treatment of perimenopausal women with GAD and to further study
   the mechanisms underlying the effect.
RI Li, meichen/AAR-6295-2021; Liu, Xin/; Wang, nanbu/
OI Liu, Xin/0000-0003-0838-1904; Wang, nanbu/0000-0002-7119-8304
ZA 0
ZB 0
TC 1
ZS 0
ZR 0
Z8 0
Z9 1
C1 Guangzhou Univ Chinese Med, Clin Med Coll Acupuncture Moxibust &
   Rehabil, Guangzhou 510000, Peoples R China
C1 Guangzhou Univ Chinese Med, Clin Med Coll 2, Guangzhou 510006, Peoples R
   China
C1 Guangdong Prov Hosp Chinese Med, Guangzhou 510120, Guangdong, Peoples R
   China
C1 Guangzhou Univ Chinese Med, Affiliated Hosp 1, Dept Rehabil, Guangzhou
   510000, Peoples R China
EI 1745-6215
DA 2021-12-01
UT WOS:000722205000002
PM 34819129
ER

PT J
AU Zhao, Fei-Yi
   Fu, Qiang-Qiang
   Spencer, Sarah J.
   Kennedy, Gerard A.
   Conduit, Russell
   Zhang, Wen-Jing
   Zheng, Zhen
TI Acupuncture: A Promising Approach for Comorbid Depression and Insomnia
   in Perimenopause
SO NATURE AND SCIENCE OF SLEEP
VL 13
BP 1823
EP 1863
DI 10.2147/NSS.S332474
DT Review
PD 2021
PY 2021
AB Comorbid depression and insomnia are ubiquitous mental complaints among
   women going through the perimenopausal stage of life and can result in
   major decline in quality of life. Antidepressive agents combined
   with/without hypnotics, and/or hormone therapy are currently the most
   common treatment for perimenopausal depression (PMD) and insomnia (PMI).
   Balancing the benefits of these pharmacotherapies against the risk of
   adverse events (AEs) is a difficult task for both clinicians and women.
   There has been a growing body of research regarding the utilization of
   acupuncture for treatment of PMD or PMI, whereas no studies of
   acupuncture for comorbid PMD and PMI have appeared. In this review, we
   summarize the clinical and preclinical evidence of acupuncture as a
   treatment for PMD or PMI, and then discuss the potential mechanisms
   involved and the role of acupuncture in helping women during this
   transition. Most clinical trials indicate that acupuncture ameliorates
   not only PMD/PMI but also climacteric symptoms with minimal AEs. It also
   regulates serum hormone levels. The reliability of trials is however
   limited due to methodological flaws in most studies. Rodent studies
   suggest that acupuncture prolongs total sleep time and reduces
   depression-like behavior in PMI and PMD models, respectively. These
   effects are possibly mediated through multiple mechanisms of action,
   including modulating sex hormones, neurotransmitters,
   hypothalamic-pituitary-adrenal axis/hypothalamic-pituitary-ovary axis,
   oxidative stress, signaling pathways, and other cellular events. In
   conclusion, acupuncture is a promising therapeutic strategy for comorbid
   depression and insomnia during perimenopause. Neuroendocrine modulation
   is likely to play a major role in mediating those effects. High-quality
   trials are required to further validate acupuncture's effectiveness.
RI Kennedy, Gerard/ACC-1324-2022; Spencer, Sarah J/D-5777-2018; Conduit, Russell/; Zhang, Wen-Jing/; Zhao, Feiyi/; Spencer, Sarah/; Zheng, Zhen/
OI Kennedy, Gerard/0000-0002-4419-050X; Conduit,
   Russell/0000-0001-9356-6844; Zhang, Wen-Jing/0000-0002-3716-6800; Zhao,
   Feiyi/0000-0001-9009-8870; Spencer, Sarah/0000-0001-8832-4824; Zheng,
   Zhen/0000-0001-6777-1166
ZR 0
ZA 0
Z8 4
ZS 0
TC 16
ZB 6
Z9 18
C1 RMIT Univ, Sch Hlth & Biomed Sci, Bundoora, Vic 3083, Australia
C1 Shanghai Univ Tradit Chinese Med, Shanghai Municipal Hosp Tradit Chinese
   Med, Shanghai 200071, Peoples R China
C1 Shanghai Sanda Univ, Sch Int Med Technol, Dept Nursing, Shanghai 201209,
   Peoples R China
C1 Tongji Univ, Yangpu Hosp, Sch Med, Shanghai 200090, Peoples R China
C1 RMIT Univ, ARC Ctr Excellence Nanoscale Biophoton, Bundoora, Vic 3083,
   Australia
C1 Federation Univ, Sch Sci Psychol & Sport, Mt Helen, Vic, Australia
C1 Austin Hlth, Inst Breathing & Sleep, Heidelberg, Vic 3084, Australia
C3 Shanghai Sanda Univ
SN 1179-1608
DA 2021-10-27
UT WOS:000707539700001
PM 34675729
ER

PT J
AU Zhao, Fei-yi
   Yan, Hai-xia
   Zhao, Ying-xia
   Chen, Si-han
   Xu, Hong
TI Efficacy and safety of electroacupuncture for perimenopausal insomnia: a
   randomized controlled trial
SO JOURNAL OF ACUPUNCTURE AND TUINA SCIENCE
VL 17
IS 3
BP 188
EP 195
DI 10.1007/s11726-019-1111-1
DT Article
PD JUN 2019
PY 2019
AB ObjectiveTo observe the effectiveness and safety of electroacupuncture
   (EA) plus Luohua Anshen oral liquid for patients with perimenopausal
   insomnia.MethodsA total of 66 participants who met the inclusion
   criteria were enrolled in the randomized controlled trial and allocated
   to a treatment group and a control group at a ratio of 1:1, with 33
   cases in each group. Both groups were given Luohua Anshen oral liquid as
   a basic treatment. The treatment group was additionally given EA every
   other day, three times a week. Both groups were treated for four weeks
   and a four-week follow-up was conducted. The scores of Pittsburgh sleep
   quality index (PSQI), Kupperman index (KI) and traditional Chinese
   medicine sleep syndrome scale (TCMSSS) were recorded at pre- and
   post-treatment, and at the follow-up. Meanwhile, adverse effects were
   monitored and recorded.ResultsAfter four-week treatment, the global
   scores of PSQI, KI and TCMSSS in both groups declined significantly (all
   P<0.05), and the decreases in the treatment group were more significant
   than those in the control group (all P<0.05). The global scores of PSQI,
   KI and TCMSSS in both groups at the follow-up visit were significantly
   different from the corresponding baseline (all P<0.05), while
   insignificantly different from those assessed at post-treatment (all
   P>0.05). The total effective rate was 93.9% in the treatment group,
   significantly higher than 72.2% in the control group (P<0.05). No
   significant adverse event was reported in this trial excepted one
   patient experienced slight dizziness in the first acupuncture
   treatment.ConclusionEA plus Luohua Anshen oral liquid is safe for
   perimenopausal insomnia with satisfactory short- and long-term
   effectiveness, and it shows certain advantage compared with using Luohua
   Anshen oral liquid alone.
RI Lin, Fan/JZT-1441-2024
OI Lin, Fan/0000-0002-7330-3833
ZA 0
ZS 0
ZR 0
Z8 2
TC 3
ZB 0
Z9 3
C1 Shanghai Univ Tradit Chinese Med, Shanghai Municipal Hosp TCM, Shanghai
   200071, Peoples R China
C1 Shanghai Univ Tradit Chinese Med, Sch Basic Med Sci, Shanghai 201203,
   Peoples R China
SN 1672-3597
EI 1993-0399
DA 2019-07-09
UT WOS:000472905000008
ER

PT J
AU Dormaenen, Annbjorg
   Heimdal, Marte Rye
   Wang, Catharina Elisabeth Arfwedson
   Grimsgaard, Anne Sameline
TI Depression in postmenopause: a study on a subsample of the Acupuncture
   on Hot Flushes Among Menopausal Women (ACUFLASH) study
SO MENOPAUSE-THE JOURNAL OF THE NORTH AMERICAN MENOPAUSE SOCIETY
VL 18
IS 5
BP 525
EP 530
DI 10.1097/gme.0b013e3181f9f89f
DT Article
PD MAY 2011
PY 2011
AB Objective: The current study was conducted on a subsample of
   postmenopausal women with a high frequency of hot flashes who
   participated in the Norwegian Acupuncture on Hot Flushes Among
   Menopausal Women study. The purpose of this study was to examine the
   prevalence of depressive symptoms, as measured by the Beck Depression
   Inventory; the effect of acupuncture therapy for menopausal hot flashes
   on depressive symptoms; and the associations between depressive symptoms
   and hot flashes, sleep disturbances, and self-reported health.
   Methods: The Acupuncture on Hot Flushes Among Menopausal Women study was
   a multicenter, pragmatic, randomized controlled trial. The present
   subsample consisted of 72 women who were randomized to two groups:
   self-care only and acupuncture in addition to self-care for a period of
   12 weeks.
   Results: The prevalence of depressive symptoms was 30.6% at baseline,
   decreased similarly in both study groups during the study period, and
   was 14.1% at the end of the intervention. Depressive symptoms were
   significantly associated with sleep disturbances and self-reported
   health, but not with frequency of hot flashes.
   Conclusions: Postmenopausal women experiencing a high frequency of hot
   flashes reported a high prevalence of depressive symptoms compared with
   the general female population. Study results lend support to previous
   findings of an increased risk for depression during menopause, at least
   in women with severe hot flashes. Results further indicate that symptoms
   of depression in postmenopausal women may be alleviated with limited
   resources.
ZA 0
ZB 3
ZS 0
Z8 1
ZR 0
TC 12
Z9 13
C1 Univ Tromso, Dept Psychol, Fac Hlth Sci, Tromso, Norway
C1 Univ Hosp N Norway, Dept Neurol, Tromso, Norway
C1 Univ Hosp N Norway, Clin Res Ctr, Tromso, Norway
C1 Univ Tromso, Fac Hlth Sci, Natl Res Ctr Alternat & Complementary Med,
   Tromso, Norway
SN 1072-3714
EI 1530-0374
DA 2011-05-13
UT WOS:000289978500013
PM 21242821
ER

PT J
AU Chiu, Hsiao-Yean
   Hsieh, Yu-Jung
   Tsai, Pei-Shan
TI Acupuncture to Reduce Sleep Disturbances in Perimenopausal and
   Postmenopausal Women A Systematic Review and Meta-analysis
SO OBSTETRICS AND GYNECOLOGY
VL 127
IS 3
BP 507
EP 515
DI 10.1097/AOG.0000000000001268
DT Review
PD MAR 2016
PY 2016
AB OBJECTIVE:
   To examine the association of acupuncture with sleep disturbances and
   serum sex hormone levels in perimenopausal and postmenopausal women and
   whether there are associated changes in sex hormone levels.
   DATA SOURCES:
   We systematically searched electronic databases (EMBASE, PubMed,
   PsycINFO, CINAHL,
   [GRAPHICS]
   , Wanfang Data Chinese Database, and China Knowledge Resource Integrated
   Database) and the reference lists of the identified studies.
   METHODS OF STUDY SELECTION:
   Randomized controlled trials that examined the effects of acupuncture on
   sleep disturbances in perimenopausal and postmenopausal women were
   included. The Preferred Reporting Items for Systematic Reviews and
   Meta-Analysis statement was followed.
   TABULATION, INTEGRATION, AND RESULTS:
   We identified 31 randomized controlled trials with 34 effect sizes
   involving a total of 2,433 participants. Acupuncture is associated with
   a significant reduction in the likelihood of sleep disturbances (odds
   ratio [OR] 0.21, 95% confidence interval [CI] 0.14-0.31), a significant
   increase in the secretion of serum estradiol (pooled difference in means
   7.56 pg/mL, 95% CI 4.03-11.08), and reduction in the secretion of serum
   follicle-stimulating hormone (-6.75 milli-international units/mL, 95% CI
   -12.16 to -1.34) and luteinizing hormone (-2.71 milli-international
   units/mL, 95% CI -4.22 to -1.20). Studies with a large effect size of
   acupuncture-associated changes in serum estradiol had a significantly
   lower odds of sleep disturbances than did those with a small-to-moderate
   effect sizes (ORs 0.07 and 0.36, P=.02).
   CONCLUSION:
   Acupuncture is associated with a significant reduction in sleep
   disturbances in women experiencing menopause-related sleep disturbances.
   Our findings suggest that acupuncture should be adopted as part of a
   multimodal approach for improving sleep disturbances in perimenopausal
   and postmenopausal women.
ZB 7
TC 26
ZA 0
ZS 0
Z8 0
ZR 0
Z9 27
C1 Taipei Med Univ, Coll Nursing, Sch Nursing, Taipei, Taiwan
C1 Taipei Med Univ Hosp, Sleep Sci Ctr, Taipei, Taiwan
SN 0029-7844
DA 2016-03-09
UT WOS:000370723400009
PM 26855097
ER

PT J
AU Zhao, Fei-Yi
   Kim, Jin-Hyeok
   Yue, Li-Ping
   Yan, Hai-Xia
   Song, Hua-Ling
   Xu, Yan
   Xu, Hong
   Hong, Yu-Fang
   Fu, Qiang-Qiang
TI <i>SOOJI CHIM</i> (Koryo hand acupuncture) for perimenopausal insomnia:
   Evidence from actigraphy and serum hormone testing
SO WORLD JOURNAL OF ACUPUNCTURE-MOXIBUSTION
VL 29
IS 4
BP 274
EP 278
DI 10.1016/j.wjam.2019.11.007
DT Article
PD DEC 2019
PY 2019
AB Objective: This study is conducted to determine the effects of SOOJI
   CHIM (Koryo hand acupuncture, KHA) therapy on sleep structures and
   perimenopause symptoms among insomniacs.
   Methods: Totally 49 participants who met the inclusion criteria were
   enrolled in a two-arm randomized, placebo controlled, patients-blind
   trial, with 24 cases allocated to a real-KHA group and 25 cases
   allocated to a sham-KHA group. Patients in each group received
   corresponding treatment every other day, three times a week for total
   eight weeks. Both actigraphy and testing of serum hormones level
   reflected by biological markers such as follicle-stimulating hormone
   (FSH), luteinizing hormone (LH) and estradiol (E-2) were performed at
   pre- and post-treatment. Additionally, the scores of Pittsburgh sleep
   quality index (PSQI) was used for assessing the subjective sleep
   experience of insomniacs. Meanwhile, adverse effects were monitored and
   recorded.
   Results: After eight-week treatment, the global scores of PSQI declined
   significantly (P<0.05) in the real-KHA group but not in the sham-KHA
   group (P>0.05). According to the outcomes of actigraphy, a striking
   increase was observed in both sleep efficiency (SE) and total sleep time
   (TST) in the real-KHA group (both P<0.05) but not in the sham-KHA group
   (P>0.05). However, no significant changes of sleep awakenings (SA) in
   both groups was found after treatment (both P>0.05). Meanwhile, FSH and
   LH in the real-KHA group decreased markedly after intervention (both
   P<0.05) while those indicators only slightly changed in the sham-KHA
   group (P>0.05). The fluctuation of E-2 levels were not significant in
   both groups (both P>0.05). No serious adverse event was reported in
   either real- or sham- KHA group.
   Conclusion: KHA may be a potential alternative therapy for improving
   perimenopausal insomnia via down regulating the levels of FSH and LH.
   (C) 2019 Published by Elsevier B.V. on behalf of World Journal of
   Acupuncture Moxibustion House.
RI Lin, Fan/JZT-1441-2024
OI Lin, Fan/0000-0002-7330-3833
Z8 1
ZB 0
ZS 0
ZA 0
TC 1
ZR 0
Z9 1
C1 Shanghai SANDA Univ, Nursing Dept, Shanghai 201209, Peoples R China
C1 Shanghai Univ Tradit Chinese Med, Shanghai 201203, Peoples R China
C1 Shanghai TCM Univ, Shanghai Municipal Hosp TCM, Shanghai 200071, Peoples
   R China
C1 Tongji Univ, Yangpu Hosp, Res Dept, Shanghai 200090, Peoples R China
C3 Shanghai SANDA Univ
C3 Shanghai TCM Univ
SN 1003-5257
EI 1972-019X
DA 2020-01-09
UT WOS:000504673500006
ER

PT J
AU Peng, Yi-Yu
   Jing, Hui-Tao
   Luan, Lan
   Tu, Ying-Ying
TI [Treatment of Menopausal Syndrome by Combined Electroacupuncture,
   Acupoint-injection and Fire-needle Therapies].
SO Zhen ci yan jiu = Acupuncture research
VL 43
IS 4
BP 260
EP 2
DI 10.13702/j.1000-0607.170467
DT Journal Article; Randomized Controlled Trial
PD 2018-Apr-25
PY 2018
AB OBJECTIVE: To observe the clinical efficacy of joint application of
   electroacupuncture (EA), acupointinjection and fire-needle in the
   treatment of menopausal syndrome (MS) women.
   METHODS: One hundred MS patients were randomized into control group and
   combined treatment group (n=50 patients in each). The combined treatment
   group was treated by joint application of EA, acupoint-injection and
   fire-needle stimulation, and the control group treated by EA stimulation
   alone. EA was applied to Shenshu (BL 23), Xinshu (BL15), Taixi (KI 3),
   Sanyinjiao (SP 6), Laogong (PC 8), Pishu (BL 20), etc., for 30 min, once
   daily for 10 days. Point-injection of red ginseng-ophiopogon root
   injection (0.5 mL) or red-hot needle stimulation was applied to
   bilateral BL15, BL 20, SP 6 and BL 23 once daily for 10 days and once
   every other day for 5 times, respectively. The modified Kupperman index
   scale was used to evaluate symptoms (hot flashes and night sweats: 4
   points; paresthesia, insomnia, dyspareunia, irritability and problems of
   urinary system: 2 point each; depression, dizziness, fatigue, joint pain
   or muscular pain, headache, palpitation, skin formication: 1 point each)
   of the perimenopausal syndrome, and 3 months' follow-up survey was
   conducted after the treatment. Each symptom score was calculated as the
   product of the symptom severity score (0, no; 1, mild; 2, moderate; 3,
   severe) multiplied by the points of symptom index. The total Kupperman
   score was the sum of the scores of all the items. The therapeutic effect
   was also evaluated according to the "Guiding Principles for Clinical
   Trials of New Drugs of Chinese Materia Medica" (2002).
   RESULTS: The Kupperman scores were significantly decreased following the
   10 days' treatment and 3 months thereafter in both control and combined
   treatment groups in comparison with their individual pretreatment
   (P<0.05), and were obviously lower in the combined treatment group than
   in the control group after treatment (P<0.05). Of the both 50 patients
   in the control and combined treatment groups, 22(44%) and 35 (70%)
   experienced a remarkably improvement, 18(36%) and 12(24%) were
   effective, and 10(20%) and 3 (6%) ineffective, with the total effective
   rates being 80% and 94%, respectively. The therapeutic effect of the
   combined treatment group was notably superior to that of the control
   group (P<0.05).
   CONCLUSION: The joint application of electroacupuncture (EA),
   acupoint-injection and fire needle is significantly superior to that of
   simple EA in improving the symptoms of patients with menopausal
   syndrome.
ZB 0
Z8 1
ZA 0
TC 1
ZR 0
ZS 0
Z9 2
C1 Department of Acu-moxibustion and Massage, the Second Hospital of
   Huangshi, Huangshi 435000, Hubei Province, China.
SN 1000-0607
DA 2018-06-14
UT MEDLINE:29888582
PM 29888582
ER

PT J
AU Ha, Beomman
   Kim, Jisoon
   So, Wi-Young
   Kim, Seonho
TI Effects of Nonpharmacological Interventions on Sleep Quality and
   Insomnia in Perimenopausal and Postmenopausal Women: A Meta-Analysis
SO HEALTHCARE
VL 11
IS 3
AR 327
DI 10.3390/healthcare11030327
DT Article
PD FEB 2023
PY 2023
AB This study aimed to analyze the effects of nonpharmacological
   interventions on perimenopausal and postmenopausal women with sleep
   problems. Eight databases (MEDLINE/PubMed, Cochrane Library, EMBASE,
   CINAHL, and four Korean databases) were searched, from their inception
   through to 30 November 2021, for randomized controlled trials (RCTs)
   evaluating the effects of nonpharmacological interventions versus
   control conditions on sleep quality and insomnia in perimenopausal and
   postmenopausal women. Sleep quality was assessed using the Pittsburgh
   Sleep Quality Index (PSQI), and the severity of insomnia was assessed
   using the Insomnia Severity Index (ISI). In the meta-analysis, corrected
   standardized mean differences (SMDs; Hedges' g) and 95% confidence
   intervals (CIs) were calculated as effect measures by applying the
   random effects model and inverse variant method. Fifteen trials met our
   inclusion criteria. Nonpharmacological interventions were found to have
   positive effects on sleep quality, measured with the PSQI (SMD = -1.32;
   95% CI = -1.78 to -0.86; p < 0.001), and on the severity of insomnia,
   measured using the ISI (SMD = -1.11; 95% CI = -1.82 to -0.41; p =
   0.002), compared with the control groups. Among perimenopausal and
   postmenopausal women with sleep problems, nonpharmacological
   interventions improved sleep quality and reduced the severity of
   insomnia.
OI Ha, Beomman/0000-0003-0420-5380; So, Wi-Young/0000-0002-9322-5852
ZB 0
TC 1
ZR 0
ZA 0
ZS 0
Z8 0
Z9 1
C1 Armed Forces Med Command, Seongnam Si 13574, South Korea
C1 Woosong Univ, Dept Nursing, Daejeon 34606, South Korea
C1 Korea Natl Univ Transportat, Coll Humanities & Arts, Sports Med Major,
   Chungju Si 27469, South Korea
C1 Chungbuk Natl Univ, Coll Med, Dept Nursing Sci, Cheongju 28644, South
   Korea
C3 Armed Forces Med Command
EI 2227-9032
DA 2023-03-06
UT WOS:000930428600001
PM 36766902
ER

PT J
AU Zhang, Wanrong
   Jin, Yuanyuan
TI [Clinical observation of "Yinqi Guiyuan needles therapy" combined with
   moxibustion at Yongquan (KI 1) on perimenopausal insomnia with
   heart-kidney imbalance].
SO Zhongguo zhen jiu = Chinese acupuncture & moxibustion
VL 38
IS 12
BP 1279
EP 82
DI 10.13703/j.0255-2930.2018.12.008
DT Journal Article; Randomized Controlled Trial
PD 2018-Dec-12
PY 2018
AB OBJECTIVE: To observe the clinical efficacy of "Yinqi Guiyuan needles
   therapy" combined with moxibustion at yongquan (KI 1) on perimenopausal
   insomnia (PMI) with heart-kidney imbalance.
   METHODS: One hundred patients of PMI with heart-kidney imbalance were
   randomly divided into a medication group and an acupuncture group, 50
   cases in each group. In the medication group, diazepam and oryzanol were
   given. "Yinqi Guiyuan needles therapy" combined with moxibustion at
   yongquan (KI 1) were applied in the acupuncture group. The treatment was
   given for 2 courses, 10 days as a course. Before and after treatment,
   the Pittsburgh sleep quality index (PSQI) scale was used to evaluate the
   improvement of sleep quality in the two groups, and the clinical
   efficacy was compared.
   RESULTS: After 2 courses of treatment, the total PSQI score was
   (4.88±1.80) in the acupuncture group, which was significantly lower than
   (8.00±1.93) in the medication group, and the difference was
   statistically significant (P<0.05). Except for the sleep efficiency, the
   scores of other components in the acupuncture group were lower than
   those in the medication group, and the differences were statistically
   significant (all P<0.05). The total effective rate was 90.0% (45/50) in
   the acupuncture group and 68.0% (34/50) in the medication group. The
   difference was statistically significant (P<0.05). There was no obvious
   adverse reactions in entire course of the treatment in the acupuncture
   group and the safety was satisfactory.
   CONCLUSION: "Yinqi Guiyuan needles therapy" combined with moxibustion at
   Yongquan (KI 1) on PMI with heart-kidney imbalance has good clinical
   effect.
TC 1
Z8 2
ZR 0
ZA 0
ZS 0
ZB 0
Z9 3
C1 Department of Rehabilitation, Panyu Central Hospital, Guangzhou 511400,
   Guangdong Province, China.
C1 Department of Acupuncture and Moxibustion, Zhejiang Hospital.
SN 0255-2930
DA 2019-01-25
UT MEDLINE:30672215
PM 30672215
ER

PT J
AU Sun, Zhanling
   Jin, Yabei
   Xiang, Hongyan
   Liu, Fang
TI [Clinical observation on mild perimenopausal depression of kidney
   deficiency and liver stagnation syndrome treated with acupoint catgut
   implantation].
SO Zhongguo zhen jiu = Chinese acupuncture & moxibustion
VL 35
IS 5
BP 443
EP 6
DT English Abstract; Journal Article; Randomized Controlled Trial; Research
   Support, Non-U.S. Gov't
PD 2015-May
PY 2015
AB OBJECTIVE: To observe the efficacy of catgut implantation at back-shu
   points in treatment of mild perimenopausal depression of kidney,
   deficiency and liver stagnation syndrome and analyze its essential
   function on target symptoms.
   METHODS: Forty-five cases were randomized into a catgut implantation
   group (23 cases) and atid acupuncture group (22 cases). In the catgut
   implantation group, catguts were implanted at Shenshu (BL 23), Ganshu
   (BL 18), Xinshu (BL 15), Pishu (BL 20), etc., once every week. In the
   acupuncture group, the conventional acupuncture was applied to the same
   acupoints as the catgut implantation group, once every two days. The:
   treatment of 4 weeks made one session, and continuous 2 sessions were
   required. The efficacy was evaluated in, 2 sessions. The follow-up
   started in the 12th week. Before treatment, after treatment and in the
   follow-up period, Kupperman score and the total score in Hamilton
   depression scale (HAMD), as well as the factor score were observed in
   the patients separately.
   RESULTS: Kupperman score, the total HAMD score and the scores in the
   items of anxiety/somatization, retardation, sleep disorder and cognitive
   disorder after treatment were all reduced significantly as compared with
   those before treatment in the two groups (P<0.01, P<0.05). In the
   follow-up period, the difference in Kupperman was not significant in
   comparison with that after treatment in the catgut implantation: group
   (P>0.05). The total HAMD score and sleep disorder were reduced
   significantly as compared with those after treatment in the catgut
   implantation group (both P<0.01); in the acupuncture group, Kupperman
   score, the total HAMD score and sleep disorder were all increased as
   compared with those after treatment (all P<0.05). In; the catgut
   implantation group, the total HAMD score was lower than that in the
   acupuncture group (P<0. 05), and the scores in the items of retardation
   and sleep disorder were reduced significantly as compared with those in
   the acupuncture group (both P<0.01).
   CONCLUSION: The catgut implantation at back-shu points alleviates
   perimenopasual sympton is in patients of mild perimenopausal depression
   of kidney deficiency and liver stagnation syndrome. This therapy
   effectively relieves depressive disorders by regulating the target
   symptoms such as anxiety/ somatization, retardation, sleep disorder and
   cognitive' disorder. The long-term efficacy of this therapy is better
   than the conventional acupuncture.
ZR 0
TC 1
ZS 0
ZA 0
Z8 1
ZB 0
Z9 2
SN 0255-2930
DA 2015-05-01
UT MEDLINE:26255514
PM 26255514
ER

PT J
AU Li, Shanshan
   Wang, Zhaoqin
   Wu, Huangan
   Yue, Hongyu
   Yin, Ping
   Zhang, Wei
   Lao, Lixing
   Mi, Yiqun
   Xu, Shifen
TI Electroacupuncture versus Sham Acupuncture for Perimenopausal Insomnia:
   A Randomized Controlled Clinical Trial
SO NATURE AND SCIENCE OF SLEEP
VL 12
BP 1201
EP 1213
DI 10.2147/NSS.S282315
DT Article
PD 2020
PY 2020
AB Objective: To evaluate the short- and long-term effects of acupuncture
   on perimenopausal insomnia (PMI) and quality of life.
   Patients and Methods: We designed a semi-standardized, patient-blinded,
   randomized placebo-controlled trial. A total of 84 patients were
   recruited, all of whom met the criteria for diagnosis of PMI. Either
   acupuncture therapy or a noninvasive placebo acupuncture therapy
   designed to treat insomnia was implemented 18 times over the course of 8
   weeks (3 times per week for 4 weeks, twice per week for 2 weeks, once
   per week for 2 weeks). The primary outcome was the change in Pittsburgh
   Sleep Quality Index (PSQI) scores from baseline to the end of treatment,
   week 8. Secondary outcomes included climacteric symptoms and quality of
   life measured by the Menopause Quality of Life (Men-QoL), Insomnia
   Severity Index (IR), Self-Rating Anxiety Scale (SAS), Self-Rating
   Depression Scale (SDS), sleep parameters recorded in the actigraphy and
   adverse events. The PSQI and Men-QoL were assessed at weeks 0, 4, 8, 12
   and 20. Other assessments were performed at week 0 and week 8.
   Results: The participants were randomly assigned to either acupuncture
   (n=42) or sham acupuncture (n=42) groups. The mean difference from
   baseline of PSQI score at the end of treatment between real acupuncture
   and sham acupuncture group was -2.38 (95% CI, -3.46 to -1.30; P<0.001).
   The acupuncture group was associated with significantly lower scores
   than the sham acupuncture group at week 12 and during the 20-week
   follow-up visits (all P <0.001). Acupuncture was also associated with
   significantly higher quality of life in vasomotor and other physical
   dimensions (all P <0.001). At the end of treatment, researchers found a
   significantly higher total sleep time (TST), sleep efficiency (SE) and
   lower number of average awakenings (AA) (P =0.007 0.023 and 0.011,
   respectively) in the acupuncture group than in the sham acupuncture
   group. No severe adverse events were reported.
   Conclusion: The findings suggest that acupuncture may be a safe and
   effective treatment for PMI and improving quality of sleep in patients
   with menopause and could have a long-lasting effect.
RI Li, Shanshan/HLH-7747-2023; wei, li/JWP-9848-2024; Wang, Zhaoqin/JVD-9924-2024
OI Wang, Zhaoqin/0000-0002-3440-2230
ZB 8
TC 17
ZR 0
ZS 0
ZA 0
Z8 4
Z9 21
C1 Shanghai Univ Tradit Chinese Med, Shanghai Municipal Hosp Tradit Chinese
   Med, Shanghai 200071, Peoples R China
C1 Fudan Univ, Dept Aeronaut & Astronaut, Shanghai Key Lab Acupuncture Mech
   & Acupoint Func, Shanghai 200433, Peoples R China
C1 Shanghai Univ Tradit Chinese Med, Shanghai Res Inst Acupuncture &
   Meridian, Shanghai 200030, Peoples R China
C1 Fudan Univ, Sch Publ Hlth, Dept Biostat, Shanghai 200032, Peoples R
   China
C1 Virginia Univ Integrat Med, Fairfax, VA 22031 USA
C3 Virginia Univ Integrat Med
SN 1179-1608
DA 2021-01-12
UT WOS:000600995100001
PM 33376432
ER

PT J
AU Yang, Wen-Jia
   Zhao, Na
   Yu, Xin-Tong
   Xie, Chen
   Li, Jin-Jin
   Zhang, Chun-Yan
   Chen, Yun-Fei
TI [Bushen Anshen acupuncture for perimenopausal insomnia of kidney-yin
   deficiency: a randomized controlled trial].
SO Zhongguo zhen jiu = Chinese acupuncture & moxibustion
VL 43
IS 6
BP 634
EP 8
DI 10.13703/j.0255-2930.20220909-k0001
DT Randomized Controlled Trial; English Abstract; Journal Article
PD 2023-Jun-12
PY 2023
AB OBJECTIVE: To observe the clinical efficacy of Bushen Anshen acupuncture
   (acupuncture for tonifying kidney and calming spirit ) in treating
   perimenopausal insomnia (PMI) of kidney-yin deficiency.
   METHODS: A total of 72 patients with PMI of kidney-yin deficiency were
   randomized into an observation group (36 cases, 1 case dropped off) and
   a control group (36 cases, 1 case dropped off). Acupuncture was applied
   at Baihui (GV 20) and bilateral Shenshu (BL 23), Taixi (KI 3), Anmian
   (Extra) in the observation group, while sham acupuncture of shallow
   needling at non-acupoints was applied in the control group. The
   treatment was required once every other day, 3 times a week for 10 times
   in the two groups. Before and after treatment, Pittsburgh sleep quality
   index (PSQI) was used to evaluate the subjective sleep quality, and
   polysomnography (PSG) was used to monitor the objective sleep quality in
   the two groups.
   RESULTS: After treatment, the scores of sleep quality, sleep latency,
   sleep duration, sleep efficiency, hypnotic, daytime dysfunction and
   total score of PSQI were decreased compared with those before treatment
   in the observation group (P<0.01), the scores of sleep duration, sleep
   efficiency and total score of PSQI were decreased compared with those
   before treatment in the control group (P<0.05); the scores of sleep
   quality, sleep latency, sleep efficiency, hypnotic and total score of
   PSQI in the observation group were lower than those in the control group
   (P<0.05). After treatment, the sleep time was prolonged, the sleep
   efficiency was improved, the sleep latency and the awake time after
   falling asleep were shortened, the arousal awake index was reduced
   (P<0.01) when PSG indexes were monitored, and the percentage of
   non-rapid eye movement sleep period 1 (N1%) was decreased while the
   percentage of non-rapid eye movement sleep period 3 (N3%) was increased
   (P<0.05) compared with those before treatment in the observation group;
   there was no statistical difference in the PSG indexes compared with
   those before treatment in the control group (P>0.05). After treatment,
   compared with the control group, the sleep time was prolonged, the sleep
   efficiency was improved, the sleep latency and the awake time after
   falling asleep were shortened, the arousal awake index and N1% were
   decreased in the observation group (P<0.01).
   CONCLUSION: Bushen Anshen acupuncture can effectively improve the
   subjective and objective sleep quality in PMI patients of kidney-yin
   deficiency.
AB 目的：观察补肾安神法针刺治疗肾阴虚型围绝经期失眠（PMI）的临床疗效。方法：将72例肾阴虚型PMI患者随机分为观察组（36例，脱落1例）和对照组
   （36例，脱落1例）。观察组予针刺百会及双侧肾俞、太溪、安眠；对照组予非穴浅刺假针刺。两组均隔日1次，每周3次，共治疗10次。治疗前后采用匹兹堡
   睡眠质量指数（PSQI）评价患者主观睡眠质量，采用多导睡眠图（PSG）监测患者客观睡眠质量。结果：与治疗前比较，治疗后观察组患者PSQI睡眠质量
   、入睡时间、睡眠时间、睡眠效率、催眠药物、日间功能评分及总分降低（P<0.01），对照组患者PSQI睡眠时间、睡眠效率评分及总分降低（P<0.0
   5）。治疗后，观察组患者PSQI睡眠质量、入睡时间、睡眠效率、催眠药物评分及总分均低于对照组（P<0.05）。与治疗前比较，治疗后观察组患者PS
   G睡眠时间延长、睡眠效率提高、入睡潜伏期及入睡后清醒时间缩短、微觉醒指数降低（P<0.01），非快速眼动（NREM）睡眠第1期百分比（N1%）降
   低、NREM睡眠第3期百分比（N3%）增加（P<0.05）；对照组PSG各项指标与治疗前比较差异无统计学意义（P>0.05）。治疗后，观察组PS
   G睡眠时间长于对照组、睡眠效率高于对照组、入睡潜伏期及入睡后清醒时间短于对照组、微觉醒指数及N1%低于对照组（P<0.01）。结论：补肾安神法针
   刺可有效改善肾阴虚型PMI患者主观和客观睡眠质量。.
ZS 0
ZR 0
Z8 0
TC 0
ZB 0
ZA 0
Z9 0
C1 Yueyang Hospital of Integrated Traditional Chinese and Western Medicine,
   Shanghai University of TCM, Shanghai 200437, China.
C1 Shanghai Research Institute of Acupuncture and Meridian.
SN 0255-2930
DA 2023-06-15
UT MEDLINE:37313556
PM 37313556
ER

PT J
AU Ping, Yanpei
   Liang, Chao
   Fan, Xixi
   Zhang, Lili
   Ying, Dashi
   Wang, Zhongnan
TI Can acupuncture improve sleep quality and anxiety among women during
   perimenopause? A protocol for systematic review and meta-analysis
SO MEDICINE
VL 101
IS 2
AR e28449
DI 10.1097/MD.0000000000028449
DT Review
PD JAN 14 2022
PY 2022
AB Background: The decrease in estrogen levels during the perimenopausal
   period can cause women to have various symptoms such as insomnia,
   emotional anxiety, and even depression. Therefore, whether the green
   therapy of acupuncture can improve the sleep quality and anxiety of
   perimenopausal women has attracted more and more attention. The purpose
   of this systematic evaluation was to assess the efficacy of acupuncture
   on insomnia and anxiety in perimenopausal women. Methods: We will search
   for clinical observational pilot studies or cohort studies of
   acupuncture for insomnia, anxiety, or depression included in PubMed,
   Cochrane Library, Embase, Web of science, China Knowledge Network
   (CNKI), Wanfang, VIP and China Biomedical Database (CBM), etc. The
   search period will be from the establishment of the database until
   November 2021. Two researchers will independently perform literature
   screening, data extraction, and quality assessment. Finally, data
   analysis will be performed using Revman and Stata software. Results: The
   purpose of this study was to evaluate the effectiveness and safety of
   acupuncture therapy for the treatment of insomnia, anxiety, and
   depression in perimenopausal women. Conclusion: This study will provide
   new evidence on the effectiveness and safety of acupuncture for the
   treatment of insomnia, anxiety, and depression in perimenopausal women,
   and provide additional options for clinicians and patients to improve
   insomnia and anxiety. Registration Number: INPLASY2021120012
RI Zhang, Lili/ABH-2315-2021; Wang, Zhong-Nan/AAM-2352-2021
OI Zhang, Lili/0000-0003-1240-446X; Wang, Zhong-Nan/0000-0003-0153-5771
TC 1
ZR 0
Z8 1
ZS 0
ZB 0
ZA 0
Z9 1
C1 Changchun Univ Chinese Med, Changchun, Peoples R China
C1 Changchun Univ Chinese Med, Affiliated Hosp, Changchun, Peoples R China
C1 Jilin Agr Sci & Technol Univ, Jilin, Jilin, Peoples R China
SN 0025-7974
EI 1536-5964
DA 2022-02-03
UT WOS:000742407900015
PM 35029186
ER

PT J
AU Saensak, Suprawita
   Vutyavanich, Teraporn
   Somboonporn, Woraluk
   Srisurapanont, Manit
TI Relaxation for perimenopausal and postmenopausal symptoms
SO COCHRANE DATABASE OF SYSTEMATIC REVIEWS
IS 7
AR CD008582
DI 10.1002/14651858.CD008582.pub2
DT Review
PD 2014
PY 2014
AB Background
   Since the time of publication of the Women's Health Initiative (WHI)
   study, menopausal symptom management has become more complex because of
   increased awareness of the risks associated with hormone replacement
   therapy (HRT). Currently, a wide range of management options is
   available. Some women take prescription drugs, and others use self care
   strategies, including lifestyle modifications, over-the-counter
   preparations and complementary and alternative therapies, such as herbal
   preparations, exercise programmes and relaxation techniques. Relaxation
   techniques consist of a group of behavioural interventions. They are
   considered relatively harmless, but their effectiveness in treating
   vasomotor symptoms and sleep disturbances remains debatable.
   Objectives
   To determine the effectiveness of relaxation techniques as treatment for
   vasomotor symptoms and associated sleep disturbances in perimenopausal
   and postmenopausal women.
   Search methods
   Searches of the following electronic bibliographic databases were
   performed in February 2014 to identify randomised controlled trials
   (RCTs): the Cochrane Menstrual Disorders and Subfertility Group
   Specialised Trials Register; the Cochrane Central Register of
   ControlledTrials (CENTRAL), MEDLINE, EMBASE, AMED, PsycINFO, Social
   Science Citation Index and CINAHL. Handsearches of trial registers,
   relevant journals and published conference abstracts were also
   performed.
   Selection criteria
   RCTs were included if they compared any type of relaxation intervention
   with no treatment or other treatments (except hormones) for vasomotor
   symptoms in symptomatic perimenopausal/postmenopausal women.
   Data collection and analysis
   Two review authors selected studies, assessed quality and extracted
   data. Included studies were combined, if appropriate, by using a
   random-effects model to calculate pooled mean differences and 95%
   confidence intervals.
   Main results
   Four studies were eligible for inclusion (281 participants): Two studies
   compared relaxation with electroacupuncture or superficial needling, one
   study compared relaxation with paced respiration or placebo control
   (alpha-wave electroencephalographic biofeedback) and one study compared
   relaxation with no treatment.
   No evidence was found of a difference between relaxation and acupuncture
   or superficial needle insertion in the number of hot flushes per 24
   hours (mean difference (MD) 0.05, 95% confidence interval (CI) -1.33 to
   1.43, two studies, 72 participants, I-2 = 0%; very low-quality
   evidence). Nor did any evidence suggest a difference between the two
   interventions in hot flush severity, measured using the Kupperman Index
   (MD -1.32, 95% CI -5.06 to 2.43, two studies, 72 participants, I2 = 0%;
   very low-quality evidence).
   The other two studies found no clear evidence of a difference in hot
   flush frequency between relaxation and paced respiration, placebo or no
   treatment. The data for these comparisons were unsuitable for analysis.
   None of these studies reported night sweats, sleep disturbances
   associated with night sweats or adverse effects as an outcome.
   The main limitations of identified evidence were lack of data,
   imprecision and failure to report study methods in adequate detail.
   Authors' conclusions
   Evidence is insufficient to show the effectiveness of relaxation
   techniques as treatment for menopausal vasomotor symptoms, or to
   determine whether this treatment is more effective than no treatment,
   placebo, acupuncture, superficial needle insertion or paced respiration.
RI Srisurapanont, Manit/R-9997-2017
OI Srisurapanont, Manit/0000-0001-6203-1206
TC 27
ZS 0
ZB 4
ZR 1
Z8 1
ZA 0
Z9 29
C1 Chiang Mai Univ, Fac Med, Chiang Mai 50200, Thailand
C1 Chiang Mai Univ, Dept Obstet & Gynaecol, Chiang Mai 50200, Thailand
C1 Khon Kaen Univ, Khon Kaen, Thailand
C1 Chiang Mai Univ, Fac Med, Dept Psychiat, Chiang Mai 50200, Thailand
SN 1469-493X
EI 1361-6137
DA 2014-01-01
UT WOS:000339710000019
PM 25039019
ER

PT J
AU Zhu, Jian-Fang
   Liu, Tao
   Hu, Fen
   Sheng, Ji-Li
   Jin, Yuan-Yuan
TI [Acupuncture for perimenopausal early-wake insomnia: a randomized
   controlled trial].
SO Zhongguo zhen jiu = Chinese acupuncture & moxibustion
VL 42
IS 6
BP 608
EP 12
DI 10.13703/j.0255-2930.20211009-k0004
DT Journal Article; Randomized Controlled Trial
PD 2022-Jun-12
PY 2022
AB OBJECTIVE: To observe the clinical effect of acupuncture for
   perimenopausal early-wake insomnia.
   METHODS: A total of 60 patients with perimenopausal early-wake insomnia
   were randomly divided into an observation group (30 cases, 3 cases
   dropped off) and a control group (30 cases, 2 cases dropped off, 2 cases
   were removed). In the observation group, acupuncture was applied at
   Baihui (GV 20), Yintang (GV 24+), Anmian (Extra), Hegu (LI 4), Shenmen
   (HT 7), Taichong (LR 3), Taixi (KI 3), etc., once every other day, 3
   times a week. In the control group, oryzanol tablets were taken orally,
   20 mg each time, 3 times a day. Both groups were treated for 4 weeks.
   Before and after treatment, the sleep actigraphy (ACT) was used to
   measure the effective sleep time, sleep quality, wake-up time, wake-up
   frequency, each wake-up time, and the Pittsburgh sleep quality index
   (PSQI) score and early-wake score were compared in the two groups, and
   the clinical effect was assessed.
   RESULTS: After treatment, compared before treatment, the effective sleep
   time was prolonged and the sleep quality was improved (P<0.05), the
   wake-up time, each wake-up time were shortened and wake-up frequency was
   decreased (P<0.05), the PSQI score and early-wake score were decreased
   (P<0.05) in the observation group. After treatment, the wake-up
   frequency, PSQI score and early-wake score were decreased in the control
   group (P<0.05). The effective sleep time, sleep quality, wake-up time,
   wake-up frequency, each wake-up time, PSQI score and early-wake score
   after treatment in the observation group were superior to the control
   group (P<0.05). The total effective rate was 88.9% (24/27) in the
   observation group, which was higher than 38.5% (10/26) in the control
   group (P<0.05).
   CONCLUSION: Acupuncture can increase the effective sleep time and
   improve sleep quality in patients with perimenopausal early-wake
   insomnia.
AB 目的：观察针刺治疗围绝经期早醒型失眠的临床疗效。方法：将60例围绝经期早醒型失眠患者随机分为观察组（30例，脱落3例）和对照组（30例，脱落2例
   、剔除2例）。观察组予针刺治疗，穴取百会、印堂、安眠、合谷、神门、太冲、太溪等，隔日1次，每周3次；对照组予谷维素片口服，每次20
   mg，每日3次，两组均治疗4周。采用睡眠体动记录仪（ACT）检测两组患者治疗前后有效睡眠时间、睡眠质量、觉醒时间、觉醒次数、每次觉醒时间，比较两
   组患者治疗前后匹兹堡睡眠质量指数（PSQI）评分及早醒评分，并评定临床疗效。结果：与治疗前比较，治疗后观察组有效睡眠时间延长、睡眠质量升高（P<
   0.05），觉醒时间及每次觉醒时间缩短、觉醒次数减少（P<0.05），PSQI评分、早醒评分降低（P<0.05）；对照组觉醒次数减少、PSQI评
   分及早醒评分降低（P<0.05）。治疗后，观察组有效睡眠时间、睡眠质量、觉醒时间、觉醒次数、每次觉醒时间及PSQI评分、早醒评分均优于对照组（P
   <0.05）。观察组总有效率为88.9%（24/27），高于对照组的38.5%（10/26，P<0.05）。结论：针刺治疗可增加围绝经期早醒型失
   眠患者有效睡眠时间，提高睡眠质量。.
ZS 0
ZA 0
ZR 0
ZB 0
TC 0
Z8 3
Z9 3
C1 Department of Acupuncture and Moxibustion, Zhejiang Hospital, Hangzhou
   310013, China.
C1 Second Clinical Medical College, Zhejiang Chinese Medical University,
   Hangzhou 310053.
SN 0255-2930
DA 2022-06-18
UT MEDLINE:35712942
PM 35712942
ER

PT J
AU Jiang, Rong-Rong
   Xu, Gui-Hua
   An, Hong-Li
   Li, Jie
   Chen, Hua
   Hou, Yu-Jiao
TI [Observation on the therapeutic effect of scraping therapy on
   perimenopausal syndrome].
SO Zhongguo zhen jiu = Chinese acupuncture & moxibustion
VL 32
IS 12
BP 1121
EP 3
DT Clinical Trial; English Abstract; Journal Article; Research Support,
   Non-U.S. Gov't
PD 2012-Dec
PY 2012
AB OBJECTIVE: To observe the clinical effects of scraping therapy on
   perimenopausal syndrome.
   METHODS: Twenty women with perimenopausal syndrome were treated with
   scraping therapy and the dorsal course of the Governor Vessell and the
   Urinary Bladder Meridian of Foot-Taiyang were scraped, especially on the
   Back-shu points and Ashi points. The clinical symptoms were observed and
   compared with a modified Kupperman score before and after treatment.
   RESULTS: In all the 20 patients, 3 cases were cured, 6 cases were
   markedly effective, 9 cases were effective, 2 cases were ineffective,
   and the total effective rate was 90.0%. The Kupperman total score after
   treatment of (10.4 +/- 7.5) was significantly lower than the score
   before treatment of (25.0 +/- 5.3) (P < 0.001), in which, hot flushes
   and sweating, insomnia, fatigue, paresthesia, anxiety/irritability,
   hypaphrodisia, urinary system infection, tinnitus, dizziness, memory
   deterioration and headache were eased significantly (P < 0.001, P <
   0.05).
   CONCLUSION: The scraping therapy has a good clinical effect on
   perimenopausal syndrome and can significantly improve the clinical
   symptoms.
ZS 0
ZB 1
ZA 0
TC 2
ZR 0
Z8 4
Z9 6
C1 School of Nursing, Nanjing University of CM, Nanjing 210046, Jiangsu
   Province, China. jrr880107@yahoo.com.cn
SN 0255-2930
DA 2012-12-01
UT MEDLINE:23301486
PM 23301486
ER

PT J
AU Attarian, Hrayr
   Hachul, Helena
   Guttuso, Thomas
   Phillips, Barbara
TI Treatment of chronic insomnia disorder in menopause: evaluation of
   literature
SO MENOPAUSE-THE JOURNAL OF THE NORTH AMERICAN MENOPAUSE SOCIETY
VL 22
IS 6
BP 674
EP 684
DI 10.1097/gme.0000000000000348
DT Review
PD JUN 2015
PY 2015
AB Objective: Insomnia both as a symptom and as part of chronic insomnia
   disorder is quite common in menopause. Comorbid conditions, such as
   restless legs syndrome and obstructive sleep apnea, occur with high
   prevalence among perimenopausal women with insomnia. Insomnia in this
   population group is associated with adverse health outcomes, and there
   are no clear standards on how to treat it.
   Methods: Based on extensive literature search, 76 articles were
   identified. Two authors independently graded evidence according to the
   Oxford Centre for Evidence-Based Medicine Levels of Evidence.
   Results: Evaluation and treatment of other comorbid sleep disorders are
   recommended, as is cognitive-behavioral therapy for insomnia. Hormone
   therapy, eszopiclone, escitalopram, gabapentin, isoflavones, valerian,
   exercise, and hypnosis are suggested. Zolpidem, quiteiapine XL,
   citalopram, mirtazapine followed by long-acting melatonin, ramelteon,
   Pycnogenol, Phyto-Female Complex, yoga, and massage may be considered.
   Kampo formulas are not recommended. Acupuncture may not be suggested,
   and cognitive-behavioral therapy that is not tailored for insomnia
   probably should not be considered.
   Conclusions: Although a variety of interventions are shown to be helpful
   in improving sleep in menopause, there is a need for well-designed
   head-to-head trials with uniform outcome measures.
RI Attarian, Hrayr/KPA-0440-2024; Hachul, Helena/G-3608-2012
OI Hachul, Helena/0000-0002-3661-582X
ZR 1
ZS 0
TC 47
Z8 1
ZB 12
ZA 0
Z9 49
C1 Northwestern Univ Feinberg Sch Med, Dept Neurol, Chicago, IL 60611 USA
C1 Univ Fed Sao Paulo, Dept Psychobiol, Sao Paulo, Brazil
C1 Univ Fed Sao Paulo, Dept Gynecol, Sao Paulo, Brazil
C1 SUNY Buffalo, Sch Med, Dept Neurol, Buffalo, NY 14260 USA
C1 Univ Kentucky Coll Med, Dept Med, Lexington, KY USA
SN 1072-3714
EI 1530-0374
DA 2015-06-01
UT WOS:000355238100015
PM 25349958
ER

PT J
AU Brandon, Anna R.
   Crowley, Shannon K.
   Gordon, Jennifer L.
   Girdler, Susan S.
TI Nonpharmacologic Treatments for Depression Related to Reproductive
   Events
SO CURRENT PSYCHIATRY REPORTS
VL 16
IS 12
AR 526
DI 10.1007/s11920-014-0526-0
DT Article
PD DEC 2014
PY 2014
AB There is a growing body of evidence suggesting that nonpharmacological
   interventions have an appropriate place in the treatment of major
   depressive disorders (MDDs) as both stand-alone and supplemental
   treatments. Because women may be reluctant to use psychotropic
   medications due to strong values or treatment preferences during
   specific reproductive events, clinicians need to be able to offer
   empirically based alternatives to medication. In this review, we present
   recent findings from studies of acupuncture, bright light therapy,
   electroconvulsive therapy, omega fatty acid supplementation, physical
   activity, and psychosocial intervention for women experiencing
   depressive symptoms in the contexts of menstruation, pregnancy,
   postpartum, and menopause.
ZR 0
ZS 0
TC 11
ZB 3
ZA 0
Z8 0
Z9 11
C1 Univ N Carolina, Sch Med, Dept Psychiat, Ctr Womens Mood Disorders,
   Chapel Hill, NC USA
C1 Neurosci Hosp, Chapel Hill, NC 27599 USA
C3 Neurosci Hosp
SN 1523-3812
EI 1535-1645
DA 2014-11-28
UT WOS:000343893600013
PM 25308394
ER

PT J
AU Kao, Ching-Ling
   Chen, Chao-Hsun
   Lin, Wei-Yun
   Chiao, Yu-Ching
   Hsieh, Ching-Liang
TI Effect of Auricular Acupressure on Peri- and Early Postmenopausal Women
   with Anxiety: A Double-Blinded, Randomized, and Controlled Pilot Study
SO EVIDENCE-BASED COMPLEMENTARY AND ALTERNATIVE MEDICINE
VL 2012
AR 567639
DI 10.1155/2012/567639
DT Article
PD 2012
PY 2012
AB We tested effects of auricular acupressure on peri- and early
   postmenopausal women with anxiety (PPWA). Fifty PPWA were randomly
   assigned to the auricular acupressure group (AG) or the sham group (SG).
   After 3 meals and before sleep every day for 4 weeks, the AG received
   auricular acupressure on the bilateral ear shenmen and subcortex points
   for 3 min per point on alternating ears. The SG received sham auricular
   acupressure. The Alprazolam was reduced from 0.5 mg/day at baseline to
   0.3 mg/day 4 weeks after auricular acupressure (4W) in the AG (P < .05)
   whereas maintained at 0.5 mg/day in the SG (P > .05). The Zolpidem was
   reduced from 3.0 mg/day at baseline to 1.5 mg/day at 4W(P < .05) whereas
   was reduced from 2.4 mg/day to 1.9 mg/day at 4 W in the SG (P > .05),
   thus, significant tapering medication, suggesting auricular acupressure
   is helpful to PPWA.
RI Zhang, Fang/HHN-2153-2022
ZS 0
Z8 0
ZA 0
TC 20
ZB 1
ZR 0
Z9 20
C1 China Med Univ, Coll Chinese Med, Grad Inst Acupuncture Sci, Taichung
   40402, Taiwan
C1 China Med Univ, Acupuncture Res Ctr, Taichung 40402, Taiwan
C1 China Med Univ Hosp, Dept Chinese Med, Taichung 40402, Taiwan
C1 Natl Chung Hsing Univ, Dept Business Adm, Taichung 40227, Taiwan
C1 Dept Chinese Med, Changhua 51341, Taiwan
C1 Hosp Chang Hua, Dept Hlth, Changhua 51341, Taiwan
C1 China Med Univ, Grad Inst Integrated Med, Coll Chinese Med, Taichung
   40402, Taiwan
C1 Tsao Tun Psychiat Ctr, Dept Adult Psychiat, Executive Yuan 54249, Nan
   Tou, Taiwan
C1 Dept Hlth, Executive Yuan 54249, Nan Tou, Taiwan
C3 Dept Chinese Med
C3 Hosp Chang Hua
C3 Tsao Tun Psychiat Ctr
C3 Dept Hlth
SN 1741-427X
EI 1741-4288
DA 2012-06-27
UT WOS:000304989700001
PM 22649475
ER

PT J
AU Ma, Kun
   Chen, Yan-Xia
   Dong, Mei-Ling
TI [Clinical efficacy of Bushen Huoxue Anshen therapy in treating
   perimenopausal sleep disorder with kidney deficiency and blood stasis].
SO Zhongguo Zhong yao za zhi = Zhongguo zhongyao zazhi = China journal of
   Chinese materia medica
VL 44
IS 6
BP 1069
EP 1074
DI 10.19540/j.cnki.cjcmm.20181225.002
DT Journal Article; Randomized Controlled Trial
PD 2019-Mar
PY 2019
AB The efficacy and safety of traditional Chinese medicine and acupuncture
   in the treatment of kidney-deficiency and bloodstasis perimenopausal
   sleep disorders were evaluated. A total of 67 subjects who completed the
   study were randomly divided into two groups. The traditional Chinese
   medicine group was orally given Bushen Huoxue Anshen Fang,and the
   acupuncture group was given acupuncture treatment. Both groups were
   treated for three consecutive courses of treatment,with a course of
   treatment of 30 days. The changes of PSQI score,improved Kupperman
   score,TCM syndromes,serum sex hormone,coagulation,routine blood and
   urine,liver and kidney function and electrocardiogram were observed
   before and after treatment. After treatment,the total effective rates of
   Chinese medicine group and acupuncture group were similar or
   respectively 91. 43% and 87. 50%. The scores of PSQI,improved Kupperman
   and TCM syndromes in both groups decreased significantly( P<0. 05). The
   effect of improving Kupperman score in TCM group was better than that in
   acupuncture group( P< 0. 01). The effect of improving PSQI and TCM
   syndromes was similar to that in acupuncture group. The levels of serum
   FSH and LH were decreased in both groups( P<0. 05),but with no
   significant difference between the two groups; the level of serum E2 was
   increased in both groups,but with no significant difference. Compared
   with before treatment,PT was increased in traditional Chinese medicine
   group( P<0. 05),but with no significant difference in APTT,TT and FIB
   before and after treatment; PT and TT were prolonged in acupuncture
   group( P<0. 05),but with no significant difference in APTT and FIB
   before and after treatment. The effect of improving PT and TT in the
   acupuncture group was better than that in the traditional Chinese
   medicine group( P<0. 05). The results showed that TCM and acupuncture
   had similar therapeutic effects on perimenopausal sleep disorder of
   kidney deficiency and blood stasis type,and were safe and reliable. The
   mechanism was related to the improvement of serum FSH and E2 levels.
ZR 0
Z8 4
TC 2
ZA 0
ZB 2
ZS 0
Z9 6
C1 Xiyuan Hospital,China Academy of Chinese Medical Sciences Beijing
   100091,China.
C1 Traditional Chinese Medicine Hospital of Huairou District Beijing
   101400,China.
SN 1001-5302
DA 2019-04-18
UT MEDLINE:30989965
PM 30989965
ER

PT J
AU Yang, Wenjia
   Yu, Xintong
   Zhao, Na
   Xie, Chen
   Li, Jinjin
   Gao, Xiaolin
   Fu, Cong
   Chen, Yunfei
TI Clinical observation of kidney-tonifying and mind-calming acupuncture
   therapy in the treatment of perimenopausal insomnia
SO JOURNAL OF ACUPUNCTURE AND TUINA SCIENCE
VL 22
IS 1
BP 48
EP 57
DI 10.1007/s11726-023-1415-z
EA DEC 2023
DT Article
PD FEB 2024
PY 2024
AB Objective: To observe the effects of kidney-tonifying and mind-calming
   acupuncture therapy on sleep, mood, sex hormone levels, and traditional
   Chinese medicine (TCM) symptoms in patients with perimenopausal insomnia
   (PMI).Methods: A total of 90 patients with PMI were randomly divided
   into a treatment group and a control group, with 45 cases in each group.
   Patients in the treatment group were treated with acupuncture at Shenshu
   (BL23), Taixi (KI3), Baihui (GV20), and Anmian (Extra). The control
   group was treated with sham acupuncture. Both groups were treated 3
   times a week for 4 weeks. Pittsburgh sleep quality index (PSQI) and
   insomnia severity index (ISI) were used to evaluate the sleep quality of
   the subjects before treatment, after treatment, and 1 month after
   treatment (follow-up). Beck depression inventory (BDI) and Beck anxiety
   inventory (BAI) were used to evaluate the depression and anxiety of the
   subjects before treatment, after treatment, and at 1-month follow-up.
   The TCM symptom scale was used to evaluate the TCM symptoms of the
   subjects before treatment, after treatment, and 1 month after treatment.
   Serum levels of estradiol (E-2), follicle-stimulating hormone (FSH), and
   luteinizing hormone (LH) were measured before and after
   treatment.Results: During the study, 2 cases dropped out of the
   treatment group, and no cases dropped out of the control group. The PSQI
   scores of the treatment group were significantly lower after treatment
   and at 1-month follow-up compared with those before treatment (P<0.05),
   and the difference was statistically significant compared with that of
   the control group (P<0.05). In the control group, the PSQI score was
   significantly lower after treatment compared with before treatment
   (P<0.05), and the difference was not statistically significant at
   1-month follow-up compared with before treatment (P>0.05). Compared with
   the pre-treatment, the ISI, BDI, BAI, and TCM symptom scale scores of
   the treatment group were lower after treatment and at 1-month follow-up
   (P<0.05), and the differences with the control group at the same time
   point were statistically significant (P<0.05). The differences in ISI,
   BDI, BAI, and TCM symptom scale scores of the control group before
   treatment, after treatment, and at 1-month follow-up were not
   statistically significant (P>0.05). After treatment, the serum E2 level
   in the treatment group was significantly higher than that before
   treatment (P<0.05), and the difference with the control group was
   statistically significant (P<0.05). The difference in the serum E2 level
   before and after treatment in the control group was not statistically
   significant (P>0.05). The differences in the serum FSH and LH levels
   between before and after treatment were not statistically significant in
   either group of subjects (P>0.05).Conclusion: Kidney-tonifying and
   mind-calming acupuncture therapy can improve sleep quality, relieve
   anxiety and depression, delay the decrease of serum E2 level, and
   improve related TCM symptoms in patients with PMI.
RI Liu, Yining/KHC-6217-2024; li, jing/KHC-8303-2024; zhang, yan/KHC-3163-2024; zhang, yingying/KGM-8162-2024
OI Liu, Yining/0000-0002-2218-2349; zhang, yingying/0000-0001-7479-3398
ZR 0
ZS 0
ZB 0
Z8 0
TC 0
ZA 0
Z9 0
C1 Shanghai Univ Tradit Chinese Med, Yueyang Hosp Integrated Tradit Chinese
   & Western, Shanghai 200437, Peoples R China
C1 Shanghai Univ Tradit Chinese Med, Shanghai Res Inst Acupuncture &
   Meridian, Shanghai 200030, Peoples R China
C1 Tongji Univ, Shanghai Peoples Hosp 4, Shanghai 200434, Peoples R China
C1 Fudan Univ, Huashan Hosp, Shanghai 200040, Peoples R China
C1 Fudan Univ, Sleep & Wake Disorders Ctr, Shanghai 200040, Peoples R China
SN 1672-3597
EI 1993-0399
DA 2024-01-18
UT WOS:001132268500006
ER

EF
