# Supplementary material for: The effectiveness and safety of acupuncture combined with medication in the treatment of perimenopausal insomnia: a systematic review and meta-analysis
Source: Front Neurol. 2025 Mar 13;16:1476719. doi: 10.3389/fneur.2025.1476719 (PMC11966447; doi:10.3389/fneur.2025.1476719)
Supplement: Supplementary file 1 [file Data_Sheet_1.ZIP › The Effectiveness and Safety of Acupuncture Combined with Medication in the Treatment of Perimenopausal Insomnia A Systematic Review and Meta-Analysis.rm5]

<?xml version="1.0" encoding="ISO-8859-1" standalone="no"?>
<COCHRANE_REVIEW DESCRIPTION="" DOI="" GROUP_ID="" ID="077524071115080828" MERGED_FROM="" MODIFIED="2024-07-30 21:17:35 +0800" MODIFIED_BY="[Empty name]" REVIEW_NO="" REVMAN_SUB_VERSION="5.4.1" REVMAN_VERSION="5" SPLIT_FROM="" STAGE="R" STATUS="A" TYPE="INTERVENTION" VERSION_NO="0.0">
<COVER_SHEET MODIFIED="2024-07-11 15:08:08 +0800" MODIFIED_BY="[Empty name]">
<TITLE MODIFIED="2024-07-11 15:08:08 +0800" MODIFIED_BY="[Empty name]">Acupuncture combined with medicine for Perimenopausal insomnia</TITLE>
<CONTACT>
<PERSON ID="????" ROLE="UNKNOWN">
<PREFIX/>
<FIRST_NAME/>
<MIDDLE_INITIALS/>
<LAST_NAME/>
<SUFFIX/>
<POSITION/>
<EMAIL_1/>
<EMAIL_2/>
<URL/>
<MOBILE_PHONE/>
<ADDRESS>
<DEPARTMENT/>
<ORGANISATION/>
<ADDRESS_1/>
<ADDRESS_2/>
<CITY/>
<ZIP/>
<REGION/>
<COUNTRY CODE="NONE">Other</COUNTRY>
<PHONE_1/>
<PHONE_2/>
<FAX_1/>
<FAX_2/>
</ADDRESS>
<FOOTNOTE/>
</PERSON>
</CONTACT>
<CREATORS>
<PERSON ID="????" ROLE="AUTHOR">
<PREFIX/>
<FIRST_NAME/>
<MIDDLE_INITIALS/>
<LAST_NAME/>
<SUFFIX/>
<POSITION/>
<EMAIL_1/>
<EMAIL_2/>
<URL/>
<MOBILE_PHONE/>
<ADDRESS>
<DEPARTMENT/>
<ORGANISATION/>
<ADDRESS_1/>
<ADDRESS_2/>
<CITY/>
<ZIP/>
<REGION/>
<COUNTRY CODE="NONE">Other</COUNTRY>
<PHONE_1/>
<PHONE_2/>
<FAX_1/>
<FAX_2/>
</ADDRESS>
<FOOTNOTE/>
</PERSON>
</CREATORS>
<DATES>
<UP_TO_DATE>
<DATE DAY="" MONTH="" YEAR=""/>
</UP_TO_DATE>
<LAST_SEARCH>
<DATE DAY="" MONTH="" YEAR=""/>
</LAST_SEARCH>
<NEXT_STAGE>
<DATE DAY="" MONTH="" YEAR=""/>
</NEXT_STAGE>
<PROTOCOL_PUBLISHED ISSUE="" YEAR=""/>
<REVIEW_PUBLISHED ISSUE="" YEAR=""/>
<LAST_CITATION_ISSUE ISSUE="" YEAR=""/>
</DATES>
<WHATS_NEW/>
<HISTORY/>
<SOURCES_OF_SUPPORT>
<INTERNAL_SOURCES/>
<EXTERNAL_SOURCES/>
</SOURCES_OF_SUPPORT>
<MESH_TERMS VERIFIED="NO"/>
<KEYWORDS/>
</COVER_SHEET>
<MAIN_TEXT>
<SUMMARY>
<TITLE>[Summary title]</TITLE>
<SUMMARY_BODY>
<P>[Summary text]</P>
</SUMMARY_BODY>
</SUMMARY>
<ABSTRACT>
<ABS_BACKGROUND/>
<ABS_OBJECTIVES/>
<ABS_SEARCH_STRATEGY/>
<ABS_SELECTION_CRITERIA/>
<ABS_DATA_COLLECTION/>
<ABS_RESULTS/>
<ABS_CONCLUSIONS/>
</ABSTRACT>
<BODY>
<BACKGROUND>
<CONDITION/>
<INTERVENTION/>
<THEORY/>
<IMPORTANCE/>
</BACKGROUND>
<OBJECTIVES/>
<METHODS>
<SELECTION_CRITERIA>
<CRIT_STUDIES/>
<CRIT_PARTICIPANTS/>
<CRIT_INTERVENTIONS/>
<CRIT_OUTCOMES>
<CRIT_OUTCOMES_PRIMARY/>
<CRIT_OUTCOMES_SECONDARY/>
</CRIT_OUTCOMES>
</SELECTION_CRITERIA>
<SEARCH_METHODS>
<ELECTRONIC_SEARCHES/>
<OTHER_SEARCHES/>
</SEARCH_METHODS>
<DATA_COLLECTION>
<STUDY_SELECTION/>
<DATA_EXTRACTION/>
<QUALITY_ASSESSMENT/>
<EFFECT_MEASURES/>
<UNIT_OF_ANALYSIS/>
<MISSING_DATA/>
<HETEROGENEITY_ASSESSMENT/>
<BIAS_ASSESSMENT/>
<DATA_SYNTHESIS/>
<SUBGROUP_ANALYSIS/>
<SENSITIVITY_ANALYSIS/>
</DATA_COLLECTION>
</METHODS>
<RESULTS>
<STUDY_DESCRIPTION>
<SEARCH_RESULTS/>
<INCLUDED_STUDIES_DESCR/>
<EXCLUDED_STUDIES_DESCR/>
</STUDY_DESCRIPTION>
<STUDY_QUALITY>
<ALLOCATION/>
<BLINDING/>
<EXCLUSIONS/>
<SELECTIVE_REPORTING/>
<OTHER_BIAS_SOURCES/>
</STUDY_QUALITY>
<INTERVENTION_EFFECTS/>
</RESULTS>
<DISCUSSION>
<SUMMARY_OF_RESULTS/>
<APPLICABILITY_OF_FINDINGS/>
<QUALITY_OF_EVIDENCE/>
<POTENTIAL_BIASES/>
<AGREEMENT/>
</DISCUSSION>
<CONCLUSIONS>
<IMPLICATIONS_PRACTICE/>
<IMPLICATIONS_RESEARCH/>
</CONCLUSIONS>
</BODY>
<ACKNOWLEDGEMENTS/>
<CONFLICT_OF_INTEREST/>
<CONTRIBUTIONS/>
<PRO_REV_DIFF/>
<PUBLIC_NOTES/>
</MAIN_TEXT>
<STUDIES_AND_REFERENCES MODIFIED="2024-07-11 15:14:21 +0800" MODIFIED_BY="[Empty name]">
<STUDIES MODIFIED="2024-07-11 15:14:21 +0800" MODIFIED_BY="[Empty name]">
<INCLUDED_STUDIES MODIFIED="2024-07-11 15:14:21 +0800" MODIFIED_BY="[Empty name]">
<STUDY DATA_SOURCE="PUB" ID="STD-KangZX2021" MODIFIED="2024-07-11 15:11:41 +0800" MODIFIED_BY="[Empty name]" NAME="KangZX2021" YEAR="2021">
<REFERENCE PRIMARY="NO" TYPE="JOURNAL_ARTICLE">
<IDENTIFIERS/>
</REFERENCE>
<IDENTIFIERS/>
</STUDY>
<STUDY DATA_SOURCE="PUB" ID="STD-LuY2022" MODIFIED="2024-07-11 15:12:01 +0800" MODIFIED_BY="[Empty name]" NAME="LuY2022" YEAR="2022">
<REFERENCE PRIMARY="NO" TYPE="JOURNAL_ARTICLE">
<IDENTIFIERS/>
</REFERENCE>
<IDENTIFIERS/>
</STUDY>
<STUDY DATA_SOURCE="PUB" ID="STD-QuanCM2022" MODIFIED="2024-07-11 15:12:09 +0800" MODIFIED_BY="[Empty name]" NAME="QuanCM2022" YEAR="2022">
<REFERENCE PRIMARY="NO" TYPE="JOURNAL_ARTICLE">
<IDENTIFIERS/>
</REFERENCE>
<IDENTIFIERS/>
</STUDY>
<STUDY DATA_SOURCE="PUB" ID="STD-RanGS2022" MODIFIED="2024-07-11 15:13:06 +0800" MODIFIED_BY="[Empty name]" NAME="RanGS2022" YEAR="2022">
<REFERENCE PRIMARY="NO" TYPE="JOURNAL_ARTICLE">
<IDENTIFIERS/>
</REFERENCE>
<IDENTIFIERS/>
</STUDY>
<STUDY DATA_SOURCE="PUB" ID="STD-SunXJ2023" MODIFIED="2024-07-11 15:12:20 +0800" MODIFIED_BY="[Empty name]" NAME="SunXJ2023" YEAR="2023">
<REFERENCE PRIMARY="NO" TYPE="JOURNAL_ARTICLE">
<IDENTIFIERS/>
</REFERENCE>
<IDENTIFIERS/>
</STUDY>
<STUDY DATA_SOURCE="PUB" ID="STD-XueYC2023" MODIFIED="2024-07-11 15:13:26 +0800" MODIFIED_BY="[Empty name]" NAME="XueYC2023" YEAR="2023">
<REFERENCE PRIMARY="NO" TYPE="JOURNAL_ARTICLE">
<IDENTIFIERS/>
</REFERENCE>
<IDENTIFIERS/>
</STUDY>
<STUDY DATA_SOURCE="PUB" ID="STD-XuJ2022" MODIFIED="2024-07-11 15:12:27 +0800" MODIFIED_BY="[Empty name]" NAME="XuJ2022" YEAR="2022">
<REFERENCE PRIMARY="NO" TYPE="JOURNAL_ARTICLE">
<IDENTIFIERS/>
</REFERENCE>
<IDENTIFIERS/>
</STUDY>
<STUDY DATA_SOURCE="PUB" ID="STD-XuKJ2023" MODIFIED="2024-07-11 15:12:43 +0800" MODIFIED_BY="[Empty name]" NAME="XuKJ2023" YEAR="2023">
<REFERENCE PRIMARY="NO" TYPE="JOURNAL_ARTICLE">
<IDENTIFIERS/>
</REFERENCE>
<IDENTIFIERS/>
</STUDY>
<STUDY DATA_SOURCE="PUB" ID="STD-XuLY2022" MODIFIED="2024-07-11 15:12:36 +0800" MODIFIED_BY="[Empty name]" NAME="XuLY2022" YEAR="2022">
<REFERENCE PRIMARY="NO" TYPE="JOURNAL_ARTICLE">
<IDENTIFIERS/>
</REFERENCE>
<IDENTIFIERS/>
</STUDY>
<STUDY DATA_SOURCE="PUB" ID="STD-YanXL2019" MODIFIED="2024-07-11 15:12:52 +0800" MODIFIED_BY="[Empty name]" NAME="YanXL2019" YEAR="2019">
<REFERENCE PRIMARY="NO" TYPE="JOURNAL_ARTICLE">
<IDENTIFIERS/>
</REFERENCE>
<IDENTIFIERS/>
</STUDY>
<STUDY DATA_SOURCE="PUB" ID="STD-ZengY2022" MODIFIED="2024-07-11 15:13:19 +0800" MODIFIED_BY="[Empty name]" NAME="ZengY2022" YEAR="2022">
<REFERENCE PRIMARY="NO" TYPE="JOURNAL_ARTICLE">
<IDENTIFIERS/>
</REFERENCE>
<IDENTIFIERS/>
</STUDY>
<STUDY DATA_SOURCE="PUB" ID="STD-ZhangH2021" MODIFIED="2024-07-11 15:12:59 +0800" MODIFIED_BY="[Empty name]" NAME="ZhangH2021" YEAR="2021">
<REFERENCE PRIMARY="NO" TYPE="JOURNAL_ARTICLE">
<IDENTIFIERS/>
</REFERENCE>
<IDENTIFIERS/>
</STUDY>
<STUDY DATA_SOURCE="PUB" ID="STD-ZhouY2022" MODIFIED="2024-07-11 15:13:33 +0800" MODIFIED_BY="[Empty name]" NAME="ZhouY2022" YEAR="2022">
<REFERENCE PRIMARY="NO" TYPE="JOURNAL_ARTICLE">
<IDENTIFIERS/>
</REFERENCE>
<IDENTIFIERS/>
</STUDY>
<STUDY DATA_SOURCE="PUB" ID="STD-ZhuSP2016" MODIFIED="2024-07-11 15:14:21 +0800" MODIFIED_BY="[Empty name]" NAME="ZhuSP2016" YEAR="2016">
<REFERENCE PRIMARY="NO" TYPE="JOURNAL_ARTICLE">
<IDENTIFIERS/>
</REFERENCE>
<IDENTIFIERS/>
</STUDY>
</INCLUDED_STUDIES>
<EXCLUDED_STUDIES/>
<AWAITING_STUDIES/>
<ONGOING_STUDIES/>
</STUDIES>
<OTHER_REFERENCES>
<ADDITIONAL_REFERENCES/>
<OTHER_VERSIONS_REFERENCES/>
<PENDING_REFERENCES/>
</OTHER_REFERENCES>
</STUDIES_AND_REFERENCES>
<CHARACTERISTICS_OF_STUDIES MODIFIED="2024-07-11 20:15:34 +0800" MODIFIED_BY="[Empty name]">
<CHARACTERISTICS_OF_INCLUDED_STUDIES MODIFIED="2024-07-11 20:15:34 +0800" MODIFIED_BY="[Empty name]" SORT_BY="STUDY" USER_DEF_1_ENABLED="NO" USER_DEF_2_ENABLED="NO" USER_DEF_3_ENABLED="NO">
<INCLUDED_CHAR STUDY_ID="STD-KangZX2021">
<CHAR_METHODS/>
<CHAR_PARTICIPANTS/>
<CHAR_INTERVENTIONS/>
<CHAR_OUTCOMES/>
<CHAR_NOTES/>
</INCLUDED_CHAR>
<INCLUDED_CHAR STUDY_ID="STD-LuY2022">
<CHAR_METHODS/>
<CHAR_PARTICIPANTS/>
<CHAR_INTERVENTIONS/>
<CHAR_OUTCOMES/>
<CHAR_NOTES/>
</INCLUDED_CHAR>
<INCLUDED_CHAR STUDY_ID="STD-QuanCM2022">
<CHAR_METHODS/>
<CHAR_PARTICIPANTS/>
<CHAR_INTERVENTIONS/>
<CHAR_OUTCOMES/>
<CHAR_NOTES/>
</INCLUDED_CHAR>
<INCLUDED_CHAR STUDY_ID="STD-RanGS2022">
<CHAR_METHODS/>
<CHAR_PARTICIPANTS/>
<CHAR_INTERVENTIONS/>
<CHAR_OUTCOMES/>
<CHAR_NOTES/>
</INCLUDED_CHAR>
<INCLUDED_CHAR STUDY_ID="STD-SunXJ2023">
<CHAR_METHODS/>
<CHAR_PARTICIPANTS/>
<CHAR_INTERVENTIONS/>
<CHAR_OUTCOMES/>
<CHAR_NOTES/>
</INCLUDED_CHAR>
<INCLUDED_CHAR STUDY_ID="STD-XueYC2023">
<CHAR_METHODS/>
<CHAR_PARTICIPANTS/>
<CHAR_INTERVENTIONS/>
<CHAR_OUTCOMES/>
<CHAR_NOTES/>
</INCLUDED_CHAR>
<INCLUDED_CHAR STUDY_ID="STD-XuJ2022">
<CHAR_METHODS/>
<CHAR_PARTICIPANTS/>
<CHAR_INTERVENTIONS/>
<CHAR_OUTCOMES/>
<CHAR_NOTES/>
</INCLUDED_CHAR>
<INCLUDED_CHAR STUDY_ID="STD-XuKJ2023">
<CHAR_METHODS/>
<CHAR_PARTICIPANTS/>
<CHAR_INTERVENTIONS/>
<CHAR_OUTCOMES/>
<CHAR_NOTES/>
</INCLUDED_CHAR>
<INCLUDED_CHAR STUDY_ID="STD-XuLY2022">
<CHAR_METHODS/>
<CHAR_PARTICIPANTS/>
<CHAR_INTERVENTIONS/>
<CHAR_OUTCOMES/>
<CHAR_NOTES/>
</INCLUDED_CHAR>
<INCLUDED_CHAR STUDY_ID="STD-YanXL2019">
<CHAR_METHODS/>
<CHAR_PARTICIPANTS/>
<CHAR_INTERVENTIONS/>
<CHAR_OUTCOMES/>
<CHAR_NOTES/>
</INCLUDED_CHAR>
<INCLUDED_CHAR STUDY_ID="STD-ZengY2022">
<CHAR_METHODS/>
<CHAR_PARTICIPANTS/>
<CHAR_INTERVENTIONS/>
<CHAR_OUTCOMES/>
<CHAR_NOTES/>
</INCLUDED_CHAR>
<INCLUDED_CHAR STUDY_ID="STD-ZhangH2021">
<CHAR_METHODS/>
<CHAR_PARTICIPANTS/>
<CHAR_INTERVENTIONS/>
<CHAR_OUTCOMES/>
<CHAR_NOTES/>
</INCLUDED_CHAR>
<INCLUDED_CHAR STUDY_ID="STD-ZhouY2022">
<CHAR_METHODS/>
<CHAR_PARTICIPANTS/>
<CHAR_INTERVENTIONS/>
<CHAR_OUTCOMES/>
<CHAR_NOTES/>
</INCLUDED_CHAR>
<INCLUDED_CHAR STUDY_ID="STD-ZhuSP2016">
<CHAR_METHODS/>
<CHAR_PARTICIPANTS/>
<CHAR_INTERVENTIONS/>
<CHAR_OUTCOMES/>
<CHAR_NOTES/>
</INCLUDED_CHAR>
<FOOTNOTES/>
</CHARACTERISTICS_OF_INCLUDED_STUDIES>
<CHARACTERISTICS_OF_EXCLUDED_STUDIES SORT_BY="STUDY">
<FOOTNOTES/>
</CHARACTERISTICS_OF_EXCLUDED_STUDIES>
<CHARACTERISTICS_OF_AWAITING_STUDIES SORT_BY="STUDY" USER_DEF_1_ENABLED="NO" USER_DEF_2_ENABLED="NO" USER_DEF_3_ENABLED="NO">
<FOOTNOTES/>
</CHARACTERISTICS_OF_AWAITING_STUDIES>
<CHARACTERISTICS_OF_ONGOING_STUDIES SORT_BY="STUDY" USER_DEF_1_ENABLED="NO" USER_DEF_2_ENABLED="NO" USER_DEF_3_ENABLED="NO">
<FOOTNOTES/>
</CHARACTERISTICS_OF_ONGOING_STUDIES>
</CHARACTERISTICS_OF_STUDIES>
<QUALITY_ITEMS MODIFIED="2024-07-11 20:15:34 +0800" MODIFIED_BY="[Empty name]">
<QUALITY_ITEM CORE_ITEM="YES" ID="QIT-01" LEVEL="STUDY" MODIFIED="2024-07-11 20:01:12 +0800" MODIFIED_BY="[Empty name]" NO="1">
<NAME>Random sequence generation (selection bias)</NAME>
<DESCRIPTION>
<P>Selection bias (biased allocation to interventions) due to inadequate generation of a randomised sequence</P>
</DESCRIPTION>
<QUALITY_ITEM_DATA>
<QUALITY_ITEM_DATA_ENTRY MODIFIED="2024-07-11 19:40:27 +0800" MODIFIED_BY="[Empty name]" RESULT="YES" STUDY_ID="STD-KangZX2021">
<DESCRIPTION/>
</QUALITY_ITEM_DATA_ENTRY>
<QUALITY_ITEM_DATA_ENTRY MODIFIED="2024-07-11 19:42:27 +0800" MODIFIED_BY="[Empty name]" RESULT="YES" STUDY_ID="STD-LuY2022">
<DESCRIPTION/>
</QUALITY_ITEM_DATA_ENTRY>
<QUALITY_ITEM_DATA_ENTRY MODIFIED="2024-07-11 19:43:58 +0800" MODIFIED_BY="[Empty name]" RESULT="YES" STUDY_ID="STD-QuanCM2022">
<DESCRIPTION/>
</QUALITY_ITEM_DATA_ENTRY>
<QUALITY_ITEM_DATA_ENTRY MODIFIED="2024-07-11 19:45:32 +0800" MODIFIED_BY="[Empty name]" RESULT="YES" STUDY_ID="STD-RanGS2022">
<DESCRIPTION/>
</QUALITY_ITEM_DATA_ENTRY>
<QUALITY_ITEM_DATA_ENTRY MODIFIED="2024-07-11 19:46:49 +0800" MODIFIED_BY="[Empty name]" RESULT="YES" STUDY_ID="STD-SunXJ2023">
<DESCRIPTION/>
</QUALITY_ITEM_DATA_ENTRY>
<QUALITY_ITEM_DATA_ENTRY MODIFIED="2024-07-11 19:47:53 +0800" MODIFIED_BY="[Empty name]" RESULT="YES" STUDY_ID="STD-XueYC2023">
<DESCRIPTION/>
</QUALITY_ITEM_DATA_ENTRY>
<QUALITY_ITEM_DATA_ENTRY MODIFIED="2024-07-11 19:49:50 +0800" MODIFIED_BY="[Empty name]" RESULT="YES" STUDY_ID="STD-XuJ2022">
<DESCRIPTION/>
</QUALITY_ITEM_DATA_ENTRY>
<QUALITY_ITEM_DATA_ENTRY MODIFIED="2024-07-11 19:51:14 +0800" MODIFIED_BY="[Empty name]" RESULT="YES" STUDY_ID="STD-XuKJ2023">
<DESCRIPTION/>
</QUALITY_ITEM_DATA_ENTRY>
<QUALITY_ITEM_DATA_ENTRY MODIFIED="2024-07-11 19:53:00 +0800" MODIFIED_BY="[Empty name]" RESULT="YES" STUDY_ID="STD-XuLY2022">
<DESCRIPTION/>
</QUALITY_ITEM_DATA_ENTRY>
<QUALITY_ITEM_DATA_ENTRY MODIFIED="2024-07-11 19:54:32 +0800" MODIFIED_BY="[Empty name]" RESULT="YES" STUDY_ID="STD-YanXL2019">
<DESCRIPTION/>
</QUALITY_ITEM_DATA_ENTRY>
<QUALITY_ITEM_DATA_ENTRY MODIFIED="2024-07-11 19:56:00 +0800" MODIFIED_BY="[Empty name]" RESULT="YES" STUDY_ID="STD-ZengY2022">
<DESCRIPTION/>
</QUALITY_ITEM_DATA_ENTRY>
<QUALITY_ITEM_DATA_ENTRY MODIFIED="2024-07-11 19:57:39 +0800" MODIFIED_BY="[Empty name]" RESULT="YES" STUDY_ID="STD-ZhangH2021">
<DESCRIPTION/>
</QUALITY_ITEM_DATA_ENTRY>
<QUALITY_ITEM_DATA_ENTRY MODIFIED="2024-07-11 19:59:19 +0800" MODIFIED_BY="[Empty name]" RESULT="YES" STUDY_ID="STD-ZhouY2022">
<DESCRIPTION/>
</QUALITY_ITEM_DATA_ENTRY>
<QUALITY_ITEM_DATA_ENTRY MODIFIED="2024-07-11 20:01:12 +0800" MODIFIED_BY="[Empty name]" RESULT="YES" STUDY_ID="STD-ZhuSP2016">
<DESCRIPTION/>
</QUALITY_ITEM_DATA_ENTRY>
</QUALITY_ITEM_DATA>
</QUALITY_ITEM>
<QUALITY_ITEM CORE_ITEM="YES" ID="QIT-02" LEVEL="STUDY" MODIFIED="2024-07-11 20:15:32 +0800" MODIFIED_BY="[Empty name]" NO="2">
<NAME>Allocation concealment (selection bias)</NAME>
<DESCRIPTION>
<P>Selection bias (biased allocation to interventions) due to inadequate concealment of allocations prior to assignment</P>
</DESCRIPTION>
<QUALITY_ITEM_DATA>
<QUALITY_ITEM_DATA_ENTRY MODIFIED="2024-07-11 20:12:04 +0800" MODIFIED_BY="[Empty name]" RESULT="UNKNOWN" STUDY_ID="STD-KangZX2021">
<DESCRIPTION>
<P>Unclear</P>
</DESCRIPTION>
</QUALITY_ITEM_DATA_ENTRY>
<QUALITY_ITEM_DATA_ENTRY MODIFIED="2024-07-11 20:13:06 +0800" MODIFIED_BY="[Empty name]" RESULT="UNKNOWN" STUDY_ID="STD-LuY2022">
<DESCRIPTION>
<P>Unclear</P>
</DESCRIPTION>
</QUALITY_ITEM_DATA_ENTRY>
<QUALITY_ITEM_DATA_ENTRY MODIFIED="2024-07-11 20:13:15 +0800" MODIFIED_BY="[Empty name]" RESULT="UNKNOWN" STUDY_ID="STD-QuanCM2022">
<DESCRIPTION>
<P>Unclear</P>
</DESCRIPTION>
</QUALITY_ITEM_DATA_ENTRY>
<QUALITY_ITEM_DATA_ENTRY MODIFIED="2024-07-11 20:13:24 +0800" MODIFIED_BY="[Empty name]" RESULT="UNKNOWN" STUDY_ID="STD-RanGS2022">
<DESCRIPTION>
<P>Unclear</P>
</DESCRIPTION>
</QUALITY_ITEM_DATA_ENTRY>
<QUALITY_ITEM_DATA_ENTRY MODIFIED="2024-07-11 20:13:32 +0800" MODIFIED_BY="[Empty name]" RESULT="UNKNOWN" STUDY_ID="STD-SunXJ2023">
<DESCRIPTION>
<P>Unclear</P>
</DESCRIPTION>
</QUALITY_ITEM_DATA_ENTRY>
<QUALITY_ITEM_DATA_ENTRY MODIFIED="2024-07-11 20:13:42 +0800" MODIFIED_BY="[Empty name]" RESULT="UNKNOWN" STUDY_ID="STD-XueYC2023">
<DESCRIPTION>
<P>Unclear</P>
</DESCRIPTION>
</QUALITY_ITEM_DATA_ENTRY>
<QUALITY_ITEM_DATA_ENTRY MODIFIED="2024-07-11 20:14:05 +0800" MODIFIED_BY="[Empty name]" RESULT="UNKNOWN" STUDY_ID="STD-XuJ2022">
<DESCRIPTION>
<P>Unclear</P>
</DESCRIPTION>
</QUALITY_ITEM_DATA_ENTRY>
<QUALITY_ITEM_DATA_ENTRY MODIFIED="2024-07-11 20:14:17 +0800" MODIFIED_BY="[Empty name]" RESULT="UNKNOWN" STUDY_ID="STD-XuKJ2023">
<DESCRIPTION>
<P>Unclear</P>
</DESCRIPTION>
</QUALITY_ITEM_DATA_ENTRY>
<QUALITY_ITEM_DATA_ENTRY MODIFIED="2024-07-11 20:14:31 +0800" MODIFIED_BY="[Empty name]" RESULT="UNKNOWN" STUDY_ID="STD-XuLY2022">
<DESCRIPTION>
<P>Unclear</P>
</DESCRIPTION>
</QUALITY_ITEM_DATA_ENTRY>
<QUALITY_ITEM_DATA_ENTRY MODIFIED="2024-07-11 20:14:41 +0800" MODIFIED_BY="[Empty name]" RESULT="UNKNOWN" STUDY_ID="STD-YanXL2019">
<DESCRIPTION>
<P>Unclear</P>
</DESCRIPTION>
</QUALITY_ITEM_DATA_ENTRY>
<QUALITY_ITEM_DATA_ENTRY MODIFIED="2024-07-11 20:14:53 +0800" MODIFIED_BY="[Empty name]" RESULT="UNKNOWN" STUDY_ID="STD-ZengY2022">
<DESCRIPTION>
<P>Unclear</P>
</DESCRIPTION>
</QUALITY_ITEM_DATA_ENTRY>
<QUALITY_ITEM_DATA_ENTRY MODIFIED="2024-07-11 20:15:02 +0800" MODIFIED_BY="[Empty name]" RESULT="UNKNOWN" STUDY_ID="STD-ZhangH2021">
<DESCRIPTION>
<P>Unclear</P>
</DESCRIPTION>
</QUALITY_ITEM_DATA_ENTRY>
<QUALITY_ITEM_DATA_ENTRY MODIFIED="2024-07-11 20:15:18 +0800" MODIFIED_BY="[Empty name]" RESULT="UNKNOWN" STUDY_ID="STD-ZhouY2022">
<DESCRIPTION>
<P>Unclear</P>
</DESCRIPTION>
</QUALITY_ITEM_DATA_ENTRY>
<QUALITY_ITEM_DATA_ENTRY MODIFIED="2024-07-11 20:15:32 +0800" MODIFIED_BY="[Empty name]" RESULT="UNKNOWN" STUDY_ID="STD-ZhuSP2016">
<DESCRIPTION>
<P>Unclear</P>
</DESCRIPTION>
</QUALITY_ITEM_DATA_ENTRY>
</QUALITY_ITEM_DATA>
</QUALITY_ITEM>
<QUALITY_ITEM CORE_ITEM="YES" ID="QIT-03" LEVEL="GROUP" MODIFIED="2024-07-11 20:11:11 +0800" MODIFIED_BY="[Empty name]" NO="3">
<NAME>Blinding of participants and personnel (performance bias)</NAME>
<DESCRIPTION>
<P>Performance bias due to knowledge of the allocated interventions by participants and personnel during the study</P>
</DESCRIPTION>
<QUALITY_ITEM_DATA_ENTRY_GROUP ID="QIG-03.01" NO="1">
<NAME>All outcomes</NAME>
</QUALITY_ITEM_DATA_ENTRY_GROUP>
<QUALITY_ITEM_DATA>
<QUALITY_ITEM_DATA_ENTRY GROUP_ID="QIG-03.01" MODIFIED="2024-07-11 19:40:52 +0800" MODIFIED_BY="[Empty name]" RESULT="NO" STUDY_ID="STD-KangZX2021">
<DESCRIPTION/>
</QUALITY_ITEM_DATA_ENTRY>
<QUALITY_ITEM_DATA_ENTRY GROUP_ID="QIG-03.01" MODIFIED="2024-07-11 19:42:30 +0800" MODIFIED_BY="[Empty name]" RESULT="NO" STUDY_ID="STD-LuY2022">
<DESCRIPTION/>
</QUALITY_ITEM_DATA_ENTRY>
<QUALITY_ITEM_DATA_ENTRY GROUP_ID="QIG-03.01" MODIFIED="2024-07-11 19:44:00 +0800" MODIFIED_BY="[Empty name]" RESULT="NO" STUDY_ID="STD-QuanCM2022">
<DESCRIPTION/>
</QUALITY_ITEM_DATA_ENTRY>
<QUALITY_ITEM_DATA_ENTRY GROUP_ID="QIG-03.01" MODIFIED="2024-07-11 19:45:34 +0800" MODIFIED_BY="[Empty name]" RESULT="NO" STUDY_ID="STD-RanGS2022">
<DESCRIPTION/>
</QUALITY_ITEM_DATA_ENTRY>
<QUALITY_ITEM_DATA_ENTRY GROUP_ID="QIG-03.01" MODIFIED="2024-07-11 19:46:52 +0800" MODIFIED_BY="[Empty name]" RESULT="NO" STUDY_ID="STD-SunXJ2023">
<DESCRIPTION/>
</QUALITY_ITEM_DATA_ENTRY>
<QUALITY_ITEM_DATA_ENTRY GROUP_ID="QIG-03.01" MODIFIED="2024-07-11 19:47:57 +0800" MODIFIED_BY="[Empty name]" RESULT="NO" STUDY_ID="STD-XueYC2023">
<DESCRIPTION/>
</QUALITY_ITEM_DATA_ENTRY>
<QUALITY_ITEM_DATA_ENTRY GROUP_ID="QIG-03.01" MODIFIED="2024-07-11 20:04:11 +0800" MODIFIED_BY="[Empty name]" RESULT="YES" STUDY_ID="STD-XuJ2022">
<DESCRIPTION/>
</QUALITY_ITEM_DATA_ENTRY>
<QUALITY_ITEM_DATA_ENTRY GROUP_ID="QIG-03.01" MODIFIED="2024-07-11 19:51:17 +0800" MODIFIED_BY="[Empty name]" RESULT="NO" STUDY_ID="STD-XuKJ2023">
<DESCRIPTION/>
</QUALITY_ITEM_DATA_ENTRY>
<QUALITY_ITEM_DATA_ENTRY GROUP_ID="QIG-03.01" MODIFIED="2024-07-11 19:53:02 +0800" MODIFIED_BY="[Empty name]" RESULT="NO" STUDY_ID="STD-XuLY2022">
<DESCRIPTION/>
</QUALITY_ITEM_DATA_ENTRY>
<QUALITY_ITEM_DATA_ENTRY GROUP_ID="QIG-03.01" MODIFIED="2024-07-11 19:54:34 +0800" MODIFIED_BY="[Empty name]" RESULT="NO" STUDY_ID="STD-YanXL2019">
<DESCRIPTION/>
</QUALITY_ITEM_DATA_ENTRY>
<QUALITY_ITEM_DATA_ENTRY GROUP_ID="QIG-03.01" MODIFIED="2024-07-11 20:08:05 +0800" MODIFIED_BY="[Empty name]" RESULT="YES" STUDY_ID="STD-ZengY2022">
<DESCRIPTION/>
</QUALITY_ITEM_DATA_ENTRY>
<QUALITY_ITEM_DATA_ENTRY GROUP_ID="QIG-03.01" MODIFIED="2024-07-11 19:57:41 +0800" MODIFIED_BY="[Empty name]" RESULT="NO" STUDY_ID="STD-ZhangH2021">
<DESCRIPTION/>
</QUALITY_ITEM_DATA_ENTRY>
<QUALITY_ITEM_DATA_ENTRY GROUP_ID="QIG-03.01" MODIFIED="2024-07-11 20:11:11 +0800" MODIFIED_BY="[Empty name]" RESULT="YES" STUDY_ID="STD-ZhouY2022">
<DESCRIPTION/>
</QUALITY_ITEM_DATA_ENTRY>
<QUALITY_ITEM_DATA_ENTRY GROUP_ID="QIG-03.01" MODIFIED="2024-07-11 20:01:15 +0800" MODIFIED_BY="[Empty name]" RESULT="NO" STUDY_ID="STD-ZhuSP2016">
<DESCRIPTION/>
</QUALITY_ITEM_DATA_ENTRY>
</QUALITY_ITEM_DATA>
</QUALITY_ITEM>
<QUALITY_ITEM CORE_ITEM="YES" ID="QIT-04" LEVEL="GROUP" MODIFIED="2024-07-11 20:14:08 +0800" MODIFIED_BY="[Empty name]" NO="4">
<NAME>Blinding of outcome assessment (detection bias)</NAME>
<DESCRIPTION>
<P>Detection bias due to knowledge of the allocated interventions by outcome assessors</P>
</DESCRIPTION>
<QUALITY_ITEM_DATA_ENTRY_GROUP ID="QIG-04.01" NO="1">
<NAME>All outcomes</NAME>
</QUALITY_ITEM_DATA_ENTRY_GROUP>
<QUALITY_ITEM_DATA>
<QUALITY_ITEM_DATA_ENTRY GROUP_ID="QIG-04.01" MODIFIED="2024-07-11 19:41:04 +0800" MODIFIED_BY="[Empty name]" RESULT="NO" STUDY_ID="STD-KangZX2021">
<DESCRIPTION/>
</QUALITY_ITEM_DATA_ENTRY>
<QUALITY_ITEM_DATA_ENTRY GROUP_ID="QIG-04.01" MODIFIED="2024-07-11 19:42:31 +0800" MODIFIED_BY="[Empty name]" RESULT="NO" STUDY_ID="STD-LuY2022">
<DESCRIPTION/>
</QUALITY_ITEM_DATA_ENTRY>
<QUALITY_ITEM_DATA_ENTRY GROUP_ID="QIG-04.01" MODIFIED="2024-07-11 19:44:01 +0800" MODIFIED_BY="[Empty name]" RESULT="NO" STUDY_ID="STD-QuanCM2022">
<DESCRIPTION/>
</QUALITY_ITEM_DATA_ENTRY>
<QUALITY_ITEM_DATA_ENTRY GROUP_ID="QIG-04.01" MODIFIED="2024-07-11 19:45:36 +0800" MODIFIED_BY="[Empty name]" RESULT="NO" STUDY_ID="STD-RanGS2022">
<DESCRIPTION/>
</QUALITY_ITEM_DATA_ENTRY>
<QUALITY_ITEM_DATA_ENTRY GROUP_ID="QIG-04.01" MODIFIED="2024-07-11 19:46:53 +0800" MODIFIED_BY="[Empty name]" RESULT="NO" STUDY_ID="STD-SunXJ2023">
<DESCRIPTION/>
</QUALITY_ITEM_DATA_ENTRY>
<QUALITY_ITEM_DATA_ENTRY GROUP_ID="QIG-04.01" MODIFIED="2024-07-11 19:47:59 +0800" MODIFIED_BY="[Empty name]" RESULT="NO" STUDY_ID="STD-XueYC2023">
<DESCRIPTION/>
</QUALITY_ITEM_DATA_ENTRY>
<QUALITY_ITEM_DATA_ENTRY GROUP_ID="QIG-04.01" MODIFIED="2024-07-11 20:14:08 +0800" MODIFIED_BY="[Empty name]" RESULT="UNKNOWN" STUDY_ID="STD-XuJ2022">
<DESCRIPTION>
<P>Unclear</P>
</DESCRIPTION>
</QUALITY_ITEM_DATA_ENTRY>
<QUALITY_ITEM_DATA_ENTRY GROUP_ID="QIG-04.01" MODIFIED="2024-07-11 19:51:18 +0800" MODIFIED_BY="[Empty name]" RESULT="NO" STUDY_ID="STD-XuKJ2023">
<DESCRIPTION/>
</QUALITY_ITEM_DATA_ENTRY>
<QUALITY_ITEM_DATA_ENTRY GROUP_ID="QIG-04.01" MODIFIED="2024-07-11 19:53:03 +0800" MODIFIED_BY="[Empty name]" RESULT="NO" STUDY_ID="STD-XuLY2022">
<DESCRIPTION/>
</QUALITY_ITEM_DATA_ENTRY>
<QUALITY_ITEM_DATA_ENTRY GROUP_ID="QIG-04.01" MODIFIED="2024-07-11 19:54:35 +0800" MODIFIED_BY="[Empty name]" RESULT="NO" STUDY_ID="STD-YanXL2019">
<DESCRIPTION/>
</QUALITY_ITEM_DATA_ENTRY>
<QUALITY_ITEM_DATA_ENTRY GROUP_ID="QIG-04.01" MODIFIED="2024-07-11 20:08:06 +0800" MODIFIED_BY="[Empty name]" RESULT="YES" STUDY_ID="STD-ZengY2022">
<DESCRIPTION/>
</QUALITY_ITEM_DATA_ENTRY>
<QUALITY_ITEM_DATA_ENTRY GROUP_ID="QIG-04.01" MODIFIED="2024-07-11 19:57:43 +0800" MODIFIED_BY="[Empty name]" RESULT="NO" STUDY_ID="STD-ZhangH2021">
<DESCRIPTION/>
</QUALITY_ITEM_DATA_ENTRY>
<QUALITY_ITEM_DATA_ENTRY GROUP_ID="QIG-04.01" MODIFIED="2024-07-11 20:11:12 +0800" MODIFIED_BY="[Empty name]" RESULT="YES" STUDY_ID="STD-ZhouY2022">
<DESCRIPTION/>
</QUALITY_ITEM_DATA_ENTRY>
<QUALITY_ITEM_DATA_ENTRY GROUP_ID="QIG-04.01" MODIFIED="2024-07-11 20:01:16 +0800" MODIFIED_BY="[Empty name]" RESULT="NO" STUDY_ID="STD-ZhuSP2016">
<DESCRIPTION/>
</QUALITY_ITEM_DATA_ENTRY>
</QUALITY_ITEM_DATA>
</QUALITY_ITEM>
<QUALITY_ITEM CORE_ITEM="YES" ID="QIT-05" LEVEL="GROUP" MODIFIED="2024-07-11 20:14:55 +0800" MODIFIED_BY="[Empty name]" NO="5">
<NAME>Incomplete outcome data (attrition bias)</NAME>
<DESCRIPTION>
<P>Attrition bias due to amount, nature or handling of incomplete outcome data</P>
</DESCRIPTION>
<QUALITY_ITEM_DATA_ENTRY_GROUP ID="QIG-05.01" NO="1">
<NAME>All outcomes</NAME>
</QUALITY_ITEM_DATA_ENTRY_GROUP>
<QUALITY_ITEM_DATA>
<QUALITY_ITEM_DATA_ENTRY GROUP_ID="QIG-05.01" MODIFIED="2024-07-11 19:41:18 +0800" MODIFIED_BY="[Empty name]" RESULT="YES" STUDY_ID="STD-KangZX2021">
<DESCRIPTION/>
</QUALITY_ITEM_DATA_ENTRY>
<QUALITY_ITEM_DATA_ENTRY GROUP_ID="QIG-05.01" MODIFIED="2024-07-11 19:42:52 +0800" MODIFIED_BY="[Empty name]" RESULT="YES" STUDY_ID="STD-LuY2022">
<DESCRIPTION/>
</QUALITY_ITEM_DATA_ENTRY>
<QUALITY_ITEM_DATA_ENTRY GROUP_ID="QIG-05.01" MODIFIED="2024-07-11 20:13:17 +0800" MODIFIED_BY="[Empty name]" RESULT="UNKNOWN" STUDY_ID="STD-QuanCM2022">
<DESCRIPTION>
<P>Unclear</P>
</DESCRIPTION>
</QUALITY_ITEM_DATA_ENTRY>
<QUALITY_ITEM_DATA_ENTRY GROUP_ID="QIG-05.01" MODIFIED="2024-07-11 19:45:43 +0800" MODIFIED_BY="[Empty name]" RESULT="YES" STUDY_ID="STD-RanGS2022">
<DESCRIPTION/>
</QUALITY_ITEM_DATA_ENTRY>
<QUALITY_ITEM_DATA_ENTRY GROUP_ID="QIG-05.01" MODIFIED="2024-07-11 19:47:04 +0800" MODIFIED_BY="[Empty name]" RESULT="YES" STUDY_ID="STD-SunXJ2023">
<DESCRIPTION/>
</QUALITY_ITEM_DATA_ENTRY>
<QUALITY_ITEM_DATA_ENTRY GROUP_ID="QIG-05.01" MODIFIED="2024-07-11 20:13:44 +0800" MODIFIED_BY="[Empty name]" RESULT="UNKNOWN" STUDY_ID="STD-XueYC2023">
<DESCRIPTION>
<P>Unclear</P>
</DESCRIPTION>
</QUALITY_ITEM_DATA_ENTRY>
<QUALITY_ITEM_DATA_ENTRY GROUP_ID="QIG-05.01" MODIFIED="2024-07-11 20:14:09 +0800" MODIFIED_BY="[Empty name]" RESULT="UNKNOWN" STUDY_ID="STD-XuJ2022">
<DESCRIPTION>
<P>Unclear</P>
</DESCRIPTION>
</QUALITY_ITEM_DATA_ENTRY>
<QUALITY_ITEM_DATA_ENTRY GROUP_ID="QIG-05.01" MODIFIED="2024-07-11 19:51:28 +0800" MODIFIED_BY="[Empty name]" RESULT="YES" STUDY_ID="STD-XuKJ2023">
<DESCRIPTION/>
</QUALITY_ITEM_DATA_ENTRY>
<QUALITY_ITEM_DATA_ENTRY GROUP_ID="QIG-05.01" MODIFIED="2024-07-11 19:53:16 +0800" MODIFIED_BY="[Empty name]" RESULT="YES" STUDY_ID="STD-XuLY2022">
<DESCRIPTION/>
</QUALITY_ITEM_DATA_ENTRY>
<QUALITY_ITEM_DATA_ENTRY GROUP_ID="QIG-05.01" MODIFIED="2024-07-11 20:14:44 +0800" MODIFIED_BY="[Empty name]" RESULT="UNKNOWN" STUDY_ID="STD-YanXL2019">
<DESCRIPTION>
<P>Unclear</P>
</DESCRIPTION>
</QUALITY_ITEM_DATA_ENTRY>
<QUALITY_ITEM_DATA_ENTRY GROUP_ID="QIG-05.01" MODIFIED="2024-07-11 20:14:55 +0800" MODIFIED_BY="[Empty name]" RESULT="UNKNOWN" STUDY_ID="STD-ZengY2022">
<DESCRIPTION>
<P>Unclear</P>
</DESCRIPTION>
</QUALITY_ITEM_DATA_ENTRY>
<QUALITY_ITEM_DATA_ENTRY GROUP_ID="QIG-05.01" MODIFIED="2024-07-11 19:58:00 +0800" MODIFIED_BY="[Empty name]" RESULT="YES" STUDY_ID="STD-ZhangH2021">
<DESCRIPTION/>
</QUALITY_ITEM_DATA_ENTRY>
<QUALITY_ITEM_DATA_ENTRY GROUP_ID="QIG-05.01" MODIFIED="2024-07-11 19:59:32 +0800" MODIFIED_BY="[Empty name]" RESULT="YES" STUDY_ID="STD-ZhouY2022">
<DESCRIPTION/>
</QUALITY_ITEM_DATA_ENTRY>
<QUALITY_ITEM_DATA_ENTRY GROUP_ID="QIG-05.01" MODIFIED="2024-07-11 20:01:33 +0800" MODIFIED_BY="[Empty name]" RESULT="YES" STUDY_ID="STD-ZhuSP2016">
<DESCRIPTION/>
</QUALITY_ITEM_DATA_ENTRY>
</QUALITY_ITEM_DATA>
</QUALITY_ITEM>
<QUALITY_ITEM CORE_ITEM="YES" ID="QIT-06" LEVEL="STUDY" MODIFIED="2024-07-11 20:01:34 +0800" MODIFIED_BY="[Empty name]" NO="6">
<NAME>Selective reporting (reporting bias)</NAME>
<DESCRIPTION>
<P>Reporting bias due to selective outcome reporting</P>
</DESCRIPTION>
<QUALITY_ITEM_DATA>
<QUALITY_ITEM_DATA_ENTRY MODIFIED="2024-07-11 19:41:19 +0800" MODIFIED_BY="[Empty name]" RESULT="YES" STUDY_ID="STD-KangZX2021">
<DESCRIPTION/>
</QUALITY_ITEM_DATA_ENTRY>
<QUALITY_ITEM_DATA_ENTRY MODIFIED="2024-07-11 19:42:53 +0800" MODIFIED_BY="[Empty name]" RESULT="YES" STUDY_ID="STD-LuY2022">
<DESCRIPTION/>
</QUALITY_ITEM_DATA_ENTRY>
<QUALITY_ITEM_DATA_ENTRY MODIFIED="2024-07-11 19:44:16 +0800" MODIFIED_BY="[Empty name]" RESULT="YES" STUDY_ID="STD-QuanCM2022">
<DESCRIPTION/>
</QUALITY_ITEM_DATA_ENTRY>
<QUALITY_ITEM_DATA_ENTRY MODIFIED="2024-07-11 19:45:45 +0800" MODIFIED_BY="[Empty name]" RESULT="YES" STUDY_ID="STD-RanGS2022">
<DESCRIPTION/>
</QUALITY_ITEM_DATA_ENTRY>
<QUALITY_ITEM_DATA_ENTRY MODIFIED="2024-07-11 19:47:05 +0800" MODIFIED_BY="[Empty name]" RESULT="YES" STUDY_ID="STD-SunXJ2023">
<DESCRIPTION/>
</QUALITY_ITEM_DATA_ENTRY>
<QUALITY_ITEM_DATA_ENTRY MODIFIED="2024-07-11 19:48:19 +0800" MODIFIED_BY="[Empty name]" RESULT="YES" STUDY_ID="STD-XueYC2023">
<DESCRIPTION/>
</QUALITY_ITEM_DATA_ENTRY>
<QUALITY_ITEM_DATA_ENTRY MODIFIED="2024-07-11 19:50:13 +0800" MODIFIED_BY="[Empty name]" RESULT="YES" STUDY_ID="STD-XuJ2022">
<DESCRIPTION/>
</QUALITY_ITEM_DATA_ENTRY>
<QUALITY_ITEM_DATA_ENTRY MODIFIED="2024-07-11 19:51:29 +0800" MODIFIED_BY="[Empty name]" RESULT="YES" STUDY_ID="STD-XuKJ2023">
<DESCRIPTION/>
</QUALITY_ITEM_DATA_ENTRY>
<QUALITY_ITEM_DATA_ENTRY MODIFIED="2024-07-11 19:53:17 +0800" MODIFIED_BY="[Empty name]" RESULT="YES" STUDY_ID="STD-XuLY2022">
<DESCRIPTION/>
</QUALITY_ITEM_DATA_ENTRY>
<QUALITY_ITEM_DATA_ENTRY MODIFIED="2024-07-11 19:54:49 +0800" MODIFIED_BY="[Empty name]" RESULT="YES" STUDY_ID="STD-YanXL2019">
<DESCRIPTION/>
</QUALITY_ITEM_DATA_ENTRY>
<QUALITY_ITEM_DATA_ENTRY MODIFIED="2024-07-11 19:56:28 +0800" MODIFIED_BY="[Empty name]" RESULT="YES" STUDY_ID="STD-ZengY2022">
<DESCRIPTION/>
</QUALITY_ITEM_DATA_ENTRY>
<QUALITY_ITEM_DATA_ENTRY MODIFIED="2024-07-11 19:58:01 +0800" MODIFIED_BY="[Empty name]" RESULT="YES" STUDY_ID="STD-ZhangH2021">
<DESCRIPTION/>
</QUALITY_ITEM_DATA_ENTRY>
<QUALITY_ITEM_DATA_ENTRY MODIFIED="2024-07-11 19:59:33 +0800" MODIFIED_BY="[Empty name]" RESULT="YES" STUDY_ID="STD-ZhouY2022">
<DESCRIPTION/>
</QUALITY_ITEM_DATA_ENTRY>
<QUALITY_ITEM_DATA_ENTRY MODIFIED="2024-07-11 20:01:34 +0800" MODIFIED_BY="[Empty name]" RESULT="YES" STUDY_ID="STD-ZhuSP2016">
<DESCRIPTION/>
</QUALITY_ITEM_DATA_ENTRY>
</QUALITY_ITEM_DATA>
</QUALITY_ITEM>
<QUALITY_ITEM CORE_ITEM="YES" ID="QIT-07" LEVEL="STUDY" MODIFIED="2024-07-11 20:15:34 +0800" MODIFIED_BY="[Empty name]" NO="7">
<NAME>Other bias</NAME>
<DESCRIPTION>
<P>Bias due to problems not covered elsewhere in the table</P>
</DESCRIPTION>
<QUALITY_ITEM_DATA>
<QUALITY_ITEM_DATA_ENTRY MODIFIED="2024-07-11 20:13:02 +0800" MODIFIED_BY="[Empty name]" RESULT="UNKNOWN" STUDY_ID="STD-KangZX2021">
<DESCRIPTION>
<P>Unclear</P>
</DESCRIPTION>
</QUALITY_ITEM_DATA_ENTRY>
<QUALITY_ITEM_DATA_ENTRY MODIFIED="2024-07-11 20:13:08 +0800" MODIFIED_BY="[Empty name]" RESULT="UNKNOWN" STUDY_ID="STD-LuY2022">
<DESCRIPTION>
<P>Unclear</P>
</DESCRIPTION>
</QUALITY_ITEM_DATA_ENTRY>
<QUALITY_ITEM_DATA_ENTRY MODIFIED="2024-07-11 20:13:18 +0800" MODIFIED_BY="[Empty name]" RESULT="UNKNOWN" STUDY_ID="STD-QuanCM2022">
<DESCRIPTION>
<P>Unclear</P>
</DESCRIPTION>
</QUALITY_ITEM_DATA_ENTRY>
<QUALITY_ITEM_DATA_ENTRY MODIFIED="2024-07-11 20:13:27 +0800" MODIFIED_BY="[Empty name]" RESULT="UNKNOWN" STUDY_ID="STD-RanGS2022">
<DESCRIPTION>
<P>Unclear</P>
</DESCRIPTION>
</QUALITY_ITEM_DATA_ENTRY>
<QUALITY_ITEM_DATA_ENTRY MODIFIED="2024-07-11 20:13:34 +0800" MODIFIED_BY="[Empty name]" RESULT="UNKNOWN" STUDY_ID="STD-SunXJ2023">
<DESCRIPTION>
<P>Unclear</P>
</DESCRIPTION>
</QUALITY_ITEM_DATA_ENTRY>
<QUALITY_ITEM_DATA_ENTRY MODIFIED="2024-07-11 20:13:51 +0800" MODIFIED_BY="[Empty name]" RESULT="UNKNOWN" STUDY_ID="STD-XueYC2023">
<DESCRIPTION>
<P>Unclear</P>
</DESCRIPTION>
</QUALITY_ITEM_DATA_ENTRY>
<QUALITY_ITEM_DATA_ENTRY MODIFIED="2024-07-11 20:14:11 +0800" MODIFIED_BY="[Empty name]" RESULT="UNKNOWN" STUDY_ID="STD-XuJ2022">
<DESCRIPTION>
<P>Unclear</P>
</DESCRIPTION>
</QUALITY_ITEM_DATA_ENTRY>
<QUALITY_ITEM_DATA_ENTRY MODIFIED="2024-07-11 20:14:20 +0800" MODIFIED_BY="[Empty name]" RESULT="UNKNOWN" STUDY_ID="STD-XuKJ2023">
<DESCRIPTION>
<P>Unclear</P>
</DESCRIPTION>
</QUALITY_ITEM_DATA_ENTRY>
<QUALITY_ITEM_DATA_ENTRY MODIFIED="2024-07-11 20:14:34 +0800" MODIFIED_BY="[Empty name]" RESULT="UNKNOWN" STUDY_ID="STD-XuLY2022">
<DESCRIPTION>
<P>Unclear</P>
</DESCRIPTION>
</QUALITY_ITEM_DATA_ENTRY>
<QUALITY_ITEM_DATA_ENTRY MODIFIED="2024-07-11 20:14:45 +0800" MODIFIED_BY="[Empty name]" RESULT="UNKNOWN" STUDY_ID="STD-YanXL2019">
<DESCRIPTION>
<P>Unclear</P>
</DESCRIPTION>
</QUALITY_ITEM_DATA_ENTRY>
<QUALITY_ITEM_DATA_ENTRY MODIFIED="2024-07-11 20:14:56 +0800" MODIFIED_BY="[Empty name]" RESULT="UNKNOWN" STUDY_ID="STD-ZengY2022">
<DESCRIPTION>
<P>Unclear</P>
</DESCRIPTION>
</QUALITY_ITEM_DATA_ENTRY>
<QUALITY_ITEM_DATA_ENTRY MODIFIED="2024-07-11 20:15:05 +0800" MODIFIED_BY="[Empty name]" RESULT="UNKNOWN" STUDY_ID="STD-ZhangH2021">
<DESCRIPTION>
<P>Unclear</P>
</DESCRIPTION>
</QUALITY_ITEM_DATA_ENTRY>
<QUALITY_ITEM_DATA_ENTRY MODIFIED="2024-07-11 20:15:22 +0800" MODIFIED_BY="[Empty name]" RESULT="UNKNOWN" STUDY_ID="STD-ZhouY2022">
<DESCRIPTION>
<P>Unclear</P>
</DESCRIPTION>
</QUALITY_ITEM_DATA_ENTRY>
<QUALITY_ITEM_DATA_ENTRY MODIFIED="2024-07-11 20:15:34 +0800" MODIFIED_BY="[Empty name]" RESULT="UNKNOWN" STUDY_ID="STD-ZhuSP2016">
<DESCRIPTION>
<P>Unclear</P>
</DESCRIPTION>
</QUALITY_ITEM_DATA_ENTRY>
</QUALITY_ITEM_DATA>
</QUALITY_ITEM>
</QUALITY_ITEMS>
<SOF_TABLES MODIFIED="2024-07-30 21:17:35 +0800" MODIFIED_BY="[Empty name]">
<SOF_TABLE ID="SOF-01" MODIFIED="2024-07-30 21:17:35 +0800" MODIFIED_BY="[Empty name]" NO="1" READONLY="YES">
<TITLE MODIFIED="2024-07-30 21:11:44 +0800" MODIFIED_BY="Grade Profiler">Acupuncture combined with medicine for Perimenopausal insomnia for Perimenopausal insomnia</TITLE>
<TABLE COLS="7" ROWS="22">
<TR>
<TD COLSPAN="7">
<P>
<B>Acupuncture combined with medicine for Perimenopausal insomnia for Perimenopausal insomnia</B>
</P>
</TD>
</TR>
<TR>
<TD COLSPAN="7">
<P>
<B>Patient or population:</B> patients with Perimenopausal insomnia<BR/>
<B>Settings:</B>
<BR/>
<B>Intervention:</B> Acupuncture combined with medicine for Perimenopausal insomnia<BR/>
</P>
</TD>
</TR>
<TR>
<TH ALIGN="LEFT" ROWSPAN="3" VALIGN="TOP">
<P>Outcomes</P>
</TH>
<TH ALIGN="LEFT" COLSPAN="2" VALIGN="TOP">
<P>Illustrative comparative risks* (95% CI)</P>
</TH>
<TH ALIGN="LEFT" ROWSPAN="3" VALIGN="TOP">
<P>Relative effect<BR/>(95% CI)</P>
</TH>
<TH ALIGN="LEFT" ROWSPAN="3" VALIGN="TOP">
<P>No of Participants<BR/>(studies)</P>
</TH>
<TH ALIGN="LEFT" ROWSPAN="3" VALIGN="TOP">
<P>Quality of the evidence<BR/>(GRADE)</P>
</TH>
<TH ALIGN="LEFT" ROWSPAN="3" VALIGN="TOP">
<P>Comments</P>
</TH>
</TR>
<TR>
<TH ALIGN="LEFT" VALIGN="TOP">
<P>Assumed risk</P>
</TH>
<TH ALIGN="LEFT" VALIGN="TOP">
<P>Corresponding risk</P>
</TH>
</TR>
<TR>
<TH ALIGN="LEFT" VALIGN="TOP">
<P>
<B>Control</B>
</P>
</TH>
<TH ALIGN="LEFT" VALIGN="TOP">
<P>
<B>Acupuncture combined with medicine for Perimenopausal insomnia</B>
</P>
</TH>
</TR>
<TR>
<TD ALIGN="LEFT" ROWSPAN="1" VALIGN="TOP">
<P>
<B>TCMS</B>
</P>
</TD>
<TD ROWSPAN="1" VALIGN="TOP">
<P/>
</TD>
<TD ROWSPAN="1" VALIGN="TOP">
<P>The mean tcms in the intervention groups was<BR/>
<B>10.11 lower</B>
<BR/>(25.4 lower to 5.17 higher)</P>
</TD>
<TD ALIGN="LEFT" ROWSPAN="1" VALIGN="TOP">
<P/>
</TD>
<TD ALIGN="LEFT" ROWSPAN="1" VALIGN="TOP">
<P>320<BR/>(4 studies)</P>
</TD>
<TD ALIGN="LEFT" ROWSPAN="1" VALIGN="TOP">
<P>&#8853;&#8853;&#8861;&#8861;<BR/>
<B>low</B>
<SUP>1</SUP>
</P>
</TD>
<TD ALIGN="LEFT" ROWSPAN="1" VALIGN="TOP">
<P/>
</TD>
</TR>
<TR>
<TD ALIGN="LEFT" ROWSPAN="1" VALIGN="TOP">
<P>
<B>Kupperman</B>
</P>
</TD>
<TD ROWSPAN="1" VALIGN="TOP">
<P/>
</TD>
<TD ROWSPAN="1" VALIGN="TOP">
<P>The mean kupperman in the intervention groups was<BR/>
<B>2.64 lower</B>
<BR/>(5.24 to 0.03 lower)</P>
</TD>
<TD ALIGN="LEFT" ROWSPAN="1" VALIGN="TOP">
<P/>
</TD>
<TD ALIGN="LEFT" ROWSPAN="1" VALIGN="TOP">
<P>333<BR/>(4 studies)</P>
</TD>
<TD ALIGN="LEFT" ROWSPAN="1" VALIGN="TOP">
<P>&#8853;&#8853;&#8853;&#8861;<BR/>
<B>moderate</B>
<SUP>2</SUP>
</P>
</TD>
<TD ALIGN="LEFT" ROWSPAN="1" VALIGN="TOP">
<P/>
</TD>
</TR>
<TR>
<TD ALIGN="LEFT" ROWSPAN="1" VALIGN="TOP">
<P>
<B>HAMA</B>
</P>
</TD>
<TD ROWSPAN="1" VALIGN="TOP">
<P/>
</TD>
<TD ROWSPAN="1" VALIGN="TOP">
<P>The mean hama in the intervention groups was<BR/>
<B>3.11 lower</B>
<BR/>(3.82 to 2.4 lower)</P>
</TD>
<TD ALIGN="LEFT" ROWSPAN="1" VALIGN="TOP">
<P/>
</TD>
<TD ALIGN="LEFT" ROWSPAN="1" VALIGN="TOP">
<P>363<BR/>(4 studies)</P>
</TD>
<TD ALIGN="LEFT" ROWSPAN="1" VALIGN="TOP">
<P>&#8853;&#8853;&#8853;&#8853;<BR/>
<B>high</B>
</P>
</TD>
<TD ALIGN="LEFT" ROWSPAN="1" VALIGN="TOP">
<P/>
</TD>
</TR>
<TR>
<TD ALIGN="LEFT" ROWSPAN="1" VALIGN="TOP">
<P>
<B>E2</B>
</P>
</TD>
<TD ROWSPAN="1" VALIGN="TOP">
<P/>
</TD>
<TD ROWSPAN="1" VALIGN="TOP">
<P>The mean e2 in the intervention groups was<BR/>
<B>12.15 higher</B>
<BR/>(6.79 to 17.51 higher)</P>
</TD>
<TD ALIGN="LEFT" ROWSPAN="1" VALIGN="TOP">
<P/>
</TD>
<TD ALIGN="LEFT" ROWSPAN="1" VALIGN="TOP">
<P>976<BR/>(11 studies)</P>
</TD>
<TD ALIGN="LEFT" ROWSPAN="1" VALIGN="TOP">
<P>&#8853;&#8853;&#8853;&#8861;<BR/>
<B>moderate</B>
<SUP>3</SUP>
</P>
</TD>
<TD ALIGN="LEFT" ROWSPAN="1" VALIGN="TOP">
<P/>
</TD>
</TR>
<TR>
<TD ALIGN="LEFT" ROWSPAN="1" VALIGN="TOP">
<P>
<B>FSH</B>
</P>
</TD>
<TD ROWSPAN="1" VALIGN="TOP">
<P/>
</TD>
<TD ROWSPAN="1" VALIGN="TOP">
<P>The mean fsh in the intervention groups was<BR/>
<B>10.5 lower</B>
<BR/>(14.8 to 6.2 lower)</P>
</TD>
<TD ALIGN="LEFT" ROWSPAN="1" VALIGN="TOP">
<P/>
</TD>
<TD ALIGN="LEFT" ROWSPAN="1" VALIGN="TOP">
<P>976<BR/>(11 studies)</P>
</TD>
<TD ALIGN="LEFT" ROWSPAN="1" VALIGN="TOP">
<P>&#8853;&#8853;&#8853;&#8853;<BR/>
<B>high</B>
</P>
</TD>
<TD ALIGN="LEFT" ROWSPAN="1" VALIGN="TOP">
<P/>
</TD>
</TR>
<TR>
<TD ALIGN="LEFT" ROWSPAN="1" VALIGN="TOP">
<P>
<B>LH</B>
</P>
</TD>
<TD ROWSPAN="1" VALIGN="TOP">
<P/>
</TD>
<TD ROWSPAN="1" VALIGN="TOP">
<P>The mean lh in the intervention groups was<BR/>
<B>4.17 lower</B>
<BR/>(7.42 to 0.93 lower)</P>
</TD>
<TD ALIGN="LEFT" ROWSPAN="1" VALIGN="TOP">
<P/>
</TD>
<TD ALIGN="LEFT" ROWSPAN="1" VALIGN="TOP">
<P>818<BR/>(9 studies)</P>
</TD>
<TD ALIGN="LEFT" ROWSPAN="1" VALIGN="TOP">
<P>&#8853;&#8853;&#8853;&#8853;<BR/>
<B>high</B>
</P>
</TD>
<TD ALIGN="LEFT" ROWSPAN="1" VALIGN="TOP">
<P/>
</TD>
</TR>
<TR>
<TD ALIGN="LEFT" ROWSPAN="1" VALIGN="TOP">
<P>
<B>PSQI</B>
</P>
</TD>
<TD ROWSPAN="1" VALIGN="TOP">
<P/>
</TD>
<TD ROWSPAN="1" VALIGN="TOP">
<P>The mean psqi in the intervention groups was<BR/>
<B>2.77 lower</B>
<BR/>(4.11 to 1.43 lower)</P>
</TD>
<TD ALIGN="LEFT" ROWSPAN="1" VALIGN="TOP">
<P/>
</TD>
<TD ALIGN="LEFT" ROWSPAN="1" VALIGN="TOP">
<P>1187<BR/>(14 studies)</P>
</TD>
<TD ALIGN="LEFT" ROWSPAN="1" VALIGN="TOP">
<P>&#8853;&#8853;&#8853;&#8853;<BR/>
<B>high</B>
</P>
</TD>
<TD ALIGN="LEFT" ROWSPAN="1" VALIGN="TOP">
<P/>
</TD>
</TR>
<TR>
<TD ALIGN="LEFT" ROWSPAN="4" VALIGN="TOP">
<P>
<B>AE</B>
</P>
</TD>
<TD COLSPAN="2" ROWSPAN="1">
<P>
<B>Study population</B>
</P>
</TD>
<TD ALIGN="LEFT" ROWSPAN="4" VALIGN="TOP">
<P>
<B>RR 0.31 </B>
<BR/>(0.18 to 0.53)</P>
</TD>
<TD ALIGN="LEFT" ROWSPAN="4" VALIGN="TOP">
<P>531<BR/>(6 studies)</P>
</TD>
<TD ALIGN="LEFT" ROWSPAN="4" VALIGN="TOP">
<P>&#8853;&#8853;&#8853;&#8853;<BR/>
<B>high</B>
</P>
</TD>
<TD ALIGN="LEFT" ROWSPAN="4" VALIGN="TOP">
<P/>
</TD>
</TR>
<TR>
<TD ROWSPAN="1" VALIGN="TOP">
<P>
<B>193 per 1000</B>
</P>
</TD>
<TD ROWSPAN="1" VALIGN="TOP">
<P>
<B>60 per 1000</B>
<BR/>(35 to 102)</P>
</TD>
</TR>
<TR>
<TD COLSPAN="2" ROWSPAN="1">
<P>
<B>Moderate</B>
</P>
</TD>
</TR>
<TR>
<TD ROWSPAN="1" VALIGN="TOP">
<P>
<B>215 per 1000</B>
</P>
</TD>
<TD ROWSPAN="1" VALIGN="TOP">
<P>
<B>67 per 1000</B>
<BR/>(39 to 114)</P>
</TD>
</TR>
<TR>
<TD ALIGN="LEFT" ROWSPAN="4" VALIGN="TOP">
<P>
<B>Efficiency</B>
</P>
</TD>
<TD COLSPAN="2" ROWSPAN="1">
<P>
<B>Study population</B>
</P>
</TD>
<TD ALIGN="LEFT" ROWSPAN="4" VALIGN="TOP">
<P>
<B>RR 1.24 </B>
<BR/>(1.17 to 1.31)</P>
</TD>
<TD ALIGN="LEFT" ROWSPAN="4" VALIGN="TOP">
<P>1027<BR/>(12 studies)</P>
</TD>
<TD ALIGN="LEFT" ROWSPAN="4" VALIGN="TOP">
<P>&#8853;&#8853;&#8853;&#8853;<BR/>
<B>high</B>
</P>
</TD>
<TD ALIGN="LEFT" ROWSPAN="4" VALIGN="TOP">
<P/>
</TD>
</TR>
<TR>
<TD ROWSPAN="1" VALIGN="TOP">
<P>
<B>748 per 1000</B>
</P>
</TD>
<TD ROWSPAN="1" VALIGN="TOP">
<P>
<B>927 per 1000</B>
<BR/>(875 to 979)</P>
</TD>
</TR>
<TR>
<TD COLSPAN="2" ROWSPAN="1">
<P>
<B>Moderate</B>
</P>
</TD>
</TR>
<TR>
<TD ROWSPAN="1" VALIGN="TOP">
<P>
<B>747 per 1000</B>
</P>
</TD>
<TD ROWSPAN="1" VALIGN="TOP">
<P>
<B>926 per 1000</B>
<BR/>(874 to 979)</P>
</TD>
</TR>
<TR>
<TD COLSPAN="7">
<P>*The basis for the <B>assumed risk</B> (e.g. the median control group risk across studies) is provided in footnotes. The <B>corresponding risk</B> (and its 95% confidence interval) is based on the assumed risk in the comparison group and the <B>relative effect</B> of the intervention (and its 95% CI).<BR/>
<B>CI:</B> Confidence interval; <B>RR:</B> Risk ratio;</P>
</TD>
</TR>
<TR>
<TD COLSPAN="7">
<P>GRADE Working Group grades of evidence<BR/>
<B>High quality:</B> Further research is very unlikely to change our confidence in the estimate of effect.<BR/>
<B>Moderate quality:</B> Further research is likely to have an important impact on our confidence in the estimate of effect and may change the estimate.<BR/>
<B>Low quality:</B> Further research is very likely to have an important impact on our confidence in the estimate of effect and is likely to change the estimate.<BR/>
<B>Very low quality:</B> We are very uncertain about the estimate.<BR/>
</P>
</TD>
</TR>
</TABLE>
<FOOTNOTES>
<P>
<SUP>1</SUP> Very wide confidence interval indicating significant uncertainty<BR/>
<SUP>2</SUP> Confidence interval is wide and crosses the line of no effect, indicating uncertainty<BR/>
<SUP>3</SUP> Wide confidence interval indicates some uncertainty in the effect size</P>
</FOOTNOTES>
</SOF_TABLE>
</SOF_TABLES>
<ADDITIONAL_TABLES/>
<ANALYSES_AND_DATA CALCULATED_DATA="YES" MODIFIED="2024-07-30 20:13:47 +0800" MODIFIED_BY="[Empty name]">
<COMPARISON ID="CMP-001" MODIFIED="2024-07-30 20:13:47 +0800" MODIFIED_BY="[Empty name]" NO="1">
<NAME>Acupuncture combined with medicine for Perimenopausal insomnia</NAME>
<DICH_OUTCOME CHI2="4.219408006361361" CI_END="1.3077971973991032" CI_START="1.1694707120352232" CI_STUDY="95" CI_TOTAL="95" DF="11" EFFECT_MEASURE="RR" EFFECT_SIZE="1.2367014674690082" ESTIMABLE="YES" EVENTS_1="477" EVENTS_2="382" I2="0.0" I2_Q="0.0" ID="CMP-001.01" LOG_CI_END="0.11654040233748962" LOG_CI_START="0.06798934990681287" LOG_EFFECT_SIZE="0.09226487612215122" METHOD="MH" MODIFIED="2024-07-11 18:41:58 +0800" MODIFIED_BY="[Empty name]" NO="1" P_CHI2="0.9630535780013795" P_Q="0.4904495033042632" P_Z="9.383218037875733E-14" Q="0.4755400528008535" RANDOM="NO" SCALE="2.5" SORT_BY="STUDY" STUDIES="12" SUBGROUPS="YES" SUBGROUP_TEST="YES" SWAP_EVENTS="NO" TAU2="0.0" TOTALS="YES" TOTAL_1="516" TOTAL_2="511" WEIGHT="99.99999999999999" Z="7.449306459243948">
<NAME>Efficiency</NAME>
<GROUP_LABEL_1>Acupuncture+Medicine</GROUP_LABEL_1>
<GROUP_LABEL_2>Estazolam</GROUP_LABEL_2>
<GRAPH_LABEL_1>Favours [Acupuncture+Medicine]</GRAPH_LABEL_1>
<GRAPH_LABEL_2>Favours [Estazolam]</GRAPH_LABEL_2>
<DICH_SUBGROUP CHI2="3.905480468641894" CI_END="1.3250552416032892" CI_START="1.1725738869192128" DF="9" EFFECT_SIZE="1.246485128282502" ESTIMABLE="YES" EVENTS_1="406" EVENTS_2="325" I2="0.0" ID="CMP-001.01.01" LOG_CI_END="0.1222339844036777" LOG_CI_START="0.0691402182700908" LOG_EFFECT_SIZE="0.09568710133688425" MODIFIED="2024-07-11 18:41:47 +0800" MODIFIED_BY="[Empty name]" NO="1" P_CHI2="0.9175226741769236" P_Z="1.6107221908855386E-12" STUDIES="10" TAU2="0.0" TOTAL_1="439" TOTAL_2="438" WEIGHT="84.76398211772823" Z="7.064606113397872">
<NAME>ACU+TCM vs Estazolam</NAME>
<DICH_DATA CI_END="1.6110983625983788" CI_START="1.0857310786003866" EFFECT_SIZE="1.3225806451612903" ESTIMABLE="YES" EVENTS_1="41" EVENTS_2="31" LOG_CI_END="0.20712205626628882" LOG_CI_START="0.03572226950463672" LOG_EFFECT_SIZE="0.1214221628854628" MODIFIED="2024-07-11 17:09:52 +0800" MODIFIED_BY="[Empty name]" ORDER="13" O_E="0.0" SE="0.10068108318642242" STUDY_ID="STD-KangZX2021" TOTAL_1="43" TOTAL_2="43" VAR="0.010136680511591313" WEIGHT="8.07762347228694"/>
<DICH_DATA CI_END="1.8375137715915506" CI_START="1.1166843052609485" EFFECT_SIZE="1.4324534161490683" ESTIMABLE="YES" EVENTS_1="41" EVENTS_2="28" LOG_CI_END="0.2642306026698678" LOG_CI_START="0.04793041227270398" LOG_EFFECT_SIZE="0.15608050747128588" MODIFIED="2024-07-11 17:10:03 +0800" MODIFIED_BY="[Empty name]" ORDER="14" O_E="0.0" SE="0.12705580254250456" STUDY_ID="STD-LuY2022" TOTAL_1="46" TOTAL_2="45" VAR="0.016143176959719906" WEIGHT="7.376092897770704"/>
<DICH_DATA CI_END="1.5221316060102565" CI_START="1.0342734525227868" EFFECT_SIZE="1.2547112462006078" ESTIMABLE="YES" EVENTS_1="43" EVENTS_2="35" LOG_CI_END="0.18245220387547234" LOG_CI_START="0.014635377462888899" LOG_EFFECT_SIZE="0.0985437906691806" MODIFIED="2024-07-11 17:10:10 +0800" MODIFIED_BY="[Empty name]" ORDER="15" O_E="0.0" SE="0.09857643454143974" STUDY_ID="STD-QuanCM2022" TOTAL_1="47" TOTAL_2="48" VAR="0.009717313446902756" WEIGHT="9.023898547987786"/>
<DICH_DATA CI_END="1.4076053882032122" CI_START="1.047516447632054" EFFECT_SIZE="1.2142857142857142" ESTIMABLE="YES" EVENTS_1="51" EVENTS_2="42" LOG_CI_END="0.14848092061160792" LOG_CI_START="0.02016085078846383" LOG_EFFECT_SIZE="0.08432088570003587" MODIFIED="2024-07-11 17:10:18 +0800" MODIFIED_BY="[Empty name]" ORDER="16" O_E="0.0" SE="0.0753758442087048" STUDY_ID="STD-SunXJ2023" TOTAL_1="53" TOTAL_2="53" VAR="0.005681517890174938" WEIGHT="10.943876962453272"/>
<DICH_DATA CI_END="1.4254084783578196" CI_START="0.8997599209977438" EFFECT_SIZE="1.132486388384755" ESTIMABLE="YES" EVENTS_1="32" EVENTS_2="29" LOG_CI_END="0.15393933766078474" LOG_CI_START="-0.04587335599950691" LOG_EFFECT_SIZE="0.05403299083063891" MODIFIED="2024-07-11 17:10:26 +0800" MODIFIED_BY="[Empty name]" ORDER="17" O_E="0.0" SE="0.11737096534484073" STUDY_ID="STD-XuJ2022" TOTAL_1="38" TOTAL_2="39" VAR="0.013775943505979805" WEIGHT="7.45835028609988"/>
<DICH_DATA CI_END="1.6209843895921272" CI_START="1.0495617739081726" EFFECT_SIZE="1.3043478260869565" ESTIMABLE="YES" EVENTS_1="30" EVENTS_2="23" LOG_CI_END="0.20977883252486082" LOG_CI_START="0.02100800487927832" LOG_EFFECT_SIZE="0.11539341870206957" MODIFIED="2024-07-11 17:10:40 +0800" MODIFIED_BY="[Empty name]" ORDER="18" O_E="0.0" SE="0.11088491858968233" STUDY_ID="STD-XuKJ2023" TOTAL_1="31" TOTAL_2="31" VAR="0.01229546517064048" WEIGHT="5.993075479438697"/>
<DICH_DATA CI_END="1.3238665103583187" CI_START="1.0148241722449494" EFFECT_SIZE="1.1590909090909092" ESTIMABLE="YES" EVENTS_1="51" EVENTS_2="44" LOG_CI_END="0.12184419602700694" LOG_CI_START="0.006390803196491048" LOG_EFFECT_SIZE="0.06411749961174897" MODIFIED="2024-07-11 17:10:34 +0800" MODIFIED_BY="[Empty name]" ORDER="19" O_E="0.0" SE="0.06781789445215664" STUDY_ID="STD-XuLY2022" TOTAL_1="53" TOTAL_2="53" VAR="0.0045992668079238574" WEIGHT="11.465013960665333"/>
<DICH_DATA CI_END="1.434107580679011" CI_START="1.0263950881974628" EFFECT_SIZE="1.2132439889633426" ESTIMABLE="YES" EVENTS_1="54" EVENTS_2="43" LOG_CI_END="0.15658173148713567" LOG_CI_START="0.011314565060322782" LOG_EFFECT_SIZE="0.08394814827372922" MODIFIED="2024-07-11 17:10:47 +0800" MODIFIED_BY="[Empty name]" ORDER="20" O_E="0.0" SE="0.08533065264318093" STUDY_ID="STD-YanXL2019" TOTAL_1="59" TOTAL_2="57" VAR="0.007281320280511202" WEIGHT="11.397625555724119"/>
<DICH_DATA CI_END="1.515988430213051" CI_START="0.9776074529100603" EFFECT_SIZE="1.2173913043478262" ESTIMABLE="YES" EVENTS_1="28" EVENTS_2="23" LOG_CI_END="0.1806958868410199" LOG_CI_START="-0.009835496191767108" LOG_EFFECT_SIZE="0.08543019532462637" MODIFIED="2024-07-11 17:10:58 +0800" MODIFIED_BY="[Empty name]" ORDER="21" O_E="0.0" SE="0.11191907753901595" STUDY_ID="STD-ZengY2022" TOTAL_1="30" TOTAL_2="30" VAR="0.012525879917184263" WEIGHT="5.993075479438697"/>
<DICH_DATA CI_END="1.6390309209424962" CI_START="1.0252302542439038" EFFECT_SIZE="1.2962962962962963" ESTIMABLE="YES" EVENTS_1="35" EVENTS_2="27" LOG_CI_END="0.21458714677857163" LOG_CI_START="0.010821413604005022" LOG_EFFECT_SIZE="0.11270428019128832" MODIFIED="2024-07-11 17:10:52 +0800" MODIFIED_BY="[Empty name]" ORDER="22" O_E="0.0" SE="0.119693000323387" STUDY_ID="STD-ZhangH2021" TOTAL_1="39" TOTAL_2="39" VAR="0.014326414326414322" WEIGHT="7.035349475862819"/>
</DICH_SUBGROUP>
<DICH_SUBGROUP CHI2="1.8696284356473284E-4" CI_END="1.3563176234893346" CI_START="1.0305587201522983" DF="1" EFFECT_SIZE="1.182271100121785" ESTIMABLE="YES" EVENTS_1="71" EVENTS_2="57" I2="0.0" ID="CMP-001.01.02" LOG_CI_END="0.132361404852419" LOG_CI_START="0.01307274246319084" LOG_EFFECT_SIZE="0.07271707365780494" MODIFIED="2024-07-11 18:41:58 +0800" MODIFIED_BY="[Empty name]" NO="2" P_CHI2="0.9890905167403727" P_Z="0.016869232468029783" STUDIES="2" TAU2="0.0" TOTAL_1="77" TOTAL_2="73" WEIGHT="15.236017882271756" Z="2.3895455372850916">
<NAME>ACU+WM vs Estazolam</NAME>
<DICH_DATA CI_END="1.3957917015547163" CI_START="1.0030916692319725" EFFECT_SIZE="1.1832611832611832" ESTIMABLE="YES" EVENTS_1="40" EVENTS_2="33" LOG_CI_END="0.1448206119726216" LOG_CI_START="0.0013406235711982833" LOG_EFFECT_SIZE="0.07308061777190994" MODIFIED="2024-07-11 17:11:16 +0800" MODIFIED_BY="[Empty name]" ORDER="23" O_E="0.0" SE="0.08428085542439322" STUDY_ID="STD-XueYC2023" TOTAL_1="42" TOTAL_2="41" VAR="0.007103262591067472" WEIGHT="8.702359994239952"/>
<DICH_DATA CI_END="1.4904547852755052" CI_START="0.9357201170106625" EFFECT_SIZE="1.180952380952381" ESTIMABLE="YES" EVENTS_1="31" EVENTS_2="24" LOG_CI_END="0.17331880572712374" LOG_CI_START="-0.02885403354252972" LOG_EFFECT_SIZE="0.072232386092297" MODIFIED="2024-07-11 17:11:22 +0800" MODIFIED_BY="[Empty name]" ORDER="24" O_E="0.0" SE="0.11875732655868909" STUDY_ID="STD-ZhouY2022" TOTAL_1="35" TOTAL_2="32" VAR="0.014103302611367122" WEIGHT="6.533657888031805"/>
</DICH_SUBGROUP>
</DICH_OUTCOME>
<DICH_OUTCOME CHI2="3.683293747327063" CI_END="0.5288536638134672" CI_START="0.18245578996084516" CI_STUDY="95" CI_TOTAL="95" DF="5" EFFECT_MEASURE="RR" EFFECT_SIZE="0.3106322793992495" ESTIMABLE="YES" EVENTS_1="16" EVENTS_2="51" I2="0.0" I2_Q="1.9122704977941134" ID="CMP-001.02" LOG_CI_END="-0.27666448257767484" LOG_CI_START="-0.7388423503966343" LOG_EFFECT_SIZE="-0.5077534164871546" METHOD="MH" MODIFIED="2024-07-11 18:42:43 +0800" MODIFIED_BY="[Empty name]" NO="2" P_CHI2="0.5958522762650207" P_Q="0.31263899556518804" P_Z="1.6587766339301667E-5" Q="1.0194955119004065" RANDOM="NO" SCALE="100.0" SORT_BY="STUDY" STUDIES="6" SUBGROUPS="YES" SUBGROUP_TEST="YES" SWAP_EVENTS="NO" TAU2="0.0" TOTALS="YES" TOTAL_1="267" TOTAL_2="264" WEIGHT="100.00000000000001" Z="4.306473670140399">
<NAME>AE</NAME>
<GROUP_LABEL_1>Acupuncture+Medicine</GROUP_LABEL_1>
<GROUP_LABEL_2>Estazolam</GROUP_LABEL_2>
<GRAPH_LABEL_1>Favours [Acupuncture+Medicine]</GRAPH_LABEL_1>
<GRAPH_LABEL_2>Favours [Estazolam]</GRAPH_LABEL_2>
<DICH_SUBGROUP CHI2="2.8560497969562455" CI_END="0.5042642354161903" CI_START="0.1413447945071664" DF="4" EFFECT_SIZE="0.2669740150880134" ESTIMABLE="YES" EVENTS_1="11" EVENTS_2="41" I2="0.0" ID="CMP-001.02.01" LOG_CI_END="-0.29734183277720205" LOG_CI_START="-0.8497201812207433" LOG_EFFECT_SIZE="-0.5735310069989726" MODIFIED="2024-07-11 18:42:30 +0800" MODIFIED_BY="[Empty name]" NO="1" P_CHI2="0.5821968249063325" P_Z="4.7005701234030533E-5" STUDIES="5" TAU2="0.0" TOTAL_1="225" TOTAL_2="223" WEIGHT="80.2559592799423" Z="4.070036853915068">
<NAME>ACU+TCM vs Estazolam</NAME>
<DICH_DATA CI_END="1.1100702908335718" CI_START="0.05630274093099784" EFFECT_SIZE="0.25" ESTIMABLE="YES" EVENTS_1="2" EVENTS_2="8" LOG_CI_END="0.045350479646684115" LOG_CI_START="-1.2494704623026087" LOG_EFFECT_SIZE="-0.6020599913279624" MODIFIED="2024-07-11 17:39:32 +0800" MODIFIED_BY="[Empty name]" ORDER="25" O_E="0.0" SE="0.7605842307680479" STUDY_ID="STD-RanGS2022" TOTAL_1="43" TOTAL_2="43" VAR="0.5784883720930232" WEIGHT="15.607194092997998"/>
<DICH_DATA CI_END="0.7537183447784397" CI_START="0.043859687731744125" EFFECT_SIZE="0.18181818181818182" ESTIMABLE="YES" EVENTS_1="2" EVENTS_2="11" LOG_CI_END="-0.12279091429024776" LOG_CI_START="-1.3579344646982399" LOG_EFFECT_SIZE="-0.7403626894942439" MODIFIED="2024-07-11 17:39:11 +0800" MODIFIED_BY="[Empty name]" ORDER="26" O_E="0.0" SE="0.7255294355688354" STUDY_ID="STD-XuKJ2023" TOTAL_1="31" TOTAL_2="31" VAR="0.5263929618768329" WEIGHT="21.45989187787225"/>
<DICH_DATA CI_END="3.1900510367643586" CI_START="0.17632946730862933" EFFECT_SIZE="0.75" ESTIMABLE="YES" EVENTS_1="3" EVENTS_2="4" LOG_CI_END="0.5037976312728013" LOG_CI_START="-0.7536751044894011" LOG_EFFECT_SIZE="-0.12493873660829995" MODIFIED="2024-07-11 17:39:00 +0800" MODIFIED_BY="[Empty name]" ORDER="27" O_E="0.0" SE="0.7386457095771487" STUDY_ID="STD-XuLY2022" TOTAL_1="53" TOTAL_2="53" VAR="0.5455974842767295" WEIGHT="7.803597046498999"/>
<DICH_DATA CI_END="0.9350180798028533" CI_START="0.015597166399093228" EFFECT_SIZE="0.12076271186440678" ESTIMABLE="YES" EVENTS_1="1" EVENTS_2="8" LOG_CI_END="-0.02917999139197565" LOG_CI_START="-1.8069542945312171" LOG_EFFECT_SIZE="-0.9180671429615964" MODIFIED="2024-07-11 17:39:18 +0800" MODIFIED_BY="[Empty name]" ORDER="28" O_E="0.0" SE="1.0442734257887176" STUDY_ID="STD-YanXL2019" TOTAL_1="59" TOTAL_2="57" VAR="1.0905069878085043" WEIGHT="15.876283646325549"/>
<DICH_DATA CI_END="1.0075148522820137" CI_START="0.08932870795517368" EFFECT_SIZE="0.3" ESTIMABLE="YES" EVENTS_1="3" EVENTS_2="10" LOG_CI_END="0.0032514570132251485" LOG_CI_START="-1.0490089475739006" LOG_EFFECT_SIZE="-0.5228787452803376" MODIFIED="2024-07-11 17:39:25 +0800" MODIFIED_BY="[Empty name]" ORDER="29" O_E="0.0" SE="0.6181029704274863" STUDY_ID="STD-ZhangH2021" TOTAL_1="39" TOTAL_2="39" VAR="0.382051282051282" WEIGHT="19.508992616247497"/>
</DICH_SUBGROUP>
<DICH_SUBGROUP CHI2="4.895131164922244E-32" CI_END="1.3050734483147945" CI_START="0.18254678444257375" DF="0" EFFECT_SIZE="0.48809523809523814" ESTIMABLE="YES" EVENTS_1="5" EVENTS_2="10" I2="100.0" ID="CMP-001.02.02" LOG_CI_END="0.11563495404993435" LOG_CI_START="-0.7386258127342266" LOG_EFFECT_SIZE="-0.31149542934214614" MODIFIED="2024-07-11 18:42:43 +0800" MODIFIED_BY="[Empty name]" NO="2" P_CHI2="0.0" P_Z="0.1529029828409335" STUDIES="1" TAU2="0.0" TOTAL_1="42" TOTAL_2="41" WEIGHT="19.744040720057708" Z="1.4293523631144416">
<NAME>ACU+WM vs Estazolam</NAME>
<DICH_DATA CI_END="1.3050734483147943" CI_START="0.18254678444257372" EFFECT_SIZE="0.4880952380952381" ESTIMABLE="YES" EVENTS_1="5" EVENTS_2="10" LOG_CI_END="0.11563495404993428" LOG_CI_START="-0.7386258127342267" LOG_EFFECT_SIZE="-0.3114954293421462" MODIFIED="2024-07-11 17:39:42 +0800" MODIFIED_BY="[Empty name]" ORDER="30" O_E="0.0" SE="0.5017970030680107" STUDY_ID="STD-XueYC2023" TOTAL_1="42" TOTAL_2="41" VAR="0.25180023228803716" WEIGHT="19.744040720057708"/>
</DICH_SUBGROUP>
</DICH_OUTCOME>
<CONT_OUTCOME CHI2="1500.9898160876262" CI_END="-1.431455972283332" CI_START="-4.114038547155784" CI_STUDY="95" CI_TOTAL="95" DF="13" EFFECT_MEASURE="MD" EFFECT_SIZE="-2.7727472597195577" ESTIMABLE="YES" I2="99.13390484994196" I2_Q="0.0" ID="CMP-001.03" MODIFIED="2024-07-11 18:42:58 +0800" MODIFIED_BY="[Empty name]" NO="3" P_CHI2="0.0" P_Q="0.7335586356932886" P_Z="5.085090991841712E-5" Q="0.11586920560599273" RANDOM="YES" SCALE="8.5" SORT_BY="STUDY" STUDIES="14" SUBGROUPS="YES" SUBGROUP_TEST="YES" TAU2="6.335578234484749" TOTALS="YES" TOTAL_1="596" TOTAL_2="591" UNITS="" WEIGHT="100.0" Z="4.05168125535957">
<NAME>PSQI</NAME>
<GROUP_LABEL_1>Acupuncture+Medicine</GROUP_LABEL_1>
<GROUP_LABEL_2>Estazolam</GROUP_LABEL_2>
<GRAPH_LABEL_1>Favours [Acupuncture+Medicine]</GRAPH_LABEL_1>
<GRAPH_LABEL_2>Favours [Estazolam]</GRAPH_LABEL_2>
<CONT_SUBGROUP CHI2="657.887162964478" CI_END="-1.4442601781995759" CI_START="-3.869899506918621" DF="10" EFFECT_SIZE="-2.6570798425590985" ESTIMABLE="YES" I2="98.47998250111168" ID="CMP-001.03.01" MODIFIED="2024-07-11 18:42:52 +0800" MODIFIED_BY="[Empty name]" NO="1" P_CHI2="-1.7962520360015333E-10" P_Z="1.755260646362881E-5" STUDIES="11" TAU2="4.019661916725266" TOTAL_1="482" TOTAL_2="481" WEIGHT="78.89386700820701" Z="4.293944886038243">
<NAME>ACU+TCM vs Estazolam</NAME>
<CONT_DATA CI_END="-0.42050901205556" CI_START="-0.6194909879444398" EFFECT_SIZE="-0.5199999999999999" ESTIMABLE="YES" MEAN_1="0.63" MEAN_2="1.15" MODIFIED="2024-07-11 18:33:52 +0800" MODIFIED_BY="[Empty name]" ORDER="31" SD_1="0.18" SD_2="0.28" SE="0.05076164089198173" STUDY_ID="STD-KangZX2021" TOTAL_1="43" TOTAL_2="43" WEIGHT="7.389025594221382"/>
<CONT_DATA CI_END="-2.8793857451479457" CI_START="-5.300614254852054" EFFECT_SIZE="-4.09" ESTIMABLE="YES" MEAN_1="6.74" MEAN_2="10.83" MODIFIED="2024-07-11 18:34:02 +0800" MODIFIED_BY="[Empty name]" ORDER="32" SD_1="2.21" SD_2="3.52" SE="0.6176716839703306" STUDY_ID="STD-LuY2022" TOTAL_1="46" TOTAL_2="45" WEIGHT="6.972177495605514"/>
<CONT_DATA CI_END="-3.064624290072478" CI_START="-4.635375709927523" EFFECT_SIZE="-3.8500000000000005" ESTIMABLE="YES" MEAN_1="5.62" MEAN_2="9.47" MODIFIED="2024-07-11 18:04:02 +0800" MODIFIED_BY="[Empty name]" ORDER="33" SD_1="1.75" SD_2="2.14" SE="0.40070925594677553" STUDY_ID="STD-QuanCM2022" TOTAL_1="47" TOTAL_2="48" WEIGHT="7.209318930294027"/>
<CONT_DATA CI_END="-3.176357929660089" CI_START="-4.163642070339911" EFFECT_SIZE="-3.67" ESTIMABLE="YES" MEAN_1="5.75" MEAN_2="9.42" MODIFIED="2024-07-11 18:04:58 +0800" MODIFIED_BY="[Empty name]" ORDER="34" SD_1="0.86" SD_2="1.41" SE="0.25186282719156916" STUDY_ID="STD-RanGS2022" TOTAL_1="43" TOTAL_2="43" WEIGHT="7.318751890709106"/>
<CONT_DATA CI_END="-3.13538563314404" CI_START="-3.8246143668559607" EFFECT_SIZE="-3.4800000000000004" ESTIMABLE="YES" MEAN_1="9.07" MEAN_2="12.55" MODIFIED="2024-07-11 18:04:12 +0800" MODIFIED_BY="[Empty name]" ORDER="35" SD_1="0.76" SD_2="1.03" SE="0.1758268874194804" STUDY_ID="STD-SunXJ2023" TOTAL_1="53" TOTAL_2="53" WEIGHT="7.356135778153446"/>
<CONT_DATA CI_END="-0.06547103174470004" CI_START="-1.734528968255299" EFFECT_SIZE="-0.8999999999999995" ESTIMABLE="YES" MEAN_1="5.86" MEAN_2="6.76" MODIFIED="2024-07-11 18:04:19 +0800" MODIFIED_BY="[Empty name]" ORDER="36" SD_1="2.01" SD_2="1.71" SE="0.4257879097973011" STUDY_ID="STD-XuJ2022" TOTAL_1="38" TOTAL_2="39" WEIGHT="7.186389116282096"/>
<CONT_DATA CI_END="-3.7641807338364286" CI_START="-4.815819266163573" EFFECT_SIZE="-4.290000000000001" ESTIMABLE="YES" MEAN_1="5.35" MEAN_2="9.64" MODIFIED="2024-07-11 18:04:35 +0800" MODIFIED_BY="[Empty name]" ORDER="37" SD_1="0.66" SD_2="1.34" SE="0.26828006550690103" STUDY_ID="STD-XuKJ2023" TOTAL_1="31" TOTAL_2="31" WEIGHT="7.3089982303767105"/>
<CONT_DATA CI_END="-0.7569818554663604" CI_START="-2.64301814453364" EFFECT_SIZE="-1.7000000000000002" ESTIMABLE="YES" MEAN_1="5.71" MEAN_2="7.41" MODIFIED="2024-07-11 18:04:27 +0800" MODIFIED_BY="[Empty name]" ORDER="38" SD_1="2.38" SD_2="2.57" SE="0.48114054746518126" STUDY_ID="STD-XuLY2022" TOTAL_1="53" TOTAL_2="53" WEIGHT="7.131453988588245"/>
<CONT_DATA CI_END="-2.394976011460576" CI_START="-4.045023988539425" EFFECT_SIZE="-3.2200000000000006" ESTIMABLE="YES" MEAN_1="6.49" MEAN_2="9.71" MODIFIED="2024-07-11 18:09:30 +0800" MODIFIED_BY="[Empty name]" ORDER="39" SD_1="1.83" SD_2="2.62" SE="0.4209383412384659" STUDY_ID="STD-YanXL2019" TOTAL_1="59" TOTAL_2="57" WEIGHT="7.190920087402654"/>
<CONT_DATA CI_END="-0.6250652618234012" CI_START="-3.234934738176598" EFFECT_SIZE="-1.9299999999999997" ESTIMABLE="YES" MEAN_1="5.5" MEAN_2="7.43" MODIFIED="2024-07-11 18:05:05 +0800" MODIFIED_BY="[Empty name]" ORDER="40" SD_1="2.13" SD_2="2.96" SE="0.6657952638261505" STUDY_ID="STD-ZengY2022" TOTAL_1="30" TOTAL_2="30" WEIGHT="6.908651089715982"/>
<CONT_DATA CI_END="-0.22451661386260735" CI_START="-2.7954833861373922" EFFECT_SIZE="-1.5099999999999998" ESTIMABLE="YES" MEAN_1="9.22" MEAN_2="10.73" MODIFIED="2024-07-11 18:04:50 +0800" MODIFIED_BY="[Empty name]" ORDER="41" SD_1="2.63" SD_2="3.14" SE="0.6558709222603687" STUDY_ID="STD-ZhangH2021" TOTAL_1="39" TOTAL_2="39" WEIGHT="6.922044806857858"/>
</CONT_SUBGROUP>
<CONT_SUBGROUP CHI2="53.05636904692587" CI_END="-0.2583763396477621" CI_START="-6.164696268061723" DF="2" EFFECT_SIZE="-3.211536303854743" ESTIMABLE="YES" I2="96.23042429037861" ID="CMP-001.03.02" MODIFIED="2024-07-11 18:42:58 +0800" MODIFIED_BY="[Empty name]" NO="2" P_CHI2="-8.275691243397887E-11" P_Z="0.03305257001855855" STUDIES="3" TAU2="6.489464382685969" TOTAL_1="114" TOTAL_2="110" WEIGHT="21.106132991792983" Z="2.13144413675148">
<NAME>ACU+WM vs Estazolam</NAME>
<CONT_DATA CI_END="-5.314763225547887" CI_START="-5.905236774452112" EFFECT_SIZE="-5.609999999999999" ESTIMABLE="YES" MEAN_1="4.26" MEAN_2="9.87" MODIFIED="2024-07-11 18:05:39 +0800" MODIFIED_BY="[Empty name]" ORDER="42" SD_1="0.53" SD_2="0.81" SE="0.15063377530449631" STUDY_ID="STD-XueYC2023" TOTAL_1="42" TOTAL_2="41" WEIGHT="7.365651101088578"/>
<CONT_DATA CI_END="-1.6121202303481381" CI_START="-4.167879769651863" EFFECT_SIZE="-2.8900000000000006" ESTIMABLE="YES" MEAN_1="9.11" MEAN_2="12.0" MODIFIED="2024-07-11 18:10:44 +0800" MODIFIED_BY="[Empty name]" ORDER="43" SD_1="2.65" SD_2="2.68" SE="0.6519914548081571" STUDY_ID="STD-ZhouY2022" TOTAL_1="35" TOTAL_2="32" WEIGHT="6.927239725585491"/>
<CONT_DATA CI_END="0.48788548451610914" CI_START="-2.3878854845161097" EFFECT_SIZE="-0.9500000000000002" ESTIMABLE="YES" MEAN_1="5.81" MEAN_2="6.76" MODIFIED="2024-07-11 18:10:51 +0800" MODIFIED_BY="[Empty name]" ORDER="44" SD_1="3.53" SD_2="2.73" SE="0.733628523716745" STUDY_ID="STD-ZhuSP2016" TOTAL_1="37" TOTAL_2="37" WEIGHT="6.813242165118912"/>
</CONT_SUBGROUP>
</CONT_OUTCOME>
<CONT_OUTCOME CHI2="171.30579659985065" CI_END="-0.9255349462511706" CI_START="-7.421691843766206" CI_STUDY="95" CI_TOTAL="95" DF="8" EFFECT_MEASURE="MD" EFFECT_SIZE="-4.173613395008688" ESTIMABLE="YES" I2="95.32998873430593" I2_Q="54.67122224582518" ID="CMP-001.04" MODIFIED="2024-07-11 18:43:15 +0800" MODIFIED_BY="[Empty name]" NO="4" P_CHI2="-1.652153969189385E-10" P_Q="0.13746553168832" P_Z="0.011787171403525282" Q="2.206104045917936" RANDOM="YES" SCALE="23.5" SORT_BY="STUDY" STUDIES="9" SUBGROUPS="YES" SUBGROUP_TEST="YES" TAU2="22.850600338136196" TOTALS="YES" TOTAL_1="410" TOTAL_2="408" UNITS="" WEIGHT="100.0" Z="2.5184527001618773">
<NAME>LH</NAME>
<GROUP_LABEL_1>Acupuncture+Medicine</GROUP_LABEL_1>
<GROUP_LABEL_2>Estazolam</GROUP_LABEL_2>
<GRAPH_LABEL_1>Favours [Acupuncture+Medicine]</GRAPH_LABEL_1>
<GRAPH_LABEL_2>Favours [Estazolam]</GRAPH_LABEL_2>
<CONT_SUBGROUP CHI2="164.01461661023467" CI_END="-0.5513952398336217" CI_START="-8.607326120453457" DF="7" EFFECT_SIZE="-4.579360680143539" ESTIMABLE="YES" I2="95.73208769762584" ID="CMP-001.04.01" MODIFIED="2024-07-11 18:43:04 +0800" MODIFIED_BY="[Empty name]" NO="1" P_CHI2="-1.5630519101250684E-10" P_Z="0.025862723197879526" STUDIES="8" TAU2="31.702197302686308" TOTAL_1="368" TOTAL_2="367" WEIGHT="88.18157866048166" Z="2.228266885182015">
<NAME>ACU+TCM vs Estazolam</NAME>
<CONT_DATA CI_END="-4.110662419416031" CI_START="-12.689337580583967" EFFECT_SIZE="-8.399999999999999" ESTIMABLE="YES" MEAN_1="36.2" MEAN_2="44.6" MODIFIED="2024-07-11 18:38:35 +0800" MODIFIED_BY="[Empty name]" ORDER="45" SD_1="8.96" SD_2="11.21" SE="2.188477754906577" STUDY_ID="STD-KangZX2021" TOTAL_1="43" TOTAL_2="43" WEIGHT="9.936152437430284"/>
<CONT_DATA CI_END="-3.419794181643756" CI_START="-8.640205818356247" EFFECT_SIZE="-6.030000000000001" ESTIMABLE="YES" MEAN_1="15.64" MEAN_2="21.67" MODIFIED="2024-07-11 18:38:43 +0800" MODIFIED_BY="[Empty name]" ORDER="46" SD_1="6.37" SD_2="6.61" SE="1.331762133868385" STUDY_ID="STD-QuanCM2022" TOTAL_1="47" TOTAL_2="48" WEIGHT="11.153081393436134"/>
<CONT_DATA CI_END="4.548980417453567" CI_START="0.4710195825464294" EFFECT_SIZE="2.509999999999998" ESTIMABLE="YES" MEAN_1="33.43" MEAN_2="30.92" MODIFIED="2024-07-11 18:39:42 +0800" MODIFIED_BY="[Empty name]" ORDER="47" SD_1="5.01" SD_2="4.63" SE="1.0403152473906592" STUDY_ID="STD-RanGS2022" TOTAL_1="43" TOTAL_2="43" WEIGHT="11.475254002073418"/>
<CONT_DATA CI_END="-10.908235029456053" CI_START="-15.071764970543944" EFFECT_SIZE="-12.989999999999998" ESTIMABLE="YES" MEAN_1="18.12" MEAN_2="31.11" MODIFIED="2024-07-11 18:38:50 +0800" MODIFIED_BY="[Empty name]" ORDER="48" SD_1="4.28" SD_2="6.44" SE="1.0621445021258766" STUDY_ID="STD-SunXJ2023" TOTAL_1="53" TOTAL_2="53" WEIGHT="11.453290461869425"/>
<CONT_DATA CI_END="5.581611908412186" CI_START="0.7783880915878134" EFFECT_SIZE="3.1799999999999997" ESTIMABLE="YES" MEAN_1="33.51" MEAN_2="30.33" MODIFIED="2024-07-11 18:39:16 +0800" MODIFIED_BY="[Empty name]" ORDER="49" SD_1="5.02" SD_2="4.62" SE="1.225334713982397" STUDY_ID="STD-XuKJ2023" TOTAL_1="31" TOTAL_2="31" WEIGHT="11.277722166985196"/>
<CONT_DATA CI_END="-0.6762715714220096" CI_START="-3.2837284285779984" EFFECT_SIZE="-1.980000000000004" ESTIMABLE="YES" MEAN_1="31.22" MEAN_2="33.2" MODIFIED="2024-07-11 18:39:01 +0800" MODIFIED_BY="[Empty name]" ORDER="50" SD_1="3.25" SD_2="3.59" SE="0.6651797884357252" STUDY_ID="STD-XuLY2022" TOTAL_1="53" TOTAL_2="53" WEIGHT="11.790445326293197"/>
<CONT_DATA CI_END="-4.664873120025929" CI_START="-12.855126879974081" EFFECT_SIZE="-8.760000000000005" ESTIMABLE="YES" MEAN_1="36.16" MEAN_2="44.92" MODIFIED="2024-07-11 18:39:25 +0800" MODIFIED_BY="[Empty name]" ORDER="51" SD_1="10.26" SD_2="12.13" SE="2.0893888419766458" STUDY_ID="STD-YanXL2019" TOTAL_1="59" TOTAL_2="57" WEIGHT="10.090907163076023"/>
<CONT_DATA CI_END="-2.095990762170468" CI_START="-7.784009237829535" EFFECT_SIZE="-4.940000000000001" ESTIMABLE="YES" MEAN_1="15.73" MEAN_2="20.67" MODIFIED="2024-07-11 18:39:34 +0800" MODIFIED_BY="[Empty name]" ORDER="52" SD_1="6.22" SD_2="6.59" SE="1.4510517847586564" STUDY_ID="STD-ZhangH2021" TOTAL_1="39" TOTAL_2="39" WEIGHT="11.004725709317976"/>
</CONT_SUBGROUP>
<CONT_SUBGROUP CHI2="0.0" CI_END="-0.17020637176428388" CI_START="-2.6097936282357175" DF="0" EFFECT_SIZE="-1.3900000000000006" ESTIMABLE="YES" I2="0.0" ID="CMP-001.04.02" MODIFIED="2024-07-11 18:43:15 +0800" MODIFIED_BY="[Empty name]" NO="2" P_CHI2="1.0" P_Z="0.025519183644319578" STUDIES="1" TAU2="0.0" TOTAL_1="42" TOTAL_2="41" WEIGHT="11.818421339518336" Z="2.2334515244608366">
<NAME>ACU+WM vs Estazolam</NAME>
<CONT_DATA CI_END="-0.17020637176428388" CI_START="-2.6097936282357175" EFFECT_SIZE="-1.3900000000000006" ESTIMABLE="YES" MEAN_1="12.52" MEAN_2="13.91" MODIFIED="2024-07-11 18:40:25 +0800" MODIFIED_BY="[Empty name]" ORDER="53" SD_1="2.2" SD_2="3.34" SE="0.6223551237968111" STUDY_ID="STD-XueYC2023" TOTAL_1="42" TOTAL_2="41" WEIGHT="11.818421339518336"/>
</CONT_SUBGROUP>
</CONT_OUTCOME>
<CONT_OUTCOME CHI2="373.6068966229644" CI_END="-6.200935371551008" CI_START="-14.795835793499265" CI_STUDY="95" CI_TOTAL="95" DF="10" EFFECT_MEASURE="MD" EFFECT_SIZE="-10.498385582525136" ESTIMABLE="YES" I2="97.32338988107819" I2_Q="90.07931071263098" ID="CMP-001.05" MODIFIED="2024-07-11 18:55:46 +0800" MODIFIED_BY="[Empty name]" NO="5" P_CHI2="-1.7956836018129252E-10" P_Q="0.0014989279831081337" P_Z="1.6839970846940648E-6" Q="10.079944760221421" RANDOM="YES" SCALE="39.5" SORT_BY="STUDY" STUDIES="11" SUBGROUPS="YES" SUBGROUP_TEST="YES" TAU2="49.27282411105894" TOTALS="YES" TOTAL_1="491" TOTAL_2="485" UNITS="" WEIGHT="99.99999999999997" Z="4.788061903548996">
<NAME>FSH</NAME>
<GROUP_LABEL_1>Acupuncture+Medicine</GROUP_LABEL_1>
<GROUP_LABEL_2>Estazolam</GROUP_LABEL_2>
<GRAPH_LABEL_1>Favours [Acupuncture+Medicine]</GRAPH_LABEL_1>
<GRAPH_LABEL_2>Favours [Estazolam]</GRAPH_LABEL_2>
<CONT_SUBGROUP CHI2="334.4428598657544" CI_END="-7.447480568295482" CI_START="-17.853246933308164" DF="8" EFFECT_SIZE="-12.650363750801823" ESTIMABLE="YES" I2="97.6079620885878" ID="CMP-001.05.01" MODIFIED="2024-07-11 18:54:29 +0800" MODIFIED_BY="[Empty name]" NO="1" P_CHI2="-1.652153969189385E-10" P_Z="1.884007075633087E-6" STUDIES="9" TAU2="60.610625836739075" TOTAL_1="414" TOTAL_2="412" WEIGHT="83.12319734472338" Z="4.765484150454956">
<NAME>ACU+TCM vs Estazolam</NAME>
<CONT_DATA CI_END="-26.07488198620805" CI_START="-36.60511801379194" EFFECT_SIZE="-31.339999999999996" ESTIMABLE="YES" MEAN_1="32.56" MEAN_2="63.9" MODIFIED="2024-07-11 18:52:16 +0800" MODIFIED_BY="[Empty name]" ORDER="54" SD_1="8.22" SD_2="15.58" SE="2.6863340629330557" STUDY_ID="STD-KangZX2021" TOTAL_1="43" TOTAL_2="43" WEIGHT="8.510596243336755"/>
<CONT_DATA CI_END="-19.502446298334412" CI_START="-24.617553701665592" EFFECT_SIZE="-22.060000000000002" ESTIMABLE="YES" MEAN_1="42.31" MEAN_2="64.37" MODIFIED="2024-07-11 18:52:24 +0800" MODIFIED_BY="[Empty name]" ORDER="55" SD_1="5.42" SD_2="6.92" SE="1.3048983153972458" STUDY_ID="STD-LuY2022" TOTAL_1="46" TOTAL_2="45" WEIGHT="9.431121023306307"/>
<CONT_DATA CI_END="-4.893623249747668" CI_START="-9.146376750252331" EFFECT_SIZE="-7.02" ESTIMABLE="YES" MEAN_1="25.62" MEAN_2="32.64" MODIFIED="2024-07-11 18:52:57 +0800" MODIFIED_BY="[Empty name]" ORDER="56" SD_1="5.74" SD_2="4.78" SE="1.0849060324704534" STUDY_ID="STD-QuanCM2022" TOTAL_1="47" TOTAL_2="48" WEIGHT="9.529402862104767"/>
<CONT_DATA CI_END="-5.134334653573282" CI_START="-9.685665346426712" EFFECT_SIZE="-7.409999999999997" ESTIMABLE="YES" MEAN_1="32.03" MEAN_2="39.44" MODIFIED="2024-07-11 18:54:29 +0800" MODIFIED_BY="[Empty name]" ORDER="57" SD_1="4.8" SD_2="5.91" SE="1.1610750832040144" STUDY_ID="STD-RanGS2022" TOTAL_1="43" TOTAL_2="43" WEIGHT="9.497198084699416"/>
<CONT_DATA CI_END="-0.37427911017878746" CI_START="-3.4057208898212137" EFFECT_SIZE="-1.8900000000000006" ESTIMABLE="YES" MEAN_1="40.82" MEAN_2="42.71" MODIFIED="2024-07-11 18:53:21 +0800" MODIFIED_BY="[Empty name]" ORDER="58" SD_1="3.37" SD_2="4.51" SE="0.7733411949285935" STUDY_ID="STD-SunXJ2023" TOTAL_1="53" TOTAL_2="53" WEIGHT="9.640032268314506"/>
<CONT_DATA CI_END="-4.959736866462892" CI_START="-10.300263133537113" EFFECT_SIZE="-7.630000000000003" ESTIMABLE="YES" MEAN_1="32.01" MEAN_2="39.64" MODIFIED="2024-07-11 18:53:36 +0800" MODIFIED_BY="[Empty name]" ORDER="59" SD_1="4.78" SD_2="5.89" SE="1.3624041842604282" STUDY_ID="STD-XuKJ2023" TOTAL_1="31" TOTAL_2="31" WEIGHT="9.402827911108396"/>
<CONT_DATA CI_END="-1.2200877270093353" CI_START="-5.019912272990659" EFFECT_SIZE="-3.1199999999999974" ESTIMABLE="YES" MEAN_1="39.49" MEAN_2="42.61" MODIFIED="2024-07-11 18:53:30 +0800" MODIFIED_BY="[Empty name]" ORDER="60" SD_1="4.96" SD_2="5.02" SE="0.9693608086561425" STUDY_ID="STD-XuLY2022" TOTAL_1="53" TOTAL_2="53" WEIGHT="9.574449546529527"/>
<CONT_DATA CI_END="-25.404334969556142" CI_START="-38.035665030443866" EFFECT_SIZE="-31.720000000000006" ESTIMABLE="YES" MEAN_1="32.79" MEAN_2="64.51" MODIFIED="2024-07-11 18:53:44 +0800" MODIFIED_BY="[Empty name]" ORDER="61" SD_1="15.42" SD_2="19.03" SE="3.2223372879609125" STUDY_ID="STD-YanXL2019" TOTAL_1="59" TOTAL_2="57" WEIGHT="8.05878082864516"/>
<CONT_DATA CI_END="-3.5628140850094954" CI_START="-8.277185914990508" EFFECT_SIZE="-5.920000000000002" ESTIMABLE="YES" MEAN_1="25.72" MEAN_2="31.64" MODIFIED="2024-07-11 18:54:20 +0800" MODIFIED_BY="[Empty name]" ORDER="62" SD_1="5.76" SD_2="4.82" SE="1.2026679743014097" STUDY_ID="STD-ZhangH2021" TOTAL_1="39" TOTAL_2="39" WEIGHT="9.478788576678552"/>
</CONT_SUBGROUP>
<CONT_SUBGROUP CHI2="1.7103396743012829" CI_END="3.003872358198032" CI_START="-6.007006588024575" DF="1" EFFECT_SIZE="-1.5015671149132719" ESTIMABLE="YES" I2="41.532081900133356" ID="CMP-001.05.02" MODIFIED="2024-07-11 18:54:54 +0800" MODIFIED_BY="[Empty name]" NO="2" P_CHI2="0.19094139771224916" P_Z="0.5136181402863571" STUDIES="2" TAU2="6.350442216898934" TOTAL_1="77" TOTAL_2="73" WEIGHT="16.8768026552766" Z="0.653214294224528">
<NAME>ACU+WM vs Estazolam</NAME>
<CONT_DATA CI_END="-1.425789188012188" CI_START="-4.034210811987809" EFFECT_SIZE="-2.7299999999999986" ESTIMABLE="YES" MEAN_1="15.22" MEAN_2="17.95" MODIFIED="2024-07-11 18:54:44 +0800" MODIFIED_BY="[Empty name]" ORDER="63" SD_1="2.4" SD_2="3.54" SE="0.6654259069428107" STUDY_ID="STD-XueYC2023" TOTAL_1="42" TOTAL_2="41" WEIGHT="9.670138689832498"/>
<CONT_DATA CI_END="10.984398430479136" CI_START="-5.384398430479141" EFFECT_SIZE="2.799999999999997" ESTIMABLE="YES" MEAN_1="52.33" MEAN_2="49.53" MODIFIED="2024-07-11 18:54:54 +0800" MODIFIED_BY="[Empty name]" ORDER="64" SD_1="16.12" SD_2="17.9" SE="4.175790216063473" STUDY_ID="STD-ZhouY2022" TOTAL_1="35" TOTAL_2="32" WEIGHT="7.206663965444102"/>
</CONT_SUBGROUP>
</CONT_OUTCOME>
<CONT_OUTCOME CHI2="322.90141678209744" CI_END="17.51333464896937" CI_START="6.7857068616552985" CI_STUDY="95" CI_TOTAL="95" DF="10" EFFECT_MEASURE="MD" EFFECT_SIZE="12.149520755312334" ESTIMABLE="YES" I2="96.90307955299302" I2_Q="0.0" ID="CMP-001.06" MODIFIED="2024-07-11 19:06:24 +0800" MODIFIED_BY="[Empty name]" NO="6" P_CHI2="-1.7956836018129252E-10" P_Q="0.5369200928590563" P_Z="9.01703540746617E-6" Q="0.38127855628798074" RANDOM="YES" SCALE="45.5" SORT_BY="STUDY" STUDIES="11" SUBGROUPS="YES" SUBGROUP_TEST="YES" TAU2="77.02280777860639" TOTALS="YES" TOTAL_1="491" TOTAL_2="485" UNITS="" WEIGHT="100.00000000000001" Z="4.439494654725737">
<NAME>E2</NAME>
<GROUP_LABEL_1>Acupuncture+Medicine</GROUP_LABEL_1>
<GROUP_LABEL_2>Estazolam</GROUP_LABEL_2>
<GRAPH_LABEL_1>Favours [Acupuncture+Medicine]</GRAPH_LABEL_1>
<GRAPH_LABEL_2>Favours [Estazolam]</GRAPH_LABEL_2>
<CONT_SUBGROUP CHI2="285.4555273503585" CI_END="18.909103322634557" CI_START="7.563605591635379" DF="8" EFFECT_SIZE="13.236354457134968" ESTIMABLE="YES" I2="97.19746186936466" ID="CMP-001.06.01" MODIFIED="2024-07-11 19:05:15 +0800" MODIFIED_BY="[Empty name]" NO="1" P_CHI2="-1.652011860642233E-10" P_Z="4.802653812422359E-6" STUDIES="9" TAU2="73.00418238646458" TOTAL_1="414" TOTAL_2="412" WEIGHT="84.87968391888062" Z="4.573228718156206">
<NAME>ACU+TCM vs Estazolam</NAME>
<CONT_DATA CI_END="17.504964556713745" CI_START="9.37503544328625" EFFECT_SIZE="13.439999999999998" ESTIMABLE="YES" MEAN_1="53.66" MEAN_2="40.22" MODIFIED="2024-07-11 19:03:06 +0800" MODIFIED_BY="[Empty name]" ORDER="65" SD_1="9.97" SD_2="9.25" SE="2.0739996187571137" STUDY_ID="STD-KangZX2021" TOTAL_1="43" TOTAL_2="43" WEIGHT="9.209392462357519"/>
<CONT_DATA CI_END="40.21522411459337" CI_START="32.56477588540663" EFFECT_SIZE="36.39" ESTIMABLE="YES" MEAN_1="106.88" MEAN_2="70.49" MODIFIED="2024-07-11 19:03:35 +0800" MODIFIED_BY="[Empty name]" ORDER="66" SD_1="10.27" SD_2="8.26" SE="1.9516808190182307" STUDY_ID="STD-LuY2022" TOTAL_1="46" TOTAL_2="45" WEIGHT="9.265494790704313"/>
<CONT_DATA CI_END="18.028710485652436" CI_START="13.091289514347567" EFFECT_SIZE="15.560000000000002" ESTIMABLE="YES" MEAN_1="39.71" MEAN_2="24.15" MODIFIED="2024-07-11 19:03:42 +0800" MODIFIED_BY="[Empty name]" ORDER="67" SD_1="6.68" SD_2="5.53" SE="1.2595693110308699" STUDY_ID="STD-QuanCM2022" TOTAL_1="47" TOTAL_2="48" WEIGHT="9.527460693419613"/>
<CONT_DATA CI_END="6.920496800735565" CI_START="1.9795031992644403" EFFECT_SIZE="4.450000000000003" ESTIMABLE="YES" MEAN_1="41.17" MEAN_2="36.72" MODIFIED="2024-07-11 19:05:15 +0800" MODIFIED_BY="[Empty name]" ORDER="68" SD_1="6.17" SD_2="5.5" SE="1.2604807130245892" STUDY_ID="STD-RanGS2022" TOTAL_1="43" TOTAL_2="43" WEIGHT="9.527182331669117"/>
<CONT_DATA CI_END="17.21131931434096" CI_START="11.76868068565904" EFFECT_SIZE="14.490000000000002" ESTIMABLE="YES" MEAN_1="57.02" MEAN_2="42.53" MODIFIED="2024-07-11 19:03:50 +0800" MODIFIED_BY="[Empty name]" ORDER="69" SD_1="8.06" SD_2="6.1" SE="1.3884537347657306" STUDY_ID="STD-SunXJ2023" TOTAL_1="53" TOTAL_2="53" WEIGHT="9.486275239027504"/>
<CONT_DATA CI_END="7.367501143558092" CI_START="1.732498856441902" EFFECT_SIZE="4.549999999999997" ESTIMABLE="YES" MEAN_1="41.32" MEAN_2="36.77" MODIFIED="2024-07-11 19:04:46 +0800" MODIFIED_BY="[Empty name]" ORDER="70" SD_1="6.11" SD_2="5.17" SE="1.4375269983439414" STUDY_ID="STD-XuKJ2023" TOTAL_1="31" TOTAL_2="31" WEIGHT="9.469641412291798"/>
<CONT_DATA CI_END="6.052419714420703" CI_START="1.4675802855793076" EFFECT_SIZE="3.760000000000005" ESTIMABLE="YES" MEAN_1="52.09" MEAN_2="48.33" MODIFIED="2024-07-11 19:03:59 +0800" MODIFIED_BY="[Empty name]" ORDER="71" SD_1="6.13" SD_2="5.91" SE="1.169623387216812" STUDY_ID="STD-XuLY2022" TOTAL_1="53" TOTAL_2="53" WEIGHT="9.554016247981163"/>
<CONT_DATA CI_END="15.031558062292453" CI_START="8.16844193770755" EFFECT_SIZE="11.600000000000001" ESTIMABLE="YES" MEAN_1="53.28" MEAN_2="41.68" MODIFIED="2024-07-11 19:04:57 +0800" MODIFIED_BY="[Empty name]" ORDER="72" SD_1="10.58" SD_2="8.16" SE="1.750827101599898" STUDY_ID="STD-YanXL2019" TOTAL_1="59" TOTAL_2="57" WEIGHT="9.351529943767252"/>
<CONT_DATA CI_END="18.22709635809792" CI_START="12.812903641902086" EFFECT_SIZE="15.520000000000003" ESTIMABLE="YES" MEAN_1="39.63" MEAN_2="24.11" MODIFIED="2024-07-11 19:05:03 +0800" MODIFIED_BY="[Empty name]" ORDER="73" SD_1="6.71" SD_2="5.42" SE="1.3811969910932793" STUDY_ID="STD-ZhangH2021" TOTAL_1="39" TOTAL_2="39" WEIGHT="9.488690797662343"/>
</CONT_SUBGROUP>
<CONT_SUBGROUP CHI2="7.095800455668629" CI_END="25.993883182851864" CI_START="-12.018981564767348" DF="1" EFFECT_SIZE="6.987450809042259" ESTIMABLE="YES" I2="85.90715725100289" ID="CMP-001.06.02" MODIFIED="2024-07-11 19:05:47 +0800" MODIFIED_BY="[Empty name]" NO="2" P_CHI2="0.007726496521150761" P_Z="0.4711842593524259" STUDIES="2" TAU2="163.83392617559537" TOTAL_1="77" TOTAL_2="73" WEIGHT="15.120316081119393" Z="0.7205535294640393">
<NAME>ACU+WM vs Estazolam</NAME>
<CONT_DATA CI_END="31.660030347296384" CI_START="4.139969652703627" EFFECT_SIZE="17.900000000000006" ESTIMABLE="YES" MEAN_1="214.11" MEAN_2="196.21" MODIFIED="2024-07-11 19:05:34 +0800" MODIFIED_BY="[Empty name]" ORDER="74" SD_1="31.55" SD_2="32.39" SE="7.020552650882231" STUDY_ID="STD-XueYC2023" TOTAL_1="42" TOTAL_2="41" WEIGHT="5.929391940135243"/>
<CONT_DATA CI_END="2.5114591475944463" CI_START="-5.771459147594444" EFFECT_SIZE="-1.629999999999999" ESTIMABLE="YES" MEAN_1="23.52" MEAN_2="25.15" MODIFIED="2024-07-11 19:05:47 +0800" MODIFIED_BY="[Empty name]" ORDER="75" SD_1="7.49" SD_2="9.57" SE="2.113028188406392" STUDY_ID="STD-ZhouY2022" TOTAL_1="35" TOTAL_2="32" WEIGHT="9.19092414098415"/>
</CONT_SUBGROUP>
</CONT_OUTCOME>
<CONT_OUTCOME CHI2="6.912096384851376" CI_END="-2.4030102797060904" CI_START="-3.8232445252067233" CI_STUDY="95" CI_TOTAL="95" DF="3" EFFECT_MEASURE="MD" EFFECT_SIZE="-3.113127402456407" ESTIMABLE="YES" I2="56.59782744675216" I2_Q="0.0" ID="CMP-001.07" MODIFIED="2024-07-11 19:14:05 +0800" MODIFIED_BY="[Empty name]" NO="7" P_CHI2="0.07475303501376507" P_Q="0.4476674524124602" P_Z="8.516374326287473E-18" Q="0.5765512007938862" RANDOM="YES" SCALE="5.6" SORT_BY="STUDY" STUDIES="4" SUBGROUPS="YES" SUBGROUP_TEST="YES" TAU2="0.2926862065610814" TOTALS="YES" TOTAL_1="183" TOTAL_2="180" UNITS="" WEIGHT="100.0" Z="8.592410170969318">
<NAME>HAMA</NAME>
<GROUP_LABEL_1>Acupuncture+Medicine</GROUP_LABEL_1>
<GROUP_LABEL_2>Estazolam</GROUP_LABEL_2>
<GRAPH_LABEL_1>Favours [Acupuncture+Medicine]</GRAPH_LABEL_1>
<GRAPH_LABEL_2>Favours [Estazolam]</GRAPH_LABEL_2>
<CONT_SUBGROUP CHI2="5.7279531049207755" CI_END="-1.9130735523954068" CI_START="-4.0038090739351535" DF="2" EFFECT_SIZE="-2.95844131316528" ESTIMABLE="YES" I2="65.08351302174876" ID="CMP-001.07.01" MODIFIED="2024-07-11 19:14:05 +0800" MODIFIED_BY="[Empty name]" NO="1" P_CHI2="0.05704154717830856" P_Z="2.9095710753394608E-8" STUDIES="3" TAU2="0.5553929391782357" TOTAL_1="141" TOTAL_2="139" WEIGHT="66.67427295729927" Z="5.546792852985064">
<NAME>ACU+TCM vs Estazolam</NAME>
<CONT_DATA CI_END="-0.8755199520448107" CI_START="-2.964480047955189" EFFECT_SIZE="-1.92" ESTIMABLE="YES" MEAN_1="8.32" MEAN_2="10.24" MODIFIED="2024-07-11 19:11:59 +0800" MODIFIED_BY="[Empty name]" ORDER="76" SD_1="2.4" SD_2="2.54" SE="0.5329077759560453" STUDY_ID="STD-KangZX2021" TOTAL_1="43" TOTAL_2="43" WEIGHT="22.76309071048248"/>
<CONT_DATA CI_END="-2.5193067364855235" CI_START="-4.660693263514478" EFFECT_SIZE="-3.5900000000000007" ESTIMABLE="YES" MEAN_1="6.13" MEAN_2="9.72" MODIFIED="2024-07-11 19:12:08 +0800" MODIFIED_BY="[Empty name]" ORDER="77" SD_1="2.17" SD_2="3.53" SE="0.5462821112836609" STUDY_ID="STD-YanXL2019" TOTAL_1="59" TOTAL_2="57" WEIGHT="22.20727254170951"/>
<CONT_DATA CI_END="-2.2949897961361296" CI_START="-4.48501020386387" EFFECT_SIZE="-3.3899999999999997" ESTIMABLE="YES" MEAN_1="6.04" MEAN_2="9.43" MODIFIED="2024-07-11 19:12:20 +0800" MODIFIED_BY="[Empty name]" ORDER="78" SD_1="2.74" SD_2="2.16" SE="0.558688941481155" STUDY_ID="STD-ZhangH2021" TOTAL_1="39" TOTAL_2="39" WEIGHT="21.703909705107275"/>
</CONT_SUBGROUP>
<CONT_SUBGROUP CHI2="0.0" CI_END="-2.8064598997403594" CI_START="-4.05354010025964" DF="0" EFFECT_SIZE="-3.4299999999999997" ESTIMABLE="YES" I2="0.0" ID="CMP-001.07.02" MODIFIED="2024-07-11 19:12:29 +0800" MODIFIED_BY="[Empty name]" NO="2" P_CHI2="1.0" P_Z="4.2111949893923434E-27" STUDIES="1" TAU2="0.0" TOTAL_1="42" TOTAL_2="41" WEIGHT="33.32572704270073" Z="10.781466122504524">
<NAME>ACU+WM vs Estazolam</NAME>
<CONT_DATA CI_END="-2.8064598997403594" CI_START="-4.05354010025964" EFFECT_SIZE="-3.4299999999999997" ESTIMABLE="YES" MEAN_1="7.4" MEAN_2="10.83" MODIFIED="2024-07-11 19:12:29 +0800" MODIFIED_BY="[Empty name]" ORDER="79" SD_1="1.25" SD_2="1.62" SE="0.31813855008461633" STUDY_ID="STD-XueYC2023" TOTAL_1="42" TOTAL_2="41" WEIGHT="33.32572704270073"/>
</CONT_SUBGROUP>
</CONT_OUTCOME>
<CONT_OUTCOME CHI2="59.74411488703389" CI_END="-0.03324780930740934" CI_START="-5.240384893865787" CI_STUDY="95" CI_TOTAL="95" DF="3" EFFECT_MEASURE="MD" EFFECT_SIZE="-2.6368163515865986" ESTIMABLE="YES" I2="94.97858491054306" I2_Q="0.0" ID="CMP-001.08" MODIFIED="2024-07-11 19:19:06 +0800" MODIFIED_BY="[Empty name]" NO="8" P_CHI2="-1.0346212775402819E-10" P_Q="0.3531056658634677" P_Z="0.0471452609299497" Q="0.8622651630573288" RANDOM="YES" SCALE="8.5" SORT_BY="STUDY" STUDIES="4" SUBGROUPS="YES" SUBGROUP_TEST="YES" TAU2="6.6612220618195055" TOTALS="YES" TOTAL_1="168" TOTAL_2="165" UNITS="" WEIGHT="100.0" Z="1.9849929045585502">
<NAME>Kupperman</NAME>
<GROUP_LABEL_1>Acupuncture+Medicine</GROUP_LABEL_1>
<GROUP_LABEL_2>Estazolam</GROUP_LABEL_2>
<GRAPH_LABEL_1>Favours [Acupuncture+Medicine]</GRAPH_LABEL_1>
<GRAPH_LABEL_2>Favours [Estazolam]</GRAPH_LABEL_2>
<CONT_SUBGROUP CHI2="1.3232616537562962" CI_END="-0.46786279960556687" CI_START="-2.5854061927393954" DF="1" EFFECT_SIZE="-1.5266344961724811" ESTIMABLE="YES" I2="24.4291560054404" ID="CMP-001.08.01" MODIFIED="2024-07-11 19:17:29 +0800" MODIFIED_BY="[Empty name]" NO="1" P_CHI2="0.25000766246646444" P_Z="0.00471249517814284" STUDIES="2" TAU2="0.14779639383291485" TOTAL_1="91" TOTAL_2="92" WEIGHT="49.59052519621018" Z="2.8260564952355725">
<NAME>ACU+TCM vs Estazolam</NAME>
<CONT_DATA CI_END="0.06871539847197528" CI_START="-2.2287153984719756" EFFECT_SIZE="-1.08" ESTIMABLE="YES" MEAN_1="14.94" MEAN_2="16.02" MODIFIED="2024-07-11 19:17:19 +0800" MODIFIED_BY="[Empty name]" ORDER="80" SD_1="2.45" SD_2="2.69" SE="0.5860900544769678" STUDY_ID="STD-XuJ2022" TOTAL_1="38" TOTAL_2="39" WEIGHT="25.191315380501436"/>
<CONT_DATA CI_END="-0.6990845450057575" CI_START="-3.6609154549942455" EFFECT_SIZE="-2.1800000000000015" ESTIMABLE="YES" MEAN_1="12.37" MEAN_2="14.55" MODIFIED="2024-07-11 19:17:29 +0800" MODIFIED_BY="[Empty name]" ORDER="81" SD_1="3.48" SD_2="4.26" SE="0.75558299370576" STUDY_ID="STD-XuLY2022" TOTAL_1="53" TOTAL_2="53" WEIGHT="24.399209815708744"/>
</CONT_SUBGROUP>
<CONT_SUBGROUP CHI2="27.856870831079046" CI_END="0.6707353191713312" CI_START="-7.912414136544143" DF="1" EFFECT_SIZE="-3.620839408686406" ESTIMABLE="YES" I2="96.41022135593086" ID="CMP-001.08.02" MODIFIED="2024-07-11 19:17:52 +0800" MODIFIED_BY="[Empty name]" NO="2" P_CHI2="1.3056968339864028E-7" P_Z="0.09820090758232841" STUDIES="2" TAU2="9.247861252903594" TOTAL_1="77" TOTAL_2="73" WEIGHT="50.40947480378982" Z="1.6536388819614452">
<NAME>ACU+WM vs Estazolam</NAME>
<CONT_DATA CI_END="-4.972744717257138" CI_START="-6.567255282742861" EFFECT_SIZE="-5.77" ESTIMABLE="YES" MEAN_1="7.65" MEAN_2="13.42" MODIFIED="2024-07-11 19:17:43 +0800" MODIFIED_BY="[Empty name]" ORDER="82" SD_1="1.6" SD_2="2.07" SE="0.4067703738596777" STUDY_ID="STD-XueYC2023" TOTAL_1="42" TOTAL_2="41" WEIGHT="25.84830300735281"/>
<CONT_DATA CI_END="0.027713034721432717" CI_START="-2.807713034721434" EFFECT_SIZE="-1.3900000000000006" ESTIMABLE="YES" MEAN_1="9.77" MEAN_2="11.16" MODIFIED="2024-07-11 19:17:52 +0800" MODIFIED_BY="[Empty name]" ORDER="83" SD_1="3.14" SD_2="2.78" SE="0.7233362683723643" STUDY_ID="STD-ZhouY2022" TOTAL_1="35" TOTAL_2="32" WEIGHT="24.561171796437005"/>
</CONT_SUBGROUP>
</CONT_OUTCOME>
<CONT_OUTCOME CHI2="1166.384530237793" CI_END="5.16977184304683" CI_START="-25.398476775814594" CI_STUDY="95" CI_TOTAL="95" DF="3" EFFECT_MEASURE="MD" EFFECT_SIZE="-10.114352466383881" ESTIMABLE="YES" I2="99.74279494264312" I2_Q="10.395846210084589" ID="CMP-001.09" MODIFIED="2024-07-28 15:49:08 +0800" MODIFIED_BY="[Empty name]" NO="9" P_CHI2="0.0" P_Q="0.2907771703518123" P_Z="0.19462539383113622" Q="1.1160196907216884" RANDOM="YES" SCALE="34.5" SORT_BY="STUDY" STUDIES="4" SUBGROUPS="YES" SUBGROUP_TEST="YES" TAU2="242.22239526628894" TOTALS="YES" TOTAL_1="162" TOTAL_2="158" UNITS="" WEIGHT="100.0" Z="1.297016836537013">
<NAME>TCMS</NAME>
<GROUP_LABEL_1>Acupuncture+Medicine</GROUP_LABEL_1>
<GROUP_LABEL_2>Estazolam</GROUP_LABEL_2>
<GRAPH_LABEL_1>Favours [Acupuncture+Medicine]</GRAPH_LABEL_1>
<GRAPH_LABEL_2>Favours [Estazolam]</GRAPH_LABEL_2>
<CONT_SUBGROUP CHI2="989.8605203013424" CI_END="8.232861368196277" CI_START="-34.19394950096946" DF="2" EFFECT_SIZE="-12.98054406638659" ESTIMABLE="YES" I2="99.79795133162891" ID="CMP-001.09.01" MODIFIED="2024-07-11 19:23:09 +0800" MODIFIED_BY="[Empty name]" NO="1" P_CHI2="-8.57767190609593E-11" P_Z="0.23040837345988663" STUDIES="3" TAU2="350.2511137912952" TOTAL_1="127" TOTAL_2="126" WEIGHT="74.9507082951516" Z="1.1993076240544256">
<NAME>ACU+TCM vs Estazolam</NAME>
<CONT_DATA CI_END="-1.225291709608032" CI_START="-3.4947082903919666" EFFECT_SIZE="-2.3599999999999994" ESTIMABLE="YES" MEAN_1="13.15" MEAN_2="15.51" MODIFIED="2024-07-11 19:22:55 +0800" MODIFIED_BY="[Empty name]" ORDER="84" SD_1="2.53" SD_2="2.55" SE="0.5789434394419497" STUDY_ID="STD-XuJ2022" TOTAL_1="38" TOTAL_2="39" WEIGHT="25.070910468795073"/>
<CONT_DATA CI_END="-29.943959429385206" CI_START="-32.81604057061479" EFFECT_SIZE="-31.38" ESTIMABLE="YES" MEAN_1="10.27" MEAN_2="41.65" MODIFIED="2024-07-11 19:23:03 +0800" MODIFIED_BY="[Empty name]" ORDER="85" SD_1="2.08" SD_2="5.14" SE="0.732687223817426" STUDY_ID="STD-YanXL2019" TOTAL_1="59" TOTAL_2="57" WEIGHT="25.050084582633968"/>
<CONT_DATA CI_END="-1.9445876375975195" CI_START="-8.37541236240248" EFFECT_SIZE="-5.16" ESTIMABLE="YES" MEAN_1="10.77" MEAN_2="15.93" MODIFIED="2024-07-11 19:23:09 +0800" MODIFIED_BY="[Empty name]" ORDER="86" SD_1="6.13" SD_2="6.57" SE="1.6405466568596376" STUDY_ID="STD-ZengY2022" TOTAL_1="30" TOTAL_2="30" WEIGHT="24.82971324372256"/>
</CONT_SUBGROUP>
<CONT_SUBGROUP CHI2="0.0" CI_END="-0.07371848009687798" CI_START="-2.9662815199031245" DF="0" EFFECT_SIZE="-1.5200000000000014" ESTIMABLE="YES" I2="0.0" ID="CMP-001.09.02" MODIFIED="2024-07-11 19:23:16 +0800" MODIFIED_BY="[Empty name]" NO="2" P_CHI2="1.0" P_Z="0.039411410580683925" STUDIES="1" TAU2="0.0" TOTAL_1="35" TOTAL_2="32" WEIGHT="25.0492917048484" Z="2.059865396538039">
<NAME>ACU+WM vs Estazolam</NAME>
<CONT_DATA CI_END="-0.07371848009687798" CI_START="-2.9662815199031245" EFFECT_SIZE="-1.5200000000000014" ESTIMABLE="YES" MEAN_1="8.54" MEAN_2="10.06" MODIFIED="2024-07-11 19:23:16 +0800" MODIFIED_BY="[Empty name]" ORDER="87" SD_1="3.17" SD_2="2.87" SE="0.7379122939560152" STUDY_ID="STD-ZhouY2022" TOTAL_1="35" TOTAL_2="32" WEIGHT="25.0492917048484"/>
</CONT_SUBGROUP>
</CONT_OUTCOME>
<CONT_OUTCOME CHI2="1166.3845302377931" CI_END="5.169771843046831" CI_START="-25.398476775814597" CI_STUDY="95" CI_TOTAL="95" DF="3" EFFECT_MEASURE="MD" EFFECT_SIZE="-10.114352466383883" ESTIMABLE="YES" I2="99.7427949426431" I2_Q="0.0" ID="CMP-001.10" MODIFIED="2024-07-29 19:11:18 +0800" MODIFIED_BY="[Empty name]" NO="10" P_CHI2="0.0" P_Q="1.0" P_Z="0.19462539383113625" Q="0.0" RANDOM="YES" SCALE="100.0" SORT_BY="STUDY" STUDIES="4" SUBGROUPS="NO" SUBGROUP_TEST="YES" TAU2="242.222395266289" TOTALS="YES" TOTAL_1="162" TOTAL_2="158" UNITS="" WEIGHT="100.00000000000001" Z="1.2970168365370127">
<NAME>TCMS &#26080;&#20122;&#32452;</NAME>
<GROUP_LABEL_1>Acupuncture+Medicine</GROUP_LABEL_1>
<GROUP_LABEL_2>Estazolam</GROUP_LABEL_2>
<GRAPH_LABEL_1>Acupuncture+Medicine [experimental]</GRAPH_LABEL_1>
<GRAPH_LABEL_2>Estazolam [control]</GRAPH_LABEL_2>
<CONT_DATA CI_END="-1.225291709608032" CI_START="-3.4947082903919666" EFFECT_SIZE="-2.3599999999999994" ESTIMABLE="YES" MEAN_1="13.15" MEAN_2="15.51" MODIFIED="2024-07-28 16:03:42 +0800" MODIFIED_BY="[Empty name]" ORDER="88" SD_1="2.53" SD_2="2.55" SE="0.5789434394419497" STUDY_ID="STD-XuJ2022" TOTAL_1="38" TOTAL_2="39" WEIGHT="25.070910468795073"/>
<CONT_DATA CI_END="-29.943959429385206" CI_START="-32.81604057061479" EFFECT_SIZE="-31.38" ESTIMABLE="YES" MEAN_1="10.27" MEAN_2="41.65" MODIFIED="2024-07-29 19:11:18 +0800" MODIFIED_BY="[Empty name]" ORDER="89" SD_1="2.08" SD_2="5.14" SE="0.732687223817426" STUDY_ID="STD-YanXL2019" TOTAL_1="59" TOTAL_2="57" WEIGHT="25.05008458263397"/>
<CONT_DATA CI_END="-1.9445876375975195" CI_START="-8.37541236240248" EFFECT_SIZE="-5.16" ESTIMABLE="YES" MEAN_1="10.77" MEAN_2="15.93" MODIFIED="2024-07-28 16:03:42 +0800" MODIFIED_BY="[Empty name]" ORDER="90" SD_1="6.13" SD_2="6.57" SE="1.6405466568596376" STUDY_ID="STD-ZengY2022" TOTAL_1="30" TOTAL_2="30" WEIGHT="24.829713243722562"/>
<CONT_DATA CI_END="-0.07371848009687798" CI_START="-2.9662815199031245" EFFECT_SIZE="-1.5200000000000014" ESTIMABLE="YES" MEAN_1="8.54" MEAN_2="10.06" MODIFIED="2024-07-28 16:03:42 +0800" MODIFIED_BY="[Empty name]" ORDER="91" SD_1="3.17" SD_2="2.87" SE="0.7379122939560152" STUDY_ID="STD-ZhouY2022" TOTAL_1="35" TOTAL_2="32" WEIGHT="25.049291704848404"/>
</CONT_OUTCOME>
<CONT_OUTCOME CHI2="59.74411488703389" CI_END="-0.03324780930740889" CI_START="-5.240384893865787" CI_STUDY="95" CI_TOTAL="95" DF="3" EFFECT_MEASURE="MD" EFFECT_SIZE="-2.636816351586598" ESTIMABLE="YES" I2="94.97858491054306" I2_Q="0.0" ID="CMP-001.11" MODIFIED="2024-07-30 20:13:47 +0800" MODIFIED_BY="[Empty name]" NO="11" P_CHI2="-1.0346212775402819E-10" P_Q="1.0" P_Z="0.04714526092994976" Q="0.0" RANDOM="YES" SCALE="100.0" SORT_BY="STUDY" STUDIES="4" SUBGROUPS="NO" SUBGROUP_TEST="YES" TAU2="6.661222061819504" TOTALS="YES" TOTAL_1="168" TOTAL_2="165" UNITS="" WEIGHT="100.00000000000001" Z="1.9849929045585497">
<NAME>Kupperman &#26080;&#20122;&#32452;</NAME>
<GROUP_LABEL_1>Acupuncture+Medicine</GROUP_LABEL_1>
<GROUP_LABEL_2>Estazolam</GROUP_LABEL_2>
<GRAPH_LABEL_1>Acupuncture+Medicine [experimental]</GRAPH_LABEL_1>
<GRAPH_LABEL_2>Estazolam [control]</GRAPH_LABEL_2>
<CONT_DATA CI_END="-4.972744717257138" CI_START="-6.567255282742861" EFFECT_SIZE="-5.77" ESTIMABLE="YES" MEAN_1="7.65" MEAN_2="13.42" MODIFIED="2024-07-30 20:13:47 +0800" MODIFIED_BY="[Empty name]" ORDER="84" SD_1="1.6" SD_2="2.07" SE="0.4067703738596777" STUDY_ID="STD-XueYC2023" TOTAL_1="42" TOTAL_2="41" WEIGHT="25.848303007352815"/>
<CONT_DATA CI_END="0.06871539847197528" CI_START="-2.2287153984719756" EFFECT_SIZE="-1.08" ESTIMABLE="YES" MEAN_1="14.94" MEAN_2="16.02" MODIFIED="2024-07-28 16:01:14 +0800" MODIFIED_BY="[Empty name]" ORDER="85" SD_1="2.45" SD_2="2.69" SE="0.5860900544769678" STUDY_ID="STD-XuJ2022" TOTAL_1="38" TOTAL_2="39" WEIGHT="25.191315380501443"/>
<CONT_DATA CI_END="-0.6990845450057575" CI_START="-3.6609154549942455" EFFECT_SIZE="-2.1800000000000015" ESTIMABLE="YES" MEAN_1="12.37" MEAN_2="14.55" MODIFIED="2024-07-28 16:01:14 +0800" MODIFIED_BY="[Empty name]" ORDER="86" SD_1="3.48" SD_2="4.26" SE="0.75558299370576" STUDY_ID="STD-XuLY2022" TOTAL_1="53" TOTAL_2="53" WEIGHT="24.399209815708744"/>
<CONT_DATA CI_END="0.027713034721432717" CI_START="-2.807713034721434" EFFECT_SIZE="-1.3900000000000006" ESTIMABLE="YES" MEAN_1="9.77" MEAN_2="11.16" MODIFIED="2024-07-28 16:01:36 +0800" MODIFIED_BY="[Empty name]" ORDER="87" SD_1="3.14" SD_2="2.78" SE="0.7233362683723643" STUDY_ID="STD-ZhouY2022" TOTAL_1="35" TOTAL_2="32" WEIGHT="24.56117179643701"/>
</CONT_OUTCOME>
<CONT_OUTCOME CHI2="6.912096384851375" CI_END="-2.4030102797060904" CI_START="-3.823244525206724" CI_STUDY="95" CI_TOTAL="95" DF="3" EFFECT_MEASURE="MD" EFFECT_SIZE="-3.1131274024564073" ESTIMABLE="YES" I2="56.597827446752156" I2_Q="0.0" ID="CMP-001.12" MODIFIED="2024-07-29 19:25:08 +0800" MODIFIED_BY="[Empty name]" NO="12" P_CHI2="0.07475303501376573" P_Q="1.0" P_Z="8.516374326287473E-18" Q="0.0" RANDOM="YES" SCALE="100.0" SORT_BY="STUDY" STUDIES="4" SUBGROUPS="NO" SUBGROUP_TEST="YES" TAU2="0.29268620656108135" TOTALS="YES" TOTAL_1="183" TOTAL_2="180" UNITS="" WEIGHT="100.00000000000001" Z="8.592410170969318">
<NAME>HAMA &#26080;&#20122;&#32452;</NAME>
<GROUP_LABEL_1>Acupuncture+Medicine</GROUP_LABEL_1>
<GROUP_LABEL_2>Estazolam</GROUP_LABEL_2>
<GRAPH_LABEL_1>Acupuncture+Medicine [experimental]</GRAPH_LABEL_1>
<GRAPH_LABEL_2>Estazolam [control]</GRAPH_LABEL_2>
<CONT_DATA CI_END="-0.8755199520448107" CI_START="-2.964480047955189" EFFECT_SIZE="-1.92" ESTIMABLE="YES" MEAN_1="8.32" MEAN_2="10.24" MODIFIED="2024-07-29 19:25:08 +0800" MODIFIED_BY="[Empty name]" ORDER="92" SD_1="2.4" SD_2="2.54" SE="0.5329077759560453" STUDY_ID="STD-KangZX2021" TOTAL_1="43" TOTAL_2="43" WEIGHT="22.76309071048248"/>
<CONT_DATA CI_END="-2.8064598997403594" CI_START="-4.05354010025964" EFFECT_SIZE="-3.4299999999999997" ESTIMABLE="YES" MEAN_1="7.4" MEAN_2="10.83" MODIFIED="2024-07-28 16:12:13 +0800" MODIFIED_BY="[Empty name]" ORDER="93" SD_1="1.25" SD_2="1.62" SE="0.31813855008461633" STUDY_ID="STD-XueYC2023" TOTAL_1="42" TOTAL_2="41" WEIGHT="33.32572704270074"/>
<CONT_DATA CI_END="-2.5193067364855235" CI_START="-4.660693263514478" EFFECT_SIZE="-3.5900000000000007" ESTIMABLE="YES" MEAN_1="6.13" MEAN_2="9.72" MODIFIED="2024-07-28 16:11:02 +0800" MODIFIED_BY="[Empty name]" ORDER="94" SD_1="2.17" SD_2="3.53" SE="0.5462821112836609" STUDY_ID="STD-YanXL2019" TOTAL_1="59" TOTAL_2="57" WEIGHT="22.20727254170951"/>
<CONT_DATA CI_END="-2.2949897961361296" CI_START="-4.48501020386387" EFFECT_SIZE="-3.3899999999999997" ESTIMABLE="YES" MEAN_1="6.04" MEAN_2="9.43" MODIFIED="2024-07-28 16:11:44 +0800" MODIFIED_BY="[Empty name]" ORDER="95" SD_1="2.74" SD_2="2.16" SE="0.558688941481155" STUDY_ID="STD-ZhangH2021" TOTAL_1="39" TOTAL_2="39" WEIGHT="21.703909705107275"/>
</CONT_OUTCOME>
<CONT_OUTCOME CHI2="322.9014167820975" CI_END="17.51333464896937" CI_START="6.785706861655299" CI_STUDY="95" CI_TOTAL="95" DF="10" EFFECT_MEASURE="MD" EFFECT_SIZE="12.149520755312334" ESTIMABLE="YES" I2="96.90307955299302" I2_Q="0.0" ID="CMP-001.13" MODIFIED="2024-07-29 19:29:09 +0800" MODIFIED_BY="[Empty name]" NO="13" P_CHI2="-1.7956836018129252E-10" P_Q="1.0" P_Z="9.017035407466137E-6" Q="0.0" RANDOM="YES" SCALE="100.0" SORT_BY="STUDY" STUDIES="11" SUBGROUPS="NO" SUBGROUP_TEST="YES" TAU2="77.02280777860636" TOTALS="YES" TOTAL_1="491" TOTAL_2="485" UNITS="" WEIGHT="100.0" Z="4.4394946547257375">
<NAME>E2 &#26080;&#20122;&#32452;</NAME>
<GROUP_LABEL_1>Acupuncture+Medicine</GROUP_LABEL_1>
<GROUP_LABEL_2>Estazolam</GROUP_LABEL_2>
<GRAPH_LABEL_1>Acupuncture+Medicine [experimental]</GRAPH_LABEL_1>
<GRAPH_LABEL_2>Estazolam [control]</GRAPH_LABEL_2>
<CONT_DATA CI_END="17.504964556713745" CI_START="9.37503544328625" EFFECT_SIZE="13.439999999999998" ESTIMABLE="YES" MEAN_1="53.66" MEAN_2="40.22" MODIFIED="2024-07-29 19:26:44 +0800" MODIFIED_BY="[Empty name]" ORDER="96" SD_1="9.97" SD_2="9.25" SE="2.0739996187571137" STUDY_ID="STD-KangZX2021" TOTAL_1="43" TOTAL_2="43" WEIGHT="9.209392462357517"/>
<CONT_DATA CI_END="40.21522411459337" CI_START="32.56477588540663" EFFECT_SIZE="36.39" ESTIMABLE="YES" MEAN_1="106.88" MEAN_2="70.49" MODIFIED="2024-07-29 19:29:09 +0800" MODIFIED_BY="[Empty name]" ORDER="97" SD_1="10.27" SD_2="8.26" SE="1.9516808190182307" STUDY_ID="STD-LuY2022" TOTAL_1="46" TOTAL_2="45" WEIGHT="9.265494790704311"/>
<CONT_DATA CI_END="18.028710485652436" CI_START="13.091289514347567" EFFECT_SIZE="15.560000000000002" ESTIMABLE="YES" MEAN_1="39.71" MEAN_2="24.15" MODIFIED="2024-07-29 19:26:56 +0800" MODIFIED_BY="[Empty name]" ORDER="98" SD_1="6.68" SD_2="5.53" SE="1.2595693110308699" STUDY_ID="STD-QuanCM2022" TOTAL_1="47" TOTAL_2="48" WEIGHT="9.52746069341961"/>
<CONT_DATA CI_END="6.920496800735565" CI_START="1.9795031992644403" EFFECT_SIZE="4.450000000000003" ESTIMABLE="YES" MEAN_1="41.17" MEAN_2="36.72" MODIFIED="2024-07-29 19:27:06 +0800" MODIFIED_BY="[Empty name]" ORDER="99" SD_1="6.17" SD_2="5.5" SE="1.2604807130245892" STUDY_ID="STD-RanGS2022" TOTAL_1="43" TOTAL_2="43" WEIGHT="9.527182331669113"/>
<CONT_DATA CI_END="17.21131931434096" CI_START="11.76868068565904" EFFECT_SIZE="14.490000000000002" ESTIMABLE="YES" MEAN_1="57.02" MEAN_2="42.53" MODIFIED="2024-07-29 19:27:11 +0800" MODIFIED_BY="[Empty name]" ORDER="100" SD_1="8.06" SD_2="6.1" SE="1.3884537347657306" STUDY_ID="STD-SunXJ2023" TOTAL_1="53" TOTAL_2="53" WEIGHT="9.486275239027501"/>
<CONT_DATA CI_END="31.660030347296384" CI_START="4.139969652703627" EFFECT_SIZE="17.900000000000006" ESTIMABLE="YES" MEAN_1="214.11" MEAN_2="196.21" MODIFIED="2024-07-29 19:27:19 +0800" MODIFIED_BY="[Empty name]" ORDER="101" SD_1="31.55" SD_2="32.39" SE="7.020552650882231" STUDY_ID="STD-XueYC2023" TOTAL_1="42" TOTAL_2="41" WEIGHT="5.9293919401352415"/>
<CONT_DATA CI_END="7.367501143558092" CI_START="1.732498856441902" EFFECT_SIZE="4.549999999999997" ESTIMABLE="YES" MEAN_1="41.32" MEAN_2="36.77" MODIFIED="2024-07-29 19:27:24 +0800" MODIFIED_BY="[Empty name]" ORDER="102" SD_1="6.11" SD_2="5.17" SE="1.4375269983439414" STUDY_ID="STD-XuKJ2023" TOTAL_1="31" TOTAL_2="31" WEIGHT="9.469641412291796"/>
<CONT_DATA CI_END="6.052419714420703" CI_START="1.4675802855793076" EFFECT_SIZE="3.760000000000005" ESTIMABLE="YES" MEAN_1="52.09" MEAN_2="48.33" MODIFIED="2024-07-29 19:27:28 +0800" MODIFIED_BY="[Empty name]" ORDER="103" SD_1="6.13" SD_2="5.91" SE="1.169623387216812" STUDY_ID="STD-XuLY2022" TOTAL_1="53" TOTAL_2="53" WEIGHT="9.55401624798116"/>
<CONT_DATA CI_END="15.031558062292453" CI_START="8.16844193770755" EFFECT_SIZE="11.600000000000001" ESTIMABLE="YES" MEAN_1="53.28" MEAN_2="41.68" MODIFIED="2024-07-29 19:27:32 +0800" MODIFIED_BY="[Empty name]" ORDER="104" SD_1="10.58" SD_2="8.16" SE="1.750827101599898" STUDY_ID="STD-YanXL2019" TOTAL_1="59" TOTAL_2="57" WEIGHT="9.35152994376725"/>
<CONT_DATA CI_END="18.22709635809792" CI_START="12.812903641902086" EFFECT_SIZE="15.520000000000003" ESTIMABLE="YES" MEAN_1="39.63" MEAN_2="24.11" MODIFIED="2024-07-29 19:27:36 +0800" MODIFIED_BY="[Empty name]" ORDER="105" SD_1="6.71" SD_2="5.42" SE="1.3811969910932793" STUDY_ID="STD-ZhangH2021" TOTAL_1="39" TOTAL_2="39" WEIGHT="9.48869079766234"/>
<CONT_DATA CI_END="2.5114591475944463" CI_START="-5.771459147594444" EFFECT_SIZE="-1.629999999999999" ESTIMABLE="YES" MEAN_1="23.52" MEAN_2="25.15" MODIFIED="2024-07-29 19:27:41 +0800" MODIFIED_BY="[Empty name]" ORDER="106" SD_1="7.49" SD_2="9.57" SE="2.113028188406392" STUDY_ID="STD-ZhouY2022" TOTAL_1="35" TOTAL_2="32" WEIGHT="9.190924140984146"/>
</CONT_OUTCOME>
<CONT_OUTCOME CHI2="373.60689662296437" CI_END="-6.200935371551008" CI_START="-14.795835793499265" CI_STUDY="95" CI_TOTAL="95" DF="10" EFFECT_MEASURE="MD" EFFECT_SIZE="-10.498385582525136" ESTIMABLE="YES" I2="97.32338988107819" I2_Q="0.0" ID="CMP-001.14" MODIFIED="2024-07-29 21:39:49 +0800" MODIFIED_BY="[Empty name]" NO="14" P_CHI2="-1.7956836018129252E-10" P_Q="1.0" P_Z="1.6839970846940523E-6" Q="0.0" RANDOM="YES" SCALE="100.0" SORT_BY="STUDY" STUDIES="11" SUBGROUPS="NO" SUBGROUP_TEST="YES" TAU2="49.27282411105892" TOTALS="YES" TOTAL_1="491" TOTAL_2="485" UNITS="" WEIGHT="100.00000000000003" Z="4.788061903548998">
<NAME>FSH &#26080;&#20122;&#32452;</NAME>
<GROUP_LABEL_1>Acupuncture+Medicine</GROUP_LABEL_1>
<GROUP_LABEL_2>Estazolam</GROUP_LABEL_2>
<GRAPH_LABEL_1>Acupuncture+Medicine [experimental]</GRAPH_LABEL_1>
<GRAPH_LABEL_2>Estazolam [control]</GRAPH_LABEL_2>
<CONT_DATA CI_END="-26.07488198620805" CI_START="-36.60511801379194" EFFECT_SIZE="-31.339999999999996" ESTIMABLE="YES" MEAN_1="32.56" MEAN_2="63.9" MODIFIED="2024-07-29 21:38:59 +0800" MODIFIED_BY="[Empty name]" ORDER="107" SD_1="8.22" SD_2="15.58" SE="2.6863340629330557" STUDY_ID="STD-KangZX2021" TOTAL_1="43" TOTAL_2="43" WEIGHT="8.510596243336757"/>
<CONT_DATA CI_END="-19.502446298334412" CI_START="-24.617553701665592" EFFECT_SIZE="-22.060000000000002" ESTIMABLE="YES" MEAN_1="42.31" MEAN_2="64.37" MODIFIED="2024-07-29 21:39:03 +0800" MODIFIED_BY="[Empty name]" ORDER="108" SD_1="5.42" SD_2="6.92" SE="1.3048983153972458" STUDY_ID="STD-LuY2022" TOTAL_1="46" TOTAL_2="45" WEIGHT="9.431121023306307"/>
<CONT_DATA CI_END="-4.893623249747668" CI_START="-9.146376750252331" EFFECT_SIZE="-7.02" ESTIMABLE="YES" MEAN_1="25.62" MEAN_2="32.64" MODIFIED="2024-07-29 21:39:07 +0800" MODIFIED_BY="[Empty name]" ORDER="109" SD_1="5.74" SD_2="4.78" SE="1.0849060324704534" STUDY_ID="STD-QuanCM2022" TOTAL_1="47" TOTAL_2="48" WEIGHT="9.52940286210477"/>
<CONT_DATA CI_END="-5.134334653573282" CI_START="-9.685665346426712" EFFECT_SIZE="-7.409999999999997" ESTIMABLE="YES" MEAN_1="32.03" MEAN_2="39.44" MODIFIED="2024-07-29 21:39:11 +0800" MODIFIED_BY="[Empty name]" ORDER="110" SD_1="4.8" SD_2="5.91" SE="1.1610750832040144" STUDY_ID="STD-RanGS2022" TOTAL_1="43" TOTAL_2="43" WEIGHT="9.497198084699418"/>
<CONT_DATA CI_END="-0.37427911017878746" CI_START="-3.4057208898212137" EFFECT_SIZE="-1.8900000000000006" ESTIMABLE="YES" MEAN_1="40.82" MEAN_2="42.71" MODIFIED="2024-07-29 21:39:15 +0800" MODIFIED_BY="[Empty name]" ORDER="111" SD_1="3.37" SD_2="4.51" SE="0.7733411949285935" STUDY_ID="STD-SunXJ2023" TOTAL_1="53" TOTAL_2="53" WEIGHT="9.640032268314508"/>
<CONT_DATA CI_END="-1.425789188012188" CI_START="-4.034210811987809" EFFECT_SIZE="-2.7299999999999986" ESTIMABLE="YES" MEAN_1="15.22" MEAN_2="17.95" MODIFIED="2024-07-29 21:39:19 +0800" MODIFIED_BY="[Empty name]" ORDER="112" SD_1="2.4" SD_2="3.54" SE="0.6654259069428107" STUDY_ID="STD-XueYC2023" TOTAL_1="42" TOTAL_2="41" WEIGHT="9.6701386898325"/>
<CONT_DATA CI_END="-4.959736866462892" CI_START="-10.300263133537113" EFFECT_SIZE="-7.630000000000003" ESTIMABLE="YES" MEAN_1="32.01" MEAN_2="39.64" MODIFIED="2024-07-29 21:39:32 +0800" MODIFIED_BY="[Empty name]" ORDER="113" SD_1="4.78" SD_2="5.89" SE="1.3624041842604282" STUDY_ID="STD-XuKJ2023" TOTAL_1="31" TOTAL_2="31" WEIGHT="9.402827911108398"/>
<CONT_DATA CI_END="-1.2200877270093353" CI_START="-5.019912272990659" EFFECT_SIZE="-3.1199999999999974" ESTIMABLE="YES" MEAN_1="39.49" MEAN_2="42.61" MODIFIED="2024-07-29 21:39:36 +0800" MODIFIED_BY="[Empty name]" ORDER="114" SD_1="4.96" SD_2="5.02" SE="0.9693608086561425" STUDY_ID="STD-XuLY2022" TOTAL_1="53" TOTAL_2="53" WEIGHT="9.574449546529529"/>
<CONT_DATA CI_END="-25.404334969556142" CI_START="-38.035665030443866" EFFECT_SIZE="-31.720000000000006" ESTIMABLE="YES" MEAN_1="32.79" MEAN_2="64.51" MODIFIED="2024-07-29 21:39:40 +0800" MODIFIED_BY="[Empty name]" ORDER="115" SD_1="15.42" SD_2="19.03" SE="3.2223372879609125" STUDY_ID="STD-YanXL2019" TOTAL_1="59" TOTAL_2="57" WEIGHT="8.058780828645162"/>
<CONT_DATA CI_END="-3.5628140850094954" CI_START="-8.277185914990508" EFFECT_SIZE="-5.920000000000002" ESTIMABLE="YES" MEAN_1="25.72" MEAN_2="31.64" MODIFIED="2024-07-29 21:39:43 +0800" MODIFIED_BY="[Empty name]" ORDER="116" SD_1="5.76" SD_2="4.82" SE="1.2026679743014097" STUDY_ID="STD-ZhangH2021" TOTAL_1="39" TOTAL_2="39" WEIGHT="9.478788576678554"/>
<CONT_DATA CI_END="10.984398430479136" CI_START="-5.384398430479141" EFFECT_SIZE="2.799999999999997" ESTIMABLE="YES" MEAN_1="52.33" MEAN_2="49.53" MODIFIED="2024-07-29 21:39:49 +0800" MODIFIED_BY="[Empty name]" ORDER="117" SD_1="16.12" SD_2="17.9" SE="4.175790216063473" STUDY_ID="STD-ZhouY2022" TOTAL_1="35" TOTAL_2="32" WEIGHT="7.206663965444102"/>
</CONT_OUTCOME>
<CONT_OUTCOME CHI2="171.3057965998506" CI_END="-0.925534946251171" CI_START="-7.421691843766206" CI_STUDY="95" CI_TOTAL="95" DF="8" EFFECT_MEASURE="MD" EFFECT_SIZE="-4.173613395008688" ESTIMABLE="YES" I2="95.32998873430593" I2_Q="0.0" ID="CMP-001.15" MODIFIED="2024-07-29 21:40:42 +0800" MODIFIED_BY="[Empty name]" NO="15" P_CHI2="-1.652011860642233E-10" P_Q="1.0" P_Z="0.011787171403525282" Q="0.0" RANDOM="YES" SCALE="100.0" SORT_BY="STUDY" STUDIES="9" SUBGROUPS="NO" SUBGROUP_TEST="YES" TAU2="22.850600338136186" TOTALS="YES" TOTAL_1="410" TOTAL_2="408" UNITS="" WEIGHT="100.00000000000001" Z="2.5184527001618773">
<NAME>LH &#26080;&#20122;&#32452;</NAME>
<GROUP_LABEL_1>Acupuncture+Medicine</GROUP_LABEL_1>
<GROUP_LABEL_2>Estazolam</GROUP_LABEL_2>
<GRAPH_LABEL_1>Acupuncture+Medicine [experimental]</GRAPH_LABEL_1>
<GRAPH_LABEL_2>Estazolam [control]</GRAPH_LABEL_2>
<CONT_DATA CI_END="-4.110662419416031" CI_START="-12.689337580583967" EFFECT_SIZE="-8.399999999999999" ESTIMABLE="YES" MEAN_1="36.2" MEAN_2="44.6" MODIFIED="2024-07-29 21:40:09 +0800" MODIFIED_BY="[Empty name]" ORDER="118" SD_1="8.96" SD_2="11.21" SE="2.188477754906577" STUDY_ID="STD-KangZX2021" TOTAL_1="43" TOTAL_2="43" WEIGHT="9.936152437430284"/>
<CONT_DATA CI_END="-3.419794181643756" CI_START="-8.640205818356247" EFFECT_SIZE="-6.030000000000001" ESTIMABLE="YES" MEAN_1="15.64" MEAN_2="21.67" MODIFIED="2024-07-29 21:40:13 +0800" MODIFIED_BY="[Empty name]" ORDER="119" SD_1="6.37" SD_2="6.61" SE="1.331762133868385" STUDY_ID="STD-QuanCM2022" TOTAL_1="47" TOTAL_2="48" WEIGHT="11.153081393436135"/>
<CONT_DATA CI_END="4.548980417453567" CI_START="0.4710195825464294" EFFECT_SIZE="2.509999999999998" ESTIMABLE="YES" MEAN_1="33.43" MEAN_2="30.92" MODIFIED="2024-07-29 21:40:17 +0800" MODIFIED_BY="[Empty name]" ORDER="120" SD_1="5.01" SD_2="4.63" SE="1.0403152473906592" STUDY_ID="STD-RanGS2022" TOTAL_1="43" TOTAL_2="43" WEIGHT="11.47525400207342"/>
<CONT_DATA CI_END="-10.908235029456053" CI_START="-15.071764970543944" EFFECT_SIZE="-12.989999999999998" ESTIMABLE="YES" MEAN_1="18.12" MEAN_2="31.11" MODIFIED="2024-07-29 21:40:22 +0800" MODIFIED_BY="[Empty name]" ORDER="121" SD_1="4.28" SD_2="6.44" SE="1.0621445021258766" STUDY_ID="STD-SunXJ2023" TOTAL_1="53" TOTAL_2="53" WEIGHT="11.453290461869429"/>
<CONT_DATA CI_END="-0.17020637176428388" CI_START="-2.6097936282357175" EFFECT_SIZE="-1.3900000000000006" ESTIMABLE="YES" MEAN_1="12.52" MEAN_2="13.91" MODIFIED="2024-07-29 21:40:26 +0800" MODIFIED_BY="[Empty name]" ORDER="122" SD_1="2.2" SD_2="3.34" SE="0.6223551237968111" STUDY_ID="STD-XueYC2023" TOTAL_1="42" TOTAL_2="41" WEIGHT="11.81842133951834"/>
<CONT_DATA CI_END="5.581611908412186" CI_START="0.7783880915878134" EFFECT_SIZE="3.1799999999999997" ESTIMABLE="YES" MEAN_1="33.51" MEAN_2="30.33" MODIFIED="2024-07-29 21:40:30 +0800" MODIFIED_BY="[Empty name]" ORDER="123" SD_1="5.02" SD_2="4.62" SE="1.225334713982397" STUDY_ID="STD-XuKJ2023" TOTAL_1="31" TOTAL_2="31" WEIGHT="11.2777221669852"/>
<CONT_DATA CI_END="-0.6762715714220096" CI_START="-3.2837284285779984" EFFECT_SIZE="-1.980000000000004" ESTIMABLE="YES" MEAN_1="31.22" MEAN_2="33.2" MODIFIED="2024-07-29 21:40:35 +0800" MODIFIED_BY="[Empty name]" ORDER="124" SD_1="3.25" SD_2="3.59" SE="0.6651797884357252" STUDY_ID="STD-XuLY2022" TOTAL_1="53" TOTAL_2="53" WEIGHT="11.7904453262932"/>
<CONT_DATA CI_END="-4.664873120025929" CI_START="-12.855126879974081" EFFECT_SIZE="-8.760000000000005" ESTIMABLE="YES" MEAN_1="36.16" MEAN_2="44.92" MODIFIED="2024-07-29 21:40:38 +0800" MODIFIED_BY="[Empty name]" ORDER="125" SD_1="10.26" SD_2="12.13" SE="2.0893888419766458" STUDY_ID="STD-YanXL2019" TOTAL_1="59" TOTAL_2="57" WEIGHT="10.090907163076023"/>
<CONT_DATA CI_END="-2.095990762170468" CI_START="-7.784009237829535" EFFECT_SIZE="-4.940000000000001" ESTIMABLE="YES" MEAN_1="15.73" MEAN_2="20.67" MODIFIED="2024-07-29 21:40:42 +0800" MODIFIED_BY="[Empty name]" ORDER="126" SD_1="6.22" SD_2="6.59" SE="1.4510517847586564" STUDY_ID="STD-ZhangH2021" TOTAL_1="39" TOTAL_2="39" WEIGHT="11.004725709317976"/>
</CONT_OUTCOME>
<CONT_OUTCOME CHI2="1500.9898160876264" CI_END="-1.4314559722833335" CI_START="-4.114038547155784" CI_STUDY="95" CI_TOTAL="95" DF="13" EFFECT_MEASURE="MD" EFFECT_SIZE="-2.7727472597195586" ESTIMABLE="YES" I2="99.13390484994196" I2_Q="0.0" ID="CMP-001.16" MODIFIED="2024-07-28 17:05:06 +0800" MODIFIED_BY="[Empty name]" NO="16" P_CHI2="0.0" P_Q="1.0" P_Z="5.085090991841636E-5" Q="0.0" RANDOM="YES" SCALE="100.0" SORT_BY="STUDY" STUDIES="14" SUBGROUPS="NO" SUBGROUP_TEST="YES" TAU2="6.335578234484744" TOTALS="YES" TOTAL_1="596" TOTAL_2="591" UNITS="" WEIGHT="99.99999999999999" Z="4.051681255359574">
<NAME>PSQI &#26080;&#20122;&#32452;</NAME>
<GROUP_LABEL_1>Acupuncture+Medicine</GROUP_LABEL_1>
<GROUP_LABEL_2>Estazolam</GROUP_LABEL_2>
<GRAPH_LABEL_1>Acupuncture+Medicine [experimental]</GRAPH_LABEL_1>
<GRAPH_LABEL_2>Estazolam [control]</GRAPH_LABEL_2>
<CONT_DATA CI_END="-0.42050901205556" CI_START="-0.6194909879444398" EFFECT_SIZE="-0.5199999999999999" ESTIMABLE="YES" MEAN_1="0.63" MEAN_2="1.15" MODIFIED="2024-07-28 16:41:23 +0800" MODIFIED_BY="[Empty name]" ORDER="127" SD_1="0.18" SD_2="0.28" SE="0.05076164089198173" STUDY_ID="STD-KangZX2021" TOTAL_1="43" TOTAL_2="43" WEIGHT="7.389025594221382"/>
<CONT_DATA CI_END="-2.8793857451479457" CI_START="-5.300614254852054" EFFECT_SIZE="-4.09" ESTIMABLE="YES" MEAN_1="6.74" MEAN_2="10.83" MODIFIED="2024-07-28 16:41:23 +0800" MODIFIED_BY="[Empty name]" ORDER="128" SD_1="2.21" SD_2="3.52" SE="0.6176716839703306" STUDY_ID="STD-LuY2022" TOTAL_1="46" TOTAL_2="45" WEIGHT="6.972177495605514"/>
<CONT_DATA CI_END="-3.064624290072478" CI_START="-4.635375709927523" EFFECT_SIZE="-3.8500000000000005" ESTIMABLE="YES" MEAN_1="5.62" MEAN_2="9.47" MODIFIED="2024-07-28 16:41:23 +0800" MODIFIED_BY="[Empty name]" ORDER="129" SD_1="1.75" SD_2="2.14" SE="0.40070925594677553" STUDY_ID="STD-QuanCM2022" TOTAL_1="47" TOTAL_2="48" WEIGHT="7.209318930294026"/>
<CONT_DATA CI_END="-3.176357929660089" CI_START="-4.163642070339911" EFFECT_SIZE="-3.67" ESTIMABLE="YES" MEAN_1="5.75" MEAN_2="9.42" MODIFIED="2024-07-28 16:41:50 +0800" MODIFIED_BY="[Empty name]" ORDER="130" SD_1="0.86" SD_2="1.41" SE="0.25186282719156916" STUDY_ID="STD-RanGS2022" TOTAL_1="43" TOTAL_2="43" WEIGHT="7.318751890709105"/>
<CONT_DATA CI_END="-3.13538563314404" CI_START="-3.8246143668559607" EFFECT_SIZE="-3.4800000000000004" ESTIMABLE="YES" MEAN_1="9.07" MEAN_2="12.55" MODIFIED="2024-07-28 16:42:08 +0800" MODIFIED_BY="[Empty name]" ORDER="131" SD_1="0.76" SD_2="1.03" SE="0.1758268874194804" STUDY_ID="STD-SunXJ2023" TOTAL_1="53" TOTAL_2="53" WEIGHT="7.356135778153444"/>
<CONT_DATA CI_END="-5.314763225547887" CI_START="-5.905236774452112" EFFECT_SIZE="-5.609999999999999" ESTIMABLE="YES" MEAN_1="4.26" MEAN_2="9.87" MODIFIED="2024-07-28 16:42:40 +0800" MODIFIED_BY="[Empty name]" ORDER="132" SD_1="0.53" SD_2="0.81" SE="0.15063377530449631" STUDY_ID="STD-XueYC2023" TOTAL_1="42" TOTAL_2="41" WEIGHT="7.365651101088578"/>
<CONT_DATA CI_END="-0.06547103174470004" CI_START="-1.734528968255299" EFFECT_SIZE="-0.8999999999999995" ESTIMABLE="YES" MEAN_1="5.86" MEAN_2="6.76" MODIFIED="2024-07-28 16:43:00 +0800" MODIFIED_BY="[Empty name]" ORDER="133" SD_1="2.01" SD_2="1.71" SE="0.4257879097973011" STUDY_ID="STD-XuJ2022" TOTAL_1="38" TOTAL_2="39" WEIGHT="7.186389116282096"/>
<CONT_DATA CI_END="-3.7641807338364286" CI_START="-4.815819266163573" EFFECT_SIZE="-4.290000000000001" ESTIMABLE="YES" MEAN_1="5.35" MEAN_2="9.64" MODIFIED="2024-07-28 16:43:20 +0800" MODIFIED_BY="[Empty name]" ORDER="134" SD_1="0.66" SD_2="1.34" SE="0.26828006550690103" STUDY_ID="STD-XuKJ2023" TOTAL_1="31" TOTAL_2="31" WEIGHT="7.3089982303767105"/>
<CONT_DATA CI_END="-0.7569818554663604" CI_START="-2.64301814453364" EFFECT_SIZE="-1.7000000000000002" ESTIMABLE="YES" MEAN_1="5.71" MEAN_2="7.41" MODIFIED="2024-07-28 16:43:52 +0800" MODIFIED_BY="[Empty name]" ORDER="135" SD_1="2.38" SD_2="2.57" SE="0.48114054746518126" STUDY_ID="STD-XuLY2022" TOTAL_1="53" TOTAL_2="53" WEIGHT="7.131453988588245"/>
<CONT_DATA CI_END="-2.394976011460576" CI_START="-4.045023988539425" EFFECT_SIZE="-3.2200000000000006" ESTIMABLE="YES" MEAN_1="6.49" MEAN_2="9.71" MODIFIED="2024-07-28 16:44:11 +0800" MODIFIED_BY="[Empty name]" ORDER="136" SD_1="1.83" SD_2="2.62" SE="0.4209383412384659" STUDY_ID="STD-YanXL2019" TOTAL_1="59" TOTAL_2="57" WEIGHT="7.190920087402654"/>
<CONT_DATA CI_END="-0.6250652618234012" CI_START="-3.234934738176598" EFFECT_SIZE="-1.9299999999999997" ESTIMABLE="YES" MEAN_1="5.5" MEAN_2="7.43" MODIFIED="2024-07-28 16:44:29 +0800" MODIFIED_BY="[Empty name]" ORDER="137" SD_1="2.13" SD_2="2.96" SE="0.6657952638261505" STUDY_ID="STD-ZengY2022" TOTAL_1="30" TOTAL_2="30" WEIGHT="6.908651089715981"/>
<CONT_DATA CI_END="-0.22451661386260735" CI_START="-2.7954833861373922" EFFECT_SIZE="-1.5099999999999998" ESTIMABLE="YES" MEAN_1="9.22" MEAN_2="10.73" MODIFIED="2024-07-28 16:44:54 +0800" MODIFIED_BY="[Empty name]" ORDER="138" SD_1="2.63" SD_2="3.14" SE="0.6558709222603687" STUDY_ID="STD-ZhangH2021" TOTAL_1="39" TOTAL_2="39" WEIGHT="6.922044806857857"/>
<CONT_DATA CI_END="-1.6121202303481381" CI_START="-4.167879769651863" EFFECT_SIZE="-2.8900000000000006" ESTIMABLE="YES" MEAN_1="9.11" MEAN_2="12.0" MODIFIED="2024-07-28 16:45:20 +0800" MODIFIED_BY="[Empty name]" ORDER="139" SD_1="2.65" SD_2="2.68" SE="0.6519914548081571" STUDY_ID="STD-ZhouY2022" TOTAL_1="35" TOTAL_2="32" WEIGHT="6.927239725585491"/>
<CONT_DATA CI_END="0.48788548451610914" CI_START="-2.3878854845161097" EFFECT_SIZE="-0.9500000000000002" ESTIMABLE="YES" MEAN_1="5.81" MEAN_2="6.76" MODIFIED="2024-07-28 16:45:42 +0800" MODIFIED_BY="[Empty name]" ORDER="140" SD_1="3.53" SD_2="2.73" SE="0.733628523716745" STUDY_ID="STD-ZhuSP2016" TOTAL_1="37" TOTAL_2="37" WEIGHT="6.813242165118913"/>
</CONT_OUTCOME>
<DICH_OUTCOME CHI2="3.6832937473270633" CI_END="0.5288536638134672" CI_START="0.18245578996084516" CI_STUDY="95" CI_TOTAL="95" DF="5" EFFECT_MEASURE="RR" EFFECT_SIZE="0.3106322793992495" ESTIMABLE="YES" EVENTS_1="16" EVENTS_2="51" I2="0.0" I2_Q="0.0" ID="CMP-001.17" LOG_CI_END="-0.27666448257767484" LOG_CI_START="-0.7388423503966343" LOG_EFFECT_SIZE="-0.5077534164871546" METHOD="MH" MODIFIED="2024-07-29 19:38:58 +0800" MODIFIED_BY="[Empty name]" NO="17" P_CHI2="0.5958522762650206" P_Q="1.0" P_Z="1.6587766339301667E-5" Q="0.0" RANDOM="NO" SCALE="100.0" SORT_BY="STUDY" STUDIES="6" SUBGROUPS="NO" SUBGROUP_TEST="YES" SWAP_EVENTS="NO" TAU2="0.0" TOTALS="YES" TOTAL_1="267" TOTAL_2="264" WEIGHT="99.99999999999999" Z="4.306473670140399">
<NAME>AE &#26080;&#20122;&#32452;</NAME>
<GROUP_LABEL_1>Acupuncture+Medicine</GROUP_LABEL_1>
<GROUP_LABEL_2>Estazolam</GROUP_LABEL_2>
<GRAPH_LABEL_1>Acupuncture+Medicine [experimental]</GRAPH_LABEL_1>
<GRAPH_LABEL_2>Estazolam [control]</GRAPH_LABEL_2>
<DICH_DATA CI_END="1.1100702908335718" CI_START="0.05630274093099784" EFFECT_SIZE="0.25" ESTIMABLE="YES" EVENTS_1="2" EVENTS_2="8" LOG_CI_END="0.045350479646684115" LOG_CI_START="-1.2494704623026087" LOG_EFFECT_SIZE="-0.6020599913279624" MODIFIED="2024-07-28 16:56:15 +0800" MODIFIED_BY="[Empty name]" ORDER="147" O_E="0.0" SE="0.7605842307680479" STUDY_ID="STD-RanGS2022" TOTAL_1="43" TOTAL_2="43" VAR="0.5784883720930232" WEIGHT="15.607194092997998"/>
<DICH_DATA CI_END="1.3050734483147943" CI_START="0.18254678444257372" EFFECT_SIZE="0.4880952380952381" ESTIMABLE="YES" EVENTS_1="5" EVENTS_2="10" LOG_CI_END="0.11563495404993428" LOG_CI_START="-0.7386258127342267" LOG_EFFECT_SIZE="-0.3114954293421462" MODIFIED="2024-07-28 16:56:33 +0800" MODIFIED_BY="[Empty name]" ORDER="148" O_E="0.0" SE="0.5017970030680107" STUDY_ID="STD-XueYC2023" TOTAL_1="42" TOTAL_2="41" VAR="0.25180023228803716" WEIGHT="19.744040720057708"/>
<DICH_DATA CI_END="0.7537183447784397" CI_START="0.043859687731744125" EFFECT_SIZE="0.18181818181818182" ESTIMABLE="YES" EVENTS_1="2" EVENTS_2="11" LOG_CI_END="-0.12279091429024776" LOG_CI_START="-1.3579344646982399" LOG_EFFECT_SIZE="-0.7403626894942439" MODIFIED="2024-07-28 16:56:58 +0800" MODIFIED_BY="[Empty name]" ORDER="149" O_E="0.0" SE="0.7255294355688354" STUDY_ID="STD-XuKJ2023" TOTAL_1="31" TOTAL_2="31" VAR="0.5263929618768329" WEIGHT="21.45989187787225"/>
<DICH_DATA CI_END="3.1900510367643586" CI_START="0.17632946730862933" EFFECT_SIZE="0.75" ESTIMABLE="YES" EVENTS_1="3" EVENTS_2="4" LOG_CI_END="0.5037976312728013" LOG_CI_START="-0.7536751044894011" LOG_EFFECT_SIZE="-0.12493873660829995" MODIFIED="2024-07-28 16:57:17 +0800" MODIFIED_BY="[Empty name]" ORDER="150" O_E="0.0" SE="0.7386457095771487" STUDY_ID="STD-XuLY2022" TOTAL_1="53" TOTAL_2="53" VAR="0.5455974842767295" WEIGHT="7.803597046498999"/>
<DICH_DATA CI_END="0.9350180798028533" CI_START="0.015597166399093228" EFFECT_SIZE="0.12076271186440678" ESTIMABLE="YES" EVENTS_1="1" EVENTS_2="8" LOG_CI_END="-0.02917999139197565" LOG_CI_START="-1.8069542945312171" LOG_EFFECT_SIZE="-0.9180671429615964" MODIFIED="2024-07-28 16:57:32 +0800" MODIFIED_BY="[Empty name]" ORDER="151" O_E="0.0" SE="1.0442734257887176" STUDY_ID="STD-YanXL2019" TOTAL_1="59" TOTAL_2="57" VAR="1.0905069878085043" WEIGHT="15.876283646325549"/>
<DICH_DATA CI_END="1.0075148522820137" CI_START="0.08932870795517368" EFFECT_SIZE="0.3" ESTIMABLE="YES" EVENTS_1="3" EVENTS_2="10" LOG_CI_END="0.0032514570132251485" LOG_CI_START="-1.0490089475739006" LOG_EFFECT_SIZE="-0.5228787452803376" MODIFIED="2024-07-28 16:57:32 +0800" MODIFIED_BY="[Empty name]" ORDER="152" O_E="0.0" SE="0.6181029704274863" STUDY_ID="STD-ZhangH2021" TOTAL_1="39" TOTAL_2="39" VAR="0.382051282051282" WEIGHT="19.508992616247497"/>
</DICH_OUTCOME>
<DICH_OUTCOME CHI2="4.219408006361365" CI_END="1.3077971973991034" CI_START="1.1694707120352235" CI_STUDY="95" CI_TOTAL="95" DF="11" EFFECT_MEASURE="RR" EFFECT_SIZE="1.2367014674690084" ESTIMABLE="YES" EVENTS_1="477" EVENTS_2="382" I2="0.0" I2_Q="100.0" ID="CMP-001.18" LOG_CI_END="0.1165404023374897" LOG_CI_START="0.06798934990681295" LOG_EFFECT_SIZE="0.0922648761221513" METHOD="MH" MODIFIED="2024-07-29 19:43:23 +0800" MODIFIED_BY="[Empty name]" NO="18" P_CHI2="0.9630535780013793" P_Q="0.0" P_Z="9.383218037875292E-14" Q="9.471700915271332E-31" RANDOM="NO" SCALE="100.0" SORT_BY="STUDY" STUDIES="12" SUBGROUPS="NO" SUBGROUP_TEST="YES" SWAP_EVENTS="NO" TAU2="0.0" TOTALS="YES" TOTAL_1="516" TOTAL_2="511" WEIGHT="100.00000000000001" Z="7.449306459243954">
<NAME>Efficiency &#26080;&#20122;&#32452;</NAME>
<GROUP_LABEL_1>Acupuncture+Medicine</GROUP_LABEL_1>
<GROUP_LABEL_2>Estazolam</GROUP_LABEL_2>
<GRAPH_LABEL_1>Acupuncture+Medicine [experimental]</GRAPH_LABEL_1>
<GRAPH_LABEL_2>Estazolam [control]</GRAPH_LABEL_2>
<DICH_DATA CI_END="1.6110983625983788" CI_START="1.0857310786003866" EFFECT_SIZE="1.3225806451612903" ESTIMABLE="YES" EVENTS_1="41" EVENTS_2="31" LOG_CI_END="0.20712205626628882" LOG_CI_START="0.03572226950463672" LOG_EFFECT_SIZE="0.1214221628854628" MODIFIED="2024-07-28 17:00:35 +0800" MODIFIED_BY="[Empty name]" ORDER="153" O_E="0.0" SE="0.10068108318642242" STUDY_ID="STD-KangZX2021" TOTAL_1="43" TOTAL_2="43" VAR="0.010136680511591313" WEIGHT="8.07762347228694"/>
<DICH_DATA CI_END="1.8375137715915506" CI_START="1.1166843052609485" EFFECT_SIZE="1.4324534161490683" ESTIMABLE="YES" EVENTS_1="41" EVENTS_2="28" LOG_CI_END="0.2642306026698678" LOG_CI_START="0.04793041227270398" LOG_EFFECT_SIZE="0.15608050747128588" MODIFIED="2024-07-28 17:00:35 +0800" MODIFIED_BY="[Empty name]" ORDER="154" O_E="0.0" SE="0.12705580254250456" STUDY_ID="STD-LuY2022" TOTAL_1="46" TOTAL_2="45" VAR="0.016143176959719906" WEIGHT="7.376092897770704"/>
<DICH_DATA CI_END="1.5221316060102565" CI_START="1.0342734525227868" EFFECT_SIZE="1.2547112462006078" ESTIMABLE="YES" EVENTS_1="43" EVENTS_2="35" LOG_CI_END="0.18245220387547234" LOG_CI_START="0.014635377462888899" LOG_EFFECT_SIZE="0.0985437906691806" MODIFIED="2024-07-28 17:00:35 +0800" MODIFIED_BY="[Empty name]" ORDER="155" O_E="0.0" SE="0.09857643454143974" STUDY_ID="STD-QuanCM2022" TOTAL_1="47" TOTAL_2="48" VAR="0.009717313446902756" WEIGHT="9.023898547987786"/>
<DICH_DATA CI_END="1.4076053882032122" CI_START="1.047516447632054" EFFECT_SIZE="1.2142857142857142" ESTIMABLE="YES" EVENTS_1="51" EVENTS_2="42" LOG_CI_END="0.14848092061160792" LOG_CI_START="0.02016085078846383" LOG_EFFECT_SIZE="0.08432088570003587" MODIFIED="2024-07-28 17:00:55 +0800" MODIFIED_BY="[Empty name]" ORDER="156" O_E="0.0" SE="0.0753758442087048" STUDY_ID="STD-SunXJ2023" TOTAL_1="53" TOTAL_2="53" VAR="0.005681517890174938" WEIGHT="10.943876962453272"/>
<DICH_DATA CI_END="1.3957917015547163" CI_START="1.0030916692319725" EFFECT_SIZE="1.1832611832611832" ESTIMABLE="YES" EVENTS_1="40" EVENTS_2="33" LOG_CI_END="0.1448206119726216" LOG_CI_START="0.0013406235711982833" LOG_EFFECT_SIZE="0.07308061777190994" MODIFIED="2024-07-28 17:01:21 +0800" MODIFIED_BY="[Empty name]" ORDER="157" O_E="0.0" SE="0.08428085542439322" STUDY_ID="STD-XueYC2023" TOTAL_1="42" TOTAL_2="41" VAR="0.007103262591067472" WEIGHT="8.702359994239952"/>
<DICH_DATA CI_END="1.4254084783578196" CI_START="0.8997599209977438" EFFECT_SIZE="1.132486388384755" ESTIMABLE="YES" EVENTS_1="32" EVENTS_2="29" LOG_CI_END="0.15393933766078474" LOG_CI_START="-0.04587335599950691" LOG_EFFECT_SIZE="0.05403299083063891" MODIFIED="2024-07-28 17:01:48 +0800" MODIFIED_BY="[Empty name]" ORDER="158" O_E="0.0" SE="0.11737096534484073" STUDY_ID="STD-XuJ2022" TOTAL_1="38" TOTAL_2="39" VAR="0.013775943505979805" WEIGHT="7.45835028609988"/>
<DICH_DATA CI_END="1.6209843895921272" CI_START="1.0495617739081726" EFFECT_SIZE="1.3043478260869565" ESTIMABLE="YES" EVENTS_1="30" EVENTS_2="23" LOG_CI_END="0.20977883252486082" LOG_CI_START="0.02100800487927832" LOG_EFFECT_SIZE="0.11539341870206957" MODIFIED="2024-07-28 17:01:48 +0800" MODIFIED_BY="[Empty name]" ORDER="159" O_E="0.0" SE="0.11088491858968233" STUDY_ID="STD-XuKJ2023" TOTAL_1="31" TOTAL_2="31" VAR="0.01229546517064048" WEIGHT="5.993075479438697"/>
<DICH_DATA CI_END="1.3238665103583187" CI_START="1.0148241722449494" EFFECT_SIZE="1.1590909090909092" ESTIMABLE="YES" EVENTS_1="51" EVENTS_2="44" LOG_CI_END="0.12184419602700694" LOG_CI_START="0.006390803196491048" LOG_EFFECT_SIZE="0.06411749961174897" MODIFIED="2024-07-28 17:01:48 +0800" MODIFIED_BY="[Empty name]" ORDER="160" O_E="0.0" SE="0.06781789445215664" STUDY_ID="STD-XuLY2022" TOTAL_1="53" TOTAL_2="53" VAR="0.0045992668079238574" WEIGHT="11.465013960665333"/>
<DICH_DATA CI_END="1.434107580679011" CI_START="1.0263950881974628" EFFECT_SIZE="1.2132439889633426" ESTIMABLE="YES" EVENTS_1="54" EVENTS_2="43" LOG_CI_END="0.15658173148713567" LOG_CI_START="0.011314565060322782" LOG_EFFECT_SIZE="0.08394814827372922" MODIFIED="2024-07-28 17:02:11 +0800" MODIFIED_BY="[Empty name]" ORDER="161" O_E="0.0" SE="0.08533065264318093" STUDY_ID="STD-YanXL2019" TOTAL_1="59" TOTAL_2="57" VAR="0.007281320280511202" WEIGHT="11.397625555724119"/>
<DICH_DATA CI_END="1.515988430213051" CI_START="0.9776074529100603" EFFECT_SIZE="1.2173913043478262" ESTIMABLE="YES" EVENTS_1="28" EVENTS_2="23" LOG_CI_END="0.1806958868410199" LOG_CI_START="-0.009835496191767108" LOG_EFFECT_SIZE="0.08543019532462637" MODIFIED="2024-07-28 17:02:30 +0800" MODIFIED_BY="[Empty name]" ORDER="162" O_E="0.0" SE="0.11191907753901595" STUDY_ID="STD-ZengY2022" TOTAL_1="30" TOTAL_2="30" VAR="0.012525879917184263" WEIGHT="5.993075479438697"/>
<DICH_DATA CI_END="1.6390309209424962" CI_START="1.0252302542439038" EFFECT_SIZE="1.2962962962962963" ESTIMABLE="YES" EVENTS_1="35" EVENTS_2="27" LOG_CI_END="0.21458714677857163" LOG_CI_START="0.010821413604005022" LOG_EFFECT_SIZE="0.11270428019128832" MODIFIED="2024-07-28 17:02:30 +0800" MODIFIED_BY="[Empty name]" ORDER="163" O_E="0.0" SE="0.119693000323387" STUDY_ID="STD-ZhangH2021" TOTAL_1="39" TOTAL_2="39" VAR="0.014326414326414322" WEIGHT="7.035349475862819"/>
<DICH_DATA CI_END="1.4904547852755052" CI_START="0.9357201170106625" EFFECT_SIZE="1.180952380952381" ESTIMABLE="YES" EVENTS_1="31" EVENTS_2="24" LOG_CI_END="0.17331880572712374" LOG_CI_START="-0.02885403354252972" LOG_EFFECT_SIZE="0.072232386092297" MODIFIED="2024-07-28 17:02:45 +0800" MODIFIED_BY="[Empty name]" ORDER="164" O_E="0.0" SE="0.11875732655868909" STUDY_ID="STD-ZhouY2022" TOTAL_1="35" TOTAL_2="32" VAR="0.014103302611367122" WEIGHT="6.533657888031805"/>
</DICH_OUTCOME>
</COMPARISON>
</ANALYSES_AND_DATA>
<FIGURES MODIFIED="2024-07-11 20:25:08 +0800" MODIFIED_BY="[Empty name]">
<FIGURE FILENAME="Risk of bias graph.png" FILE_TYPE="PNG" ID="FIG-01" MODIFIED="2024-07-11 20:19:57 +0800" MODIFIED_BY="[Empty name]" NO="1" SHORT_VERSION_FIGURE="YES" TYPE="QUALITY_GRAPH_PLOT">
<CAPTION>
<P>Risk of bias graph: Acupuncture combined with medicine for Perimenopausal insomnia</P>
</CAPTION>
<FILE>iVBORw0KGgoAAAANSUhEUgAAAl4AAAEACAMAAABVk4iuAAADAFBMVEUAAADAAAAAwAAAAMDg4ADA
AMAAwMD/gADAwMD/gICA/4CAgP/g4OBAAAAAQAAAAECAgID///8AAAALCwsWFhYhISEsLCw3NzdC
QkJNTU1YWFhjY2Nubm55eXmEhISPj4+ampqlpaWwsLC7u7vGxsbR0dHc3Nzn5+cAAAAAADMAAGYA
AJkAAMwAAP8AMwAAMzMAM2YAM5kAM8wAM/8AZgAAZjMAZmYAZpkAZswAZv8AmQAAmTMAmWYAmZkA
mcwAmf8AzAAAzDMAzGYAzJkAzMwAzP8A/wAA/zMA/2YA/5kA/8wA//8zAAAzADMzAGYzAJkzAMwz
AP8zMwAzMzMzM2YzM5kzM8wzM/8zZgAzZjMzZmYzZpkzZswzZv8zmQAzmTMzmWYzmZkzmcwzmf8z
zAAzzDMzzGYzzJkzzMwzzP8z/wAz/zMz/2Yz/5kz/8wz//9mAABmADNmAGZmAJlmAMxmAP9mMwBm
MzNmM2ZmM5lmM8xmM/9mZgBmZjNmZmZmZplmZsxmZv9mmQBmmTNmmWZmmZlmmcxmmf9mzABmzDNm
zGZmzJlmzMxmzP9m/wBm/zNm/2Zm/5lm/8xm//+ZAACZADOZAGaZAJmZAMyZAP+ZMwCZMzOZM2aZ
M5mZM8yZM/+ZZgCZZjOZZmaZZpmZZsyZZv+ZmQCZmTOZmWaZmZmZmcyZmf+ZzACZzDOZzGaZzJmZ
zMyZzP+Z/wCZ/zOZ/2aZ/5mZ/8yZ///MAADMADPMAGbMAJnMAMzMAP/MMwDMMzPMM2bMM5nMM8zM
M//MZgDMZjPMZmbMZpnMZszMZv/MmQDMmTPMmWbMmZnMmczMmf/MzADMzDPMzGbMzJnMzMzMzP/M
/wDM/zPM/2bM/5nM/8zM////AAD/ADP/AGb/AJn/AMz/AP//MwD/MzP/M2b/M5n/M8z/M///ZgD/
ZjP/Zmb/Zpn/Zsz/Zv//mQD/mTP/mWb/mZn/mcz/mf//zAD/zDP/zGb/zJn/zMz/zP///wD//zP/
/2b//5n//8z///9BjlLGAAAcgklEQVR42u1da2wc13U+K3Jeu0suZ0jCouw6osgUBfSrSuWYtugk
Sz/EBqjsoEGNxHnYBeikSRoUDdzYQGKnKGDHiZO6iQNbNuo6rowadp3YTiPHkhjXpPqgATUNyiBw
+aoSkQpIzlISydnZ2SV7X/PkLrlc7lJL5XwSOTv3nnPPmdkz994Z3m8OAAJRM8RAx5OAqBEyu/Ac
IGoHDC8EhhcCwwuBwPBCYHghMLwQCAwvxGVDI56C6iKDpyDwpB7DC8eDamMFTwYCrzUEhhcCgeGF
wPBCYHghEBheCAyvmsLcdkVEjcIrTSAn2otWXa5j21PCtv6lDTz8eHHFdHHpJC4nr33vNTg4eL5x
ua6O7QbiVbG+KfvwBop2cUX3SCP7mSz2dtsxOBqTOYA2VVEMcom3KIoFMBKXW0iNk5QTDi1UFcvo
l4eY+JAsq21enan1G2neNZCfkYQcHyGfdFUmjTmqanhlNEA0tYUIOQkpSVtNqdKQbyPVL3xIs3+B
cmG3S5IitsFra0RTdFeR+K75PjAhlbVEXI/LKjmuIUnR2kCSujCOtmPudUYCWDxhL/wx+bwys0C+
gIPqefoXqEYp9yr96+bK9EmjcOzU80y6L5k7sUjqMrnjrQDPm8fm/ZYOLuTmbybbwnSSiHxPa3q/
XwbwojJNW20968wSTVidvtjntQMNx4QPg7yfcW2DazcnM9sZ0nCr0GFtyeTTh9Qpy1U8qObUg8zp
5BL36plpjUvf+pOcRi6e55P2mx8BkB/COKp1eNG51+0XALK9oI2R/SlDuxFAHTNo0Kjj0KyQ7bzR
2zNp9I4xDcl+dn+W1ElwExmNXrOMvN8aKdRs1op5COC+8dnjfhnAyxOsVbvVFdIOee3AmOH5wJsi
tlWy9exe/y6x/eCzFrFtCx2AO1vBJJ+uH+/IeopjMM4VzRt5yfuMOV5r9UKGlL3gWPuPArx7H8ZR
CVSL55geBMM6Rwey9q99uWeQ7tMfyWEbuqfYbiH7IZItTmyqgw2HwzmQc54k3dDB0/H2Bt0p9RAb
ylxZrhlQEXtOu7PCfRDKci5gl/oUti20T9uuJU9RcgKK/lGM3FIoEANOS25X0xz3x5uJ4aOeFb0W
J8NUryW/UysHLvplDSbQgBg2wVyNyktL5/+lk9SRmwLy9ewy3ecBdHOaFDqe5GlW45fFTE/I/2KH
/b3Uyhu+D8Nm5EEDsURta/cEdWhbtmvJs2qGT0+729JNMfkiO4LfxMkQa8awm9qGuVdmhcxH7prf
3+oXyV3QRoexbjhjR8U/P2TcSKZQqgNvx4lkN+yl36lh0k3WAUPzJBu7ZtRgWXYf7CXTdGUe9Lg/
nvJ2KIQPMgtGW4vYbhxltmdOkTpPR7T1aDe1NMSiSBqFrmzI4yUYVdiHVWmMTudUy3jtkwCjj2Ic
bcfU/i3dhJ6mjkCbU7ZK9/K2fCQflf6nW5QUmazNt0gPJwBO2jLtBBJLuxtopKYUK+lJ/tTaG2dl
y7xTeien7CLNzr9HziY8IdEOhfBhiLWQb5PCtr91yLOdb5GFDmnLIjb+bLkzQ2JtN7tablPs8NrT
t9TD/PYj8Qe7yZwLmnS57xMAh3BqX+u5V7UmcGU/BMlW/IzNvPqiVE2vneZzRqALx5jyQypTV+EV
nCKvh+ZsbNcWQkR3Fqvp9WorPlYtNV3CN+QgahheeBuN2ClTewQCwwuxbUCeY7WnG3gKkEaLF2wN
kcfBEYFzLwSGFwKB4YXA8EJgeCEQGF4IDK8iMC9/07gCYueGl5Wmq6PSJem112yNeLue7h6+MRIb
6OzZFI32cQPDqH7Cq+3U+qu6rl+Xw7ol3MD7puVfbSy3CRptzzL2dnUTXmY+43hfh5lQ4mRnRqOU
2zZtwOewmnGZ1qRbBmSLiXIZJzHA+bj9A1awzKTqygD/Y1f6pKJYlkpZs+ZfBuTTvOM5IxtgKZI2
5Nmnnjwu00YcbcDj3867ttQB7gKxx3zybBmKrFlwnXwG46gEGkDbXoO/98bfqF2vQuck/f9IcvFo
Twyc0XisAB848/PUcmGyc5DWPPHdV5KP5aDz3I++kipQPSKzKw+7jn8xacdI8dDSiYLQ0zM/a/qW
DSsnnv78Dwqs4aVX+19uOfuVFwvwyNs/u9huC3naNME/z0qQiC9feikPjyyvHj1sM0/++smLj8Wg
WX5rV1648PXEaWZr+lcdLzIXOqd++OQ3crSK2nqlACvxpUsfGYOF1wP9cRZvlla0y3cyvqCA/AV3
RxuHI8SXpyZmbYDjGrh8VRJNR2CcEn04RRaYTBbg3gMwrrDiuw+5endKYN7J+Lt3C/UHjN6eCaZ4
rwTanZ68aJr0RY15i9JoNQnu5qGhXgca8cSZkDxy0L0T3Nak0St0HzbmOBOO2iJljaZhHSezSQe7
qRLY7sXQZgcJgdMzxhqmKlBuav6GkuTXKJM1TK89bYPTni943Nkgt/Z0RJ7ow8gH87AkBdi6ARJu
kEYb4P5CwCdii7pqXr0CzbMRGi2umMjXhEZbFrSGwcHBBrf3FEzVYTb/+UDsx5c8OVoTYqdyGVr8
qWgZZ8A2rx6fWGNO1IXwKaJ13fL5RDLIzBWU3O4IjfZTIc0Zl1fbvDo7SW9BrZn4Hfgco46m9u1P
kF9PuO8BkzTozlKybTsZhQqS2urFjPQqdIW4QFwm2w1dT0XLHMaALcztf2yNOcUJMm1Ps1A61g3Q
bxjTq0z1WcHMHWEcXXWfo7pyYVsU3TDKJ/mFOYva6reM2HOkWMY4qpPwKhwhv47kxQV/1lCyGfqG
rDtOAiQWeymDVr6K1XxOzp4NdXvZOxYYHzfnr1bjevkWOTsOcKqp45k15uZ5nRvNjFf7Kmng7y05
RXbeSSmf5czczAdlytG9306ecOWILSfM/Y1rt/HFqMLWA4a0lCCCEsZRncy96gDmnktVjYeRm6aR
RhtCndJotwnW0S9Ws7nkrIYRVRxIo0XUMrzwISDiCpraIzC8EIjqAJ8xV3u6gacAabR1OB6sXjFn
YBUHRwTOvRAYXggEhhcCwwuB4YVAYHghruzwMqskg7gywiudTitaexGKa3pdduqQ3Fy0PMiHLaV+
zfrebYFPK1T1ZFGPv7SFJqNOrSKNtrzea3BwRr2Df4rKrUMr7Tt1sWh5kA9bSv36Gh+eaf1fkdLn
L3xzC21GjyVvYR9c5uBoZJ7z+is3n2yfLgpS/ZTS6sSVp/gF7CRoLtf0oQeZhtVHc8UO9ctKC5N1
c7qqLDktFWCZX9s1mWerpTleqYQlS/0iPa2ny+wk5GdFd/GsHKf5auNKgjFrVVdnJM5z1rK2AnpJ
jxn2ktwKaUOh6qKcCKfHPix8Z7lr0y19imH1yYzJK9OjpQ0S2+391NNAeyOayEYr5HhOW2kZs9GW
O/fS/ZWXKzMLKYCDT7xUcEuOnSLDYKs0M8B3W1meV5G7Fa56STkIcOsruTilOzQcE+Uf0qYEx7n9
vNQKsJjILdDkrizHK5Vp+bHzyi1MwNUVduTznxZ2v3D+NaJ57QX7DRrpsWlIcR2aLzYNfr5YrreQ
k72cbH9BWRbzM6rul397mlptlXmO2oZjRP2lpuWOl6jukpn7L+rB6vSpewGsf19cCrV38Nwc/yTk
RD7d9hzGUTnhRSZfv+/vcQardsSYEgWTRm8vgD1piFUB9gQcUD3xeYPmbrU0lqeV5oQVQ8d4hwiv
QWMiSwTmgKappXlmOem1oY8xWsHXFXbGXTuQMQ7YjDHRS4N/3IBGrqOOwZjjtyX0JJZXlqPwLnXB
oFJu+RHmmT3Ofad+ThlzN0wwXeKBeQO4zNnchGSH2ssYIh2ukJPsIZpP9908xlEJBBdDU5po+x1H
AyxS8jNwFMIFlIW6htMKLiPW7Cx8+heDAd5qkJhK+abz+/IrPUEB85qbBlOzbKIU0l1rBzymq3lN
YZXo0I8DR4Mk2SghVuStZexXCOWuJZvDb4Ty41JfOl0mb5ilO5wLH6+Qm7+W5bRl+W1dZHDFxGpp
Gu3sc5GC7/N8sqGHCSP8QzjHLAmtBoA9MfnbIWk/vyvRiwH8DsyFb+aM5Ree4vcGe2Kz3y5mh2wj
yWeN5RmqQ7PSRv0N56jtNblnsTW5a4nq2vuNq0F+G4Iy4fYc90GKkGtdOq/dBdGctYh15l4NkQKL
55P1oXTCzcN8cAzlmG2FLtnL08pm6uy7aOyeEdM5HW5VyEg1ZwVo00RGM4w7eZCuSlZg+ZlyBm4W
H2+GMyrrIwTn1dX5z1HoXsMpU2ZA917g9R+j5Fcb4+qGyovnx4WVX44d9PfkfY4S0kuBpgTltCHj
dXKHMYqL5sqceyn2hYhAhueT9TGfV0RB3pZu96cdu5TcFOXC7nZnXTyn68Jyp7jkDdmZB7gQylZL
ZN58P2O0QkiX2rldcUO9Qb59kszdUvJn/5UXCJ2ztyphri3Te6+c9e5PZPrykV2y/U6kPOK7i8Q9
HQHilJZNngzpXVDbp4JyiVuUPnK+DiFLu5y5V9l4+/DaVLAbZpJNV/xSuMo1wfz4P7amB2t7Cuev
RhptZAj0Tsbmw2v15iFpYS3NWbE30JMrvn2Xt3Djr//pN+UaPzdIShhSJYA0WkQtwwtvehDbeOeI
QGB4IXYG8JFNtacbeAqQRnvZx4O1UoUr5gwgjRaBcy8EhhcCgeGFwPBCYHghEBheCAwvAfMy2zEv
kz8YXqWRTqcHtLZNk24NZe2i8q9u08EKO9bjrp8l7H91U9lokxaGUQ16r8HBR9RF/mlNVWmtpYXY
mrJfbNPBcjum3rOB/V9sKhvtWR17u5oMjkZmxeuvUqo0xDinbqZszsI14+pJfrmbcSU+AukbP0x3
XE4rk6X/HI1yEU1NYbxYXVaMNq7v5Ytt1xTKahV5ZC3GYHXZsEMS2zNkVkdMD1hWv/CHs2Vpblo3
G61ynesnZeaOsHI/L+6zbjZaT1eTOc0X2uMaz0YrfOH2DGUfxlFN5l4tPjdidXqwj3Ff50UBZ+Hq
8vQbfP9a1VbSLum2Vc41tvrdwSDoSvJ6IqPZjBdrnl/I5rj+gv3EXiZ1KWEnSGeZ0hzzFrLhDNbW
hZxyP/nGm3InLgEsxlkdMf2K0XGM+cPrAaZPebZv/5Hn57Vv2XMHuX1u571K82cCPkrMx3MXxHho
/zqpu74sLHr2foTpQmsQXmTydcCfR00x5mmA+ypYuBPGw3zfGeP5ZfkXNQ4TodXTzsTccSbDeLEZ
Q7te6Hv5YrNzYJKCb/A8stKDjMFKOa7foculh/bbXh3MG3M9E9wfXi8Ythwf2+/56VwHGicCCzsf
Y/ltwz5OGprQnTRmVdcXzfdlP4ZXKVS+GJoyJNou2WGOraCtrimAYC7X8E6EbRvMQStIsUPs63Pa
8jfZgyyP7OAhcFqc3v+eczmuZC/WNOfWRdTD3Fm+dN/106v289ICrJcQV2SjDfkS4hlkcMXEarWy
0c5F7wI/bUbu6nd5LNxQftlhT870aqFIDtpAvtgUzL0GPI8sGfWkpfP3k+FpmHNcyZ626NUFMBzi
zvrPHYSfPkVW2BkOeD8cPRZod70L+4Iz+1rNvaKMoeauSG8o74P7OelWCnJe1W7YR8aZoSGTTqyG
HZC62vojMnwY8riz+RMWnQlpPI+sahkKua/4c4dxXNUh4/WCVxeAqHcDhgWqrHl+SjwHLSkXduQu
ypzlcsLHAJbhd5Uivmi4aK4mc6+B3EKk7IF7BsIvU5vKKc/wK/7sbQHO67w9QDm1F/s6XgGW/TXz
0UuvRGR495qSRb7YC99nsm9acksSoEmX+04BPNwykI0DJF88/DyRmuB1AYh6AZ5l9odXeX6e/ZDy
sSS3z+1ksp9bcOUmuY8BjGnWVNAXYe+qVzGOqj73Kv/xRXa5rg7Z3PP2ddVsD7PRRrF92Wibbdh1
sc5yTRv2UjWbe3wAs9GWANJoEbUML1wxgajbO0cEAsMLcbmAj2yqPd3AU4A02t/68aCWXuZxcETg
tYbA8EIgMLwQGF4IDC8EAsMLgeFVBsyKqjarYgarcPlptdAA27qaJD25acG/K51v7Odjm27t8VBr
RkPOLxeGiCxpt5ijoixalUxkA3vZ2I743mvp5YoXUtn67716SlfZm2/thlCXZWUC5cLQIGt3EzTa
TBZ7u/oZHNM6yx3rsCy1I3FZY7xZRdHbFJZT1nB5syMJmmuWcVzjXpmQB5d+267RvLFOkjNeKXXX
EjlpJZFDVjBm21RiwlVR+PLSrmXJL2ft6apoNx3wjfnLmlJFNtqhuKy2AFiSorWBJGE22jqaexWm
k4sA39Oa38/zydLcYubMgu3M0HKaO/Z5JndwITd/M+O0Pn/Bnud/JnXlRTcyCNbrqc8CNEo8t+zK
zEljN89Je9YROWQFY3bxhL3wUabyJ4lcgi9XtYcD5Zw8Oy3aDdji/lJ8b/oN3uatP8lpJIabk/ab
lwDkhzCO6ie8pgxKh71vfPY4yydLc9gy3uwkK6e5Y19jcqoEIvnrX5FPfDx35T3kDszStLTj0EyL
543eHpGTttXNIWuPG+/QaUAvaHyq9t05EIlwC/uD5RTjgVXzri3uLxunjV6RN7eX5c1VHMbeffc+
jKOSU7xtXQydjqZ65Tlsg8RXj6vqM1vDCWF9+Q3ot1xFMGad9q99mWfBddpYPlxR5ZenI0l0I74F
s9GO3MKy0Tq6vatpLpxTK4MrJvL65T8ZnDf7b+aaXK6OW+IzaH22qy8fot+uZbz6KjFel1o5wAlt
lAMr2GqkKlBexMOIb1422ptiMhkUQVr8TZyMm2YMu6l6e+71aNcMzew+Cl3ZcEUrdPMXZmUdznE1
4W/5J/DkT1smvUK6TZDOtJNmbC2aW1aZB50THJUzsJds7prfT+dNpx24y8uH+6gWLPcZ2t3sk6RF
fUvBKKfRrs6ynLuqZbz2SYDRRzGO6i28eqy95OvP36bkIus7ee5Y2rOmFItyXHfD+1rkZZ6HVsgv
pHb/A9l7YTdoj10k+/k2+Uj48dj8e+Qsp2fPH1FoKPTwLLiNSXi86aPiqB9Sg+Wf2e0qv8A+DbYq
dti3t9TDnFeb+KPdR4FzeT8BcAin9nUy9yprdrZtMPdcqgIF02k+hzTaELaPRrtp1Dp3bPg8VGPa
tNqKj1VLAGm0iFqGF66YQFyJU3sEhhcCsSUgz7Ha0w08BUijxfGghljBk4HAaw2B4YVAYHghMLwQ
GF4IBIYXAsNrMzC3QWNreoh6Di8nrsjN/lcbzfp69bpZbothTwkNfbUivRLZaB/HbLQ7IryalZnz
sb0lq3vWJbcWww3FNUwrX5GeQLSqB7PR7ojw+sC4YVzI0hyxcoJ/Y36OWEuQW9V5cLRAjtr0SdWV
Tw/J8XmqfZjWpVtUQYdNtyhyKC9ulyVVpEf8iPNstG2qMqDTbLSyZsF18hmMoxLY5ndMrIuZ78Qv
NRQAnvjpkxcfi0HnJDyyvHr0sA3OaDxWmOwcJEXO09m2mC3KCTr3Pv11V/7Rc09824ZHmv6n6UGy
d/7sZ5gGdJ779VdSBXgkefbZGfZ6iF0tyxXpdU798Mlv5GjVyomnP/+DAqwkli59ZAwWXg+ssM0i
bWi1Pt8x8atCLq618Ryx3EORI/YpP0fscA4ekgM5auGI4clnjHHS92njMEbZrz4jNpoXt/BuZXrw
sDHHmXHZXrj7RoBG07COA1iYjbYU6mwxtLnPttbNEWt22P3HAzlqGcnVkxcs17VMW/IjORBIR1uJ
XiAbbXu+0DMI5jUFaJ7dkTTaWmJFr8uToZhgLHxi/RyxxqMtQ0GGrSuVY88TWIbZtcxcPsv08uLG
zMr0YMaVaF49PkGdWZ6J34HPMXbI1D67zzFTx8h2xGXNejli270csc0HZoM5apmUkN8LXUQsq0G3
YL+eDo5aipcXt3G0Mj3ohlH+EKIwt/8xsum3jNhzZPiUMY52QHhlMsmrCgtk+0F5mRPz30kpNEes
lr3jpJsj9q7Tllfu6gn5Bplmj80YSpbzcCk31sdJ282LKx+qTA/i2m18Meqppo5nyOYBQ1oi/l6F
azJ3yNxrK9iYgGtYrPOJsGfL1isBzEYbRR3TaCvHBgTc5jufc/Pivv2HixXpFUdyFrPRlhqPkEaL
qGF44W004rdkao/A8EIgygfeU1d7uoGnAGm0eMHWEJiNFoFzLwSGFwKB4YXA8EJgeCEQGF4IDK/6
Ba5AxfCqASxN6qeLu0pxdktQaREYXmWgTTedB/SZdXPgUgziqcLw2jyyqga96mOcR6v3BfLaplM8
j+SIJjLStmmSqgMMybLahicOw6sc5CgBaOI7PCHtykssr+0Yz2vbMM0kDp6b439VXDKd+DJAXzJ3
YhFPXAngatXw1MolQlKe48sG3Sg2p0G+zBbU040gRXLxBLyxP7DUHjL4J+18ffIc6wAs+6h718ij
5sZ0Or3q7YEXSmYqSYfLs9DXMYMnDgfHciDtI7/2hTKPDnukXgYvI+3VIL9NNq1L57W78MRheJWD
/80OgZVtd5MoU6jtoCd8iRRoPCPtyi/HDpKNNmS8PoQnDsOrHHScuFVqPTHHcuAKzFtyNsA0u6C2
T7EPiXs66BwjcYvSdwFPHE7ttwe4GDpIo8X7nFqdWgQOjggMLwSGFwKB4YXA8EJgeCEQGF4IDC8E
hheiHGQus359NYDhhcDeC4HhhUBEgCsm6mzudSUAV0xsw7mtMDy3ernXQQM4OCJw7oXA8EIgcGqP
uBz3Odh7IWoIvHOs/iXL7x4z9He5d2GeDttuStW/W9Mrs+3f7elle8CrfK9LGcXwqnp08ZPM/pcd
Xe4Xo4u98lVd6JXa9tUzUK4HmciRljSKg2M9QA/2CZXGdJWui6paw96rxh1ZJeNqBaqZ6PPczdvW
y/ZAL/uAMbxq1SFl6P9M2Tfm7thItptVBU+zQttr2qnIg2I6GF61HPDEzGSTY2QFqvqWbW/Vg+I6
OPeqj7Exs8Whbevjsr712dxaHQyvOorEyldbVGudRrXXe+BT++qHSvApQXmnN/DUabOqYaNbaEDf
jPPFnnsV0cFU7YhaXmk4OCJqCAwvBIYXAsMLgcDwQmwfGiN3xwjE1qEXCS98RIGoDjI4OCJw7oXA
8EIgMLwQGF6IKwuN68/8d949Jfpe9+EV7dNWdvAR5XeS77Hw7ioOjggEhhcCwwvx2xtemTJr18hl
Mn7pZfq7Zqao8cyOOB7P91Iu1fOprxYRbaPXEey0W6E6PB59B576zQ+OmYy4krwrI8P+iZrgFccl
M5ErSYj50tvajbnGg0fjbjJ1fTzcFoT8r/dTv+neq9ibCDJ6uCa4777VwiNYhl98se3xpfv/1zrj
+1qfx0PthIzX+6mvcHDUM+JfpN/V1/TJa/pm/bL213pR23p4W1/Hk4mc+bUO1u+pr+JLAPTAS6o2
Pl16pi5mYuvMe+vleMpg2NbtqW+s7nmgV88GrybIBF5SdvnjSw/5tGOPp15drfS5l87eo6JX8uQi
cFOwbWc/s2bgyGzw1KJejyezlYdG237qGzd5YHrpntWv4XEXltQzXiWv2dbBMWIt6Az9JHyq++Mp
6mc9n/rASwD8qzvK3V7ZSasOon/S3km+R/+krW/0MKtOj0Mv8WUg6vt7gx22SKd4eK3s4K8gv4N9
32gFzo5b/9V4RRwF+l6nwBUTCAwvBIYXAoHhhcDwQmB4IRDrI/hgAt/AhKhdeOH7lxA4OCIwvBAI
DC8EhhcCwwuBwPBCYHghEAjExvh/aTzQDm4gz80AAAAASUVORK5CYII=
</FILE>
</FIGURE>
<FIGURE FILENAME="Risk of bias summary.png" FILE_TYPE="PNG" ID="FIG-02" MODIFIED="2024-07-11 20:20:14 +0800" MODIFIED_BY="[Empty name]" NO="2" SHORT_VERSION_FIGURE="YES" TYPE="QUALITY_TABLE_PLOT">
<CAPTION>
<P>Risk of bias summary: Acupuncture combined with medicine for Perimenopausal insomnia</P>
</CAPTION>
<FILE>iVBORw0KGgoAAAANSUhEUgAAATcAAAL5CAIAAABaSvQ8AAAj+klEQVR42u3dsY4dt9nG8QUCBCm2
UKEryDVsFSxSBEmVe4rKLQzEpe4iyCUYkV0qqtIFcVaGrcLFOulsx5jvKAsE+rQzczg8JIfv8Pfi
IFCOV8+OXvI/L8nh8Lm6EkL0H5MQotdAqRAoFUKgVAiUCiFQKoRAqRAoFUKgVAiUCiFQKrppb3vO
UCq6bemULwVKxT7NnP1fBUqFECgVc2VTu6NU9I6osS5KBUoFSgVKUSoO3N4QRakQAqVCoFQcvL1t
EkSp6LaxP/yDdkep6J1SoKJUoFSgVFwGqnZHqRACpUKgVBxsoMsiCKVCCJQKgVIxSnsb7qJU9Dw7
Xf9GoFSgVKBUJIOq3VEq+p2OmpqiVAiBUiFQKoRAqRACpUKgVARubyeqoFR029hLfxAoFSgVKBUo
Rak42LxUu6NUCIFSIVAqjj01NSlFqegdUaCiVKBUoFRc0t7WeFEqhECpECgVY4x4NT1KRXeNLQko
FeNSqkSjVPQL6mwX0q9QKspMSi9v+nUFXQulQqBUiO1FVY9CqSg86C2OqLEuSkUxlgq2O0pRKnpn
CaUoFQEq3ocdSY9CqSgDqnZHqRACpaLDnmSTIEpFnyzVWz0WKB10Ulp1ulv7d6FU5NcllKIUpd1l
LeXLMUHVo1DadUfvPJnWeFAqBi2kAqW9d/qR56X/W9RVpVHaNaKBKpW2RilKIzS2iodSlA7dk8CP
0g5zZ7g7caBBqegfVJSiVASYl3JGRWmMTi8JpqYo7XHo6C0QgdIYlE5xFpCUO5SiNMA1m0CidERQ
gz6J0fQoFSgVKBXdzEut8aK0u4oU69lD7WvThVAqit1ZUIpSEWasW3XvkUDp8ed44SqevUcojdHj
Rz6aTKAUpUBFqZa7uMdH3B5YfF5quIvSrvv64Gm0XwKlAqUoldDxBgJTaYthlKJUlGSpnhe4wT9K
Rb+UCpQKlKJUXDzGG/OsBg4UKA1Ql4RAKUpDZkN+UArUjka89nigNMykdOTTyXQhlArjUpRqqiFB
LX7uEfhRevw53i6j9CIXr0qj1Ohx6GxYlELpEJSuX1uNxd6CvTPlS5SKI1SPcD2+wZ0FpealPbJk
9IhSMW71qPTm6hTQjwelouv7S/G3bbzHg9L8ftPmBOpwJ/2iFKXqEkpRKi6YQw7eL2u7uQ2LKEoL
dMcay7zFKfXmCkrV0iqtEquQtswPSoXoq0qr/ygtU0Ci5LDZebzFlWtbsKJ0iBFv/9XD6jFKUVqF
pUqPYevdWQJdM0qHm5L13y+DPtW0QxClY43xwt1ZBEoDgDr4DkGB0h5nYsb/H03LPYlB6VjVQ49H
KUq7rh4aGqUojXdqdo3iXHvvEUrFwXtPg01CE5dxlOK/bN3rnCWUojRGuRvZgWZyaj5KO5yJBa0e
3NxQOm45rXHugScxKBVhqnRtTV0Lpb1ANYU9UaFgHlK+FCjdp8dHP/qk23lpxLk0SlFaZUQ9cnWK
Uv9ROlYtPcZ0fbS5NErHGuPFvRvqaRJx8OoR985S+0TVzse6KB2uXwbdx1dvaTrKnAWl3d2JY1Ha
4BmvExVR2mMb164eDWrp4C2I0oO3sXc1G/f+/m80Wuv4d+KmPcmdBaXuxJ3fswKN0lEqOq0eVrza
1H+Udl03auyMiXUCfRRKA/lEofTSse76l4NQGnHFyxqvcelwtTTumAilort5KURrz9JRKnq/s5Ti
nwMFSocuHSOPHlEqeq8e4XauV9p7HKtKo3Tc6W7nO9ed9InSKp2+2+rRPhv9j9JRao6nesS7z6IU
pV1Uj0Cnk7b3iTQvBWpHF1xph2Cs+o/SESel/fsXtVyJjTKyCHHPRelA9/iIlNYQDzf/R+lYI7EG
78QFGrMEG7hho7ceH93NQadCqbWH3rMhzyhFaV9V2tNjlI47e5wqH6cQ8awGI17RUV0KsXN9pe5F
vGaea2JnSqc4TwjbjHhns8FzTexcS8PN9NqvS6H0OBQ5gX7l5hLUzQ2lQv0vNgSoejdE6QH7ZZRp
XtxReueFDqVjrWrEfULYjNLJrgbRw6pG6J5UY7gbcSyNUjFQlZ4CetugtOuuX1y5eGcK9LzUaAil
/a5qRNx7VKPi1XbNCgQqSvtlKdYOwRrXXNs1y7wUpQHWS/rPxsQLHKUdrmpE7Jeel6BUhOlJIRDl
QDFcIQ15V3buiVoK1D7H0hp6PRtq6UFvb0GckRr0wlin5jvpU3RK6RTQGXFq6JplxCu6qKVx63+D
U6BQeuRB71RhH1+sRxpxnx6jVMUbd6I+8sgCpUemtM3OVe/ERL0Doq6Te3ztnauV5ngCpWON8aaw
u21rVLyg3lYoFT3O8WqM/6s+1bSrQYw1xzuGfzFKjz/idYbgFGrFG6UD9UvxtDhXnaWblwojsa6r
tCcxYmdQOXYeYyyN0n4npQPuAl/CyVktKBXDsVT1mvu/P6I0RqHunCVrvCjtnaUpyIsaKF1JtRGv
VY2DUzpVeBLTYO9RlLU6lHY9E6vU3oHK3cQ1A6V91lJPYiLOHlHa9bw0ukd9pZtLoGs2LxXd3VBq
rx57jw+lA0E1Db96HHRlAaVdVyc93jWjtNNpXo3Tj2J51Ec8ncgOwYEQLTslC3q2vUDpQJQ2WC8R
k1Ozx5yahmj7iG1d9XRylIqubyshmt7uEZSGwcm41FvgKDUo7XRcGtRDAKUo7a5KhztRoaqHAEqB
WoylMXfb1eYfpUOM8SZnNQiURunxga55auiaY/VIHJnSKeA+Pp0Tpf3WJRmWCpT2O8YLelZDg338
KBXuLP2O0lueToZS0dfoMaJ/YSXxnlenUVq4jWvc3aOcIRSL0qpvNaH04HUp1p0l7rwUpSgNMCkt
SFTtA4Rb+pei9Gigeo4faBwRvqdJRIc9Ppavrl6E0nEpncq9q9XYc8WYBaU9TvO6pdT8P3TxR2mP
bRzx1EyUotQ0rPxlx/KJqHHZTicD6tB1qf95qdPJRpyU9u8FFpRSgdJ+K16gd7VRilKUDn2GUI39
0ka8ww16Jyd9BZxLq6UqXl91KVz1MJdGqYpXF6fOn/HUfkMQpShVl2plw4j3yPPSEOslQd8vt/cI
paNXvMHHpfYeCdWj62s2Lx1uuBvoXa1YdxaB0rGWIiqdpVJ7xsuBAqVjgRr93x7iPR6UDtFTVY8G
ebarYcR5aYi6dIBxKUrFkUePzc49CzGsQKnoEdSW+6V4gaO0xxFv1VVTlOpsEnppRwx3am7t00kG
rHgoDTAolcZweTbi1XtUj67zbPVoxKnp4PyHywZKxVj9Mu6dJcSEBaUoHXSWHujEBpQWaOYpzv7S
StXDWhpKu654sU5UqVc9rHihFKUi0mgIpcenNOJ+CS2I0gADSHO8WBUPpaIvSuPu163HEkpFX1W6
3tSr2UtwgbytUNrpxCbuAm/PypNVOpSO1nuCjnuDnolR8A6OUvd4jdh730DpWJTabb8+UEfpMWcL
sRCt1+OLK4dzRkPpkKsFPJfCziPK3sFROspkafJOTPS7tkSMQGnEeekUZ7ctSoE6eipCr9KZlx5/
UsqBZqq892iquUPYvPQ490vRmNJAyrqXQWmwu+GA/KO0R0qV6AOMpT9sSiPeo4HaeLdN/xvu3Q1R
2t28tPapmSvFpCvluHuPUHr8EW/7vQc13jKPcphQjbYrfmdB6UDzUpSupFotBWrXM7F6J30GOkO0
ZxBQWnLWJC2Bxv9Va2kVS1u9oZ8eif9ms/Qoq/QoHX0IEEI51iwDpb3P8TqvHuGm6DWexzQYs5S9
s6C0I5ZqPyGMeypv6NUKT2KOOV9qednDgsplGKVh7vSdK9eY8Ybb1YTS7ualk3fiFH+URumXI58h
YsaL0kiUTuV28NUY4zVeL613C+j5glHa3azGqfltxv/N3j1CaS+DseKt8mHzSHIb5W7X0lDa4504
UP2P+4x38hY4Soet/1WVhx7zo66rO3GzVY0QDhQRn0uVPUMUpQNVaQ4UVVmaXVYokg2UjjWWjuhA
UTvPTvocaMQbgiUzC5QOXfFE0PF/VW8LZzWgtN/6H2XvgScxQO10jBcrFUYxKC1WOkb21bb3oOrI
AqUDzcQmL4It32F73i+F0rHWSyK+BW4qhNLu1ksmT2KWO32gES9KO2oG72qHHv+X3XvkdLKuKZ26
fydmivkWeNDnpUa8h6WUF2DL8X+DvUel7iw6QZlmlkP3WSNe0WmVDl3/o+weQekQLB0sLYNmACF5
/abqHVRMBzKJRelu/ebDFc6qTV72zlJpS8NUwQ60nnnhR8sKPS9Ko/RSSqt2oxpdp7gdWCXlqtO8
Btko+E9AabE2rlGXYvXLGpmp94wXpSgt0MYobdyCKEWpWnp8Ss1LO2rjBs9LGryz0vnz0qp5/kiq
85clUBrjpiAP+oBOIARKhRAoFQKlQgiUCiFQui0pQrQNlG6jlDLlfpRRqvdQRilKKVNGqTamjFKU
UqaMUpRSpozSsi3x8OPD3f3d7ZvbZ58/u/rs6vrV9c3rmxdfvvj2h28vVP7pp4fvvrt79+727dtn
//zn1f399Tff3Dw8vPjpp0uVf3x4uL+7e3N7+/mzZ59dXb26vn59c/Plixc/fNuvcr08x2pBlG5u
iZdfv3z+xfNT0z79nJr8068+zVb+979fvn37/NS0Tz+nJv/Xv/KVv3758ovnz+cu+eqE1lef9qhc
L8/hWhCl2/J1ut3Otu6Hn9PPZCifbrezrfvh5/QzGcqnsnbukq9OP9OVcr08R2xBlG7I1+kefLaB
Hz9L9+Ml5dM9+GwDP36W7sdLyqdal3bJV0t1r71yvTxHbEGUbqD0NJNZGibNDpzeff8uUfk0k/lw
mPSXv1z9+tdXv/jF+8/vf3/1179+PHD6z39SlU8zxqXh6OwA9ft3+yvXy3PEFsyntJINVsrOxvUz
VNO/PJuUp1/e3d8lNvDKqGlW+bvv7j5sxV/+8v3V/vnPV3/60/s//OpXSaOmWeX7u7stlzw/Om2s
XC/PEVuwGKU1SvGswU6pL6dzx5TM/qfbN7czbfkYc2188/omUfndu9vZodHf//5e++c///j7b75J
VX5ze7uJpdc3+yvXy3PEFixD6dnCtXT6+8pJeWd5S+d55Se3Uvq4ZJ/extevrhOVH5fsP/r87W9X
v/3te+0//vHj/3R/n6r8+Ghk9vOb/z9mefzy1fX+yvXyHLEFC1C6UlRnT2eb/cPZseg6VBmU5o14
51v3aX/84JOoPHsb/t3v3kv+4Q/zKxCJypvK3eNnd+V6eY7YgpdSuv638gaiiYCdreops9DOa+nP
fvZe+B//mGngIrV09lOkll6ofJhaWqQFL6J0ZbD69KTTTdPFTTeFlpS2n9UsfcxLo8xLL2/B8vPS
Ios6iaPrxPF2Rn3efYXw8fMY6U/GrfEesgXLr/Guz0U3/eSF1TLFVmArpc2etq23seel/T8vLdiC
VZ6XPh0Mn30W8pHvZcrz0qWfWflmkymwvUf7Ktt7VIDSSo9G+wn7eHdXto93f0orOSC1uXGc7sfz
q4X/HSZ98vaTbOX/vlHxbPmNinzlU91bWpU9ff/2kx6V6+U5XAvax5tT3pfeTpydyWxSXno7cXYm
s0l56S3Q2RljJ8r18hyrBVHadBBOmTJKtTFllKKUMmWUopQyZZTqPZRRilLKlFHagFIheK6ppZQp
q6XamDJKUUqZMkpRSpkySvUeyihFKWXKKN2nJXiutVHmuYbSzJbgudZGmecaSjMpdVZDG2VnNaA0
k1LnHrVRdu4RSjMp5bnWRpnnWi+UJv7Gep5r6zsnea7tqMxzLRilUx3Pta2OMo/Bc62NMs+1rim9
kKg89tK/5LnWRpnnWjxKp2qea5u/5LnWRJnnWkhKpzqea9NGcwqea22Uea6hNJ9SnmvmpVMgz7VO
KOW5Zo2X59pulKY4L13ouZZokbzL0zaeazzXeqF09sSXJf/ipaedeZ5rZw+bsfdoX2V7j7qgtPOw
j3d3Zft4UZpP6cRzrZUyzzWU5lM68VxrpcxzDaX5LUGZcktllOo9lFGKUsqUUaqNKaMUpZQpoxSl
lCmjdGu+hOC5ppZSpqyWamPKKEUpZcooRSllyijVeyijFKWUKaN0n5bgudZGuV42eK4dnFKea22U
62WD59rBKXVWQxvletlwVsPBKXXuURvletlw7tHBKeW51ka5XjaG8Fw7u9vwEiq2nu7Jcy1FOeJ5
vPWycXzPtbMn3BYpXE85nP2/PNcSlSOebV8vGwf3XFv3EU2sdf87aDfRKmKF0k1XUupLnmttlOtl
4+Cea1spXfry6Q+ctYF4+r97UcpzrY1yvWwc3HMto5Zm8JxBKc+17IrXredavWwc3HPtkhHvYSjl
ubbvvPTybBzcc23Fx6XgQs7sf1qhlOfaCGu8BbNxfM+1s1VradqZUnXPKm+tljzXDvO8tGA2hvBc
+3AEO7v6uv7leq1beV66BD/PtRRle4+it+Bk79HWfNnH20bZPl6U5lM68VxrpVwvGzzXjk/pxHOt
lXK9bPBcOz6llCm3VEap3kMZpSilTBml2pgySlFKmTJKUUqZMkq35ksInmtqKWXKaqk2poxSlFKm
jFKUUqaMUr2HMkpRSpkySvdpCZ5rbZTr5Znn2sEp5bnWRrlennmuHZxSZzW0Ua6XZ2c1HJxS5x61
Ua6XZ+ceHZxSnmttlOvleQjPtcW/nLARMV1q5Vec/Xmeax9FxPN46+X5+J5rib05TyrxKF2eayOc
bV8vzwf3XMujtIjt2tl/Bs+1FeWInmv18nxwz7UMSgvariVeA8+1p19G9Fyrl+eDe65dOC/dNP5c
OZw+e6g88VyL47l2mFra2nNt63xyCbCthk5bB9hVKeW5Zl469ey5ljgiTfdlmrbYrqX8uonnmjXe
I7ZgI0qL2K5trZY81zwvPUYLNlrjnS6wXVual/JcS1e29yh6C072Hm3Nl328bZTt40VpPqUTz7VW
yvXyzHPt+JROPNdaKdfLM8+141NKmXJLZZTqPZRRilLKlFGqjSmjFKWUKaMUpZQpo3RrvoTguaaW
UqaslmpjyihFKWXKKEUpZcoo1XsooxSllCmjdJ+W4LnWRpnnGkozW4LnWhtlnmsozaTUWQ1tlJ3V
gNJMSp171EbZuUcozaSU51obZZ5r1Sm9xH/t7FHX68cFTjzXnoTzeKO3YHlKU86qTlfIMKG55Muz
V85zrY0yz7V9KF1BZcl/LcN5iefa0y95rkVvweqUrlfI9TPvO6SU51obZZ5r+8xLtw4727g5bZ2X
8lxro8xzrekab97kcFMtvdBzrfN5Kc81nmtdzEuXvswouRnFeROlPNes8U4RPde2UrrJy/RpUS3l
uZY3g+W55nnpFNFzLf15aYr/2hJOxT3X8p6XTvYetVK296jdvDRu2Me7u7J9vCjNp3TiudZKmeca
SvMpnXiutVLmuYbS/JagTLmlMkr1HsooRSllyijVxpRRilLKlFGKUsqUUbo1X0LwXFNLKVNWS7Ux
ZZSilDJllKKUMmWU6j2UUYpSypRRuk9L8Fxro1wvGzzXDk4pz7U2yvWywXPt4JQ6q6GNcr1sOKvh
4JQ696iNcr1sOPfo4JTyXGujXC8bQ3uupR9RnfHXl7Y48lxLUY54Hm+9bIzuuXb2hNu8v77pzzzX
nn4Z8Wz7etkY3XMt0VdiqY4l2q7xXBvBc61eNniupR5Fn24Pk3hVPNdWlCN6rtXLBs+1mV9zodVa
ylXxXMuueN16rtXLBs+1DbV0xaWiJaX9z0vH9Fyrl43RPdfS56Xp9mdnSeO5NsIab8FsjO65dtbm
MM9cuMgP81wL/by0YDaG9lxbweCp1dr6I9DF61t42slz7ayyvUfRW3Cy92hrvuzjbaNsHy9K8ymd
eK61Uq6XDZ5rx6d04rnWSrleNniuHZ9SypRbKqNU76GMUpRSpoxSbUwZpSilTBmlKKVMGaVb8yUE
zzW1lDJltVQbU0YpSilTRilKKVNGqd5DGaUopUwZpfu0RETPtYjXLBsozWyJiJ5rEa9ZNlCaSWnE
N/0jXrNsoDST0oin5kS8ZtlAaSalER27Il6zbPRCaZ5N29lDAHmuHeCaZaOjWlrcEobn2jGuWTZ6
pPRCFwmeawe7Ztnoa16aaC3TCaURHbsiXrNsdLd6lO71MpVznTibl8M4dkW8Ztk4Wi1tSWlEx66I
1ywb8ealeX6nKZ5rW43YIjp2Rbxm2eh9jfesDVSRunp2Vfkwjl0Rr1k2AjwvfcrnJU5qsz959rAZ
e4/2vWbZ6Gv1qM+wj3f3a5YNlOZTOsX0XIt4zbKB0nxKp5ieaxGvWTZQmt8SlCm3VEap3kMZpSil
TBml2pgySlFKmTJKUUqZMkq35ksInmtqKWXKaqk2poxSlFKmjFKUUqaMUr2HMkpRSpkySvdpiYj+
ZT8+PNzf3b25vf382bPPrq5eXV+/vrn58sWLH77tV7lennmuHZzSiP5lX798+cXz57PvPJ/Q+urT
HpXr5Znn2sEpjfim/6msnT1C5PQzXSnXy7OzGg5OacRTc061LvHQvKW61165Xp6de3RwSiM6dp1m
jEvD0dkB6vfv9leul2eea6ndfdMpuOsn7vJcO6t8f3e35ZLnR6eNlevlmedaEqibTsFdPw20+Jdn
8xXRsevN7e0mll7f7K9cL888186zd/ZU6wvtmHiuPf3y8dHI7Oc3cz5Gr673V66XZ55r50FNp3TT
QJTn2orypnL3+NlduV6eea5tm6CuUJo9cc1wgjq859pKxZv9FKmlFyofppYG81xLr6XroBb3XOt8
Xnq5Y5d5afQWjDEvree5tpXSiI5d1nijt+Cea7xP6+cSWjU81/JmsBEduzwvjd6COz8vnfVWWxoq
l/Vcy3teOtl71ErZ3qN9Vo9ihX28uyvbx4vSfEqnmP5lp7q3tCp7+v7tJz0q18szz7XjUzrF9C9b
egt0dsbYiXK9PPNcOz6llCm3VEap3kMZpSilTBml2pgySlFKmTJKUUqZMkq35ksInmtqKWXKaqk2
poxSlFKmjFKUUqaMUr2HMkpRSpkySvdpCZ5rbZR5rqE0syV4rrVR5rmG0kxKndXQRtlZDSjNpNS5
R22UnXuE0kxKea61Uea51prSsp5r05MjCHmurSs7jzd6Czaqpdmeayt/nedaorKz7aO3YGtKN51t
nw45z7UVZZ5r0Vuw3bx0q+fa2b++C6U819oo81zbbfUo3XNt0/LXhW5OPNd4rvFcK1NLO6GU55p5
6cRz7UJntK2ea1t/Hc81a7wTz7VSD2my56idPG3jucZzrZfnpbOeaysWabNPO/M8184eNmPv0b7K
9h7ts3oUK+zj3V3ZPl6U5lM68VxrpcxzDaX5lE4811op81xDaX5LUKbcUhmleg9llKKUMmWUamPK
KEUpZcooRSllyijdmi8heK6ppZQpq6XamDJKUUqZMkpRSpkySvUeyihFKWXKKN2nJXiutVGulw2e
awenlOdaG+V62eC5dnBKndXQRrleNpzVcHBKnXvURrleNpx7dHBKea61Ua6XDZ5r2+zV0v/6ysHW
6U5qs9/wXOvzPN562eC59vGvydC80OJp5Tze9PO1V77kudZGuV42eK6d5+Tpf106dHcT7SkmiEUo
5bnWRrleNniuLQ5Tl+BZoasgpWf/L8+13jzX6mWD51rqL7uEqE3VO0Vz09n2PNfaKNfLBs+1pKWa
RGenPPvwTW5OT/0vOpzVjOm5Vi8bPNe2DS/PWjxtqswZlGaMeHmu7bLGWzAbPNe2DS8z0N304KfG
vJTn2i7PSwtmg+fatuHl+ij36TrwR2PmdM+1gs9LJ3uPWinbe1Sd0gOEfby7K9vHi9J8Sieea62U
62WD59rxKZ14rrVSrpcNnmvHp5Qy5ZbKKNV7KKMUpZQpo1QbU0YpSilTRilKKVNG6dZ8CcFzTS2l
TFkt1caUUYpSypRRilLKlFGq91BGKUopU0bpPi0R0XOt3jXLRu1rRunmlojouVbvmmWjwTWjdFu+
Ir7pX++aZaPNNaN0Q74inppT75plo801o3QDpREdu+pds2y0uebylKbvS8ym5aNzQ1M81za5s63k
K6JjV71rlo0211y3llZ1iKrx5dmLj+jYVe+aZaPNNVek9GzhmvVcm9JO7l2prhnsHdtzrd41y0ab
a25Eabrn2pLJ0lm74TaURnTsqnfNstHmmmtRerlPzJRs9JLo5rSJxulAjl2HqaU818r7l64sKcWl
NKJj15HmpTzX6lJ6yZpQOmMX/vV+VghDuIzJRptrrvIkpsgi7eyq0qbbQd4ctZOnbSFcxmSjzTUX
pnTlHJelNd7ZP8+uFS0tGp/1XFu/nk1e4JPdNrJh71GNx63Ff7udq7LR/po7orTgpqWq94iInmv1
rlk2Glyzfbw5lTyi51q9a5aN2teM0qbjbcqUUaqNKaMUpZQpoxSllCmjVO+hjFKUUqaM0gaUCsFz
TS2lTFkt1caUUYpSypRRilLKlFGq91BGKUopU0bpPi0R0WXsx4eH+7u7N7e3nz979tnV1avr69c3
N1++ePHDt/0q84lDaWZLRHQZ+/rlyy+eP5995/mE1lef9qjMJw6lmZRGfNP/VNbOHiFy+pmulJ0v
gdJMSiOemnOqdYmH5i3VvfbKzmpCaSalER27TjPGpeHo7AD1+3f7K/OJK0Dp7ObDNn5Q68cFThvt
1bo9j7egY9f93d2WS54fnTZW5hNXuJbOnq/bgNLLXS3Obm5++mVEx643t7ebWHp9s78yn7iSlKZ7
qF3utrbyz8h2Z9tKaUTHrsdHI7Of38z5GL263l+ZT1xFSlc81KYst7V6lOaNeCM6dm0qd4+f3ZX5
xBWjNN2j5ZLB6tkX8C5xc+q8lhZx7FqpeLOfIrX0QmU+cWUo3URLtttaWW+YyymN6NhlXhq9BatT
WvDLlCErzzVrvMdrwfwnMSkrSSmzzUvmpRd6rmVQGtGxy/PS6C2YQ+nSXDHdQy3vJ9enrOtLykvT
2q2UTvYetVK296jk89Ia0cPF2Me7u7J9vN1R2o/bWsqdIqLL2KnuLa3Knr5/+0mPynzi+q2lIep5
RJexpbdAZ2eMnSjziUPpDqNuypRRqo0poxSllCmjFKWUKaNU76GMUpRSpozSBpQKwXNNLaVMWS3V
xpRRilLKlFGKUsqUUar3UEYpSilTRuk+LRHRcy2ifxnPNZRmtkREz7WI/mU811CaSWnEN/0jnnvg
rAaUZlIa8dSciGcIOfcIpZmURnTsingeH8+1upQWt2NLOUZw9gLyvlzPV0THrohn2/Jca1dLS9mx
1T6PO/1A7YiOXRHPiee51ojSS+zYsonKYy/9y4iOXRE9V3iu7UNpuh3bOufpRbsGpREduyL6l/Fc
a0Fpin3L1rKZMoHc6uY0bTSniOjYpeJFb8EqlBY3euqH0oiOXWaP0VswPKU816zE8lwr85gxg9IU
56ULPdfW/8mHcezyVDN6CxamNM+ObXbhd0qwKr3Ec+3sYTP2HlG296j3sI+XclctiNJt+Zpieq5F
9C/juYbSfEqnmJ5rEf3LeK6hNL8lKFNuqYxSvYcySlFKmTJKtTFllKKUMmWUopQyZZRuzZcQPNfU
UsqU1VJtTBmlKKVMGaUopUwZpXoPZZSilDJllO7TEhE91358eLi/u3tze/v5s2efXV29ur5+fXPz
5YsXP3zbrzLPNZRmtkREz7WvX7784vnz2XeeT2h99WmPyjzXUJpJacQ3/U9l7ewRIqef6UrZWQ0o
zaQ04qk5p1qXeGjeUt1rr+zcI5RmUhrRses0Y1wajs4OUL9/t78yz7ValF7utrZ+JuCFTmqz34zg
uXZ/d7flkudHp42Vea61qKUZbmtL53qmfJ9iM5N+vvbKlxEdu97c3m5i6fXN/so816pTetZt7Sxg
Kd9vRTfRz2L9ByI6dj0+Gpn9/GbOx+jV9f7KPNdaU5rhtpZSY9MpXfm/W0e8ER27NpW7x8/uyjzX
6lKa7baWMS89q7Z+Yes3iMM4dq1UvNlPkVp6oTLPtYqUXuLjlD2zzaY0xLz0cscu89LoLdgRpYnz
0ozSXZDSiI5d1nijt2DhJzGJhW7WWC2D0nTPtVKURnTs8rw0egsWozTPbS1xXpryG9s8L53sPWql
bO9R9eelBwj7eHdXto8XpfmUTjE91051b2lV9vT92096VOa5htJ8SqeYnmtLb4HOzhg7Uea5htL8
lqBMuaUySvUeyihFKWXKKNXGlFGKUsqUUYpSypRRujVfQvBcE0JsLBsSIQRKhRAoFQKlQgiUCiFQ
KgRKhRC1KBVC9Bz/Bwq0vouqZOa7AAAAAElFTkSuQmCC
</FILE>
</FIGURE>
<FIGURE FILENAME="Flowchart.png" FILE_TYPE="PNG" ID="FIG-03" MODIFIED="2024-07-11 20:25:08 +0800" MODIFIED_BY="[Empty name]" NO="3" SHORT_VERSION_FIGURE="YES" TYPE="OTHER">
<CAPTION>
<P>Study flow diagram</P>
</CAPTION>
<FILE>iVBORw0KGgoAAAANSUhEUgAAAZIAAALQCAYAAAC6+vYAAAA+ZUlEQVR42u3df6RVa7v4/4ckSRJJ
kiSSJEkkyWPLJluy/3jEI0dyHJskW7bEkSRJJEmSTdIfSSJ5JEkkeSw5IkmyJZJkSyLbsSQZ3+81
jjE/Y43mHPcYc67f6/Vmaq45x4/7HvO6r/f41bj+lpX429/+5jWDXpMNv4n4w9Tkb+VBjBn240+i
31z8iT9McZH4QQ1mCQV+ewzwO/ohBcHfZuS6If5AJCASiD8QCYhE/Ik/MUAkMJAlEYgBIoGBLIlA
DIBIQCQQfyASEAnEH4gEBrIkkuD58+eCjkhmjkg+ffqULVu2rPN+xYoVfa/ozp072ezZs7MNGzYI
cn1stO7JHn+p7Vb+vvx+zpw5E7b9J+ujcTCNRXLr1q1s9+7d+fubN29me/bs6XtFMYjv3r0ryepj
43VP9vhrIxJHgEQyY0Vy7Nix7OLFi/n7w4cPZ9evX69dWEwzb968bO7cudkPP/yQvXv3rhMoqYe1
xeePHz/OFi9enG3cuLHz+fHjx7MFCxbkyz148OCIeb58+ZInl1jf6tWrs6GhoUbt6bW+b9++Zfv3
78/mz5+fLV26NLt27dqI9hZ7tbNmzcrWrVuXPXz4kEjGcN3jGX+vX7/Odu7cmc8bv3HEU4isIBUb
qe+L993aUm1TKm4vX76cLV++PI/DqiBT/SASjJtI+nlq55kzZ7Lz58/nAypekQDKe5BN9t4OHDiQ
z/v+/fv8s1hGDJr47OvXr/ngPHXqVGeeo0ePZjdu3Mjf3759O1uzZk2r9lTXd/bs2ezkyZP5Zx8+
fMi2bt06ot3lQXvv3r1s5cqVRDIG656I+Fu/fn129erVzvyxrNjJKEjFRur7Xu+rfzfpR4iikEvE
Y8Rl034QCcb9iGThwoX5Xn+wZMmSbHh4uOe0a9eu7UxbHC0sWrSolUjKe15BnM+OwVCmnLxDHNXv
27Snur44MinP8+TJkxHtjgFZiMuprbFf93jGXzdij79pbKS+byqSfuI21bdyP4gE4yqSp0+fZlu2
bMnfR+AW75sEa3kPvo1Ius1f3Rstr6e8/NFoT3V5IanydHEUEn+H4OK0C5GM3brHO/6CONUZR7lx
XSYSevVotC42Ut83FUk//ah+VtcPIsGkPrXVLam3CeBu33cbVKl1DtKe1DzFII3TaNu3b88OHTpE
JJPk1Nag8XflypX8CPfSpUvZ/fv389OddaKoLrPN+utE0k8/yp+l+kEkGNcjkjgvG0EZ7N27N3mh
My4+Vw/Jy7c59iOSWObnz597zrNq1aqep7b6ac/mzZtHzPPixYue7X727Nm0GQCT8YhkvOMvLpKX
Y+3Nmzcj5knFRur7piLppx/lz1L9IBKMq0h27NiRPXjw4Lv3vYiLhOfOnetc5Ltw4UKe6AcRSSyz
uIAZr/g77mIpiMP3ON0URPuqF9vbticuUp44caJzwXTbtm0jpovlx51bQfUiJ5GM7rrHO/7iLqji
7qaQwKZNm0bMk4qN1Pfl93FHVZyuK4RRvdjeth/lz1L9IBKMq0hiz6YI9Lj9tryX1IvitsV4xR7l
q1evBhJJcOTIkbwtsVcWd6sUd1gFcfF1165deUKPc8FxgXPQ9pw+fTq/uBl9jjtmytPFaa1YT3Hb
ZSEVIhn9dY93/D169Ci/kSN+19hhiJsqqvPUxUbq+/L7uPMw4rk40uh1+2/TfpQ/S/WDSDCuIsGM
CgJJBGIARAIigfgDkYBIIP5AJDCQJRGIASKBgSyJQAyASEAkEH8gEhAJxB+IBAayJAIxQCQwkCUR
iAFMfpFMlhrWM7WWNpFML6ZaHIuBaSySfh9p0g91NayrtbYHXW/d/BNZS3siBx2RjH17Z+J4IhIi
Gdcfv25Zo11ru25ddU9lJRIiGcv2TsfxRCRE0qoedVBXW72uznRdDesm9a3r1tuk3eU2dltXPIm1
V33sXnXmUzW3UwMp+hRtjgqBUSq1+tC9ujZNF5H02rZ1v3c82DEechjbPWqVDw0Njfg+9btU15eK
n2LvPn6HePz7w4cPG/VzJownIiGS737cVD3qVG31VJ3puiOBuu9S6021u8kRSTzCvK7d1brv/dQO
L38W/YmCWUWbozJgdXvUtWk6iaS6bVO/d5QVKEohR/GxalmB1O9SXV8qfsoJPMoZlMtAG09EQiSV
HzdVjzpVWz1VZ7rfwE+tN9XuJiJJtbv6fT+1w6sFkv7888+ebe6nZvdUFUm1n6nfO8TRq9BZP7XQ
U/ETRy+FuNr0c6aMJyIhktb1qutqq6eSZ7+B37ame7XdTUTSpt3BoDW3qxdK62p/T3eRdNuObX7v
QX+XVPzEUUj8HQn42LFjjfs5U8YTkRBJqzrSqdrqYxX4/dR0H2uRDFpzOzVYZ7JI+vm9B/ldmsRP
XFeJ02jbt2/PT0n2I5LpOp6IhEha1aNO1VYfq8BPrbdNDfbREknbmtvVmtpRGjXOPxc8ffqUSBr+
3lGStteprX5qobeJn2fPnjWOrZkynoiESFrVo07VVk8Ffl0N67rAT6031e4qde1oKpJUze3yBdq3
b9/mF03rLrZHf4ik2e8dF9vjdFMQNd6rF9vb1kJPxU8svyi3nLrpYSaOJyIhktb1qutqq6cCv66G
deoooW69TdpdJlVLu4lIgrqa20XCidMIkcgiEVWXE4M12hu3WEabU3vOM0Ukqd97eHg427VrV759
4+J6XAxu+rv0Wl9d/MRprVhPcQtuIRXjiUiIBJOKSI7Lli2bkGQ+kSLBjEpCNgKRYDSJvb24eFvc
yx970XUXcYkERAIiwQju37+f368fpxbif7b/9ttvuVCIBEQCIoGBLIlADBAJDGRJBGIARAIigfgD
kYBIIP5AJDCQJRGIASKBgSyJQAxgDEUyU+ufG8ijs+6ZGD8zdcwQyQwTSZtpq49DF0wGcpt119Ud
n67bbSr0mUgwriJpGxyCiUjqPp8JIpkKfSYStBJJqj7z69ev84e6xZNG44F1USP71q1bncCo1oau
m76YJ55YWtTc/umnn0Y8dC81f6p+dl0takEwuUTSq7Z4Xa36XjXeU3XaU+2JuIkxEE8ZiFK91Qcg
1rWpG73a00+fU3Hda5uIP4ybSFL1mdevX58/Vrp45HQMsgjYXsHRZPqizGx8f/PmzWzv3r2N56+r
n52qRS0IpsYRSV2t+m4115vUaa9bb/WR/lu2bPlOJHVtqtK2PanlN6ntXt0m4g/jKpJ+6jOnyoGm
pi8fgUTwRwnTpvPX1c9O1aIWBFNDJKk65dXvm9Rpr1tvsWPTawyk2lSlbXtSy++ntrv4w7iKpEl9
5jhsjmJCu3fvzgdJqlZH2+mrbaibv65+dqoWtSCYmtdIUvHTT5328mfVi9+Dlj1u254mZZnb1nYX
f5hQkVR/8CtXruQV4i5dupQ/sTYOnesGWdvpqwM5NX8hmm71s0ljZoqknzrtdbXVBxVJ2/aklt9P
bXfxh3EVSao+c1yALNd3rtYery63yfQvX74ccdhfLuiUmr9MtX52qha1IJieImlbp70aU5s2bcqv
jRQ8ffp0IJG0bU9q+f3Udhd/GFeRpOozx50kxV1TIZkYdHV1o1PTx/sff/wx+/jxY77OuNBfvtie
mr+ufnaqFrUgmHwiqas73lQkqTrt5Rs03r59m98VWHexPWJmEJGk2tO2z/3Udhd/GFeRBHX1mR89
epRf2IvBGEk8LnTX1Y1OTR/vYx2xrpgnpFK+UJiaP1U/O1WLmkgm17rr6o43FUlQV6e92OGImImE
HjFTXU7sTEVMxi3wEZ91RxBNtmVde9r2ORXXRIJJIRIQiSTy/xgeHh5xuhVEAiIBkdQSR+Nx80bx
/zTiaKJ8EweIBEQCIqkl7g6M/08Vp43if7b/9ttvuVBAJCASEAnEH4gERALxByKBgSyJQAwQCQxk
SQRiAEQCIgGRgEhAJBB/IBIQCcQfiGTiAk0gEgnEH4hEoBEJxB+mm0gGqYHepD57tZZ0PPG0qNce
0w8NDY2YPlWvu/w+ntqaqnPdqw63gTw51p2Kv0FqsbeNv1S8p9oKIpmxIhmkBnqT+uzVWtJR+bAo
lRvPN4on/JanT9XrLr8PifWaNlWH20CeHOuui79Ba7G3jb9UvNe1FUQyo0Uy2jXQqyVAq7WkY+BW
l1k3fa9HiKemTdXhNpAnx7rr4m/QWuxt4y8V73VtBZHMaJEMWgN90PrsqUCrE0ndtKk63Aby5Fh3
XfwNWou9bfyl4r2urSCSGS2SQgb91EDvpz77eIkkVYfbQJ486+4Vf4PWYm8bf6l4r2sriGTGi6Sg
bQ30tvXcg6hQV3dqa7REkqrDbSBPvnV3i79BarG3jb9UvNe1FUQyo0UySA30JvXZq8RpsDhFEDx4
8OC7i+2jJZJUHW4DeXKsOxV/g9Ribxt/qXivayuIZEaLZJAa6E3qs1eJMqa7du3K54n1xkXwsRBJ
UFeH20CeHOtOxd8gtdjbxl8q3lNtBZE4tTXNUYfbf0gEkYBIWqEON5FA/IFIBkIdbiKB+AORgEgg
/kAkMJAlEYgBIoGBLIlADIBIQCQgEhAJiATiD0QCIoH4A5HAQJZEIAaIBAayJAIxACIBkUD8gUhA
JBB/IBIYyJIIxACRwECWRCAGQCQgEog/jP1v6Ic0iLUBfnsMLBI/qEGsLfCbY2CRFD+s18x5TcbE
4iX+MMVFYs8IEH8AkRjIEH8AkRjIEH8AkRjIgPgDkRjIgPgDiMRAhvgDiMRAhvgDiMRABsQfiMRA
BsQfQCQGMsQfQCQGMsQfQCQGMiD+QCQGMiD+ACIxkCH+ACIxkCH+ACIxkCH+bAQQiYEMiD8QiYEM
iD+ASAxkiD+ASAxkiD+ASKbmQPbymsgXQCSwRw2ASAAiAUAkIBIARAIiAUAkIBIARAIQCQAiAZEA
IBIQCQAiAZEAIBKASAAQCYgEAJFg8gnEM6MAGPkgEgBEgskhEwBEAhAJACIBkQAgEhAJACLBTJMJ
ACIBiATA9BeJ2t5eXurAg0js9QLGDIjEgADIBJhCIjEQAGMIRGIQAMYQiMQgAIgEIBKASAAiAWAM
gUgMAsAYApEYBACRAESCVjx//txGmKLbwRgCkdQMgk+fPmXLli3rvF+xYkXf67lz5042e/bsbMOG
DZJEl+0xZ86cKdef8rJGa7njtR2IBEQyToPg1q1b2e7du/P3N2/ezPbs2dP3eiJp3r17V5LosT3G
KxmNlUhmclImEhBJzSA4duxYdvHixfz94cOHs+vXr9cuK6aZN29eNnfu3OyHH37I3r1711lH6mF3
8fnjx4+zxYsXZxs3bux8fvz48WzBggX5cg8ePDhini9fvuRyi/WtXr06GxoaatSeXuv79u1btn//
/mz+/PnZ0qVLs2vXro1ob3EUMWvWrGzdunXZw4cPe26L169fZzt37szXHfNE+0LM3bZHr+1T1/de
26tMqj/dfovq91euXMkWLVqUt+HAgQPZ8PBw8oik7ndps12abIc2vwmRgEjGcRD089TTM2fOZOfP
n8+TV7xCQOUjmNRgi+8jUcW879+/zz+LZVy+fDn/7OvXr3kiPHXqVGeeo0ePZjdu3Mjf3759O1uz
Zk2r9lTXd/bs2ezkyZP5Zx8+fMi2bt06ot3lo4h79+5lK1eu7Nmf9evXZ1evXu2sP9oSSb/X9qj+
nep7t/ZXSfWniUji1FsIOJYRCf3XX39NiqTud2m7XVLboc1vQiQgkgkYBAsXLsz3LoMlS5aM2But
snbt2s60xV5p7Mm2EUn5iCGIJBYJpEw5UUSCqn7fpj3V9cWefXmeJ0+ejGh3JLwiQfZD7DU3FUmq
793aXyXVnyYiKR9N/O///m/nmlmdSOp+l7bbJbUdBv1NiAREMoaD4OnTp9mWLVvy95GwivdNkkF5
b7GNSLrNXz0aKq+nvPzRaE91eZHAytPFHm+xlx6n/VLEqafYO4/rTCG2uiRe/TvV9ybJK9WfJiKp
JvFe27B65DZa2yW1Hdr+JkQCIpnEp7a6JY82d/V0+76bDFLrHKQ9qXmKJBina7Zv354dOnSo5/rj
2kLsmV+6dCm7f/9+fvqpjUhSfe9HJE22QZtt1I9I2m6X1HZo85sQCYhknAdBXE+IQR/s3bs3eaE9
LnRWTyWVb+XsRySxzM+fP/ecZ9WqVT1PofTTns2bN4+Y58WLFz3b/ezZs9o+xQXuctvfvHnTSiSp
vjdJXqn+VJfRrY3Rz4K4BTz6lRJJ3e/SdruktkOb34RIQCTjPAh27NiRPXjw4Lv3vYiL2+fOnetc
RL1w4UKeUAYRSSyzuFgcr/g77r4qiNMjcWojiPZVL7a3bU9cBD5x4kTn4vS2bdu+O/cfdwkFcYG3
bs97+fLlnbuRIoFv2rSpNmHGXUxxCrFI/Km+N0leqf6UL1S/ffs2v5uq2sZYZ8wby/jv//7v7B//
+EdSJHW/S2q7tN0ObX4TIgGRjPMgiD3HYjDHrZflPdteFLfbxiuOaF69ejWQSIIjR47kbYmjiUh0
5TuU4uL/rl278uQR59rjYvKg7Tl9+nR+UT76HHcMlaeLUyixnjjdEussElg3Hj16lF8Ujuki2cUF
4TqRxJ1I0cfyUVNd35smr7r+FIk3+hOSjf5U2xhJP260iIvav/32W35UkhJJ3e+S2i5tt0Ob34RI
QCQGAcSG7QQiMQggQdpOAJFgxjAVn3tlDIFIDAKASAAiAYgEIBIAxhCIxCAAjCEQiUEAEAlAJACR
AEQCwBgCkRgEBjvEFojEINBPiC0QyVQaBP3UUI95os5EPCQwqivGo+fjaa3xwL3yk2YLutVU/+uv
v/IqfNVqjPHQyHikeJN2pGqVA0QCIhknkbStoR7zRO2S+O5f//pXnsh/+eWX/O/qI77raqrv27cv
/75M1B8PeTRpR6pWOUAkIJJxEknbGurVeeLvclGi8rrqaqq/fPkyPyop1hX/rlixorPsVDtStcoB
IgGRjJNIqrStI173d6qm+t///vf8qCOIAk1Rh6JpO1K1ygEiAZFMkEja1hGv+ztVTzxqcK9evTp/
H9dGor5303Y0qb0OEAmIZAJE0raOeN3fqZrqQZRljesdcVqrTTva1F4HiAREMo4iaVtHvO7vVE31
IC6gx11X5QvpTdqRqlUOEAmIZIJEErSpI576u66mevDx48d8PSGDNu0I6mqVA0QCIjEIAGMIRGIQ
AEQCEAkAYwhEYhAAxhCIxCAAjCEQiUEAEAlAJACRAEQCwBgCkRgEgDEEIjEIACIBiAQgEoBIABhD
IBKDADCGQCQGAWAMgUgMAoBIACIBYAyBSAwEwNgBkRgQgDEDIpnUA8PLy6vZCyAS2PMFQCQgEgBE
AhAJACIBkQAgEhAJACIBkQAgEoBIABAJiAQAkYBIABAJiAQAkQBEAoBIQCQAiAREAoBIQCQAiARE
AoBIACIBQCQgEgBEAiIBQCQgEgBEAhAJACIBkQAgEhAJACIBkQAgEoBIABAJiAQAkYBIABAJiAQA
kQBEAoBIQCQAiAREAoBIQCQAiAREAoBIgL4EUn0BIBKASAAQCSZGJgCIBCASAEQCIgFAJCASAESC
mSYTAEQCEAkAIpkMCdVr5rwg7sU9kdgrh9/cNsAo/OaiwGCC317fMdBvLxIMJogBfcZAMSAaDCiI
AX0GkRhQEAP6DCIxoCAG9BlEYmNCDOgziAQGFMSAPoNIDCiIAX0GkRhQEAP6DCIxoLLs06dP2bJl
yzrvV6xY0fd67ty5k82ePTvbsGGDhKOP4l5MEMlMGVC3bt3Kdu/enb+/efNmtmfPnr7XE4Pp7t27
kqw+insxQSQzaUAdO3Ysu3jxYv7+8OHD2fXr12uXFdPMmzcvmzt3bvbDDz9k796966wj+dC0///z
x48fZ4sXL842btzY+fz48ePZggUL8uUePHhwxDxfvnzJB3msb/Xq1dnQ0FCj9vRa37dv37L9+/dn
8+fPz5YuXZpdu3ZtRHuLvctZs2Zl69atyx4+fEgk4l7cEwm6PsCsj6dnnjlzJjt//nwelPGKgVje
k0slq/j+wIED+bzv37/PP4tlXL58Of/s69eveYCfOnWqM8/Ro0ezGzdu5O9v376drVmzplV7qus7
e/ZsdvLkyfyzDx8+ZFu3bh3R7vLe5b1797KVK1cSibgX90SCukBfuHBhvvcTLFmyJBseHu457dq1
azvTFntNixYtajWgyntOQZxXjuAuUw7iGEDV79u0p7q+2EMrz/PkyZMR7Y69uGIAO7Ul7sU9kSAR
6E+fPs22bNmSv4/AK973Ig57q8SeTJsB1W3+6l5heT3l5Y9Ge6rLi8Fani72xuLvGOhx+oNIxL24
JxKM4iF+t+Ae8UP1MaC6DYrUOgdpT2qeIM4vx+mE7du3Z4cOHSIScS/uiQS9Aj3Oq165ciV/v3fv
3uQFx7gIVz2knjNnzkADKpb5+fPnnvOsWrWq5yF+P+3ZvHnziHlevHjRs93Pnj2bNgmYSMT9TI97
IhmjAbVjx47swYMH373vRVzkO3fuXOci34ULF/KAH2RAxTKLi4Dxir/jLpSCuOgYh91BtK960bFt
e65evZqdOHGic9Fx27ZtI6aL5ccdLEFcfKzbMyQScS/uiWTGD6i4FbDYS4nbEMt7LL0objuMV+zZ
vXr1aqABFRw5ciRvS+xV7dy5s3OnSRAXQXft2pUHdlxkjIuEg7bn9OnT+cXJ6HPc8VKeLg7vYz1x
6iHWWQwuIhH34p5IiARiQJ8xg2NANBhQEAP6DCIxoCAG9BlEYkBBDOgziMTGhBjQZxAJDCiIAX0G
kRhQEAP6DCIxoCAGJrxPdf0S9yASSQRioJFIej0vS9yDSCQRjEEMpB5aON1eEPdEQiT6bVtMiSOS
Qdc10fMTCQSZfs9okUyGPhMJkczYJFJXp7muZnQ/NahT38cyo/To8uXLOw+OK0p/Npk/VZNaDLhr
q0ks/fOf/xzxNOAYIz/99FOjMVG33vJnTWJVrBPJlBlQdXWa62pG91ODOvV9LDOegFqUCK0+yjo1
f6omtRggkiaxFPG8adOm/Lt4Am+MiZcvXzYaE01FkopVsU4kU2pA1dVprqsZ3U8N6tT33ZZZbndq
/lRNajFAJE1jKRJ5JOtI3r/++mvjMdFUJKlYFetEMqUGVF2d5rrCNv3WoK77PjX42ta4rtakFgNE
0jSWimQetTs+fvzYekw0ieW6WBXrRDLlkkivOs1tRZKqQZ36PjX4+qlxbXARST+xGETlxDgCGQ+R
iHUimTZJpFqnua5mdD81qFPfpwZfav42NanFwMzucyqWonRtXKO4dOnSiFNbTcdEdb1v3rwZ8Vkq
VsU6kUypAVVXp7muZnQ/NahT36dEkpo/VZNaDBBJk1iKi+1btmwZkdT/+OOPVmOifBPL27dv85tI
yt+nYlWsE8mUGlB1dZrrakb3U4M69X1KJE2WX1eTWgwQSZNYipgv3/4b7+P7NmOi2CmLcRVHMTGu
qm1JxapYJxJJBGJAn0EkBhTEgD6DSGBAgUgg7onEgIIY0GcQiQEFMaDPIBIDCmJAn0EkNibEgD6D
SGBAQQzoM4jEgIIY0GcQiQEFMaDPIBIDCmJAn0EkMKAgBvQZRGJAQQzoM4jEgIIY0GcQiQEFMaDP
IBIYUBAD+gwiMajgt9d3jNFvLxIMKvjNbQMM9JuLglHewF4z5wVxL+6JBPZKAYxGDrAJQCQAiARE
AoBIQCQAiAREAoBIACIBQCQgEgBEAiIBQCQgEgBEAhAJACIBkQAgEhAJACIBkQAgEoBIABAJiAQA
kYBIABAJiAQAkQBEAoBIQCQAiAREAoBIQCQAiAREAoBIACIBQCQgEgBEAiIBQCQgEgBEAhAJACIB
kQAgEhAJACIBkQAgEoBIABAJiAQAkWDSCaT6AkAkAJEAIBJMjEwAEAlAJACIBEQCgEhAJACIBDNN
JgCIBCASAEQyGRKq18x5QdyLeyKxVw6/uW2AUfjNRYHBBL+9vmOg314kGEwQA/qMgWJANBhQEAP6
DCIxoCAG9BlEYkBBDOgziMTGhBjQZxAJDCiIAX0GkRhQEAP6DCIxoCYVz58/n1TLEQP6LO6JZMYM
qE+fPmXLli3rvF+xYkXf67lz5042e/bsbMOGDX19XxsEiaQwZ86cUdlWo7UcSVXci3simTED6tat
W9nu3bvz9zdv3sz27NnT93pisNy9e7fv7wcZUKOVKKdrwiUScT/T455IxjBIjh07ll28eDF/f/jw
4ez69eu1y4pp5s2bl82dOzf74Ycfsnfv3nXWUffQtG7f95qu7YDqte7jx49nCxYsyNt78ODBzuf/
/Oc/swcPHozYY/zpp5+m9QMPiUTcz/S4J5IxGFD9PD3zzJkz2fnz57Nv377lrxiI5T25tntPozWg
un0fbbt8+XLezq9fv2bXrl3LTp06lX/3/v37bNOmTfl3w8PD2cqVK7OXL186IhH34t4RCfpJIgsX
Lsy+fPmSv1+yZEkeYL1Yu3ZtZ9og3i9atGhSDqg4Hx0DpkwMnPKAO3v2bD7Ifv31V6e2xL24JxL0
M6CePn2abdmyJX8fh+rF+17MmjXru8/i/O9kHFDRrureZrX9MegiIXz8+JFIxL24JxKMxyF+efCM
RtD3M6B6tbO6rG6Dv8qOHTuyNWvWEIm4F/dEgn6TSJznvXLlSv5+7969yQuO69at++4Qv3zb4KAD
6s2bN6O2ZxZt/fz5c8/pL1y4kJ9LvnTpklNb4l7cEwn6HVCxZ1LcxVF+34u46Hju3LnORccIylWr
Vg10GF7cFvn27dts586dfQ+ouJsmTlMUAz7aevLkyU5b4++42yaIi47l0xkx+P7444+uyyEScS/u
iQQ1wTh//vxO4MTtgk2CqLgNMl6xZ/fq1au+B1QMphhUcTgeAzNuR+x3QMXFw9hLLO8pHjlyJO9j
fBaDNQZSsGvXrhHJI97H972WQyTiXtwTCZF45pAYIBLM8LgXDQYUxIA+g0gMKIgBfQaRGFAQA/oM
IrExIQb0GUQCAwpiQJ9BJAYUxIA+g0gMKIgBfQaRGFAQA/oMIsE4D6jpWttZDOizuCcSjNOAqj5C
oemy7R1O7O9HJOJ+rNs60fMTyRQaUP0ui0iIRNwTCZFMwwH1+vXr/KFt8eTPeIjc6tWrs1u3bo2Y
7/Hjx9nixYuzjRs3JutPx8Pv4oF2sbxY1tDQUM829KorHcRD7IqH2sUTSh8+fNizb6k+1C0rtZ5+
2zjIcuOJrfv3788furd06dK8VCqRiPtutK3N3qatqZopTeJ0IuKcSCZgQK1fvz67evVq55HTUZc6
Bk95vgMHDuTfFU8QrautcPTo0ezGjRv5+9u3b+fFc7pNV1dXOig/ZvvevXsjSoW27UPdsuq+G6SN
gyw3yqAWjwH/8OFDtnXrViIR99/Rb232pm1NiSQVpxMV50QySQ5ZyxXWYr6oUVC3rPLfEZTVetHd
pkvVlY5BXQR7P5T7ULesuu8GaeMgy4094PJjzZ88eUIk4r51HPWqzd60rSmRpOJ0ouKcSCZoQMUh
fOyl7N69O1u7dm2rYKr+3a0kaa/p6upKx95YfBbBeOzYsWT/6vpQt6y67wZp4yDLrW7DGIxEIu6r
9FubvWlbU9sgFacTFedEMgEDKsqNxh5KlN28f/9+fkg8HgOqSV3pGOhx6L19+/bs0KFDPadL9SG1
rF7fDdrGfpebqg9OJOK+6bK61WYfK5G07etYxTmRTMCAigtd5frOdbWjmwyoqPbW5LA5VVe6zLNn
z2oDLNWHpsuqfjdabWy73M2bN4845H/x4gWR1PSprl/TOe77rc3etK2puvKpOJ2oOCeSCRDJ8uXL
O3erxA8ZF+hSA6pa27l60TEOz4O4a6TXhby6utJBzBd3mgRFWdJepPpQt6y67wZp4yDLjYvAJ06c
6FyE3LZtG5EkRNLtrqrpHvf91mZv2tZUXflUnE5UnBPJBIjk0aNH+QWwCJoIqLjQlxpQ1drO5Wni
DpGoCx3Li/POcQGt17J61ZUuDu9j/jg8jmUVg6ufPtQtK7Wefts4yHKD06dP5+e249bJuGg6miLp
lXyn62u6xn3dsupqszdta6qufJM4HTTOR3sHikjsjUIMjNoRCaYG//Vf/0UkkgjEwPiIRNxPT+I0
HJFIIhAD+oxJEwOiwYCCGNBnEIkBBTGgzyASAwpiQJ9BJDYmxIA+g0hgQEEM6DOIxICCGNBnEIkB
NaWZaTW4iUSsEAnGZEAVFdnicdMT8sO2GOht5us1bfl9tQa3pKrPvebtt147iGRGDKjyg9mmUkLr
V0AzORkQyegth0iIhEhKn3V7PtHhw4fzGsvxtNN4Wme5Uly1lnUv6mo11x1ZxHzxkLeFCxfm5U/r
jiyiXUXt6ahH3evhc93eV/sepVerRHnQZcuWZX/99ZekOo36vGLFik59juLR6P/zP/+T//3nn3/m
39fFSvHZuXPn8qcIFw9YrNsh6zVu6sZJqq58qr57ahzHI+Z7tb9t7XgimeF7ZtXP41HPkcCLRz/H
EzkjWZenr9ayrpKq1dwrycc8UcineKx0PAa7TghRzyAGfkx/8+bNbO/evY1FUn0fj7CuDpZozy+/
/GLvfJr1+T/+4z/yeAmuX7+en7aKmC3+LuK9bocn/o6iUUVyTj3yvdu4SY2TVF35uvruTcZxSKpX
+9vUjicSIvnu83isdLnYTLyPxzxXjwTqSNVq7jVACzEUVGs4V9+Xj0BifeXrPG1FUlSkKxN7jk+f
PiWSadbnqI64b9++/H08XTZK7cYriJ2RSOhNRJKq6Z6aPjVOulGuOlhX372fcVxuf5va8URCJN99
3q08ZnlPpUkyStVqbnrxu1rDOXWxvVc7my4jDvNfvnzZkVjdqTsimbp9jt+4OJUZp22iEmGcwgzi
9FGc7moikjbbt1e8pmqu19WVr6vv3s84brpsIiGS5OepOspNklGqVnOv5VXX3VYkZRH1I5Ko1lbs
qcZpgN9//51Ipmmf4xpcnD4tBBI7EVEpsfh7PESSGiepuvKFaLrVd+9nHDddNpEQSfLz2EOrHhL3
StC9SNVq7hXQUe40BndBnFaqk0Bx9FC0s0kSqBtMse64MBmn1+ICaFSSI5Lp2ed//OMf2X/+5392
TmkVp7eKv8dDJKlxkqorX6Za372fcdx02URCJMnP4yJd3I1SXKS7cOFCXmazTTJK1WpuerE95qmT
wI8//pjffRPTx/raXmyv1uAujkR+/vnn/MLoTImBmRj3EeNxzSDiO4ijz4iHiMEmsTIaIkmNk1Rd
+br67v2M46bLJhIiafR5cdtgvCKxvnr1qnUyqqvVnDq9FEcDS5cuze80qTtdFd/HtDFNSKV6e2Pq
fbUGdzA0NJRPMx3/JzOR/D/+/e9/j7jtt7ix448//mgUK6MhktQ4SdWVT9V3bzuO2yybSIhkyhCn
lsqnq8aDGMixJygG9BnTLwZEwwwYUHGqIS7uFffVxx7VeF7ki/XGHuJUv0tFUiUSEMmMHVBxZ0rc
chuH+XFXzW+//ZYLZbyI8+Bximy6XWQnEsh9RGJAQQzoM4jEgIIY0GcQiQEFMaDPIBIbE2JAn0Ek
MKAgBvQZRGJAQQzoM4jEgIIY0GcQiQEFMaDPIBIYUBAD+gwiMaAgBvQZRGJAQQzoM4jEgIIY0GcQ
CQwoiAFxDyIxqOC313eMzW8vEgwq+M1tAwz0m4uCUd7AXjPnBXEv7okE9koBjEYOsAlAJACIBEQC
gEhAJACIBEQCgEgAIgFAJCASAEQCIgFAJCASAEQCEAkAIgGRACASEAkAIgGRACASgEgAEAmIBACR
gEgAEAmIBACRAEQCgEhAJACIBEQCgEhAJACIBEQCgEgAIgFAJCASAEQCIgFAJCASAEQCEAkAIgGR
ACASEAkAIgGRACASgEgAEAmIBACRYNIJpPoCQCQAkQAgEkyMTAAQCUAkAIgERAKASEAkAIgEM00m
AIgEIBIARDIZEqrXzHkBIBJ75fCbA0QiocBvDxCJRAIxABCJJAIxABAJJBGIAYBIJBGIAYBIJBGI
AYBIJBGIAYBIIIlADABEIokUPH/+3A9FJACRTMUk8unTp2zZsmWd9ytWrOh7PXfu3Mlmz56dbdiw
ofW8c+bMGdV+SpxEAhDJOCWRW7duZbt3787f37x5M9uzZ0/f6wmJ3L17d8ISnWRp2wBEMgFJ5Nix
Y9nFixfz94cPH86uX79eu6yYZt68edncuXOzH374IXv37l1nHamHBRZHLLNmzcrWrVuXPXz4sOe8
3ZZR/uzbt2/Z/v37s/nz52dLly7Nrl27VntEcvz48WzBggV52w8ePNioXUQCEAlqkkg/T409c+ZM
dv78+TyJxysEVD6CSSWr8hHLvXv3spUrV/acNyWSs2fPZidPnszb8eHDh2zr1q09RRLtvHz5cj7t
169fc+mcOnWqUbuIBCASJJLIwoULsy9fvuTvlyxZkg0PD/ecdu3atZ1pg3i/aNGixslq8eLF2Y0b
Nxq1MSWSjRs3jmjLkydPeookrtmERMqUZVHXLiIBiAQ1SeTp06fZli1b8vdxiqp434s49dPtKKNp
soq9/ZgmEnucUhtEJOX1BiGKXiKJaatHXOW+1LWLSAAiQTZ6p7aqybu67CbJ6vHjx9nt27ez7du3
Z4cOHRo1kdS1pZsAm7aLSAAiQU0SiesbV65cyd/v3bs3eaE9LkRXT22Vb9ttk6yePXtWK6Hq32/e
vBnx2ebNm0e05cWLFz2XF+3+/PlzX+0iEoBIUJNEduzYkT148OC7972Ii+3nzp3rXGy/cOFCtmrV
qsbJas2aNfkdUkFc3C4fVcRdYHF6rZBD+QL427dvs507d45Y/tWrV7MTJ050LrZv27atp0ii3cWF
+XjF33HHWZN2EQlAJKhJInHrbJG449bY8h5+L4rbf+MVRzSvXr1qnKzi9FFcsI9TTZGsi+QdxF1U
cXRTHOEUCT2mDVnFtNXlnz59Or/YH22PO7PqjnCOHDmS9zeWH1J6//59o3YRCUAkkEQgBgAikUQg
BgAikUQgBgAikUQgBgAikUQgBgAigSQCMQAQiSQCMQAQiSQCMQAQiSQCMQAQCSQRiAGASCYsiYxW
chl0OWM5vwRqOwBEMgWSyGQWCWwjgEjG6Ygk3kc52uXLl3ceXlg8fTeIBzrGQxrjKb2rV6/OhoaG
ei6nbj2pWutBXX31JvP320ciAYgEA4oknoobj3IPqo9TP3r0aKccbRSAikev9yOSVK31VH311PyD
9JFIACLBgCIpEmy370Mc1brn/YgkVWs9VV89Nf8gfSQSgEgwoEjqvq/bcx9kOdVa66n66qn5B2kb
kQBEgikokur3qfrqqfmJhEgAIpmkIokqhf2c2mpbaz1VXz01P5EQCUAkk1QkcbH93r17+fuo7d7r
YvugtdZT9dVT8xMJkQBEMklFMjw8nO3atSsXRdQ3j4vc3aYbtNZ6UFdfvcn8REIkAJFIIhADAJFI
IhADAJFIIhADAJFAEoEYAIhEEoEYAIhEEoEYAIhEEoEYAIhEEoEYAIgEkgjEAEAkMz2JPH/+fEyn
B5EARDJNkkivx5PEo0/aUJ1eUiQSgEhmoEgGaY8kSCQAkUziJHL48OH8AYmLFy/Orly50uohh69f
v84fqhh13ONBjVHL/datW7VHJNWiVanldJs+/v3rr7+yZcuW5Q+TLBOPmI9H0RfU1X8XAwCRYMAk
EvXPi0eyxxN2o4xtG5GsX78+f6x78cj38+fP50KqE0m35bZZTvnvffv25Y+Zr/Yp5BGk6r+LAYBI
MGASifro5T36oaGhgR+7Xq5w2FQkbZZT/vvly5f5UUlRcCv+XbFiRacue6r+uxgAiAQDJpFU/fMm
Inn8+HFe9Gr37t15nZIm8ui23KbLqf7997//PT/qCOKoJk6RlftXV/9dDABEglEWSZOEX/4srqlE
pcRLly5l9+/fz0+P9SOSNsup/n379u38mkoQ10Zi/m5HNWLAMAKRYAySyJYtW7JPnz51/q7WP0/V
X4+L9OX66tXvm4qkzXK6/b18+fL82kic1iqTqv8uBgAiwYBJ5ObNm/ldW73qn6fqr0cCL+6uCglt
2rSpkTzi7qy4jhF3WDVZTnX6an/iAvrSpUu/u5Ceqv8uBgAiwSgkkbizKe6QWrJkSZ7M29Rff/To
UX7xOqaJU1M3btxoJJJI+PGfDIv/aJhaTnX6an8+fvyYfxcyrJKq/y4GACLBKCcRCUcMAEQCIoHf
FSCSiUsibZ+DBSIBiEQSgRgAiASSCMQAQCSSCMQAQCSSCMQAQCSSCMQAQCSQRCAGACKZ0klEjXUx
ABCJJDIQ41ljXYK0nQAimYZJJPW0XhAJQCTTJInEQxiLhzLGI9cfPnyYvXr1Ki99WyVK1UY1wqiV
HsuLYlLx1N6Yt/yU4F411s+dO9d1+oK62urd2tmtb3XTiQHDCESCMUgi5YR+7969ThnaeJx8NQmH
OH755ZfO8uJJukVJ2+IpwXVHJDt27Og5faq2eq92VtdVN50YMIxAJBiDJBKPj49HtleJqoPbt28f
8dnGjRuzp0+fdpZXSKHbOrqJpG76VG31Xu2sLqduOjFgGIFIMAZJJPba47tI5MeOHRvxXZyGevny
Zf7+yZMnuUjqltemomG3I4m62up17Swvp246MWAYgUgwRknk8ePHnSOQQ4cOdT4/ceJEtm/fvvz9
nj17st9//33MRNKktnqvdlaX3Ws6MWAYgUgwxknk2bNnI6aLaoNR4vbPP//ML4IPDw+PmUja1Fav
trNX36rTiQHbAkSCMUgiUdY27nQKqhfAiyORn3/+OTtw4EArMaRqrFc/S9VWr2tneTmp/ogBgEgw
ykkkTgOtXbu2c0tukYQLhoaG8nmr/1M9JYZUjfVun9XVVq9rZ3k5qf6IAYBIMM5JJJJ5XHQHkQBE
Iom0nidOMcVRgrufiAQgEvSVROI6x48//jjiIjuIBCASSQRiACASSCIQAwCRSCIQAwCRSCIQAwCR
SCIQAwCRQBKBGACIRBKBGACIRBKBGACIRBKBGACIBJIIxABAJJIIxABAJJIIxABAJJIIxABAJJBI
4LcHiERCgd8cIJLJl1i8Zs4LAJHAnjkAIgGRACASEAkAIgGRACASgEgAEAmIBACRgEgAEAmIBACR
AEQCgEhAJACIBEQCgEhAJACIBCASAEQCIgFAJCASAEQCIgFAJACRACASEAkAIgGRACASEAkAIgGI
BCASgEgAEAmIBACRgEgAEAmIBACRAEQCgEhAJACIBEQCgEhAJACIBCASAEQCIgFAJCASAESCaSmQ
6gsAkQBEAoBIMDEyAUAkAJEAIBIQCQAiAZEAIBLMNJkAIBKASAAQyWRIqF4z5wWASOyVw28OEImE
Ar89QCQSCcQAQCSSCMQAQCSQRCAGACKRRCAGACKRRCAGACKRRCAGACKBJAIxABCJJFLw/PlzPxSR
AEQyFZPIp0+fsmXLlnXer1ixou/13LlzJ5s9e3a2YcOG1vPOmTNnVPspcRIJQCTjlERu3bqV7d69
O39/8+bNbM+ePX2vJyRy9+7dCUt0kqVtAxDJBCSRY8eOZRcvXszfHz58OLt+/XrtsmKaefPmZXPn
zs1++OGH7N27d511pB4WWByxzJo1K1u3bl328OHDnvN2W0b5s2/fvmX79+/P5s+fny1dujS7du1a
7RHJ8ePHswULFuRtP3jwYKN2EQlAJKhJIv08NfbMmTPZ+fPn8yQerxBQ+QgmlazKRyz37t3LVq5c
2XPelEjOnj2bnTx5Mm/Hhw8fsq1bt/YUSbTz8uXL+bRfv37NpXPq1KlG7SISgEiQSCILFy7Mvnz5
kr9fsmRJNjw83HPatWvXdqYN4v2iRYsaJ6vFixdnN27caNTGlEg2btw4oi1PnjzpKZK4ZhMSKVOW
RV27iAQgEtQkkadPn2ZbtmzJ38cpquJ9L+LUT7ejjKbJKvb2Y5pI7HFKbRCRlNcbhCh6iSSmrR5x
lftS1y4iAYgE2eid2qom7+qymySrx48fZ7dv3862b9+eHTp0aNREUteWbgJs2i4iAYgENUkkrm9c
uXIlf793797khfa4EF09tVW+bbdNsnr27FmthKp/v3nzZsRnmzdvHtGWFy9e9FxetPvz5899tYtI
ACJBTRLZsWNH9uDBg+/e9yIutp87d65zsf3ChQvZqlWrGierNWvW5HdIBXFxu3xUEXeBxem1Qg7l
C+Bv377Ndu7cOWL5V69ezU6cONG52L5t27aeIol2Fxfm4xV/xx1nTdpFJACRoCaJxK2zReKOW2PL
e/i9KG7/jVcc0bx69apxsorTR3HBPk41RbIukncQd1HF0U1xhFMk9Jg2ZBXTVpd/+vTp/GJ/tD3u
zKo7wjly5Eje31h+SOn9+/eN2kUkAJFAEoEYAIhEEoEYAIhEEoEYAIhEEoEYAIhEEoEYAIgEkgjE
AEAkkgjEAEAkkgjEAEAkkgjEAEAkkEQgBgAimbAkMlrJZdDljOX8EqjtABDJFEgik1kksI0AIhmn
I5J4H+Voly9f3nl4YfH03SAe6BgPaYyn9K5evTobGhrquZy69aRqrQd19dWbzN9vH4kEIBIMKJJ4
Km48yj2oPk796NGjnXK0UQAqHr3ej0hStdZT9dVT8w/SRyIBiAQDiqRIsN2+D3FU6573I5JUrfVU
ffXU/IP0kUgAIsGAIqn7vm7PfZDlVGutp+qrp+YfpG1EAhAJpqBIqt+n6qun5icSIgGIZJKKJKoU
9nNqq22t9VR99dT8REIkAJFMUpHExfZ79+7l76O2e6+L7YPWWk/VV0/NTyREAhDJJBXJ8PBwtmvX
rlwUUd88LnJ3m27QWutBXX31JvMTCZEARCKJQAwARCKJQAwARCKJQAwARAJJBGIAIBJJBGIAIBJJ
BGIAIBJJBGIAIBJJBGIAIBJIIhADAJFIIv/H8+fP+/puNKYXAwCRYBokkXgESq92Vr8bZFmwPQAj
YJomkabPyJIoiQQgkkmcRA4fPpw/IHHx4sXZlStXWj3k8PXr1/lDFaOOezyoMWq537p1a8S0vWqk
V4tXlZfd7bu6dfVa1l9//ZUtW7Ysf+BkmXgMfTyuvqCuRjyRAESCmiQS9c+LR7LHE3ajjG0bkaxf
vz5/rHvxyPfz58/nQipPW1cjvbr8unU3WVe3Ze3bty9/FH213yGPIFUjnkgAIkFNEon66OW99aGh
oYEfu16ucJiqkd5GJE3W1W1ZL1++zI9KiqJc8e+KFSs67UrViCcSgEhQk0RS9c+biOTx48d50avd
u3fndUrazN9WJG3WVf7773//e37UEcRRTRwllbdBXY14IgGIBC1E0iSZlz+LaypRKfHSpUvZ/fv3
89NjYyWStusq/3379u38mkoQ10Zi/m5HNTMxBgAiwUBJZMuWLdmnT586f1frn6fqr8dF+nJ99er3
oymStuuq/h0X/OPaSJzWKpOqEU8kAJGgJoncvHkzv2urV/3zVP31SM7FnVMhoU2bNrUSSdyBFdcq
4i6q1HepddUtK4gL6EuXLv3uQnqqRjyRAESCRBKJu5bi7qclS5bkibpN/fVHjx7lF6ZjmjjtdOPG
jVYiiaQe/5Gw+M+Edd+l1lW3rODjx4/5dyHMKqka8UQCEIkN2CKJSDhiACASEAn8rgCRTFwSafuM
KxAJQCSSCMQAQCSQRCAGACKRRCAGACKRRCAGACKRRCAGACKBJAIxABDJlE4i6qeLAYBIJJGBGM/6
6RKk7QQQyTRMIqkn8YJIACKZJkkkHsJYPJQxHqf+8OHD7NWrV3lZ2ypRhjYqDUYd9H5qsZ87d67r
9AV1ddO7tbNb3+qmEwOGEYgEY5BEygn93r17nRKz8Tj5ahIOcfzyyy+d5bWtxb5jx46e06fqpvdq
Z3VdddOJAcMIRIIxSCLx+Ph4HHuVqCi4ffv2EZ9t3Lgxe/r0aWd5bWux102fqpveq53V5dRNJwYM
IxAJxiCJxF57fBeJ/NixYyO+i9NQL1++zN8/efIkF0nd8tpUK+x2JFFXN72uneXl1E0nBgwjEAnG
KIk8fvy4cwRy6NChzucnTpzI9u3bl7/fs2dP9vvvv4+ZSJrUTe/Vzuqye00nBgwjEAnGOIk8e/Zs
xHRRSTDK1/7555/5RfDh4eExE0mbuunVdvbqW3U6MWBbgEgwBkkkStbGnU5B9QJ4cSTy888/ZwcO
HGglhlT99Opnqbrpde0sLyfVHzEAEAlGOYnEaaC1a9d2bsktknDB0NBQPm/1f6oPUou91zLq6qbX
tbO8nFR/xABAJBjnJBLJPC66g0gAIpFEWs8Tp5jiKMHdT0QCEAn6SiJxnePHH38ccZEdRAIQiSQC
MQAQCSQRiAGASCQRiAGASCQRiAGASCQRiAGASCCJQAwARDJtk4ja7WIAIJIZkETi0etRdGosqNZu
n64Jtuky4tEvDx48IBKASKaXSKJ2R1F3ZCYmr/FsY2zncl0XIgGIZMqL5N///nf+v9er0166dClb
tGhRtnDhwuz69ev503jjgYptaq13q93++vXrfK88/td8LGv16tXZrVu3atuemqeufnzT+ZvUqR+t
uvGxvWO7EwlAJNNCJL/++mt25cqV76bdu3dvnkT/9a9/5QKJWu3xd9ta69X1RrK+evVq53Hx58+f
z8vj1pGaJ1U/vsn8QapO/WjVjQ9Jx3YnEoBIpoVINm3alL148eK7acv11ePvctGpNrXWmySvJtUR
6+ZJ1YNvMn+QqlM/WnXjY3vHdicSgEimhUjidE9VBKnqhm1qrXdbb9QMOXr0aLZ79+68dkiTBFc3
T5NaJ03nr6tTP1p142N7x2lAIgGIZFqIpNvRQBuRpI4mqvPGabSoYhind+7fv5/XOymm6XZNJTVP
E5G0mb+uTn0hpNGoGz8RlRuJBESCSXlEkqq1Xp03rreUp3/z5k0ywaXmSYmkzfx1derLDFI3Pq4l
OSIBiGTaiCTO1ccpnH5Fkqq1Xq3dHqeOijumimsFqQSXmiclkrbz96pTP1p14+Oai2skAJFMG5HE
3UNx51W/Ignqaq1Xa7c/evQovxgfyTUSblyUTiW41DwpkbSdv1ed+tGqGx+ny9y1BRDJtBFJJM3y
EQTGvk791q1bc9kQCUAk00IkQdxd5JlY/8dY16mPU2uxvSdbDABEgoGSSJzHj2sCGPs69bGdPWsL
IJJpJxKIAYBIIIlADABEIolADABEIolADABEIolADABEAkkEYgAgEkkEYgAgEkkEYgAgEkkEYgAg
EkgiEAMAkUgiEAMAkUgiEAMAkUgiEAMAkUgk8NsDRAIJBX5zgEgmPLF4zZwXgP/j/wPLW2DvvT3/
lgAAAABJRU5ErkJggg==
</FILE>
</FIGURE>
</FIGURES>
<FEEDBACK/>
<APPENDICES/>
<EXTENSIONS>
<EXTENSION ID="FLOW_3" NAME="FIGURE" REVMAN_VERSION="5.1.0" TYPE="FLOWCHART">
<ALIAS ALIAS_ID="3">
<FLOWCHARTBOX TEXT="&lt;p&gt;# of studies included in quantitative synthesis (meta-analysis)&lt;/p&gt;" WIDTH="120">
<FLOWCHARTBOX TEXT="&lt;p&gt;# of studies included in qualitative synthesis&lt;/p&gt;" WIDTH="120">
<FLOWCHARTBOX TEXT="&lt;p&gt;# of full-text articles assessed for eligibility&lt;/p&gt;" WIDTH="120">
<FLOWCHARTBOX TEXT="&lt;p&gt;# of records screened&lt;/p&gt;" WIDTH="120">
<FLOWCHARTBOX TEXT="&lt;p&gt;# of records after duplicates removed&lt;/p&gt;" WIDTH="200">
<FLOWCHARTBOX TEXT="&lt;p&gt;# of records identified through database searching&lt;/p&gt;" WIDTH="120"/>
<FLOWCHARTBOX TEXT="&lt;p&gt;# of additional records identified through other sources&lt;/p&gt;" WIDTH="120"/>
</FLOWCHARTBOX>
<OUT TEXT="&lt;p&gt;# of records excluded&lt;/p&gt;" WIDTH="120"/>
</FLOWCHARTBOX>
<OUT TEXT="&lt;p&gt;# of full-text articles excluded, with reasons&lt;/p&gt;" WIDTH="120"/>
</FLOWCHARTBOX>
</FLOWCHARTBOX>
</FLOWCHARTBOX>
</ALIAS>
</EXTENSION>
</EXTENSIONS>
</COCHRANE_REVIEW>
